# Supplementary material for: ZNF143 mediates CTCF-bound promoter–enhancer loops required for murine hematopoietic stem and progenitor cell function
Source: Nat Commun. 2021 Jan 4;12:43. doi: 10.1038/s41467-020-20282-1 (PMC7782510; doi:10.1038/s41467-020-20282-1)
Supplement: Supplementary file 4 — Supplementary Data 1 [file 41467_2020_20282_MOESM4_ESM.xlsx]

## Sheet: S1.CTCF_peaks_cluster_by_ZNF143
chr1	3311421	3311686	CTCF-kit_peak_1	ZNF143_related
chr1	4492017	4492545	CTCF-kit_peak_2	ZNF143_related
chr1	4571649	4572094	CTCF-kit_peak_3	ZNF143_related
chr1	4681955	4682153	CTCF-kit_peak_4	ZNF143_related
chr1	4785439	4785737	CTCF-kit_peak_5	ZNF143_related
chr1	4807537	4808187	CTCF-kit_peak_6	ZNF143_related
chr1	4857531	4858400	CTCF-kit_peak_7	ZNF143_related
chr1	5019511	5019782	CTCF-kit_peak_8	ZNF143_related
chr1	5083149	5083548	CTCF-kit_peak_9	ZNF143_related
chr1	6214345	6215288	CTCF-kit_peak_10	ZNF143_related
chr1	6382732	6383067	CTCF-kit_peak_11	ZNF143_related
chr1	7088506	7089286	CTCF-kit_peak_12	ZNF143_related
chr1	7398130	7398623	CTCF-kit_peak_14	ZNF143_related
chr1	7982864	7983059	CTCF-kit_peak_15	ZNF143_related
chr1	9541307	9541536	CTCF-kit_peak_16	ZNF143_related
chr1	9545270	9546226	CTCF-kit_peak_17	ZNF143_related
chr1	9699834	9700404	CTCF-kit_peak_18	ZNF143_related
chr1	9700619	9700860	CTCF-kit_peak_19	ZNF143_related
chr1	9747723	9748261	CTCF-kit_peak_20	ZNF143_related
chr1	9797815	9798680	CTCF-kit_peak_21	ZNF143_related
chr1	9848218	9848546	CTCF-kit_peak_22	ZNF143_related
chr1	9943743	9944203	CTCF-kit_peak_23	ZNF143_related
chr1	9967130	9968323	CTCF-kit_peak_24	ZNF143_related
chr1	10037637	10038256	CTCF-kit_peak_26	ZNF143_related
chr1	10232201	10233426	CTCF-kit_peak_29	ZNF143_related
chr1	10345021	10345233	CTCF-kit_peak_30	ZNF143_related
chr1	11414150	11414393	CTCF-kit_peak_31	ZNF143_related
chr1	12990224	12990593	CTCF-kit_peak_32	ZNF143_related
chr1	13134463	13134824	CTCF-kit_peak_33	ZNF143_related
chr1	13151177	13151376	CTCF-kit_peak_34	ZNF143_related
chr1	13227276	13227477	CTCF-kit_peak_35	ZNF143_related
chr1	13372541	13374824	CTCF-kit_peak_36	ZNF143_related
chr1	13426532	13426725	CTCF-kit_peak_37	ZNF143_related
chr1	13531587	13531822	CTCF-kit_peak_38	ZNF143_related
chr1	13660096	13660737	CTCF-kit_peak_40	ZNF143_related
chr1	14309835	14310054	CTCF-kit_peak_42	ZNF143_related
chr1	15286693	15287094	CTCF-kit_peak_43	ZNF143_related
chr1	15805562	15806159	CTCF-kit_peak_44	ZNF143_related
chr1	15892421	15892924	CTCF-kit_peak_45	ZNF143_related
chr1	16093146	16093444	CTCF-kit_peak_46	ZNF143_related
chr1	16104893	16105223	CTCF-kit_peak_47	ZNF143_related
chr1	16105425	16106121	CTCF-kit_peak_48	ZNF143_related
chr1	16518690	16518938	CTCF-kit_peak_49	ZNF143_related
chr1	16519718	16519947	CTCF-kit_peak_50	ZNF143_related
chr1	16618702	16619524	CTCF-kit_peak_51	ZNF143_related
chr1	16656492	16656934	CTCF-kit_peak_52	ZNF143_related
chr1	16665145	16665644	CTCF-kit_peak_53	ZNF143_related
chr1	16798416	16798627	CTCF-kit_peak_54	ZNF143_related
chr1	17096944	17097148	CTCF-kit_peak_55	ZNF143_related
chr1	17097759	17098004	CTCF-kit_peak_56	ZNF143_related
chr1	18058464	18058653	CTCF-kit_peak_57	ZNF143_related
chr1	20890490	20891291	CTCF-kit_peak_58	ZNF143_related
chr1	20935090	20935377	CTCF-kit_peak_59	ZNF143_related
chr1	20936629	20936996	CTCF-kit_peak_60	ZNF143_related
chr1	21079199	21079738	CTCF-kit_peak_61	ZNF143_related
chr1	21162807	21163045	CTCF-kit_peak_63	ZNF143_related
chr1	21460988	21461356	CTCF-kit_peak_66	ZNF143_related
chr1	21961174	21962052	CTCF-kit_peak_67	ZNF143_related
chr1	22533265	22533504	CTCF-kit_peak_69	ZNF143_related
chr1	22533699	22533943	CTCF-kit_peak_70	ZNF143_related
chr1	22805721	22805954	CTCF-kit_peak_71	ZNF143_related
chr1	23256016	23256420	CTCF-kit_peak_72	ZNF143_related
chr1	23382607	23383428	CTCF-kit_peak_73	ZNF143_related
chr1	23792849	23793091	CTCF-kit_peak_75	ZNF143_related
chr1	23827057	23827373	CTCF-kit_peak_76	ZNF143_related
chr1	23921731	23922488	CTCF-kit_peak_77	ZNF143_related
chr1	24005362	24005762	CTCF-kit_peak_78	ZNF143_related
chr1	24099848	24100536	CTCF-kit_peak_79	ZNF143_related
chr1	24586489	24586755	CTCF-kit_peak_80	ZNF143_related
chr1	24678423	24679044	CTCF-kit_peak_81	ZNF143_related
chr1	30873064	30874152	CTCF-kit_peak_82	ZNF143_related
chr1	30948828	30950220	CTCF-kit_peak_83	ZNF143_related
chr1	31203514	31203751	CTCF-kit_peak_84	ZNF143_related
chr1	33233435	33233624	CTCF-kit_peak_85	ZNF143_related
chr1	33669552	33670621	CTCF-kit_peak_86	ZNF143_related
chr1	33719734	33720408	CTCF-kit_peak_87	ZNF143_related
chr1	33739359	33739625	CTCF-kit_peak_88	ZNF143_related
chr1	33742893	33743153	CTCF-kit_peak_89	ZNF143_related
chr1	33757540	33757861	CTCF-kit_peak_90	ZNF143_related
chr1	33813965	33814700	CTCF-kit_peak_91	ZNF143_related
chr1	33907416	33907727	CTCF-kit_peak_92	ZNF143_related
chr1	34011132	34011761	CTCF-kit_peak_93	ZNF143_related
chr1	34190021	34190516	CTCF-kit_peak_94	ZNF143_related
chr1	34202496	34202727	CTCF-kit_peak_95	ZNF143_related
chr1	34218428	34218647	CTCF-kit_peak_96	ZNF143_related
chr1	34236526	34236750	CTCF-kit_peak_97	ZNF143_related
chr1	34406712	34406976	CTCF-kit_peak_98	ZNF143_related
chr1	34432858	34433336	CTCF-kit_peak_99	ZNF143_related
chr1	34439264	34440159	CTCF-kit_peak_100	ZNF143_related
chr1	34462824	34463164	CTCF-kit_peak_101	ZNF143_related
chr1	34472016	34472205	CTCF-kit_peak_102	ZNF143_related
chr1	34472544	34473184	CTCF-kit_peak_103	ZNF143_related
chr1	34473422	34473648	CTCF-kit_peak_104	ZNF143_related
chr1	34485390	34485695	CTCF-kit_peak_105	ZNF143_related
chr1	34485946	34486193	CTCF-kit_peak_106	ZNF143_related
chr1	34500093	34500307	CTCF-kit_peak_107	ZNF143_related
chr1	34579596	34579802	CTCF-kit_peak_109	ZNF143_related
chr1	34602403	34602697	CTCF-kit_peak_110	ZNF143_related
chr1	34642461	34642807	CTCF-kit_peak_111	ZNF143_related
chr1	34801525	34802094	CTCF-kit_peak_113	ZNF143_related
chr1	34802478	34802825	CTCF-kit_peak_114	ZNF143_related
chr1	34842572	34843170	CTCF-kit_peak_115	ZNF143_related
chr1	34893939	34894169	CTCF-kit_peak_117	ZNF143_related
chr1	35385375	35385663	CTCF-kit_peak_118	ZNF143_related
chr1	36025983	36026185	CTCF-kit_peak_120	ZNF143_related
chr1	36064761	36065196	CTCF-kit_peak_121	ZNF143_related
chr1	36068107	36069441	CTCF-kit_peak_122	ZNF143_related
chr1	36076028	36076329	CTCF-kit_peak_123	ZNF143_related
chr1	36089319	36089509	CTCF-kit_peak_124	ZNF143_related
chr1	36103731	36104148	CTCF-kit_peak_125	ZNF143_related
chr1	36106723	36106949	CTCF-kit_peak_126	ZNF143_related
chr1	36149432	36149648	CTCF-kit_peak_128	ZNF143_related
chr1	36243927	36244312	CTCF-kit_peak_129	ZNF143_related
chr1	36254744	36254950	CTCF-kit_peak_131	ZNF143_related
chr1	36269455	36269680	CTCF-kit_peak_132	ZNF143_related
chr1	36271412	36271681	CTCF-kit_peak_133	ZNF143_related
chr1	36273152	36273426	CTCF-kit_peak_134	ZNF143_related
chr1	36297128	36297324	CTCF-kit_peak_137	ZNF143_related
chr1	36307780	36308211	CTCF-kit_peak_138	ZNF143_related
chr1	36308433	36308784	CTCF-kit_peak_139	ZNF143_related
chr1	36316865	36317184	CTCF-kit_peak_140	ZNF143_related
chr1	36318016	36318233	CTCF-kit_peak_141	ZNF143_related
chr1	36348755	36348963	CTCF-kit_peak_142	ZNF143_related
chr1	36354162	36354383	CTCF-kit_peak_143	ZNF143_related
chr1	36368513	36369285	CTCF-kit_peak_144	ZNF143_related
chr1	36412602	36412848	CTCF-kit_peak_145	ZNF143_related
chr1	36419637	36419851	CTCF-kit_peak_146	ZNF143_related
chr1	36471256	36472459	CTCF-kit_peak_147	ZNF143_related
chr1	36478367	36478610	CTCF-kit_peak_148	ZNF143_related
chr1	36501304	36501813	CTCF-kit_peak_149	ZNF143_related
chr1	36511382	36512177	CTCF-kit_peak_150	ZNF143_related
chr1	36512490	36512990	CTCF-kit_peak_151	ZNF143_related
chr1	36515960	36516180	CTCF-kit_peak_152	ZNF143_related
chr1	36549325	36549531	CTCF-kit_peak_154	ZNF143_related
chr1	36635016	36635349	CTCF-kit_peak_156	ZNF143_related
chr1	36691187	36691892	CTCF-kit_peak_158	ZNF143_related
chr1	36709174	36710181	CTCF-kit_peak_159	ZNF143_related
chr1	36770804	36771184	CTCF-kit_peak_163	ZNF143_related
chr1	36784775	36785068	CTCF-kit_peak_164	ZNF143_related
chr1	36938908	36939928	CTCF-kit_peak_165	ZNF143_related
chr1	37029327	37029516	CTCF-kit_peak_166	ZNF143_related
chr1	37272495	37272754	CTCF-kit_peak_167	ZNF143_related
chr1	37299940	37300468	CTCF-kit_peak_168	ZNF143_related
chr1	37429801	37430649	CTCF-kit_peak_171	ZNF143_related
chr1	37479134	37479360	CTCF-kit_peak_172	ZNF143_related
chr1	37492076	37492347	CTCF-kit_peak_173	ZNF143_related
chr1	37540718	37541476	CTCF-kit_peak_174	ZNF143_related
chr1	37585956	37586210	CTCF-kit_peak_175	ZNF143_related
chr1	37624242	37624682	CTCF-kit_peak_176	ZNF143_related
chr1	37625787	37626138	CTCF-kit_peak_177	ZNF143_related
chr1	37636215	37636418	CTCF-kit_peak_179	ZNF143_related
chr1	37654081	37654271	CTCF-kit_peak_181	ZNF143_related
chr1	37696828	37697025	CTCF-kit_peak_183	ZNF143_related
chr1	37719410	37719644	CTCF-kit_peak_184	ZNF143_related
chr1	37719849	37720179	CTCF-kit_peak_185	ZNF143_related
chr1	37864992	37865589	CTCF-kit_peak_186	ZNF143_related
chr1	37890222	37890659	CTCF-kit_peak_187	ZNF143_related
chr1	37903286	37903476	CTCF-kit_peak_188	ZNF143_related
chr1	37985808	37986097	CTCF-kit_peak_189	ZNF143_related
chr1	37996894	37997431	CTCF-kit_peak_190	ZNF143_related
chr1	37997797	37998531	CTCF-kit_peak_191	ZNF143_related
chr1	38185581	38185839	CTCF-kit_peak_193	ZNF143_related
chr1	38210017	38210240	CTCF-kit_peak_194	ZNF143_related
chr1	38218140	38218336	CTCF-kit_peak_195	ZNF143_related
chr1	38626940	38627148	CTCF-kit_peak_196	ZNF143_related
chr1	38627722	38627955	CTCF-kit_peak_197	ZNF143_related
chr1	38767934	38768165	CTCF-kit_peak_198	ZNF143_related
chr1	38769988	38770222	CTCF-kit_peak_199	ZNF143_related
chr1	38787543	38787823	CTCF-kit_peak_200	ZNF143_related
chr1	38800427	38800720	CTCF-kit_peak_201	ZNF143_related
chr1	38835911	38836177	CTCF-kit_peak_202	ZNF143_related
chr1	38897884	38898226	CTCF-kit_peak_203	ZNF143_related
chr1	38936880	38937128	CTCF-kit_peak_204	ZNF143_related
chr1	38987524	38988076	CTCF-kit_peak_205	ZNF143_related
chr1	39192855	39193067	CTCF-kit_peak_206	ZNF143_related
chr1	39193954	39194511	CTCF-kit_peak_207	ZNF143_related
chr1	39211058	39211250	CTCF-kit_peak_208	ZNF143_related
chr1	39253896	39254096	CTCF-kit_peak_209	ZNF143_related
chr1	39367834	39368355	CTCF-kit_peak_210	ZNF143_related
chr1	39392195	39392524	CTCF-kit_peak_211	ZNF143_related
chr1	39449007	39449403	CTCF-kit_peak_212	ZNF143_related
chr1	39456354	39456594	CTCF-kit_peak_213	ZNF143_related
chr1	39478100	39478919	CTCF-kit_peak_214	ZNF143_related
chr1	39535731	39536277	CTCF-kit_peak_217	ZNF143_related
chr1	39576685	39577671	CTCF-kit_peak_218	ZNF143_related
chr1	39650463	39651204	CTCF-kit_peak_219	ZNF143_related
chr1	39681693	39682002	CTCF-kit_peak_220	ZNF143_related
chr1	39685563	39686023	CTCF-kit_peak_221	ZNF143_related
chr1	39707979	39708257	CTCF-kit_peak_222	ZNF143_related
chr1	39713124	39713420	CTCF-kit_peak_223	ZNF143_related
chr1	39761222	39761581	CTCF-kit_peak_224	ZNF143_related
chr1	39900193	39900762	CTCF-kit_peak_225	ZNF143_related
chr1	39901027	39901445	CTCF-kit_peak_226	ZNF143_related
chr1	39999134	39999346	CTCF-kit_peak_228	ZNF143_related
chr1	40002230	40002601	CTCF-kit_peak_229	ZNF143_related
chr1	40010851	40011061	CTCF-kit_peak_230	ZNF143_related
chr1	40116457	40116703	CTCF-kit_peak_231	ZNF143_related
chr1	40266520	40266853	CTCF-kit_peak_232	ZNF143_related
chr1	40325840	40326108	CTCF-kit_peak_233	ZNF143_related
chr1	40380065	40380358	CTCF-kit_peak_235	ZNF143_related
chr1	40465491	40465717	CTCF-kit_peak_236	ZNF143_related
chr1	40599699	40599976	CTCF-kit_peak_237	ZNF143_related
chr1	40681132	40681910	CTCF-kit_peak_239	ZNF143_related
chr1	40768738	40768967	CTCF-kit_peak_240	ZNF143_related
chr1	40790418	40790842	CTCF-kit_peak_241	ZNF143_related
chr1	40797461	40797657	CTCF-kit_peak_242	ZNF143_related
chr1	42660744	42660974	CTCF-kit_peak_243	ZNF143_related
chr1	42697716	42698052	CTCF-kit_peak_244	ZNF143_related
chr1	42851085	42851628	CTCF-kit_peak_245	ZNF143_related
chr1	43092197	43092875	CTCF-kit_peak_246	ZNF143_related
chr1	43098412	43099010	CTCF-kit_peak_247	ZNF143_related
chr1	43138324	43138566	CTCF-kit_peak_249	ZNF143_related
chr1	43163752	43164080	CTCF-kit_peak_251	ZNF143_related
chr1	43445481	43446538	CTCF-kit_peak_252	ZNF143_related
chr1	43511371	43511601	CTCF-kit_peak_253	ZNF143_related
chr1	43827242	43828187	CTCF-kit_peak_254	ZNF143_related
chr1	43899017	43899430	CTCF-kit_peak_255	ZNF143_related
chr1	43933660	43934534	CTCF-kit_peak_256	ZNF143_related
chr1	44102026	44102655	CTCF-kit_peak_257	ZNF143_related
chr1	44119355	44120170	CTCF-kit_peak_258	ZNF143_related
chr1	44147740	44148261	CTCF-kit_peak_259	ZNF143_related
chr1	45795550	45795836	CTCF-kit_peak_260	ZNF143_related
chr1	45825115	45825326	CTCF-kit_peak_261	ZNF143_related
chr1	45925477	45926124	CTCF-kit_peak_262	ZNF143_related
chr1	46066840	46067080	CTCF-kit_peak_263	ZNF143_related
chr1	46673418	46673643	CTCF-kit_peak_264	ZNF143_related
chr1	46852742	46854070	CTCF-kit_peak_265	ZNF143_related
chr1	50927081	50927886	CTCF-kit_peak_266	ZNF143_related
chr1	51459184	51459514	CTCF-kit_peak_267	ZNF143_related
chr1	51477927	51478710	CTCF-kit_peak_268	ZNF143_related
chr1	51597069	51597273	CTCF-kit_peak_269	ZNF143_related
chr1	51915535	51916137	CTCF-kit_peak_270	ZNF143_related
chr1	52119224	52119583	CTCF-kit_peak_272	ZNF143_related
chr1	52170142	52170372	CTCF-kit_peak_273	ZNF143_related
chr1	52232170	52233581	CTCF-kit_peak_274	ZNF143_related
chr1	52500032	52500912	CTCF-kit_peak_275	ZNF143_related
chr1	52726648	52727491	CTCF-kit_peak_277	ZNF143_related
chr1	52817103	52817860	CTCF-kit_peak_278	ZNF143_related
chr1	52844836	52845412	CTCF-kit_peak_279	ZNF143_related
chr1	52964666	52964876	CTCF-kit_peak_280	ZNF143_related
chr1	53296698	53297367	CTCF-kit_peak_281	ZNF143_related
chr1	53313563	53313761	CTCF-kit_peak_282	ZNF143_related
chr1	53352304	53352862	CTCF-kit_peak_283	ZNF143_related
chr1	53706441	53706750	CTCF-kit_peak_284	ZNF143_related
chr1	53784515	53785193	CTCF-kit_peak_285	ZNF143_related
chr1	54010693	54010993	CTCF-kit_peak_286	ZNF143_related
chr1	54194434	54195111	CTCF-kit_peak_287	ZNF143_related
chr1	54250497	54251059	CTCF-kit_peak_288	ZNF143_related
chr1	54377699	54377904	CTCF-kit_peak_289	ZNF143_related
chr1	54438864	54439069	CTCF-kit_peak_290	ZNF143_related
chr1	54925496	54926673	CTCF-kit_peak_291	ZNF143_related
chr1	55026816	55027854	CTCF-kit_peak_292	ZNF143_related
chr1	55052254	55053302	CTCF-kit_peak_293	ZNF143_related
chr1	55086889	55088705	CTCF-kit_peak_294	ZNF143_related
chr1	55131037	55131877	CTCF-kit_peak_295	ZNF143_related
chr1	55207684	55208008	CTCF-kit_peak_297	ZNF143_related
chr1	55237129	55237740	CTCF-kit_peak_298	ZNF143_related
chr1	55237979	55238254	CTCF-kit_peak_299	ZNF143_related
chr1	55383192	55383508	CTCF-kit_peak_301	ZNF143_related
chr1	55405582	55406883	CTCF-kit_peak_302	ZNF143_related
chr1	55497658	55497943	CTCF-kit_peak_303	ZNF143_related
chr1	56749694	56749904	CTCF-kit_peak_304	ZNF143_related
chr1	56971559	56971754	CTCF-kit_peak_305	ZNF143_related
chr1	56972548	56973035	CTCF-kit_peak_306	ZNF143_related
chr1	56977102	56977686	CTCF-kit_peak_307	ZNF143_related
chr1	57205689	57205886	CTCF-kit_peak_308	ZNF143_related
chr1	57377500	57378165	CTCF-kit_peak_309	ZNF143_related
chr1	57406300	57407098	CTCF-kit_peak_310	ZNF143_related
chr1	57774957	57775634	CTCF-kit_peak_311	ZNF143_related
chr1	57995918	57996319	CTCF-kit_peak_313	ZNF143_related
chr1	58029948	58030141	CTCF-kit_peak_314	ZNF143_related
chr1	58112893	58113109	CTCF-kit_peak_316	ZNF143_related
chr1	58296418	58296667	CTCF-kit_peak_317	ZNF143_related
chr1	58359292	58359586	CTCF-kit_peak_318	ZNF143_related
chr1	58392584	58393872	CTCF-kit_peak_319	ZNF143_related
chr1	58423303	58424141	CTCF-kit_peak_320	ZNF143_related
chr1	58445103	58445312	CTCF-kit_peak_321	ZNF143_related
chr1	58504555	58505228	CTCF-kit_peak_322	ZNF143_related
chr1	58652553	58652987	CTCF-kit_peak_323	ZNF143_related
chr1	58711456	58711923	CTCF-kit_peak_324	ZNF143_related
chr1	58713421	58713690	CTCF-kit_peak_325	ZNF143_related
chr1	58761471	58761738	CTCF-kit_peak_326	ZNF143_related
chr1	58795449	58795762	CTCF-kit_peak_327	ZNF143_related
chr1	58802503	58802745	CTCF-kit_peak_328	ZNF143_related
chr1	58973061	58974164	CTCF-kit_peak_329	ZNF143_related
chr1	59120205	59120478	CTCF-kit_peak_330	ZNF143_related
chr1	59144622	59144859	CTCF-kit_peak_331	ZNF143_related
chr1	59236911	59237364	CTCF-kit_peak_332	ZNF143_related
chr1	59482473	59483552	CTCF-kit_peak_333	ZNF143_related
chr1	59594370	59594566	CTCF-kit_peak_335	ZNF143_related
chr1	59613823	59614215	CTCF-kit_peak_336	ZNF143_related
chr1	59670133	59671427	CTCF-kit_peak_337	ZNF143_related
chr1	59684927	59685229	CTCF-kit_peak_338	ZNF143_related
chr1	59749909	59750099	CTCF-kit_peak_339	ZNF143_related
chr1	59762978	59764092	CTCF-kit_peak_340	ZNF143_related
chr1	59764671	59764871	CTCF-kit_peak_341	ZNF143_related
chr1	59912860	59914009	CTCF-kit_peak_343	ZNF143_related
chr1	60098229	60098750	CTCF-kit_peak_344	ZNF143_related
chr1	60180196	60181034	CTCF-kit_peak_345	ZNF143_related
chr1	60343085	60343594	CTCF-kit_peak_346	ZNF143_related
chr1	60409320	60410253	CTCF-kit_peak_347	ZNF143_related
chr1	60566194	60567270	CTCF-kit_peak_348	ZNF143_related
chr1	60823043	60823237	CTCF-kit_peak_349	ZNF143_related
chr1	61181172	61181414	CTCF-kit_peak_350	ZNF143_related
chr1	61638773	61639516	CTCF-kit_peak_352	ZNF143_related
chr1	62701107	62701332	CTCF-kit_peak_353	ZNF143_related
chr1	62702868	62703142	CTCF-kit_peak_354	ZNF143_related
chr1	62703356	62703759	CTCF-kit_peak_355	ZNF143_related
chr1	62706177	62706993	CTCF-kit_peak_356	ZNF143_related
chr1	62722566	62722846	CTCF-kit_peak_357	ZNF143_related
chr1	62929606	62929799	CTCF-kit_peak_358	ZNF143_related
chr1	62984355	62984754	CTCF-kit_peak_359	ZNF143_related
chr1	63112866	63113162	CTCF-kit_peak_360	ZNF143_related
chr1	63113480	63114376	CTCF-kit_peak_361	ZNF143_related
chr1	63176544	63177525	CTCF-kit_peak_362	ZNF143_related
chr1	63273080	63273362	CTCF-kit_peak_364	ZNF143_related
chr1	63446197	63446522	CTCF-kit_peak_365	ZNF143_related
chr1	64121723	64122462	CTCF-kit_peak_366	ZNF143_related
chr1	64532106	64533656	CTCF-kit_peak_367	ZNF143_related
chr1	64616970	64617965	CTCF-kit_peak_368	ZNF143_related
chr1	64691271	64691489	CTCF-kit_peak_369	ZNF143_related
chr1	64734793	64735198	CTCF-kit_peak_370	ZNF143_related
chr1	64735648	64736292	CTCF-kit_peak_371	ZNF143_related
chr1	64737111	64737823	CTCF-kit_peak_372	ZNF143_related
chr1	65178035	65178579	CTCF-kit_peak_374	ZNF143_related
chr1	65179197	65179493	CTCF-kit_peak_375	ZNF143_related
chr1	65186619	65187084	CTCF-kit_peak_376	ZNF143_related
chr1	65388374	65388589	CTCF-kit_peak_377	ZNF143_related
chr1	66467948	66468613	CTCF-kit_peak_378	ZNF143_related
chr1	66700754	66701468	CTCF-kit_peak_379	ZNF143_related
chr1	66816408	66816764	CTCF-kit_peak_380	ZNF143_related
chr1	66817136	66817984	CTCF-kit_peak_381	ZNF143_related
chr1	66862824	66863504	CTCF-kit_peak_382	ZNF143_related
chr1	66867816	66868084	CTCF-kit_peak_383	ZNF143_related
chr1	69377354	69377798	CTCF-kit_peak_384	ZNF143_related
chr1	69687320	69687831	CTCF-kit_peak_385	ZNF143_related
chr1	71102391	71102902	CTCF-kit_peak_386	ZNF143_related
chr1	71556881	71557552	CTCF-kit_peak_387	ZNF143_related
chr1	72171009	72171212	CTCF-kit_peak_389	ZNF143_related
chr1	72211832	72212434	CTCF-kit_peak_390	ZNF143_related
chr1	72225885	72226086	CTCF-kit_peak_391	ZNF143_related
chr1	72243831	72244188	CTCF-kit_peak_392	ZNF143_related
chr1	72254707	72254906	CTCF-kit_peak_393	ZNF143_related
chr1	72284007	72284528	CTCF-kit_peak_394	ZNF143_related
chr1	72340277	72340546	CTCF-kit_peak_395	ZNF143_related
chr1	72428547	72428759	CTCF-kit_peak_396	ZNF143_related
chr1	72537025	72537215	CTCF-kit_peak_397	ZNF143_related
chr1	72711247	72711878	CTCF-kit_peak_398	ZNF143_related
chr1	72718962	72719152	CTCF-kit_peak_399	ZNF143_related
chr1	72873880	72874087	CTCF-kit_peak_401	ZNF143_related
chr1	73862805	73863147	CTCF-kit_peak_403	ZNF143_related
chr1	73925246	73925619	CTCF-kit_peak_405	ZNF143_related
chr1	73996271	73996538	CTCF-kit_peak_406	ZNF143_related
chr1	74001482	74001691	CTCF-kit_peak_407	ZNF143_related
chr1	74016491	74016706	CTCF-kit_peak_408	ZNF143_related
chr1	74020422	74020637	CTCF-kit_peak_409	ZNF143_related
chr1	74036885	74037094	CTCF-kit_peak_410	ZNF143_related
chr1	74082889	74083219	CTCF-kit_peak_411	ZNF143_related
chr1	74098297	74098743	CTCF-kit_peak_412	ZNF143_related
chr1	74124195	74124849	CTCF-kit_peak_413	ZNF143_related
chr1	74125113	74125522	CTCF-kit_peak_414	ZNF143_related
chr1	74139498	74139815	CTCF-kit_peak_415	ZNF143_related
chr1	74236218	74237175	CTCF-kit_peak_417	ZNF143_related
chr1	74284433	74284827	CTCF-kit_peak_418	ZNF143_related
chr1	74287035	74287502	CTCF-kit_peak_419	ZNF143_related
chr1	74295784	74296108	CTCF-kit_peak_420	ZNF143_related
chr1	74302914	74303137	CTCF-kit_peak_421	ZNF143_related
chr1	74303871	74304317	CTCF-kit_peak_422	ZNF143_related
chr1	74332361	74332582	CTCF-kit_peak_423	ZNF143_related
chr1	74368239	74368573	CTCF-kit_peak_424	ZNF143_related
chr1	74386636	74387075	CTCF-kit_peak_425	ZNF143_related
chr1	74390570	74390818	CTCF-kit_peak_426	ZNF143_related
chr1	74391398	74392420	CTCF-kit_peak_427	ZNF143_related
chr1	74393227	74393452	CTCF-kit_peak_428	ZNF143_related
chr1	74397332	74397703	CTCF-kit_peak_429	ZNF143_related
chr1	74398009	74398414	CTCF-kit_peak_430	ZNF143_related
chr1	74505523	74505965	CTCF-kit_peak_431	ZNF143_related
chr1	74506324	74506822	CTCF-kit_peak_432	ZNF143_related
chr1	74587497	74588280	CTCF-kit_peak_433	ZNF143_related
chr1	74601185	74601479	CTCF-kit_peak_434	ZNF143_related
chr1	74661646	74662144	CTCF-kit_peak_435	ZNF143_related
chr1	74713166	74713652	CTCF-kit_peak_436	ZNF143_related
chr1	74748769	74749163	CTCF-kit_peak_437	ZNF143_related
chr1	74775853	74776154	CTCF-kit_peak_438	ZNF143_related
chr1	74782193	74783095	CTCF-kit_peak_439	ZNF143_related
chr1	74784095	74784768	CTCF-kit_peak_440	ZNF143_related
chr1	74787908	74788199	CTCF-kit_peak_441	ZNF143_related
chr1	74788680	74788937	CTCF-kit_peak_442	ZNF143_related
chr1	74792075	74792298	CTCF-kit_peak_443	ZNF143_related
chr1	74803040	74803703	CTCF-kit_peak_444	ZNF143_related
chr1	74806360	74806880	CTCF-kit_peak_445	ZNF143_related
chr1	74816667	74817231	CTCF-kit_peak_447	ZNF143_related
chr1	74855532	74855733	CTCF-kit_peak_448	ZNF143_related
chr1	74882039	74882550	CTCF-kit_peak_450	ZNF143_related
chr1	74893052	74893360	CTCF-kit_peak_451	ZNF143_related
chr1	74893560	74893780	CTCF-kit_peak_452	ZNF143_related
chr1	74926036	74926356	CTCF-kit_peak_453	ZNF143_related
chr1	74926668	74927020	CTCF-kit_peak_454	ZNF143_related
chr1	74948149	74948430	CTCF-kit_peak_455	ZNF143_related
chr1	74949876	74950187	CTCF-kit_peak_457	ZNF143_related
chr1	74964522	74964926	CTCF-kit_peak_458	ZNF143_related
chr1	75000569	75000772	CTCF-kit_peak_459	ZNF143_related
chr1	75124559	75125225	CTCF-kit_peak_461	ZNF143_related
chr1	75141300	75141978	CTCF-kit_peak_462	ZNF143_related
chr1	75168511	75168983	CTCF-kit_peak_464	ZNF143_related
chr1	75182338	75182662	CTCF-kit_peak_465	ZNF143_related
chr1	75191444	75191997	CTCF-kit_peak_466	ZNF143_related
chr1	75209058	75209496	CTCF-kit_peak_467	ZNF143_related
chr1	75210735	75211191	CTCF-kit_peak_468	ZNF143_related
chr1	75218474	75218894	CTCF-kit_peak_469	ZNF143_related
chr1	75219166	75219818	CTCF-kit_peak_470	ZNF143_related
chr1	75234715	75234951	CTCF-kit_peak_471	ZNF143_related
chr1	75236467	75236929	CTCF-kit_peak_472	ZNF143_related
chr1	75317120	75317743	CTCF-kit_peak_475	ZNF143_related
chr1	75360394	75360902	CTCF-kit_peak_477	ZNF143_related
chr1	75371462	75371696	CTCF-kit_peak_478	ZNF143_related
chr1	75381725	75382294	CTCF-kit_peak_479	ZNF143_related
chr1	75384855	75385124	CTCF-kit_peak_480	ZNF143_related
chr1	75398732	75399516	CTCF-kit_peak_481	ZNF143_related
chr1	75406566	75406857	CTCF-kit_peak_482	ZNF143_related
chr1	75420787	75420995	CTCF-kit_peak_483	ZNF143_related
chr1	75421613	75421932	CTCF-kit_peak_484	ZNF143_related
chr1	75422244	75422504	CTCF-kit_peak_485	ZNF143_related
chr1	75422799	75423441	CTCF-kit_peak_486	ZNF143_related
chr1	75450301	75450611	CTCF-kit_peak_489	ZNF143_related
chr1	75451301	75451595	CTCF-kit_peak_490	ZNF143_related
chr1	75456802	75457150	CTCF-kit_peak_491	ZNF143_related
chr1	75474700	75475618	CTCF-kit_peak_493	ZNF143_related
chr1	75478891	75479858	CTCF-kit_peak_495	ZNF143_related
chr1	75486803	75487094	CTCF-kit_peak_496	ZNF143_related
chr1	75487729	75488126	CTCF-kit_peak_497	ZNF143_related
chr1	75521491	75521827	CTCF-kit_peak_498	ZNF143_related
chr1	75546542	75546870	CTCF-kit_peak_499	ZNF143_related
chr1	75653665	75654062	CTCF-kit_peak_501	ZNF143_related
chr1	77515270	77516833	CTCF-kit_peak_502	ZNF143_related
chr1	78217307	78217671	CTCF-kit_peak_503	ZNF143_related
chr1	78488622	78488878	CTCF-kit_peak_504	ZNF143_related
chr1	78657594	78658290	CTCF-kit_peak_506	ZNF143_related
chr1	79671613	79671972	CTCF-kit_peak_508	ZNF143_related
chr1	79776107	79776426	CTCF-kit_peak_509	ZNF143_related
chr1	79858303	79858824	CTCF-kit_peak_510	ZNF143_related
chr1	80339829	80340730	CTCF-kit_peak_511	ZNF143_related
chr1	80383786	80384398	CTCF-kit_peak_512	ZNF143_related
chr1	80758152	80758816	CTCF-kit_peak_513	ZNF143_related
chr1	82283318	82283531	CTCF-kit_peak_514	ZNF143_related
chr1	82290127	82290469	CTCF-kit_peak_515	ZNF143_related
chr1	82291540	82291840	CTCF-kit_peak_516	ZNF143_related
chr1	82316511	82316920	CTCF-kit_peak_517	ZNF143_related
chr1	82634550	82634743	CTCF-kit_peak_518	ZNF143_related
chr1	82724881	82725205	CTCF-kit_peak_520	ZNF143_related
chr1	84284332	84284647	CTCF-kit_peak_522	ZNF143_related
chr1	84696073	84696388	CTCF-kit_peak_523	ZNF143_related
chr1	84838928	84839137	CTCF-kit_peak_524	ZNF143_related
chr1	84839337	84840395	CTCF-kit_peak_525	ZNF143_related
chr1	84934834	84935080	CTCF-kit_peak_526	ZNF143_related
chr1	85735878	85736210	CTCF-kit_peak_527	ZNF143_related
chr1	85793182	85794543	CTCF-kit_peak_529	ZNF143_related
chr1	85894629	85895164	CTCF-kit_peak_531	ZNF143_related
chr1	85895489	85895879	CTCF-kit_peak_532	ZNF143_related
chr1	85935543	85935811	CTCF-kit_peak_533	ZNF143_related
chr1	86018230	86018848	CTCF-kit_peak_534	ZNF143_related
chr1	86021690	86021951	CTCF-kit_peak_535	ZNF143_related
chr1	86045878	86046689	CTCF-kit_peak_536	ZNF143_related
chr1	86144147	86144398	CTCF-kit_peak_539	ZNF143_related
chr1	86229366	86229588	CTCF-kit_peak_542	ZNF143_related
chr1	86264101	86264425	CTCF-kit_peak_543	ZNF143_related
chr1	86303055	86303799	CTCF-kit_peak_544	ZNF143_related
chr1	86358622	86360104	CTCF-kit_peak_546	ZNF143_related
chr1	86415920	86416152	CTCF-kit_peak_550	ZNF143_related
chr1	86427305	86427769	CTCF-kit_peak_551	ZNF143_related
chr1	86434090	86434902	CTCF-kit_peak_552	ZNF143_related
chr1	86440494	86440796	CTCF-kit_peak_553	ZNF143_related
chr1	86442270	86443128	CTCF-kit_peak_554	ZNF143_related
chr1	86447852	86448050	CTCF-kit_peak_555	ZNF143_related
chr1	86472314	86473013	CTCF-kit_peak_557	ZNF143_related
chr1	86487248	86487691	CTCF-kit_peak_558	ZNF143_related
chr1	86491957	86492557	CTCF-kit_peak_559	ZNF143_related
chr1	86499950	86500228	CTCF-kit_peak_560	ZNF143_related
chr1	86503872	86505047	CTCF-kit_peak_562	ZNF143_related
chr1	86505691	86505914	CTCF-kit_peak_563	ZNF143_related
chr1	86511058	86511289	CTCF-kit_peak_565	ZNF143_related
chr1	86520441	86520760	CTCF-kit_peak_566	ZNF143_related
chr1	86539622	86539852	CTCF-kit_peak_569	ZNF143_related
chr1	86582362	86582639	CTCF-kit_peak_570	ZNF143_related
chr1	86586954	86587179	CTCF-kit_peak_571	ZNF143_related
chr1	86669552	86670857	CTCF-kit_peak_573	ZNF143_related
chr1	86696954	86697229	CTCF-kit_peak_574	ZNF143_related
chr1	86703740	86704016	CTCF-kit_peak_575	ZNF143_related
chr1	87041118	87041464	CTCF-kit_peak_576	ZNF143_related
chr1	87042115	87042380	CTCF-kit_peak_577	ZNF143_related
chr1	87062911	87063126	CTCF-kit_peak_578	ZNF143_related
chr1	87070522	87071011	CTCF-kit_peak_579	ZNF143_related
chr1	87124697	87125186	CTCF-kit_peak_581	ZNF143_related
chr1	87154328	87155061	CTCF-kit_peak_582	ZNF143_related
chr1	87155856	87156086	CTCF-kit_peak_583	ZNF143_related
chr1	87175789	87176150	CTCF-kit_peak_585	ZNF143_related
chr1	87184713	87185323	CTCF-kit_peak_586	ZNF143_related
chr1	87213716	87214538	CTCF-kit_peak_588	ZNF143_related
chr1	87246201	87246572	CTCF-kit_peak_589	ZNF143_related
chr1	87326896	87327764	CTCF-kit_peak_590	ZNF143_related
chr1	87510125	87510331	CTCF-kit_peak_591	ZNF143_related
chr1	87564373	87564663	CTCF-kit_peak_592	ZNF143_related
chr1	87568477	87568744	CTCF-kit_peak_593	ZNF143_related
chr1	87620530	87620767	CTCF-kit_peak_595	ZNF143_related
chr1	87658068	87658266	CTCF-kit_peak_596	ZNF143_related
chr1	87755798	87756467	CTCF-kit_peak_598	ZNF143_related
chr1	87766232	87767043	CTCF-kit_peak_599	ZNF143_related
chr1	87829591	87829803	CTCF-kit_peak_600	ZNF143_related
chr1	87853133	87853871	CTCF-kit_peak_601	ZNF143_related
chr1	88008151	88008396	CTCF-kit_peak_602	ZNF143_related
chr1	88095080	88095280	CTCF-kit_peak_603	ZNF143_related
chr1	88205281	88205883	CTCF-kit_peak_604	ZNF143_related
chr1	88228186	88228478	CTCF-kit_peak_605	ZNF143_related
chr1	88230492	88230733	CTCF-kit_peak_606	ZNF143_related
chr1	88233290	88233580	CTCF-kit_peak_607	ZNF143_related
chr1	88235059	88235724	CTCF-kit_peak_608	ZNF143_related
chr1	88236663	88237090	CTCF-kit_peak_609	ZNF143_related
chr1	88238944	88239289	CTCF-kit_peak_610	ZNF143_related
chr1	88240228	88240775	CTCF-kit_peak_611	ZNF143_related
chr1	88242432	88242930	CTCF-kit_peak_612	ZNF143_related
chr1	88246061	88246417	CTCF-kit_peak_613	ZNF143_related
chr1	88253435	88253738	CTCF-kit_peak_614	ZNF143_related
chr1	88255149	88255391	CTCF-kit_peak_615	ZNF143_related
chr1	88256472	88256777	CTCF-kit_peak_616	ZNF143_related
chr1	88257383	88257803	CTCF-kit_peak_617	ZNF143_related
chr1	88259861	88260378	CTCF-kit_peak_618	ZNF143_related
chr1	88265013	88265910	CTCF-kit_peak_619	ZNF143_related
chr1	88266150	88266510	CTCF-kit_peak_620	ZNF143_related
chr1	88268911	88269145	CTCF-kit_peak_621	ZNF143_related
chr1	88270033	88270247	CTCF-kit_peak_622	ZNF143_related
chr1	88318743	88318967	CTCF-kit_peak_627	ZNF143_related
chr1	88456801	88457022	CTCF-kit_peak_629	ZNF143_related
chr1	88556490	88556784	CTCF-kit_peak_630	ZNF143_related
chr1	88586821	88587220	CTCF-kit_peak_632	ZNF143_related
chr1	88701209	88702641	CTCF-kit_peak_633	ZNF143_related
chr1	88742461	88742698	CTCF-kit_peak_635	ZNF143_related
chr1	89069482	89070919	CTCF-kit_peak_637	ZNF143_related
chr1	89192908	89193183	CTCF-kit_peak_639	ZNF143_related
chr1	89196181	89196600	CTCF-kit_peak_640	ZNF143_related
chr1	89263097	89263292	CTCF-kit_peak_641	ZNF143_related
chr1	89344667	89344886	CTCF-kit_peak_642	ZNF143_related
chr1	89454549	89455231	CTCF-kit_peak_643	ZNF143_related
chr1	89484810	89485097	CTCF-kit_peak_644	ZNF143_related
chr1	89580092	89581651	CTCF-kit_peak_645	ZNF143_related
chr1	89606674	89606884	CTCF-kit_peak_646	ZNF143_related
chr1	89627172	89627399	CTCF-kit_peak_647	ZNF143_related
chr1	89644079	89644341	CTCF-kit_peak_648	ZNF143_related
chr1	89676216	89676725	CTCF-kit_peak_650	ZNF143_related
chr1	89757581	89757866	CTCF-kit_peak_651	ZNF143_related
chr1	89930818	89931648	CTCF-kit_peak_652	ZNF143_related
chr1	89939289	89939543	CTCF-kit_peak_653	ZNF143_related
chr1	89940285	89940721	CTCF-kit_peak_654	ZNF143_related
chr1	89941889	89942179	CTCF-kit_peak_655	ZNF143_related
chr1	90027000	90027220	CTCF-kit_peak_656	ZNF143_related
chr1	90245621	90246043	CTCF-kit_peak_657	ZNF143_related
chr1	90603253	90603801	CTCF-kit_peak_659	ZNF143_related
chr1	90650791	90651081	CTCF-kit_peak_660	ZNF143_related
chr1	90906348	90906689	CTCF-kit_peak_661	ZNF143_related
chr1	90975087	90975461	CTCF-kit_peak_665	ZNF143_related
chr1	90998580	90999351	CTCF-kit_peak_666	ZNF143_related
chr1	91052673	91054163	CTCF-kit_peak_667	ZNF143_related
chr1	91055767	91056125	CTCF-kit_peak_668	ZNF143_related
chr1	91057458	91057652	CTCF-kit_peak_669	ZNF143_related
chr1	91080616	91080835	CTCF-kit_peak_670	ZNF143_related
chr1	91129042	91129237	CTCF-kit_peak_672	ZNF143_related
chr1	91153221	91153494	CTCF-kit_peak_673	ZNF143_related
chr1	91179888	91180230	CTCF-kit_peak_675	ZNF143_related
chr1	91211138	91211576	CTCF-kit_peak_676	ZNF143_related
chr1	91223224	91223460	CTCF-kit_peak_677	ZNF143_related
chr1	91239197	91239451	CTCF-kit_peak_678	ZNF143_related
chr1	91249871	91250901	CTCF-kit_peak_679	ZNF143_related
chr1	91297967	91298634	CTCF-kit_peak_680	ZNF143_related
chr1	91299453	91299648	CTCF-kit_peak_681	ZNF143_related
chr1	91309426	91309681	CTCF-kit_peak_682	ZNF143_related
chr1	91321941	91322142	CTCF-kit_peak_683	ZNF143_related
chr1	91345124	91345834	CTCF-kit_peak_684	ZNF143_related
chr1	91370306	91370519	CTCF-kit_peak_687	ZNF143_related
chr1	91380500	91380701	CTCF-kit_peak_688	ZNF143_related
chr1	91398278	91399147	CTCF-kit_peak_689	ZNF143_related
chr1	91412121	91413450	CTCF-kit_peak_690	ZNF143_related
chr1	91423558	91423788	CTCF-kit_peak_691	ZNF143_related
chr1	91428714	91428926	CTCF-kit_peak_692	ZNF143_related
chr1	91429382	91429602	CTCF-kit_peak_693	ZNF143_related
chr1	91458940	91459812	CTCF-kit_peak_694	ZNF143_related
chr1	91494495	91495000	CTCF-kit_peak_696	ZNF143_related
chr1	91517572	91517967	CTCF-kit_peak_697	ZNF143_related
chr1	91523856	91524074	CTCF-kit_peak_698	ZNF143_related
chr1	91539682	91540024	CTCF-kit_peak_699	ZNF143_related
chr1	91540288	91540532	CTCF-kit_peak_700	ZNF143_related
chr1	91541199	91541430	CTCF-kit_peak_701	ZNF143_related
chr1	91600721	91601010	CTCF-kit_peak_702	ZNF143_related
chr1	91755148	91755408	CTCF-kit_peak_703	ZNF143_related
chr1	91872559	91872768	CTCF-kit_peak_704	ZNF143_related
chr1	91874616	91874932	CTCF-kit_peak_705	ZNF143_related
chr1	91962360	91962569	CTCF-kit_peak_707	ZNF143_related
chr1	91984481	91984749	CTCF-kit_peak_708	ZNF143_related
chr1	92049222	92049539	CTCF-kit_peak_709	ZNF143_related
chr1	92179710	92181078	CTCF-kit_peak_710	ZNF143_related
chr1	92265026	92265265	CTCF-kit_peak_711	ZNF143_related
chr1	92332813	92333119	CTCF-kit_peak_712	ZNF143_related
chr1	92357276	92357543	CTCF-kit_peak_713	ZNF143_related
chr1	92358798	92359085	CTCF-kit_peak_714	ZNF143_related
chr1	92360147	92360912	CTCF-kit_peak_715	ZNF143_related
chr1	92438079	92438272	CTCF-kit_peak_716	ZNF143_related
chr1	92473493	92473801	CTCF-kit_peak_717	ZNF143_related
chr1	92641667	92642061	CTCF-kit_peak_718	ZNF143_related
chr1	92647782	92648131	CTCF-kit_peak_719	ZNF143_related
chr1	92696219	92697267	CTCF-kit_peak_721	ZNF143_related
chr1	92782752	92783003	CTCF-kit_peak_722	ZNF143_related
chr1	92831263	92831617	CTCF-kit_peak_723	ZNF143_related
chr1	92831920	92832495	CTCF-kit_peak_724	ZNF143_related
chr1	92832715	92832996	CTCF-kit_peak_725	ZNF143_related
chr1	92834042	92834609	CTCF-kit_peak_726	ZNF143_related
chr1	92844274	92844503	CTCF-kit_peak_727	ZNF143_related
chr1	92852877	92853274	CTCF-kit_peak_728	ZNF143_related
chr1	92871470	92871733	CTCF-kit_peak_729	ZNF143_related
chr1	92895127	92895415	CTCF-kit_peak_730	ZNF143_related
chr1	92906787	92907746	CTCF-kit_peak_731	ZNF143_related
chr1	92918739	92918992	CTCF-kit_peak_733	ZNF143_related
chr1	92919819	92920023	CTCF-kit_peak_734	ZNF143_related
chr1	92934657	92934910	CTCF-kit_peak_735	ZNF143_related
chr1	92949493	92949762	CTCF-kit_peak_736	ZNF143_related
chr1	92956665	92956961	CTCF-kit_peak_737	ZNF143_related
chr1	92972990	92973191	CTCF-kit_peak_738	ZNF143_related
chr1	93010820	93011029	CTCF-kit_peak_739	ZNF143_related
chr1	93014374	93014836	CTCF-kit_peak_740	ZNF143_related
chr1	93025904	93026206	CTCF-kit_peak_741	ZNF143_related
chr1	93083485	93083766	CTCF-kit_peak_743	ZNF143_related
chr1	93100239	93100786	CTCF-kit_peak_744	ZNF143_related
chr1	93128465	93129023	CTCF-kit_peak_745	ZNF143_related
chr1	93166473	93166814	CTCF-kit_peak_746	ZNF143_related
chr1	93180074	93180302	CTCF-kit_peak_748	ZNF143_related
chr1	93215432	93215624	CTCF-kit_peak_749	ZNF143_related
chr1	93223964	93224337	CTCF-kit_peak_750	ZNF143_related
chr1	93235859	93236874	CTCF-kit_peak_751	ZNF143_related
chr1	93238312	93238502	CTCF-kit_peak_752	ZNF143_related
chr1	93305767	93305988	CTCF-kit_peak_753	ZNF143_related
chr1	93342555	93342887	CTCF-kit_peak_754	ZNF143_related
chr1	93343484	93343949	CTCF-kit_peak_755	ZNF143_related
chr1	93444888	93445918	CTCF-kit_peak_756	ZNF143_related
chr1	93478243	93479698	CTCF-kit_peak_757	ZNF143_related
chr1	93511505	93512432	CTCF-kit_peak_758	ZNF143_related
chr1	93635049	93635849	CTCF-kit_peak_759	ZNF143_related
chr1	93685635	93686034	CTCF-kit_peak_761	ZNF143_related
chr1	93686480	93686957	CTCF-kit_peak_762	ZNF143_related
chr1	93749863	93750370	CTCF-kit_peak_764	ZNF143_related
chr1	93753854	93755415	CTCF-kit_peak_765	ZNF143_related
chr1	93801664	93802017	CTCF-kit_peak_766	ZNF143_related
chr1	93825245	93825582	CTCF-kit_peak_768	ZNF143_related
chr1	93826403	93826657	CTCF-kit_peak_769	ZNF143_related
chr1	94034916	94035554	CTCF-kit_peak_770	ZNF143_related
chr1	95313562	95314335	CTCF-kit_peak_772	ZNF143_related
chr1	95665229	95665700	CTCF-kit_peak_773	ZNF143_related
chr1	95667349	95667555	CTCF-kit_peak_774	ZNF143_related
chr1	97660776	97662264	CTCF-kit_peak_775	ZNF143_related
chr1	97769339	97770688	CTCF-kit_peak_776	ZNF143_related
chr1	97976892	97977292	CTCF-kit_peak_777	ZNF143_related
chr1	98095157	98095895	CTCF-kit_peak_778	ZNF143_related
chr1	100180130	100180374	CTCF-kit_peak_779	ZNF143_related
chr1	105356271	105356905	CTCF-kit_peak_780	ZNF143_related
chr1	105362794	105362995	CTCF-kit_peak_781	ZNF143_related
chr1	105663203	105663602	CTCF-kit_peak_782	ZNF143_related
chr1	105663813	105664733	CTCF-kit_peak_783	ZNF143_related
chr1	105780431	105780960	CTCF-kit_peak_784	ZNF143_related
chr1	105813625	105813832	CTCF-kit_peak_785	ZNF143_related
chr1	105891146	105891367	CTCF-kit_peak_786	ZNF143_related
chr1	105989791	105990768	CTCF-kit_peak_787	ZNF143_related
chr1	105991050	105991834	CTCF-kit_peak_788	ZNF143_related
chr1	105993742	105994090	CTCF-kit_peak_789	ZNF143_related
chr1	106037068	106037448	CTCF-kit_peak_790	ZNF143_related
chr1	106172280	106173095	CTCF-kit_peak_791	ZNF143_related
chr1	106542159	106542397	CTCF-kit_peak_793	ZNF143_related
chr1	106687845	106688048	CTCF-kit_peak_794	ZNF143_related
chr1	106712281	106712691	CTCF-kit_peak_795	ZNF143_related
chr1	106713626	106714713	CTCF-kit_peak_796	ZNF143_related
chr1	106717295	106717494	CTCF-kit_peak_797	ZNF143_related
chr1	106759071	106759950	CTCF-kit_peak_798	ZNF143_related
chr1	106796108	106796707	CTCF-kit_peak_799	ZNF143_related
chr1	106901491	106901689	CTCF-kit_peak_800	ZNF143_related
chr1	106973404	106973649	CTCF-kit_peak_801	ZNF143_related
chr1	111864059	111865077	CTCF-kit_peak_802	ZNF143_related
chr1	118310975	118311393	CTCF-kit_peak_803	ZNF143_related
chr1	118324461	118324669	CTCF-kit_peak_805	ZNF143_related
chr1	118388750	118388995	CTCF-kit_peak_806	ZNF143_related
chr1	118459287	118459510	CTCF-kit_peak_807	ZNF143_related
chr1	118627732	118628265	CTCF-kit_peak_809	ZNF143_related
chr1	118772306	118772579	CTCF-kit_peak_810	ZNF143_related
chr1	118837663	118838135	CTCF-kit_peak_811	ZNF143_related
chr1	119053504	119053894	CTCF-kit_peak_812	ZNF143_related
chr1	119083836	119084060	CTCF-kit_peak_813	ZNF143_related
chr1	119093841	119094070	CTCF-kit_peak_815	ZNF143_related
chr1	119161132	119161369	CTCF-kit_peak_816	ZNF143_related
chr1	119348452	119348653	CTCF-kit_peak_817	ZNF143_related
chr1	119416738	119417672	CTCF-kit_peak_818	ZNF143_related
chr1	119421392	119421606	CTCF-kit_peak_819	ZNF143_related
chr1	119421796	119422131	CTCF-kit_peak_820	ZNF143_related
chr1	119504279	119505096	CTCF-kit_peak_821	ZNF143_related
chr1	119513121	119513311	CTCF-kit_peak_822	ZNF143_related
chr1	119526072	119526483	CTCF-kit_peak_823	ZNF143_related
chr1	119548634	119548880	CTCF-kit_peak_824	ZNF143_related
chr1	119648592	119649034	CTCF-kit_peak_825	ZNF143_related
chr1	119703181	119703381	CTCF-kit_peak_826	ZNF143_related
chr1	119837007	119837678	CTCF-kit_peak_827	ZNF143_related
chr1	120013132	120013418	CTCF-kit_peak_829	ZNF143_related
chr1	120033093	120033351	CTCF-kit_peak_830	ZNF143_related
chr1	120093590	120093843	CTCF-kit_peak_831	ZNF143_related
chr1	120142702	120142940	CTCF-kit_peak_832	ZNF143_related
chr1	120231383	120231577	CTCF-kit_peak_835	ZNF143_related
chr1	120263836	120264138	CTCF-kit_peak_836	ZNF143_related
chr1	120265026	120265392	CTCF-kit_peak_837	ZNF143_related
chr1	120327789	120328041	CTCF-kit_peak_838	ZNF143_related
chr1	120340385	120340576	CTCF-kit_peak_839	ZNF143_related
chr1	120368280	120368491	CTCF-kit_peak_840	ZNF143_related
chr1	120468959	120469203	CTCF-kit_peak_841	ZNF143_related
chr1	120603374	120603672	CTCF-kit_peak_842	ZNF143_related
chr1	120607009	120607263	CTCF-kit_peak_843	ZNF143_related
chr1	121327341	121328111	CTCF-kit_peak_844	ZNF143_related
chr1	121431148	121431364	CTCF-kit_peak_845	ZNF143_related
chr1	121441155	121441418	CTCF-kit_peak_846	ZNF143_related
chr1	121527452	121527883	CTCF-kit_peak_847	ZNF143_related
chr1	121567680	121568351	CTCF-kit_peak_848	ZNF143_related
chr1	122982643	122982853	CTCF-kit_peak_849	ZNF143_related
chr1	125370815	125371020	CTCF-kit_peak_850	ZNF143_related
chr1	125435073	125435922	CTCF-kit_peak_851	ZNF143_related
chr1	125519151	125519354	CTCF-kit_peak_852	ZNF143_related
chr1	125560266	125561336	CTCF-kit_peak_853	ZNF143_related
chr1	125574300	125574512	CTCF-kit_peak_854	ZNF143_related
chr1	125911639	125911960	CTCF-kit_peak_856	ZNF143_related
chr1	126492678	126492881	CTCF-kit_peak_857	ZNF143_related
chr1	126568891	126569121	CTCF-kit_peak_858	ZNF143_related
chr1	126931823	126932051	CTCF-kit_peak_859	ZNF143_related
chr1	127204833	127206362	CTCF-kit_peak_860	ZNF143_related
chr1	127240256	127240571	CTCF-kit_peak_861	ZNF143_related
chr1	127306784	127307002	CTCF-kit_peak_862	ZNF143_related
chr1	127484289	127485126	CTCF-kit_peak_863	ZNF143_related
chr1	127500171	127500548	CTCF-kit_peak_864	ZNF143_related
chr1	127677561	127678075	CTCF-kit_peak_865	ZNF143_related
chr1	127679911	127680126	CTCF-kit_peak_866	ZNF143_related
chr1	127774000	127774817	CTCF-kit_peak_867	ZNF143_related
chr1	127868693	127869142	CTCF-kit_peak_868	ZNF143_related
chr1	128103248	128103975	CTCF-kit_peak_869	ZNF143_related
chr1	128244101	128244943	CTCF-kit_peak_870	ZNF143_related
chr1	128359298	128359753	CTCF-kit_peak_871	ZNF143_related
chr1	128416859	128417508	CTCF-kit_peak_873	ZNF143_related
chr1	128590836	128592733	CTCF-kit_peak_874	ZNF143_related
chr1	128593058	128593406	CTCF-kit_peak_875	ZNF143_related
chr1	128635380	128635572	CTCF-kit_peak_876	ZNF143_related
chr1	128712783	128713165	CTCF-kit_peak_877	ZNF143_related
chr1	128825335	128825573	CTCF-kit_peak_878	ZNF143_related
chr1	128832674	128832879	CTCF-kit_peak_879	ZNF143_related
chr1	128994733	128994989	CTCF-kit_peak_881	ZNF143_related
chr1	129273531	129273753	CTCF-kit_peak_882	ZNF143_related
chr1	130634055	130634336	CTCF-kit_peak_884	ZNF143_related
chr1	130715638	130715942	CTCF-kit_peak_885	ZNF143_related
chr1	130716993	130717861	CTCF-kit_peak_886	ZNF143_related
chr1	130875078	130875283	CTCF-kit_peak_887	ZNF143_related
chr1	130996171	130996389	CTCF-kit_peak_888	ZNF143_related
chr1	131050731	131050954	CTCF-kit_peak_889	ZNF143_related
chr1	131053285	131053517	CTCF-kit_peak_890	ZNF143_related
chr1	131084385	131084858	CTCF-kit_peak_891	ZNF143_related
chr1	131096575	131097917	CTCF-kit_peak_892	ZNF143_related
chr1	131119129	131119334	CTCF-kit_peak_893	ZNF143_related
chr1	131122934	131123271	CTCF-kit_peak_894	ZNF143_related
chr1	131137761	131138478	CTCF-kit_peak_895	ZNF143_related
chr1	131153156	131153363	CTCF-kit_peak_896	ZNF143_related
chr1	131199843	131200373	CTCF-kit_peak_898	ZNF143_related
chr1	131207590	131207825	CTCF-kit_peak_899	ZNF143_related
chr1	131209764	131210070	CTCF-kit_peak_900	ZNF143_related
chr1	131243931	131244228	CTCF-kit_peak_901	ZNF143_related
chr1	131244579	131245554	CTCF-kit_peak_902	ZNF143_related
chr1	131245961	131246171	CTCF-kit_peak_903	ZNF143_related
chr1	131260311	131260671	CTCF-kit_peak_904	ZNF143_related
chr1	131270145	131270544	CTCF-kit_peak_905	ZNF143_related
chr1	131276480	131276690	CTCF-kit_peak_906	ZNF143_related
chr1	131526371	131527412	CTCF-kit_peak_907	ZNF143_related
chr1	131528043	131528372	CTCF-kit_peak_908	ZNF143_related
chr1	131566220	131566433	CTCF-kit_peak_909	ZNF143_related
chr1	131599932	131600185	CTCF-kit_peak_910	ZNF143_related
chr1	131613428	131613669	CTCF-kit_peak_911	ZNF143_related
chr1	131688829	131689148	CTCF-kit_peak_913	ZNF143_related
chr1	131708423	131708649	CTCF-kit_peak_914	ZNF143_related
chr1	131743458	131744059	CTCF-kit_peak_916	ZNF143_related
chr1	131797436	131797680	CTCF-kit_peak_918	ZNF143_related
chr1	131827622	131828087	CTCF-kit_peak_919	ZNF143_related
chr1	131846424	131846633	CTCF-kit_peak_920	ZNF143_related
chr1	131867062	131867488	CTCF-kit_peak_921	ZNF143_related
chr1	131867699	131868016	CTCF-kit_peak_922	ZNF143_related
chr1	131910273	131911420	CTCF-kit_peak_923	ZNF143_related
chr1	131937820	131938025	CTCF-kit_peak_924	ZNF143_related
chr1	131948052	131948252	CTCF-kit_peak_925	ZNF143_related
chr1	131957963	131958295	CTCF-kit_peak_926	ZNF143_related
chr1	131963020	131963804	CTCF-kit_peak_927	ZNF143_related
chr1	131970926	131971152	CTCF-kit_peak_928	ZNF143_related
chr1	131977740	131978026	CTCF-kit_peak_929	ZNF143_related
chr1	131981460	131982167	CTCF-kit_peak_930	ZNF143_related
chr1	132007266	132008418	CTCF-kit_peak_932	ZNF143_related
chr1	132046493	132046813	CTCF-kit_peak_933	ZNF143_related
chr1	132059124	132059328	CTCF-kit_peak_934	ZNF143_related
chr1	132062247	132062451	CTCF-kit_peak_935	ZNF143_related
chr1	132067579	132068247	CTCF-kit_peak_936	ZNF143_related
chr1	132075557	132075842	CTCF-kit_peak_937	ZNF143_related
chr1	132099431	132099708	CTCF-kit_peak_938	ZNF143_related
chr1	132116746	132117022	CTCF-kit_peak_939	ZNF143_related
chr1	132121183	132121519	CTCF-kit_peak_940	ZNF143_related
chr1	132140274	132140476	CTCF-kit_peak_941	ZNF143_related
chr1	132155828	132156034	CTCF-kit_peak_942	ZNF143_related
chr1	132161293	132161513	CTCF-kit_peak_944	ZNF143_related
chr1	132165867	132166190	CTCF-kit_peak_945	ZNF143_related
chr1	132190694	132191031	CTCF-kit_peak_946	ZNF143_related
chr1	132210922	132211254	CTCF-kit_peak_947	ZNF143_related
chr1	132212228	132212567	CTCF-kit_peak_948	ZNF143_related
chr1	132244982	132245203	CTCF-kit_peak_949	ZNF143_related
chr1	132292967	132293223	CTCF-kit_peak_950	ZNF143_related
chr1	132298995	132299496	CTCF-kit_peak_951	ZNF143_related
chr1	132306123	132306416	CTCF-kit_peak_952	ZNF143_related
chr1	132316130	132316592	CTCF-kit_peak_953	ZNF143_related
chr1	132332108	132332309	CTCF-kit_peak_954	ZNF143_related
chr1	132334791	132335038	CTCF-kit_peak_955	ZNF143_related
chr1	132360860	132361079	CTCF-kit_peak_957	ZNF143_related
chr1	132367642	132367929	CTCF-kit_peak_958	ZNF143_related
chr1	132370795	132370991	CTCF-kit_peak_959	ZNF143_related
chr1	132391000	132391196	CTCF-kit_peak_960	ZNF143_related
chr1	132391422	132391938	CTCF-kit_peak_961	ZNF143_related
chr1	132417307	132417980	CTCF-kit_peak_962	ZNF143_related
chr1	132449258	132449449	CTCF-kit_peak_963	ZNF143_related
chr1	132477023	132477567	CTCF-kit_peak_964	ZNF143_related
chr1	132520724	132521277	CTCF-kit_peak_965	ZNF143_related
chr1	132525834	132526268	CTCF-kit_peak_966	ZNF143_related
chr1	132594722	132594984	CTCF-kit_peak_967	ZNF143_related
chr1	132608268	132608532	CTCF-kit_peak_968	ZNF143_related
chr1	132758648	132758960	CTCF-kit_peak_970	ZNF143_related
chr1	132937632	132937922	CTCF-kit_peak_971	ZNF143_related
chr1	132952168	132952504	CTCF-kit_peak_972	ZNF143_related
chr1	133025031	133025470	CTCF-kit_peak_974	ZNF143_related
chr1	133045984	133046708	CTCF-kit_peak_976	ZNF143_related
chr1	133047574	133047869	CTCF-kit_peak_977	ZNF143_related
chr1	133084112	133084387	CTCF-kit_peak_978	ZNF143_related
chr1	133101370	133101747	CTCF-kit_peak_980	ZNF143_related
chr1	133131324	133132839	CTCF-kit_peak_981	ZNF143_related
chr1	133163752	133164503	CTCF-kit_peak_982	ZNF143_related
chr1	133169728	133170033	CTCF-kit_peak_983	ZNF143_related
chr1	133178844	133179290	CTCF-kit_peak_985	ZNF143_related
chr1	133181015	133181313	CTCF-kit_peak_986	ZNF143_related
chr1	133181656	133181876	CTCF-kit_peak_987	ZNF143_related
chr1	133182432	133182640	CTCF-kit_peak_988	ZNF143_related
chr1	133222492	133222866	CTCF-kit_peak_989	ZNF143_related
chr1	133268759	133268964	CTCF-kit_peak_990	ZNF143_related
chr1	133272363	133272610	CTCF-kit_peak_991	ZNF143_related
chr1	133307526	133307723	CTCF-kit_peak_993	ZNF143_related
chr1	133314373	133314731	CTCF-kit_peak_994	ZNF143_related
chr1	133347916	133348105	CTCF-kit_peak_995	ZNF143_related
chr1	133362406	133362624	CTCF-kit_peak_997	ZNF143_related
chr1	133363403	133364194	CTCF-kit_peak_998	ZNF143_related
chr1	133380400	133380974	CTCF-kit_peak_999	ZNF143_related
chr1	133384294	133384492	CTCF-kit_peak_1001	ZNF143_related
chr1	133417853	133418382	CTCF-kit_peak_1003	ZNF143_related
chr1	133464642	133464893	CTCF-kit_peak_1004	ZNF143_related
chr1	133609797	133610580	CTCF-kit_peak_1005	ZNF143_related
chr1	133660825	133661491	CTCF-kit_peak_1006	ZNF143_related
chr1	133716536	133716802	CTCF-kit_peak_1007	ZNF143_related
chr1	133736271	133736570	CTCF-kit_peak_1008	ZNF143_related
chr1	133777642	133777869	CTCF-kit_peak_1009	ZNF143_related
chr1	133800605	133801103	CTCF-kit_peak_1010	ZNF143_related
chr1	133886449	133886671	CTCF-kit_peak_1011	ZNF143_related
chr1	133896412	133896689	CTCF-kit_peak_1012	ZNF143_related
chr1	133911486	133911778	CTCF-kit_peak_1013	ZNF143_related
chr1	134045895	134046264	CTCF-kit_peak_1014	ZNF143_related
chr1	134061002	134061518	CTCF-kit_peak_1016	ZNF143_related
chr1	134078792	134079433	CTCF-kit_peak_1017	ZNF143_related
chr1	134092733	134093836	CTCF-kit_peak_1018	ZNF143_related
chr1	134098882	134099543	CTCF-kit_peak_1019	ZNF143_related
chr1	134106819	134107036	CTCF-kit_peak_1020	ZNF143_related
chr1	134188984	134189442	CTCF-kit_peak_1023	ZNF143_related
chr1	134202100	134202420	CTCF-kit_peak_1025	ZNF143_related
chr1	134244179	134244680	CTCF-kit_peak_1026	ZNF143_related
chr1	134259834	134260060	CTCF-kit_peak_1027	ZNF143_related
chr1	134290180	134290546	CTCF-kit_peak_1028	ZNF143_related
chr1	134291051	134291440	CTCF-kit_peak_1029	ZNF143_related
chr1	134298872	134299473	CTCF-kit_peak_1030	ZNF143_related
chr1	134302575	134302768	CTCF-kit_peak_1031	ZNF143_related
chr1	134344236	134344542	CTCF-kit_peak_1033	ZNF143_related
chr1	134361578	134362134	CTCF-kit_peak_1034	ZNF143_related
chr1	134415323	134416044	CTCF-kit_peak_1035	ZNF143_related
chr1	134455232	134455894	CTCF-kit_peak_1036	ZNF143_related
chr1	134462170	134462372	CTCF-kit_peak_1037	ZNF143_related
chr1	134494526	134495238	CTCF-kit_peak_1038	ZNF143_related
chr1	134513344	134513758	CTCF-kit_peak_1039	ZNF143_related
chr1	134518717	134518915	CTCF-kit_peak_1040	ZNF143_related
chr1	134556354	134556678	CTCF-kit_peak_1041	ZNF143_related
chr1	134560042	134561214	CTCF-kit_peak_1042	ZNF143_related
chr1	134646502	134647191	CTCF-kit_peak_1043	ZNF143_related
chr1	134708975	134709459	CTCF-kit_peak_1045	ZNF143_related
chr1	134719695	134720074	CTCF-kit_peak_1046	ZNF143_related
chr1	134725339	134725552	CTCF-kit_peak_1047	ZNF143_related
chr1	134727410	134727655	CTCF-kit_peak_1048	ZNF143_related
chr1	134756442	134756808	CTCF-kit_peak_1049	ZNF143_related
chr1	134955586	134956092	CTCF-kit_peak_1050	ZNF143_related
chr1	134987732	134988200	CTCF-kit_peak_1051	ZNF143_related
chr1	135051253	135051487	CTCF-kit_peak_1053	ZNF143_related
chr1	135104916	135105272	CTCF-kit_peak_1054	ZNF143_related
chr1	135105987	135106338	CTCF-kit_peak_1055	ZNF143_related
chr1	135108492	135108963	CTCF-kit_peak_1056	ZNF143_related
chr1	135122261	135122574	CTCF-kit_peak_1059	ZNF143_related
chr1	135131976	135132188	CTCF-kit_peak_1060	ZNF143_related
chr1	135133670	135133871	CTCF-kit_peak_1062	ZNF143_related
chr1	135136606	135136853	CTCF-kit_peak_1063	ZNF143_related
chr1	135146842	135147722	CTCF-kit_peak_1064	ZNF143_related
chr1	135184140	135184358	CTCF-kit_peak_1066	ZNF143_related
chr1	135237366	135237565	CTCF-kit_peak_1067	ZNF143_related
chr1	135283459	135284190	CTCF-kit_peak_1069	ZNF143_related
chr1	135313421	135313660	CTCF-kit_peak_1070	ZNF143_related
chr1	135368254	135368586	CTCF-kit_peak_1071	ZNF143_related
chr1	135374331	135374716	CTCF-kit_peak_1072	ZNF143_related
chr1	135389372	135389620	CTCF-kit_peak_1073	ZNF143_related
chr1	135416244	135416468	CTCF-kit_peak_1074	ZNF143_related
chr1	135430196	135430733	CTCF-kit_peak_1075	ZNF143_related
chr1	135432003	135432352	CTCF-kit_peak_1076	ZNF143_related
chr1	135510332	135510692	CTCF-kit_peak_1077	ZNF143_related
chr1	135540310	135540548	CTCF-kit_peak_1078	ZNF143_related
chr1	135544805	135545025	CTCF-kit_peak_1079	ZNF143_related
chr1	135549007	135549288	CTCF-kit_peak_1080	ZNF143_related
chr1	135584643	135585300	CTCF-kit_peak_1081	ZNF143_related
chr1	135687776	135688675	CTCF-kit_peak_1083	ZNF143_related
chr1	135729058	135729378	CTCF-kit_peak_1086	ZNF143_related
chr1	135759574	135759877	CTCF-kit_peak_1088	ZNF143_related
chr1	135766238	135766819	CTCF-kit_peak_1089	ZNF143_related
chr1	135781301	135781574	CTCF-kit_peak_1090	ZNF143_related
chr1	135817903	135818181	CTCF-kit_peak_1093	ZNF143_related
chr1	135818621	135819144	CTCF-kit_peak_1094	ZNF143_related
chr1	135846641	135846850	CTCF-kit_peak_1095	ZNF143_related
chr1	135847737	135847942	CTCF-kit_peak_1097	ZNF143_related
chr1	135865634	135866065	CTCF-kit_peak_1098	ZNF143_related
chr1	135882474	135883003	CTCF-kit_peak_1099	ZNF143_related
chr1	135919180	135919441	CTCF-kit_peak_1100	ZNF143_related
chr1	135945805	135946012	CTCF-kit_peak_1101	ZNF143_related
chr1	136007602	136007840	CTCF-kit_peak_1102	ZNF143_related
chr1	136018522	136018747	CTCF-kit_peak_1103	ZNF143_related
chr1	136027477	136027882	CTCF-kit_peak_1104	ZNF143_related
chr1	136076157	136076366	CTCF-kit_peak_1106	ZNF143_related
chr1	136084261	136084531	CTCF-kit_peak_1107	ZNF143_related
chr1	136105509	136105750	CTCF-kit_peak_1108	ZNF143_related
chr1	136118286	136118512	CTCF-kit_peak_1110	ZNF143_related
chr1	136118733	136119054	CTCF-kit_peak_1111	ZNF143_related
chr1	136131301	136131881	CTCF-kit_peak_1112	ZNF143_related
chr1	136140202	136140424	CTCF-kit_peak_1113	ZNF143_related
chr1	136148085	136148418	CTCF-kit_peak_1114	ZNF143_related
chr1	136149238	136149427	CTCF-kit_peak_1115	ZNF143_related
chr1	136167755	136167963	CTCF-kit_peak_1116	ZNF143_related
chr1	136170206	136170453	CTCF-kit_peak_1117	ZNF143_related
chr1	136175254	136175563	CTCF-kit_peak_1118	ZNF143_related
chr1	136234202	136234653	CTCF-kit_peak_1119	ZNF143_related
chr1	136259892	136260207	CTCF-kit_peak_1120	ZNF143_related
chr1	136345473	136346299	CTCF-kit_peak_1121	ZNF143_related
chr1	136415109	136415720	CTCF-kit_peak_1122	ZNF143_related
chr1	136466188	136466738	CTCF-kit_peak_1123	ZNF143_related
chr1	136487725	136487925	CTCF-kit_peak_1124	ZNF143_related
chr1	136524981	136525278	CTCF-kit_peak_1125	ZNF143_related
chr1	136624677	136625415	CTCF-kit_peak_1127	ZNF143_related
chr1	136676369	136676619	CTCF-kit_peak_1128	ZNF143_related
chr1	136749206	136749796	CTCF-kit_peak_1129	ZNF143_related
chr1	136910295	136910526	CTCF-kit_peak_1130	ZNF143_related
chr1	138618040	138618231	CTCF-kit_peak_1131	ZNF143_related
chr1	138619159	138619848	CTCF-kit_peak_1132	ZNF143_related
chr1	138963189	138964200	CTCF-kit_peak_1133	ZNF143_related
chr1	139421870	139422777	CTCF-kit_peak_1134	ZNF143_related
chr1	139454012	139454215	CTCF-kit_peak_1135	ZNF143_related
chr1	139454477	139455294	CTCF-kit_peak_1136	ZNF143_related
chr1	139976058	139976248	CTCF-kit_peak_1137	ZNF143_related
chr1	143377973	143378180	CTCF-kit_peak_1138	ZNF143_related
chr1	143739337	143739729	CTCF-kit_peak_1140	ZNF143_related
chr1	143776941	143777920	CTCF-kit_peak_1141	ZNF143_related
chr1	143813986	143814260	CTCF-kit_peak_1142	ZNF143_related
chr1	144004085	144004373	CTCF-kit_peak_1143	ZNF143_related
chr1	144406709	144406960	CTCF-kit_peak_1144	ZNF143_related
chr1	149960982	149961173	CTCF-kit_peak_1146	ZNF143_related
chr1	150099654	150099948	CTCF-kit_peak_1147	ZNF143_related
chr1	150165439	150165637	CTCF-kit_peak_1148	ZNF143_related
chr1	150392482	150393789	CTCF-kit_peak_1149	ZNF143_related
chr1	150993262	150993585	CTCF-kit_peak_1150	ZNF143_related
chr1	151078987	151079196	CTCF-kit_peak_1151	ZNF143_related
chr1	151164837	151165055	CTCF-kit_peak_1152	ZNF143_related
chr1	151222856	151223091	CTCF-kit_peak_1153	ZNF143_related
chr1	151344047	151345409	CTCF-kit_peak_1154	ZNF143_related
chr1	151428178	151429177	CTCF-kit_peak_1155	ZNF143_related
chr1	151497133	151497362	CTCF-kit_peak_1156	ZNF143_related
chr1	151500087	151501279	CTCF-kit_peak_1157	ZNF143_related
chr1	151571358	151571723	CTCF-kit_peak_1159	ZNF143_related
chr1	151754773	151756059	CTCF-kit_peak_1160	ZNF143_related
chr1	152089885	152090295	CTCF-kit_peak_1161	ZNF143_related
chr1	152288213	152288427	CTCF-kit_peak_1162	ZNF143_related
chr1	152386347	152386720	CTCF-kit_peak_1163	ZNF143_related
chr1	152399964	152400411	CTCF-kit_peak_1164	ZNF143_related
chr1	152520916	152521343	CTCF-kit_peak_1166	ZNF143_related
chr1	152625082	152625354	CTCF-kit_peak_1167	ZNF143_related
chr1	152651324	152651553	CTCF-kit_peak_1168	ZNF143_related
chr1	152746521	152746817	CTCF-kit_peak_1169	ZNF143_related
chr1	152766046	152767360	CTCF-kit_peak_1170	ZNF143_related
chr1	152790323	152790531	CTCF-kit_peak_1172	ZNF143_related
chr1	152807892	152808312	CTCF-kit_peak_1173	ZNF143_related
chr1	152811007	152811307	CTCF-kit_peak_1174	ZNF143_related
chr1	152815242	152815599	CTCF-kit_peak_1175	ZNF143_related
chr1	152902109	152902625	CTCF-kit_peak_1176	ZNF143_related
chr1	152902845	152904021	CTCF-kit_peak_1177	ZNF143_related
chr1	153035578	153035768	CTCF-kit_peak_1178	ZNF143_related
chr1	153243211	153243409	CTCF-kit_peak_1179	ZNF143_related
chr1	153249605	153249810	CTCF-kit_peak_1180	ZNF143_related
chr1	153331957	153332906	CTCF-kit_peak_1181	ZNF143_related
chr1	153401866	153402095	CTCF-kit_peak_1183	ZNF143_related
chr1	153425106	153425313	CTCF-kit_peak_1184	ZNF143_related
chr1	153486882	153487722	CTCF-kit_peak_1185	ZNF143_related
chr1	153549570	153549770	CTCF-kit_peak_1186	ZNF143_related
chr1	153726622	153727001	CTCF-kit_peak_1187	ZNF143_related
chr1	153751974	153752367	CTCF-kit_peak_1189	ZNF143_related
chr1	153899678	153900243	CTCF-kit_peak_1190	ZNF143_related
chr1	153900543	153900769	CTCF-kit_peak_1191	ZNF143_related
chr1	154786226	154786464	CTCF-kit_peak_1193	ZNF143_related
chr1	154799355	154799592	CTCF-kit_peak_1194	ZNF143_related
chr1	154994018	154994214	CTCF-kit_peak_1195	ZNF143_related
chr1	155025972	155026219	CTCF-kit_peak_1197	ZNF143_related
chr1	155050399	155050842	CTCF-kit_peak_1199	ZNF143_related
chr1	155063089	155063330	CTCF-kit_peak_1200	ZNF143_related
chr1	155083133	155083749	CTCF-kit_peak_1201	ZNF143_related
chr1	155098219	155099473	CTCF-kit_peak_1202	ZNF143_related
chr1	155158735	155159316	CTCF-kit_peak_1203	ZNF143_related
chr1	155193136	155193351	CTCF-kit_peak_1204	ZNF143_related
chr1	155223247	155223577	CTCF-kit_peak_1206	ZNF143_related
chr1	155234009	155234309	CTCF-kit_peak_1208	ZNF143_related
chr1	155244135	155244673	CTCF-kit_peak_1209	ZNF143_related
chr1	155244870	155245080	CTCF-kit_peak_1210	ZNF143_related
chr1	155269306	155269572	CTCF-kit_peak_1211	ZNF143_related
chr1	155281612	155281833	CTCF-kit_peak_1212	ZNF143_related
chr1	155416814	155417577	CTCF-kit_peak_1213	ZNF143_related
chr1	155558174	155558735	CTCF-kit_peak_1214	ZNF143_related
chr1	155741797	155741998	CTCF-kit_peak_1216	ZNF143_related
chr1	155784819	155785193	CTCF-kit_peak_1217	ZNF143_related
chr1	155812542	155813364	CTCF-kit_peak_1218	ZNF143_related
chr1	155862660	155863096	CTCF-kit_peak_1219	ZNF143_related
chr1	155972654	155973226	CTCF-kit_peak_1220	ZNF143_related
chr1	155973439	155973644	CTCF-kit_peak_1221	ZNF143_related
chr1	156035432	156036749	CTCF-kit_peak_1222	ZNF143_related
chr1	156040615	156040935	CTCF-kit_peak_1223	ZNF143_related
chr1	156061901	156062136	CTCF-kit_peak_1224	ZNF143_related
chr1	156204675	156205065	CTCF-kit_peak_1225	ZNF143_related
chr1	156229501	156229778	CTCF-kit_peak_1226	ZNF143_related
chr1	156263420	156263619	CTCF-kit_peak_1227	ZNF143_related
chr1	156303229	156303592	CTCF-kit_peak_1228	ZNF143_related
chr1	156310605	156311009	CTCF-kit_peak_1229	ZNF143_related
chr1	156420650	156420852	CTCF-kit_peak_1230	ZNF143_related
chr1	156474067	156474358	CTCF-kit_peak_1231	ZNF143_related
chr1	156532473	156532672	CTCF-kit_peak_1232	ZNF143_related
chr1	156558448	156559522	CTCF-kit_peak_1233	ZNF143_related
chr1	156673578	156674657	CTCF-kit_peak_1234	ZNF143_related
chr1	156676231	156676459	CTCF-kit_peak_1235	ZNF143_related
chr1	156718343	156719264	CTCF-kit_peak_1236	ZNF143_related
chr1	156752418	156752689	CTCF-kit_peak_1238	ZNF143_related
chr1	156921766	156922018	CTCF-kit_peak_1239	ZNF143_related
chr1	156938888	156940060	CTCF-kit_peak_1240	ZNF143_related
chr1	157079362	157079882	CTCF-kit_peak_1243	ZNF143_related
chr1	157081482	157081729	CTCF-kit_peak_1244	ZNF143_related
chr1	157411750	157412779	CTCF-kit_peak_1245	ZNF143_related
chr1	157446382	157446625	CTCF-kit_peak_1246	ZNF143_related
chr1	157458370	157458615	CTCF-kit_peak_1247	ZNF143_related
chr1	157458806	157459038	CTCF-kit_peak_1248	ZNF143_related
chr1	157537494	157537924	CTCF-kit_peak_1249	ZNF143_related
chr1	157560691	157560920	CTCF-kit_peak_1251	ZNF143_related
chr1	158597103	158597321	CTCF-kit_peak_1252	ZNF143_related
chr1	158670328	158670526	CTCF-kit_peak_1253	ZNF143_related
chr1	159135332	159135594	CTCF-kit_peak_1254	ZNF143_related
chr1	159231862	159232406	CTCF-kit_peak_1255	ZNF143_related
chr1	159390067	159390298	CTCF-kit_peak_1256	ZNF143_related
chr1	159851918	159852303	CTCF-kit_peak_1259	ZNF143_related
chr1	160044278	160044747	CTCF-kit_peak_1260	ZNF143_related
chr1	160081135	160081365	CTCF-kit_peak_1261	ZNF143_related
chr1	160147449	160147819	CTCF-kit_peak_1262	ZNF143_related
chr1	160194851	160195636	CTCF-kit_peak_1263	ZNF143_related
chr1	160212291	160213443	CTCF-kit_peak_1264	ZNF143_related
chr1	160792051	160792943	CTCF-kit_peak_1266	ZNF143_related
chr1	160906096	160907171	CTCF-kit_peak_1267	ZNF143_related
chr1	161034437	161035185	CTCF-kit_peak_1268	ZNF143_related
chr1	161070330	161070527	CTCF-kit_peak_1269	ZNF143_related
chr1	161131008	161131539	CTCF-kit_peak_1270	ZNF143_related
chr1	161170646	161171020	CTCF-kit_peak_1271	ZNF143_related
chr1	161250760	161251152	CTCF-kit_peak_1274	ZNF143_related
chr1	161748070	161748406	CTCF-kit_peak_1275	ZNF143_related
chr1	161875963	161877009	CTCF-kit_peak_1276	ZNF143_related
chr1	161968995	161969436	CTCF-kit_peak_1277	ZNF143_related
chr1	162005074	162005449	CTCF-kit_peak_1278	ZNF143_related
chr1	162286972	162287228	CTCF-kit_peak_1279	ZNF143_related
chr1	162477654	162478107	CTCF-kit_peak_1280	ZNF143_related
chr1	162548213	162548500	CTCF-kit_peak_1281	ZNF143_related
chr1	162570423	162571033	CTCF-kit_peak_1282	ZNF143_related
chr1	162620522	162620735	CTCF-kit_peak_1283	ZNF143_related
chr1	162739789	162740793	CTCF-kit_peak_1284	ZNF143_related
chr1	163779413	163779806	CTCF-kit_peak_1285	ZNF143_related
chr1	163910779	163910987	CTCF-kit_peak_1286	ZNF143_related
chr1	163929702	163930473	CTCF-kit_peak_1287	ZNF143_related
chr1	163939906	163940108	CTCF-kit_peak_1288	ZNF143_related
chr1	164128269	164128594	CTCF-kit_peak_1289	ZNF143_related
chr1	164151717	164152049	CTCF-kit_peak_1291	ZNF143_related
chr1	164248559	164249498	CTCF-kit_peak_1292	ZNF143_related
chr1	164275496	164275903	CTCF-kit_peak_1293	ZNF143_related
chr1	164307053	164307726	CTCF-kit_peak_1294	ZNF143_related
chr1	164359240	164359431	CTCF-kit_peak_1296	ZNF143_related
chr1	164366758	164367030	CTCF-kit_peak_1297	ZNF143_related
chr1	164457544	164459024	CTCF-kit_peak_1298	ZNF143_related
chr1	164898825	164899209	CTCF-kit_peak_1299	ZNF143_related
chr1	164905149	164905360	CTCF-kit_peak_1300	ZNF143_related
chr1	165120467	165120719	CTCF-kit_peak_1301	ZNF143_related
chr1	165193879	165194603	CTCF-kit_peak_1302	ZNF143_related
chr1	165236381	165237001	CTCF-kit_peak_1303	ZNF143_related
chr1	165261571	165261938	CTCF-kit_peak_1305	ZNF143_related
chr1	165282237	165282613	CTCF-kit_peak_1306	ZNF143_related
chr1	165289950	165290168	CTCF-kit_peak_1307	ZNF143_related
chr1	165320578	165320900	CTCF-kit_peak_1308	ZNF143_related
chr1	165459548	165461636	CTCF-kit_peak_1309	ZNF143_related
chr1	165583604	165583904	CTCF-kit_peak_1310	ZNF143_related
chr1	165592479	165592668	CTCF-kit_peak_1311	ZNF143_related
chr1	165634235	165634743	CTCF-kit_peak_1312	ZNF143_related
chr1	165641949	165642717	CTCF-kit_peak_1313	ZNF143_related
chr1	165655141	165656010	CTCF-kit_peak_1314	ZNF143_related
chr1	165658530	165658865	CTCF-kit_peak_1315	ZNF143_related
chr1	165679032	165679743	CTCF-kit_peak_1316	ZNF143_related
chr1	165707775	165708085	CTCF-kit_peak_1317	ZNF143_related
chr1	165736231	165736479	CTCF-kit_peak_1318	ZNF143_related
chr1	165737153	165737446	CTCF-kit_peak_1319	ZNF143_related
chr1	165763805	165764218	CTCF-kit_peak_1320	ZNF143_related
chr1	165790148	165790349	CTCF-kit_peak_1323	ZNF143_related
chr1	165840720	165841060	CTCF-kit_peak_1324	ZNF143_related
chr1	166001711	166003598	CTCF-kit_peak_1326	ZNF143_related
chr1	166160581	166160798	CTCF-kit_peak_1330	ZNF143_related
chr1	166253987	166254266	CTCF-kit_peak_1331	ZNF143_related
chr1	166308811	166309342	CTCF-kit_peak_1332	ZNF143_related
chr1	166360248	166360496	CTCF-kit_peak_1333	ZNF143_related
chr1	166378852	166379899	CTCF-kit_peak_1334	ZNF143_related
chr1	166409374	166410010	CTCF-kit_peak_1335	ZNF143_related
chr1	167001239	167001443	CTCF-kit_peak_1336	ZNF143_related
chr1	167212437	167212641	CTCF-kit_peak_1337	ZNF143_related
chr1	167254423	167254696	CTCF-kit_peak_1338	ZNF143_related
chr1	167283701	167283952	CTCF-kit_peak_1339	ZNF143_related
chr1	167284170	167285294	CTCF-kit_peak_1340	ZNF143_related
chr1	167292532	167292812	CTCF-kit_peak_1341	ZNF143_related
chr1	167308257	167308946	CTCF-kit_peak_1342	ZNF143_related
chr1	167340261	167340566	CTCF-kit_peak_1343	ZNF143_related
chr1	167349955	167350437	CTCF-kit_peak_1344	ZNF143_related
chr1	167393682	167394515	CTCF-kit_peak_1346	ZNF143_related
chr1	167638178	167638376	CTCF-kit_peak_1348	ZNF143_related
chr1	167644867	167645272	CTCF-kit_peak_1349	ZNF143_related
chr1	167669835	167670094	CTCF-kit_peak_1350	ZNF143_related
chr1	167688729	167688968	CTCF-kit_peak_1351	ZNF143_related
chr1	167782016	167782607	CTCF-kit_peak_1352	ZNF143_related
chr1	168214208	168214452	CTCF-kit_peak_1353	ZNF143_related
chr1	169969081	169969417	CTCF-kit_peak_1354	ZNF143_related
chr1	170174385	170175367	CTCF-kit_peak_1355	ZNF143_related
chr1	170214995	170215378	CTCF-kit_peak_1356	ZNF143_related
chr1	170589217	170590111	CTCF-kit_peak_1357	ZNF143_related
chr1	170599493	170599759	CTCF-kit_peak_1358	ZNF143_related
chr1	170613273	170613534	CTCF-kit_peak_1359	ZNF143_related
chr1	170644292	170644624	CTCF-kit_peak_1361	ZNF143_related
chr1	170709651	170710007	CTCF-kit_peak_1362	ZNF143_related
chr1	170867475	170867817	CTCF-kit_peak_1363	ZNF143_related
chr1	170884989	170885593	CTCF-kit_peak_1364	ZNF143_related
chr1	170901718	170901921	CTCF-kit_peak_1365	ZNF143_related
chr1	170907771	170908163	CTCF-kit_peak_1366	ZNF143_related
chr1	170996841	170997046	CTCF-kit_peak_1367	ZNF143_related
chr1	171006942	171007225	CTCF-kit_peak_1368	ZNF143_related
chr1	171033303	171033589	CTCF-kit_peak_1369	ZNF143_related
chr1	171064544	171064739	CTCF-kit_peak_1370	ZNF143_related
chr1	171101857	171102278	CTCF-kit_peak_1371	ZNF143_related
chr1	171103036	171103422	CTCF-kit_peak_1372	ZNF143_related
chr1	171113938	171114256	CTCF-kit_peak_1374	ZNF143_related
chr1	171150177	171150699	CTCF-kit_peak_1375	ZNF143_related
chr1	171159554	171159915	CTCF-kit_peak_1376	ZNF143_related
chr1	171222531	171222774	CTCF-kit_peak_1378	ZNF143_related
chr1	171234268	171234465	CTCF-kit_peak_1379	ZNF143_related
chr1	171238515	171238825	CTCF-kit_peak_1380	ZNF143_related
chr1	171256986	171257464	CTCF-kit_peak_1382	ZNF143_related
chr1	171286735	171286931	CTCF-kit_peak_1384	ZNF143_related
chr1	171287469	171288119	CTCF-kit_peak_1385	ZNF143_related
chr1	171294580	171294782	CTCF-kit_peak_1386	ZNF143_related
chr1	171328931	171329672	CTCF-kit_peak_1387	ZNF143_related
chr1	171345542	171346010	CTCF-kit_peak_1388	ZNF143_related
chr1	171370324	171370654	CTCF-kit_peak_1389	ZNF143_related
chr1	171375804	171376033	CTCF-kit_peak_1390	ZNF143_related
chr1	171379994	171380375	CTCF-kit_peak_1391	ZNF143_related
chr1	171382400	171382597	CTCF-kit_peak_1392	ZNF143_related
chr1	171387225	171387501	CTCF-kit_peak_1393	ZNF143_related
chr1	171388820	171389427	CTCF-kit_peak_1394	ZNF143_related
chr1	171390007	171390275	CTCF-kit_peak_1395	ZNF143_related
chr1	171411099	171412301	CTCF-kit_peak_1396	ZNF143_related
chr1	171437363	171437656	CTCF-kit_peak_1397	ZNF143_related
chr1	171478118	171478459	CTCF-kit_peak_1399	ZNF143_related
chr1	171503293	171504221	CTCF-kit_peak_1400	ZNF143_related
chr1	171531500	171531796	CTCF-kit_peak_1401	ZNF143_related
chr1	171610731	171610938	CTCF-kit_peak_1403	ZNF143_related
chr1	171729094	171729405	CTCF-kit_peak_1405	ZNF143_related
chr1	172000762	172000980	CTCF-kit_peak_1406	ZNF143_related
chr1	172012085	172012395	CTCF-kit_peak_1407	ZNF143_related
chr1	172027017	172027234	CTCF-kit_peak_1408	ZNF143_related
chr1	172053955	172054161	CTCF-kit_peak_1409	ZNF143_related
chr1	172082507	172083047	CTCF-kit_peak_1410	ZNF143_related
chr1	172119775	172120042	CTCF-kit_peak_1411	ZNF143_related
chr1	172126964	172127161	CTCF-kit_peak_1412	ZNF143_related
chr1	172147953	172148802	CTCF-kit_peak_1413	ZNF143_related
chr1	172287172	172287386	CTCF-kit_peak_1414	ZNF143_related
chr1	172309780	172310383	CTCF-kit_peak_1415	ZNF143_related
chr1	172312030	172312604	CTCF-kit_peak_1416	ZNF143_related
chr1	172317383	172317617	CTCF-kit_peak_1417	ZNF143_related
chr1	172318117	172318444	CTCF-kit_peak_1418	ZNF143_related
chr1	172325583	172326884	CTCF-kit_peak_1420	ZNF143_related
chr1	172364723	172365122	CTCF-kit_peak_1422	ZNF143_related
chr1	172368776	172369252	CTCF-kit_peak_1423	ZNF143_related
chr1	172376333	172377183	CTCF-kit_peak_1424	ZNF143_related
chr1	172412343	172412618	CTCF-kit_peak_1425	ZNF143_related
chr1	172481765	172482190	CTCF-kit_peak_1426	ZNF143_related
chr1	172499753	172501218	CTCF-kit_peak_1428	ZNF143_related
chr1	172505139	172505345	CTCF-kit_peak_1429	ZNF143_related
chr1	172512984	172513356	CTCF-kit_peak_1430	ZNF143_related
chr1	172513769	172514242	CTCF-kit_peak_1431	ZNF143_related
chr1	172544990	172545328	CTCF-kit_peak_1433	ZNF143_related
chr1	172562779	172563655	CTCF-kit_peak_1434	ZNF143_related
chr1	172575446	172575678	CTCF-kit_peak_1435	ZNF143_related
chr1	172594616	172594811	CTCF-kit_peak_1436	ZNF143_related
chr1	173367375	173367667	CTCF-kit_peak_1439	ZNF143_related
chr1	174501926	174502176	CTCF-kit_peak_1440	ZNF143_related
chr1	174502600	174502906	CTCF-kit_peak_1441	ZNF143_related
chr1	174836661	174836875	CTCF-kit_peak_1442	ZNF143_related
chr1	175492043	175492651	CTCF-kit_peak_1443	ZNF143_related
chr1	175625182	175625577	CTCF-kit_peak_1444	ZNF143_related
chr1	175692260	175693123	CTCF-kit_peak_1445	ZNF143_related
chr1	175880563	175881051	CTCF-kit_peak_1446	ZNF143_related
chr1	176274666	176274886	CTCF-kit_peak_1447	ZNF143_related
chr1	176813660	176815005	CTCF-kit_peak_1448	ZNF143_related
chr1	176835785	176836027	CTCF-kit_peak_1449	ZNF143_related
chr1	177257197	177259141	CTCF-kit_peak_1450	ZNF143_related
chr1	177338922	177339142	CTCF-kit_peak_1451	ZNF143_related
chr1	177441491	177442103	CTCF-kit_peak_1452	ZNF143_related
chr1	177442897	177443281	CTCF-kit_peak_1453	ZNF143_related
chr1	177447630	177447860	CTCF-kit_peak_1454	ZNF143_related
chr1	177460643	177460895	CTCF-kit_peak_1455	ZNF143_related
chr1	177646304	177646504	CTCF-kit_peak_1456	ZNF143_related
chr1	177695533	177695728	CTCF-kit_peak_1457	ZNF143_related
chr1	177702475	177703216	CTCF-kit_peak_1458	ZNF143_related
chr1	177795792	177796855	CTCF-kit_peak_1459	ZNF143_related
chr1	177845884	177846120	CTCF-kit_peak_1460	ZNF143_related
chr1	177983356	177983741	CTCF-kit_peak_1461	ZNF143_related
chr1	178187762	178188035	CTCF-kit_peak_1462	ZNF143_related
chr1	178276196	178276611	CTCF-kit_peak_1464	ZNF143_related
chr1	178318282	178319189	CTCF-kit_peak_1465	ZNF143_related
chr1	178336400	178338373	CTCF-kit_peak_1466	ZNF143_related
chr1	178405786	178406711	CTCF-kit_peak_1467	ZNF143_related
chr1	178463783	178464046	CTCF-kit_peak_1468	ZNF143_related
chr1	178496903	178497127	CTCF-kit_peak_1469	ZNF143_related
chr1	178528917	178529309	CTCF-kit_peak_1471	ZNF143_related
chr1	178530407	178530983	CTCF-kit_peak_1472	ZNF143_related
chr1	178591402	178591737	CTCF-kit_peak_1473	ZNF143_related
chr1	178601004	178601283	CTCF-kit_peak_1474	ZNF143_related
chr1	178960085	178960578	CTCF-kit_peak_1475	ZNF143_related
chr1	179105414	179105700	CTCF-kit_peak_1476	ZNF143_related
chr1	179232184	179232523	CTCF-kit_peak_1477	ZNF143_related
chr1	179517841	179518179	CTCF-kit_peak_1478	ZNF143_related
chr1	179546324	179546805	CTCF-kit_peak_1479	ZNF143_related
chr1	179645686	179646001	CTCF-kit_peak_1480	ZNF143_related
chr1	179667945	179668604	CTCF-kit_peak_1481	ZNF143_related
chr1	179802971	179803982	CTCF-kit_peak_1483	ZNF143_related
chr1	179842801	179843069	CTCF-kit_peak_1484	ZNF143_related
chr1	179844887	179845288	CTCF-kit_peak_1485	ZNF143_related
chr1	179847718	179847999	CTCF-kit_peak_1486	ZNF143_related
chr1	179853463	179853791	CTCF-kit_peak_1487	ZNF143_related
chr1	179959508	179959729	CTCF-kit_peak_1488	ZNF143_related
chr1	180162146	180162379	CTCF-kit_peak_1489	ZNF143_related
chr1	180195609	180196233	CTCF-kit_peak_1490	ZNF143_related
chr1	180215117	180215379	CTCF-kit_peak_1491	ZNF143_related
chr1	180226225	180226629	CTCF-kit_peak_1492	ZNF143_related
chr1	180255761	180256431	CTCF-kit_peak_1493	ZNF143_related
chr1	180279695	180280003	CTCF-kit_peak_1495	ZNF143_related
chr1	180330585	180331215	CTCF-kit_peak_1496	ZNF143_related
chr1	180331894	180332815	CTCF-kit_peak_1497	ZNF143_related
chr1	180354466	180354676	CTCF-kit_peak_1498	ZNF143_related
chr1	180365274	180365601	CTCF-kit_peak_1499	ZNF143_related
chr1	180387594	180387847	CTCF-kit_peak_1500	ZNF143_related
chr1	180407065	180407675	CTCF-kit_peak_1501	ZNF143_related
chr1	180422193	180422470	CTCF-kit_peak_1502	ZNF143_related
chr1	180430135	180430418	CTCF-kit_peak_1504	ZNF143_related
chr1	180431939	180432208	CTCF-kit_peak_1505	ZNF143_related
chr1	180433146	180433403	CTCF-kit_peak_1506	ZNF143_related
chr1	180434245	180434465	CTCF-kit_peak_1507	ZNF143_related
chr1	180462570	180462759	CTCF-kit_peak_1508	ZNF143_related
chr1	180482011	180482203	CTCF-kit_peak_1509	ZNF143_related
chr1	180568759	180569186	CTCF-kit_peak_1511	ZNF143_related
chr1	180640703	180641848	CTCF-kit_peak_1512	ZNF143_related
chr1	180696553	180696998	CTCF-kit_peak_1513	ZNF143_related
chr1	180720900	180721089	CTCF-kit_peak_1515	ZNF143_related
chr1	180725741	180726537	CTCF-kit_peak_1516	ZNF143_related
chr1	180761779	180761970	CTCF-kit_peak_1517	ZNF143_related
chr1	180763857	180764253	CTCF-kit_peak_1518	ZNF143_related
chr1	180777597	180778553	CTCF-kit_peak_1520	ZNF143_related
chr1	180812473	180812784	CTCF-kit_peak_1522	ZNF143_related
chr1	180813097	180814595	CTCF-kit_peak_1523	ZNF143_related
chr1	180848326	180848906	CTCF-kit_peak_1524	ZNF143_related
chr1	180850508	180851363	CTCF-kit_peak_1525	ZNF143_related
chr1	180888388	180888766	CTCF-kit_peak_1527	ZNF143_related
chr1	180904142	180904597	CTCF-kit_peak_1528	ZNF143_related
chr1	180919747	180920051	CTCF-kit_peak_1529	ZNF143_related
chr1	180934685	180935166	CTCF-kit_peak_1530	ZNF143_related
chr1	180941850	180942939	CTCF-kit_peak_1531	ZNF143_related
chr1	180976108	180976665	CTCF-kit_peak_1533	ZNF143_related
chr1	180980417	180980733	CTCF-kit_peak_1534	ZNF143_related
chr1	180989198	180989484	CTCF-kit_peak_1536	ZNF143_related
chr1	181017240	181017582	CTCF-kit_peak_1537	ZNF143_related
chr1	181022327	181022649	CTCF-kit_peak_1538	ZNF143_related
chr1	181143752	181144313	CTCF-kit_peak_1539	ZNF143_related
chr1	181210838	181212686	CTCF-kit_peak_1540	ZNF143_related
chr1	181230708	181231037	CTCF-kit_peak_1541	ZNF143_related
chr1	181256332	181256592	CTCF-kit_peak_1543	ZNF143_related
chr1	181257389	181257608	CTCF-kit_peak_1544	ZNF143_related
chr1	181272903	181273438	CTCF-kit_peak_1545	ZNF143_related
chr1	181345809	181346027	CTCF-kit_peak_1546	ZNF143_related
chr1	181352506	181352884	CTCF-kit_peak_1547	ZNF143_related
chr1	181353591	181353840	CTCF-kit_peak_1548	ZNF143_related
chr1	181379722	181379962	CTCF-kit_peak_1549	ZNF143_related
chr1	181465146	181465352	CTCF-kit_peak_1550	ZNF143_related
chr1	181543854	181544302	CTCF-kit_peak_1551	ZNF143_related
chr1	181545457	181545762	CTCF-kit_peak_1552	ZNF143_related
chr1	181841732	181842790	CTCF-kit_peak_1554	ZNF143_related
chr1	181852511	181852756	CTCF-kit_peak_1555	ZNF143_related
chr1	181853184	181853468	CTCF-kit_peak_1556	ZNF143_related
chr1	181881619	181882208	CTCF-kit_peak_1557	ZNF143_related
chr1	181921574	181921811	CTCF-kit_peak_1559	ZNF143_related
chr1	181922324	181922534	CTCF-kit_peak_1560	ZNF143_related
chr1	182020154	182020352	CTCF-kit_peak_1561	ZNF143_related
chr1	182108768	182109123	CTCF-kit_peak_1562	ZNF143_related
chr1	182137487	182137739	CTCF-kit_peak_1565	ZNF143_related
chr1	182138225	182138416	CTCF-kit_peak_1566	ZNF143_related
chr1	182282115	182282904	CTCF-kit_peak_1568	ZNF143_related
chr1	182340899	182341525	CTCF-kit_peak_1569	ZNF143_related
chr1	182408734	182409636	CTCF-kit_peak_1570	ZNF143_related
chr1	182517241	182517806	CTCF-kit_peak_1572	ZNF143_related
chr1	182604634	182604873	CTCF-kit_peak_1573	ZNF143_related
chr1	182764032	182764324	CTCF-kit_peak_1574	ZNF143_related
chr1	182787193	182787407	CTCF-kit_peak_1575	ZNF143_related
chr1	182792556	182793023	CTCF-kit_peak_1576	ZNF143_related
chr1	182868485	182868692	CTCF-kit_peak_1577	ZNF143_related
chr1	182891902	182892238	CTCF-kit_peak_1578	ZNF143_related
chr1	182895830	182896088	CTCF-kit_peak_1579	ZNF143_related
chr1	182954833	182955260	CTCF-kit_peak_1580	ZNF143_related
chr1	182983035	182983291	CTCF-kit_peak_1582	ZNF143_related
chr1	183087504	183088245	CTCF-kit_peak_1584	ZNF143_related
chr1	183221199	183221584	CTCF-kit_peak_1585	ZNF143_related
chr1	183296616	183297144	CTCF-kit_peak_1586	ZNF143_related
chr1	183345034	183345672	CTCF-kit_peak_1587	ZNF143_related
chr1	183368934	183369781	CTCF-kit_peak_1588	ZNF143_related
chr1	183388875	183389102	CTCF-kit_peak_1589	ZNF143_related
chr1	183424149	183424384	CTCF-kit_peak_1590	ZNF143_related
chr1	184033293	184034475	CTCF-kit_peak_1594	ZNF143_related
chr1	184235579	184235941	CTCF-kit_peak_1595	ZNF143_related
chr1	184395327	184395565	CTCF-kit_peak_1597	ZNF143_related
chr1	184471371	184471570	CTCF-kit_peak_1599	ZNF143_related
chr1	184718393	184718607	CTCF-kit_peak_1600	ZNF143_related
chr1	184731872	184732507	CTCF-kit_peak_1601	ZNF143_related
chr1	184732792	184733019	CTCF-kit_peak_1602	ZNF143_related
chr1	184737994	184738204	CTCF-kit_peak_1603	ZNF143_related
chr1	184777168	184777421	CTCF-kit_peak_1605	ZNF143_related
chr1	184793180	184793699	CTCF-kit_peak_1606	ZNF143_related
chr1	184812362	184812560	CTCF-kit_peak_1607	ZNF143_related
chr1	184832095	184832594	CTCF-kit_peak_1609	ZNF143_related
chr1	184841291	184841483	CTCF-kit_peak_1610	ZNF143_related
chr1	184845439	184846011	CTCF-kit_peak_1611	ZNF143_related
chr1	184852343	184852596	CTCF-kit_peak_1612	ZNF143_related
chr1	184882841	184883305	CTCF-kit_peak_1613	ZNF143_related
chr1	184908106	184908308	CTCF-kit_peak_1614	ZNF143_related
chr1	185203814	185204538	CTCF-kit_peak_1615	ZNF143_related
chr1	185262424	185262878	CTCF-kit_peak_1616	ZNF143_related
chr1	185328688	185329400	CTCF-kit_peak_1617	ZNF143_related
chr1	185362675	185363528	CTCF-kit_peak_1618	ZNF143_related
chr1	185454572	185454977	CTCF-kit_peak_1619	ZNF143_related
chr1	186704464	186704675	CTCF-kit_peak_1620	ZNF143_related
chr1	186705408	186705618	CTCF-kit_peak_1621	ZNF143_related
chr1	186721978	186722252	CTCF-kit_peak_1622	ZNF143_related
chr1	186749061	186749527	CTCF-kit_peak_1623	ZNF143_related
chr1	187215506	187215914	CTCF-kit_peak_1624	ZNF143_related
chr1	187348955	187349187	CTCF-kit_peak_1625	ZNF143_related
chr1	188980153	188980391	CTCF-kit_peak_1626	ZNF143_related
chr1	189007448	189007915	CTCF-kit_peak_1627	ZNF143_related
chr1	189080888	189081088	CTCF-kit_peak_1628	ZNF143_related
chr1	189687832	189688366	CTCF-kit_peak_1629	ZNF143_related
chr1	189869946	189870181	CTCF-kit_peak_1630	ZNF143_related
chr1	189882953	189883542	CTCF-kit_peak_1631	ZNF143_related
chr1	189883812	189884004	CTCF-kit_peak_1632	ZNF143_related
chr1	189887511	189887810	CTCF-kit_peak_1633	ZNF143_related
chr1	189921904	189922629	CTCF-kit_peak_1634	ZNF143_related
chr1	189973135	189973331	CTCF-kit_peak_1635	ZNF143_related
chr1	190175039	190175249	CTCF-kit_peak_1636	ZNF143_related
chr1	190457733	190457980	CTCF-kit_peak_1637	ZNF143_related
chr1	190797365	190797656	CTCF-kit_peak_1638	ZNF143_related
chr1	190911534	190911881	CTCF-kit_peak_1639	ZNF143_related
chr1	190928490	190929240	CTCF-kit_peak_1640	ZNF143_related
chr1	190944492	190944688	CTCF-kit_peak_1641	ZNF143_related
chr1	191002307	191002497	CTCF-kit_peak_1642	ZNF143_related
chr1	191025185	191026249	CTCF-kit_peak_1643	ZNF143_related
chr1	191062854	191063370	CTCF-kit_peak_1644	ZNF143_related
chr1	191068390	191068678	CTCF-kit_peak_1645	ZNF143_related
chr1	191072661	191073009	CTCF-kit_peak_1646	ZNF143_related
chr1	191086731	191087084	CTCF-kit_peak_1648	ZNF143_related
chr1	191098333	191098628	CTCF-kit_peak_1649	ZNF143_related
chr1	191125878	191126366	CTCF-kit_peak_1650	ZNF143_related
chr1	191156925	191157130	CTCF-kit_peak_1651	ZNF143_related
chr1	191182386	191183644	CTCF-kit_peak_1652	ZNF143_related
chr1	191194140	191194344	CTCF-kit_peak_1653	ZNF143_related
chr1	191223946	191225122	CTCF-kit_peak_1654	ZNF143_related
chr1	191275408	191275839	CTCF-kit_peak_1655	ZNF143_related
chr1	191280680	191281051	CTCF-kit_peak_1656	ZNF143_related
chr1	191281963	191282201	CTCF-kit_peak_1657	ZNF143_related
chr1	191282842	191283679	CTCF-kit_peak_1658	ZNF143_related
chr1	191292369	191292846	CTCF-kit_peak_1660	ZNF143_related
chr1	191296575	191296784	CTCF-kit_peak_1661	ZNF143_related
chr1	191299451	191299843	CTCF-kit_peak_1662	ZNF143_related
chr1	191305544	191305877	CTCF-kit_peak_1663	ZNF143_related
chr1	191306391	191306628	CTCF-kit_peak_1664	ZNF143_related
chr1	191308054	191308249	CTCF-kit_peak_1665	ZNF143_related
chr1	191312390	191312924	CTCF-kit_peak_1666	ZNF143_related
chr1	191317729	191318205	CTCF-kit_peak_1667	ZNF143_related
chr1	191325932	191326681	CTCF-kit_peak_1668	ZNF143_related
chr1	191340880	191341151	CTCF-kit_peak_1669	ZNF143_related
chr1	191364582	191364788	CTCF-kit_peak_1670	ZNF143_related
chr1	191395945	191397904	CTCF-kit_peak_1671	ZNF143_related
chr1	191624434	191624663	CTCF-kit_peak_1673	ZNF143_related
chr1	191717715	191719385	CTCF-kit_peak_1674	ZNF143_related
chr1	191821331	191822070	CTCF-kit_peak_1676	ZNF143_related
chr1	191829203	191829499	CTCF-kit_peak_1677	ZNF143_related
chr1	191834795	191835229	CTCF-kit_peak_1678	ZNF143_related
chr1	191863898	191864145	CTCF-kit_peak_1679	ZNF143_related
chr1	191892406	191892656	CTCF-kit_peak_1680	ZNF143_related
chr1	191906218	191907827	CTCF-kit_peak_1681	ZNF143_related
chr1	191964275	191964822	CTCF-kit_peak_1682	ZNF143_related
chr1	192092246	192092740	CTCF-kit_peak_1684	ZNF143_related
chr1	192092999	192093224	CTCF-kit_peak_1685	ZNF143_related
chr1	192136496	192136965	CTCF-kit_peak_1686	ZNF143_related
chr1	192137764	192138852	CTCF-kit_peak_1687	ZNF143_related
chr1	192190554	192190899	CTCF-kit_peak_1688	ZNF143_related
chr1	192598473	192598700	CTCF-kit_peak_1689	ZNF143_related
chr1	192726228	192726616	CTCF-kit_peak_1690	ZNF143_related
chr1	192727049	192727303	CTCF-kit_peak_1691	ZNF143_related
chr1	192745220	192745448	CTCF-kit_peak_1692	ZNF143_related
chr1	192770572	192771064	CTCF-kit_peak_1693	ZNF143_related
chr1	192854954	192855679	CTCF-kit_peak_1694	ZNF143_related
chr1	193152975	193153417	CTCF-kit_peak_1696	ZNF143_related
chr1	193173339	193174004	CTCF-kit_peak_1697	ZNF143_related
chr1	193174303	193174531	CTCF-kit_peak_1698	ZNF143_related
chr1	193184464	193184733	CTCF-kit_peak_1699	ZNF143_related
chr1	193208237	193208529	CTCF-kit_peak_1700	ZNF143_related
chr1	193272387	193272711	CTCF-kit_peak_1701	ZNF143_related
chr1	193273359	193273556	CTCF-kit_peak_1702	ZNF143_related
chr1	193329993	193330474	CTCF-kit_peak_1703	ZNF143_related
chr1	193361122	193361419	CTCF-kit_peak_1704	ZNF143_related
chr1	193376857	193377097	CTCF-kit_peak_1705	ZNF143_related
chr1	193382871	193383148	CTCF-kit_peak_1706	ZNF143_related
chr1	193386222	193386466	CTCF-kit_peak_1707	ZNF143_related
chr1	193440489	193440751	CTCF-kit_peak_1708	ZNF143_related
chr1	193576040	193576313	CTCF-kit_peak_1709	ZNF143_related
chr1	193698965	193699159	CTCF-kit_peak_1710	ZNF143_related
chr1	194619799	194620310	CTCF-kit_peak_1713	ZNF143_related
chr1	194938837	194939166	CTCF-kit_peak_1715	ZNF143_related
chr1	194976165	194976697	CTCF-kit_peak_1717	ZNF143_related
chr1	195130923	195131216	CTCF-kit_peak_1718	ZNF143_related
chr1	195241456	195241820	CTCF-kit_peak_1719	ZNF143_related
chr10	3740194	3740534	CTCF-kit_peak_1720	ZNF143_related
chr10	3740752	3741350	CTCF-kit_peak_1721	ZNF143_related
chr10	3972917	3973913	CTCF-kit_peak_1722	ZNF143_related
chr10	4146049	4146241	CTCF-kit_peak_1723	ZNF143_related
chr10	4266447	4267131	CTCF-kit_peak_1724	ZNF143_related
chr10	4333477	4333668	CTCF-kit_peak_1725	ZNF143_related
chr10	4371978	4372261	CTCF-kit_peak_1727	ZNF143_related
chr10	4386613	4388331	CTCF-kit_peak_1728	ZNF143_related
chr10	4432038	4432397	CTCF-kit_peak_1729	ZNF143_related
chr10	4432660	4433039	CTCF-kit_peak_1730	ZNF143_related
chr10	4482437	4482716	CTCF-kit_peak_1731	ZNF143_related
chr10	4626518	4626715	CTCF-kit_peak_1732	ZNF143_related
chr10	4712037	4712831	CTCF-kit_peak_1733	ZNF143_related
chr10	4817628	4817854	CTCF-kit_peak_1734	ZNF143_related
chr10	5194675	5194869	CTCF-kit_peak_1735	ZNF143_related
chr10	5227509	5227776	CTCF-kit_peak_1736	ZNF143_related
chr10	5550513	5550901	CTCF-kit_peak_1738	ZNF143_related
chr10	5805256	5806106	CTCF-kit_peak_1739	ZNF143_related
chr10	5823892	5824559	CTCF-kit_peak_1740	ZNF143_related
chr10	6035853	6036108	CTCF-kit_peak_1741	ZNF143_related
chr10	7076244	7076457	CTCF-kit_peak_1742	ZNF143_related
chr10	7211023	7212551	CTCF-kit_peak_1743	ZNF143_related
chr10	7390427	7390624	CTCF-kit_peak_1744	ZNF143_related
chr10	7393362	7393718	CTCF-kit_peak_1745	ZNF143_related
chr10	7590018	7590657	CTCF-kit_peak_1747	ZNF143_related
chr10	7600774	7600985	CTCF-kit_peak_1748	ZNF143_related
chr10	7662659	7663736	CTCF-kit_peak_1749	ZNF143_related
chr10	7667599	7667799	CTCF-kit_peak_1750	ZNF143_related
chr10	7680832	7681904	CTCF-kit_peak_1751	ZNF143_related
chr10	7725847	7726193	CTCF-kit_peak_1752	ZNF143_related
chr10	7780588	7781049	CTCF-kit_peak_1753	ZNF143_related
chr10	7792574	7793107	CTCF-kit_peak_1754	ZNF143_related
chr10	7867410	7867617	CTCF-kit_peak_1755	ZNF143_related
chr10	7870909	7871281	CTCF-kit_peak_1756	ZNF143_related
chr10	7955207	7956836	CTCF-kit_peak_1757	ZNF143_related
chr10	8517903	8518784	CTCF-kit_peak_1758	ZNF143_related
chr10	8795416	8795651	CTCF-kit_peak_1760	ZNF143_related
chr10	8885669	8886416	CTCF-kit_peak_1761	ZNF143_related
chr10	8912826	8913183	CTCF-kit_peak_1762	ZNF143_related
chr10	8955882	8956106	CTCF-kit_peak_1763	ZNF143_related
chr10	9012880	9013089	CTCF-kit_peak_1764	ZNF143_related
chr10	9674575	9674784	CTCF-kit_peak_1765	ZNF143_related
chr10	9675132	9675423	CTCF-kit_peak_1766	ZNF143_related
chr10	9677014	9677250	CTCF-kit_peak_1767	ZNF143_related
chr10	9900397	9901447	CTCF-kit_peak_1768	ZNF143_related
chr10	10321184	10321410	CTCF-kit_peak_1769	ZNF143_related
chr10	10689134	10689332	CTCF-kit_peak_1771	ZNF143_related
chr10	11149213	11149977	CTCF-kit_peak_1772	ZNF143_related
chr10	11280548	11281866	CTCF-kit_peak_1773	ZNF143_related
chr10	11343279	11343958	CTCF-kit_peak_1774	ZNF143_related
chr10	11449952	11450158	CTCF-kit_peak_1775	ZNF143_related
chr10	12837588	12837814	CTCF-kit_peak_1776	ZNF143_related
chr10	12867488	12867769	CTCF-kit_peak_1777	ZNF143_related
chr10	12868298	12868654	CTCF-kit_peak_1778	ZNF143_related
chr10	12868960	12869687	CTCF-kit_peak_1779	ZNF143_related
chr10	12922675	12923484	CTCF-kit_peak_1780	ZNF143_related
chr10	12941244	12941726	CTCF-kit_peak_1781	ZNF143_related
chr10	12963997	12964749	CTCF-kit_peak_1782	ZNF143_related
chr10	13008307	13009036	CTCF-kit_peak_1783	ZNF143_related
chr10	13018540	13018766	CTCF-kit_peak_1784	ZNF143_related
chr10	13127316	13127605	CTCF-kit_peak_1785	ZNF143_related
chr10	13192779	13193276	CTCF-kit_peak_1786	ZNF143_related
chr10	13323972	13324321	CTCF-kit_peak_1787	ZNF143_related
chr10	13473880	13474638	CTCF-kit_peak_1788	ZNF143_related
chr10	13500571	13500786	CTCF-kit_peak_1789	ZNF143_related
chr10	13501110	13501345	CTCF-kit_peak_1790	ZNF143_related
chr10	13552959	13553421	CTCF-kit_peak_1791	ZNF143_related
chr10	13686387	13686586	CTCF-kit_peak_1793	ZNF143_related
chr10	13868472	13869208	CTCF-kit_peak_1794	ZNF143_related
chr10	13964543	13965184	CTCF-kit_peak_1795	ZNF143_related
chr10	13965536	13967631	CTCF-kit_peak_1796	ZNF143_related
chr10	13982833	13983331	CTCF-kit_peak_1797	ZNF143_related
chr10	14544951	14545598	CTCF-kit_peak_1798	ZNF143_related
chr10	14705256	14705720	CTCF-kit_peak_1799	ZNF143_related
chr10	15794279	15794470	CTCF-kit_peak_1800	ZNF143_related
chr10	17722538	17723549	CTCF-kit_peak_1801	ZNF143_related
chr10	17724013	17724650	CTCF-kit_peak_1802	ZNF143_related
chr10	17869993	17870212	CTCF-kit_peak_1803	ZNF143_related
chr10	17947212	17948184	CTCF-kit_peak_1804	ZNF143_related
chr10	18022906	18023164	CTCF-kit_peak_1805	ZNF143_related
chr10	18197212	18197473	CTCF-kit_peak_1807	ZNF143_related
chr10	18210755	18211091	CTCF-kit_peak_1808	ZNF143_related
chr10	18234712	18235284	CTCF-kit_peak_1809	ZNF143_related
chr10	18318436	18319012	CTCF-kit_peak_1810	ZNF143_related
chr10	18319251	18319445	CTCF-kit_peak_1811	ZNF143_related
chr10	18545780	18546192	CTCF-kit_peak_1813	ZNF143_related
chr10	18743661	18743888	CTCF-kit_peak_1814	ZNF143_related
chr10	18844782	18845451	CTCF-kit_peak_1815	ZNF143_related
chr10	18910981	18911176	CTCF-kit_peak_1817	ZNF143_related
chr10	19352778	19353158	CTCF-kit_peak_1819	ZNF143_related
chr10	19357197	19357433	CTCF-kit_peak_1820	ZNF143_related
chr10	19591867	19592397	CTCF-kit_peak_1821	ZNF143_related
chr10	19693022	19693420	CTCF-kit_peak_1822	ZNF143_related
chr10	19708391	19708602	CTCF-kit_peak_1823	ZNF143_related
chr10	19712420	19712839	CTCF-kit_peak_1824	ZNF143_related
chr10	19716705	19716925	CTCF-kit_peak_1825	ZNF143_related
chr10	19849948	19850220	CTCF-kit_peak_1826	ZNF143_related
chr10	19850544	19851076	CTCF-kit_peak_1827	ZNF143_related
chr10	19851427	19851762	CTCF-kit_peak_1828	ZNF143_related
chr10	19862871	19863243	CTCF-kit_peak_1829	ZNF143_related
chr10	20073283	20073532	CTCF-kit_peak_1832	ZNF143_related
chr10	20296044	20296290	CTCF-kit_peak_1836	ZNF143_related
chr10	20311929	20313060	CTCF-kit_peak_1837	ZNF143_related
chr10	20347640	20348067	CTCF-kit_peak_1838	ZNF143_related
chr10	20547933	20548310	CTCF-kit_peak_1839	ZNF143_related
chr10	20625631	20625883	CTCF-kit_peak_1840	ZNF143_related
chr10	20628308	20628629	CTCF-kit_peak_1841	ZNF143_related
chr10	20724907	20725097	CTCF-kit_peak_1842	ZNF143_related
chr10	20952254	20952963	CTCF-kit_peak_1843	ZNF143_related
chr10	20994039	20994298	CTCF-kit_peak_1845	ZNF143_related
chr10	21023107	21023300	CTCF-kit_peak_1846	ZNF143_related
chr10	21145090	21145281	CTCF-kit_peak_1847	ZNF143_related
chr10	21152203	21152536	CTCF-kit_peak_1848	ZNF143_related
chr10	21158945	21159361	CTCF-kit_peak_1850	ZNF143_related
chr10	21159688	21160109	CTCF-kit_peak_1851	ZNF143_related
chr10	21160587	21161317	CTCF-kit_peak_1852	ZNF143_related
chr10	21295990	21296550	CTCF-kit_peak_1853	ZNF143_related
chr10	21374289	21374551	CTCF-kit_peak_1854	ZNF143_related
chr10	21378656	21378874	CTCF-kit_peak_1855	ZNF143_related
chr10	21465470	21465714	CTCF-kit_peak_1856	ZNF143_related
chr10	21600983	21601189	CTCF-kit_peak_1857	ZNF143_related
chr10	21991342	21991601	CTCF-kit_peak_1858	ZNF143_related
chr10	21993059	21993369	CTCF-kit_peak_1859	ZNF143_related
chr10	21993947	21994782	CTCF-kit_peak_1860	ZNF143_related
chr10	22036353	22036549	CTCF-kit_peak_1862	ZNF143_related
chr10	22058650	22058966	CTCF-kit_peak_1863	ZNF143_related
chr10	22140737	22141221	CTCF-kit_peak_1864	ZNF143_related
chr10	22142594	22142803	CTCF-kit_peak_1865	ZNF143_related
chr10	22148427	22148628	CTCF-kit_peak_1866	ZNF143_related
chr10	22154394	22154584	CTCF-kit_peak_1867	ZNF143_related
chr10	22158385	22158584	CTCF-kit_peak_1868	ZNF143_related
chr10	22710311	22710573	CTCF-kit_peak_1869	ZNF143_related
chr10	22730776	22732049	CTCF-kit_peak_1870	ZNF143_related
chr10	23350450	23350889	CTCF-kit_peak_1871	ZNF143_related
chr10	23715276	23715593	CTCF-kit_peak_1872	ZNF143_related
chr10	23786962	23787489	CTCF-kit_peak_1873	ZNF143_related
chr10	24149237	24149582	CTCF-kit_peak_1874	ZNF143_related
chr10	24223436	24223983	CTCF-kit_peak_1875	ZNF143_related
chr10	24595585	24595952	CTCF-kit_peak_1876	ZNF143_related
chr10	24625243	24625501	CTCF-kit_peak_1879	ZNF143_related
chr10	24630777	24630989	CTCF-kit_peak_1880	ZNF143_related
chr10	24711637	24711906	CTCF-kit_peak_1881	ZNF143_related
chr10	24712147	24712446	CTCF-kit_peak_1882	ZNF143_related
chr10	24789766	24790070	CTCF-kit_peak_1883	ZNF143_related
chr10	24797231	24797447	CTCF-kit_peak_1884	ZNF143_related
chr10	25219255	25219445	CTCF-kit_peak_1886	ZNF143_related
chr10	25239219	25239642	CTCF-kit_peak_1887	ZNF143_related
chr10	25250145	25250532	CTCF-kit_peak_1888	ZNF143_related
chr10	25296732	25297289	CTCF-kit_peak_1889	ZNF143_related
chr10	25359724	25360688	CTCF-kit_peak_1890	ZNF143_related
chr10	26373657	26374506	CTCF-kit_peak_1891	ZNF143_related
chr10	26375071	26375289	CTCF-kit_peak_1892	ZNF143_related
chr10	26752611	26752874	CTCF-kit_peak_1893	ZNF143_related
chr10	28074513	28074935	CTCF-kit_peak_1894	ZNF143_related
chr10	28485612	28485863	CTCF-kit_peak_1895	ZNF143_related
chr10	29146761	29147414	CTCF-kit_peak_1896	ZNF143_related
chr10	29313218	29313703	CTCF-kit_peak_1897	ZNF143_related
chr10	29361399	29362149	CTCF-kit_peak_1898	ZNF143_related
chr10	29535542	29535748	CTCF-kit_peak_1899	ZNF143_related
chr10	30200170	30200653	CTCF-kit_peak_1900	ZNF143_related
chr10	30600292	30600754	CTCF-kit_peak_1901	ZNF143_related
chr10	30618056	30618620	CTCF-kit_peak_1902	ZNF143_related
chr10	30802660	30803405	CTCF-kit_peak_1903	ZNF143_related
chr10	30842681	30843050	CTCF-kit_peak_1904	ZNF143_related
chr10	31313416	31313733	CTCF-kit_peak_1905	ZNF143_related
chr10	31445791	31446093	CTCF-kit_peak_1906	ZNF143_related
chr10	31608521	31608945	CTCF-kit_peak_1907	ZNF143_related
chr10	31609158	31609749	CTCF-kit_peak_1908	ZNF143_related
chr10	34004119	34004340	CTCF-kit_peak_1909	ZNF143_related
chr10	34019362	34019963	CTCF-kit_peak_1910	ZNF143_related
chr10	34033930	34034216	CTCF-kit_peak_1911	ZNF143_related
chr10	34206501	34206915	CTCF-kit_peak_1912	ZNF143_related
chr10	34282015	34282860	CTCF-kit_peak_1913	ZNF143_related
chr10	34394262	34394511	CTCF-kit_peak_1914	ZNF143_related
chr10	34418265	34418494	CTCF-kit_peak_1915	ZNF143_related
chr10	36974263	36975258	CTCF-kit_peak_1916	ZNF143_related
chr10	39064822	39065037	CTCF-kit_peak_1918	ZNF143_related
chr10	39067067	39067266	CTCF-kit_peak_1919	ZNF143_related
chr10	39133813	39134313	CTCF-kit_peak_1920	ZNF143_related
chr10	39158283	39158474	CTCF-kit_peak_1921	ZNF143_related
chr10	39170267	39170461	CTCF-kit_peak_1922	ZNF143_related
chr10	39171825	39172036	CTCF-kit_peak_1924	ZNF143_related
chr10	39239906	39240173	CTCF-kit_peak_1925	ZNF143_related
chr10	39280579	39280787	CTCF-kit_peak_1926	ZNF143_related
chr10	39369489	39370391	CTCF-kit_peak_1927	ZNF143_related
chr10	39506460	39506722	CTCF-kit_peak_1928	ZNF143_related
chr10	39731121	39733192	CTCF-kit_peak_1929	ZNF143_related
chr10	39898811	39899351	CTCF-kit_peak_1930	ZNF143_related
chr10	39959794	39960470	CTCF-kit_peak_1931	ZNF143_related
chr10	40024895	40025235	CTCF-kit_peak_1932	ZNF143_related
chr10	40110333	40110610	CTCF-kit_peak_1933	ZNF143_related
chr10	40141865	40142448	CTCF-kit_peak_1934	ZNF143_related
chr10	40246800	40247122	CTCF-kit_peak_1936	ZNF143_related
chr10	40257414	40257869	CTCF-kit_peak_1937	ZNF143_related
chr10	40300832	40301851	CTCF-kit_peak_1938	ZNF143_related
chr10	40348900	40350175	CTCF-kit_peak_1939	ZNF143_related
chr10	40529692	40529951	CTCF-kit_peak_1940	ZNF143_related
chr10	40570333	40570724	CTCF-kit_peak_1941	ZNF143_related
chr10	40683226	40683803	CTCF-kit_peak_1943	ZNF143_related
chr10	40882790	40883078	CTCF-kit_peak_1944	ZNF143_related
chr10	40883591	40884438	CTCF-kit_peak_1945	ZNF143_related
chr10	41070756	41071017	CTCF-kit_peak_1946	ZNF143_related
chr10	41285371	41285577	CTCF-kit_peak_1947	ZNF143_related
chr10	41302855	41303265	CTCF-kit_peak_1949	ZNF143_related
chr10	41450341	41450709	CTCF-kit_peak_1950	ZNF143_related
chr10	41476031	41476623	CTCF-kit_peak_1951	ZNF143_related
chr10	41482139	41482550	CTCF-kit_peak_1952	ZNF143_related
chr10	41489970	41490755	CTCF-kit_peak_1953	ZNF143_related
chr10	41505615	41505806	CTCF-kit_peak_1954	ZNF143_related
chr10	41518563	41520191	CTCF-kit_peak_1955	ZNF143_related
chr10	41678784	41679174	CTCF-kit_peak_1956	ZNF143_related
chr10	41809836	41810564	CTCF-kit_peak_1958	ZNF143_related
chr10	41887165	41887859	CTCF-kit_peak_1959	ZNF143_related
chr10	41915304	41915517	CTCF-kit_peak_1960	ZNF143_related
chr10	41934562	41935199	CTCF-kit_peak_1962	ZNF143_related
chr10	42017962	42018493	CTCF-kit_peak_1963	ZNF143_related
chr10	42031002	42031423	CTCF-kit_peak_1964	ZNF143_related
chr10	42055289	42055509	CTCF-kit_peak_1965	ZNF143_related
chr10	42057067	42057464	CTCF-kit_peak_1966	ZNF143_related
chr10	42197431	42197666	CTCF-kit_peak_1967	ZNF143_related
chr10	42210006	42210285	CTCF-kit_peak_1968	ZNF143_related
chr10	42228055	42228372	CTCF-kit_peak_1969	ZNF143_related
chr10	42274836	42278579	CTCF-kit_peak_1970	ZNF143_related
chr10	42291386	42291657	CTCF-kit_peak_1971	ZNF143_related
chr10	42298009	42298273	CTCF-kit_peak_1972	ZNF143_related
chr10	42308115	42308437	CTCF-kit_peak_1973	ZNF143_related
chr10	42478128	42478674	CTCF-kit_peak_1974	ZNF143_related
chr10	42502033	42502760	CTCF-kit_peak_1975	ZNF143_related
chr10	42579925	42580137	CTCF-kit_peak_1976	ZNF143_related
chr10	42580745	42580937	CTCF-kit_peak_1977	ZNF143_related
chr10	42584386	42584826	CTCF-kit_peak_1978	ZNF143_related
chr10	42601599	42601841	CTCF-kit_peak_1979	ZNF143_related
chr10	42614165	42614395	CTCF-kit_peak_1980	ZNF143_related
chr10	42633095	42633455	CTCF-kit_peak_1981	ZNF143_related
chr10	42637308	42637660	CTCF-kit_peak_1982	ZNF143_related
chr10	42678714	42679184	CTCF-kit_peak_1983	ZNF143_related
chr10	42686024	42686293	CTCF-kit_peak_1984	ZNF143_related
chr10	42697050	42697339	CTCF-kit_peak_1985	ZNF143_related
chr10	42746238	42746427	CTCF-kit_peak_1986	ZNF143_related
chr10	42760444	42760703	CTCF-kit_peak_1987	ZNF143_related
chr10	42761202	42762220	CTCF-kit_peak_1988	ZNF143_related
chr10	42884687	42884898	CTCF-kit_peak_1991	ZNF143_related
chr10	42930231	42930536	CTCF-kit_peak_1992	ZNF143_related
chr10	42958023	42958489	CTCF-kit_peak_1993	ZNF143_related
chr10	42972801	42973155	CTCF-kit_peak_1994	ZNF143_related
chr10	42987620	42987970	CTCF-kit_peak_1995	ZNF143_related
chr10	43021484	43021908	CTCF-kit_peak_1996	ZNF143_related
chr10	43174387	43174807	CTCF-kit_peak_1997	ZNF143_related
chr10	43211957	43212176	CTCF-kit_peak_1998	ZNF143_related
chr10	43221033	43221318	CTCF-kit_peak_1999	ZNF143_related
chr10	43221645	43222077	CTCF-kit_peak_2000	ZNF143_related
chr10	43373632	43373838	CTCF-kit_peak_2001	ZNF143_related
chr10	43483436	43483769	CTCF-kit_peak_2003	ZNF143_related
chr10	43578447	43580003	CTCF-kit_peak_2005	ZNF143_related
chr10	43705616	43705896	CTCF-kit_peak_2006	ZNF143_related
chr10	43827431	43827622	CTCF-kit_peak_2007	ZNF143_related
chr10	43901602	43901844	CTCF-kit_peak_2008	ZNF143_related
chr10	43953953	43954283	CTCF-kit_peak_2010	ZNF143_related
chr10	43998181	43998408	CTCF-kit_peak_2011	ZNF143_related
chr10	44003563	44004553	CTCF-kit_peak_2012	ZNF143_related
chr10	44268211	44268700	CTCF-kit_peak_2014	ZNF143_related
chr10	44381461	44381660	CTCF-kit_peak_2015	ZNF143_related
chr10	44458549	44458874	CTCF-kit_peak_2016	ZNF143_related
chr10	44751377	44751657	CTCF-kit_peak_2017	ZNF143_related
chr10	44959491	44959820	CTCF-kit_peak_2018	ZNF143_related
chr10	45066882	45067831	CTCF-kit_peak_2019	ZNF143_related
chr10	45075689	45075940	CTCF-kit_peak_2020	ZNF143_related
chr10	45086779	45087014	CTCF-kit_peak_2021	ZNF143_related
chr10	45485634	45486269	CTCF-kit_peak_2022	ZNF143_related
chr10	45577742	45578107	CTCF-kit_peak_2023	ZNF143_related
chr10	50592359	50592949	CTCF-kit_peak_2024	ZNF143_related
chr10	50814349	50814583	CTCF-kit_peak_2025	ZNF143_related
chr10	51553461	51553661	CTCF-kit_peak_2026	ZNF143_related
chr10	51677695	51677920	CTCF-kit_peak_2027	ZNF143_related
chr10	52233647	52233856	CTCF-kit_peak_2028	ZNF143_related
chr10	52298157	52298355	CTCF-kit_peak_2029	ZNF143_related
chr10	52319562	52319825	CTCF-kit_peak_2030	ZNF143_related
chr10	52381696	52382421	CTCF-kit_peak_2031	ZNF143_related
chr10	52690341	52691241	CTCF-kit_peak_2033	ZNF143_related
chr10	53379143	53379843	CTCF-kit_peak_2034	ZNF143_related
chr10	53436202	53436443	CTCF-kit_peak_2035	ZNF143_related
chr10	53596671	53597878	CTCF-kit_peak_2036	ZNF143_related
chr10	53629373	53630042	CTCF-kit_peak_2037	ZNF143_related
chr10	53750711	53751137	CTCF-kit_peak_2038	ZNF143_related
chr10	54074674	54076203	CTCF-kit_peak_2039	ZNF143_related
chr10	56106689	56107032	CTCF-kit_peak_2040	ZNF143_related
chr10	56114987	56115860	CTCF-kit_peak_2041	ZNF143_related
chr10	56228553	56228985	CTCF-kit_peak_2042	ZNF143_related
chr10	56369162	56369432	CTCF-kit_peak_2044	ZNF143_related
chr10	57486299	57486599	CTCF-kit_peak_2045	ZNF143_related
chr10	57532023	57532589	CTCF-kit_peak_2046	ZNF143_related
chr10	57794704	57795124	CTCF-kit_peak_2047	ZNF143_related
chr10	57842004	57842255	CTCF-kit_peak_2048	ZNF143_related
chr10	58225240	58225447	CTCF-kit_peak_2049	ZNF143_related
chr10	58255312	58255803	CTCF-kit_peak_2050	ZNF143_related
chr10	58323387	58323858	CTCF-kit_peak_2051	ZNF143_related
chr10	58371375	58371820	CTCF-kit_peak_2052	ZNF143_related
chr10	58446543	58447477	CTCF-kit_peak_2053	ZNF143_related
chr10	58497717	58498276	CTCF-kit_peak_2054	ZNF143_related
chr10	58618073	58618312	CTCF-kit_peak_2055	ZNF143_related
chr10	58812116	58812703	CTCF-kit_peak_2057	ZNF143_related
chr10	58813098	58813592	CTCF-kit_peak_2058	ZNF143_related
chr10	59109107	59109325	CTCF-kit_peak_2059	ZNF143_related
chr10	59150109	59150403	CTCF-kit_peak_2060	ZNF143_related
chr10	59221234	59222684	CTCF-kit_peak_2061	ZNF143_related
chr10	59222874	59223107	CTCF-kit_peak_2062	ZNF143_related
chr10	59289145	59289969	CTCF-kit_peak_2063	ZNF143_related
chr10	59291148	59291809	CTCF-kit_peak_2064	ZNF143_related
chr10	59292610	59293214	CTCF-kit_peak_2065	ZNF143_related
chr10	59295131	59296727	CTCF-kit_peak_2066	ZNF143_related
chr10	59323079	59323939	CTCF-kit_peak_2067	ZNF143_related
chr10	59403667	59403967	CTCF-kit_peak_2068	ZNF143_related
chr10	59616006	59616790	CTCF-kit_peak_2069	ZNF143_related
chr10	59687078	59687367	CTCF-kit_peak_2070	ZNF143_related
chr10	59687945	59688325	CTCF-kit_peak_2071	ZNF143_related
chr10	59702715	59702908	CTCF-kit_peak_2072	ZNF143_related
chr10	59814938	59815193	CTCF-kit_peak_2073	ZNF143_related
chr10	59864463	59864717	CTCF-kit_peak_2074	ZNF143_related
chr10	59879416	59880095	CTCF-kit_peak_2076	ZNF143_related
chr10	59892595	59892784	CTCF-kit_peak_2077	ZNF143_related
chr10	59898293	59898584	CTCF-kit_peak_2079	ZNF143_related
chr10	59899135	59900234	CTCF-kit_peak_2080	ZNF143_related
chr10	59917576	59917779	CTCF-kit_peak_2081	ZNF143_related
chr10	59920940	59921578	CTCF-kit_peak_2082	ZNF143_related
chr10	59950441	59950982	CTCF-kit_peak_2083	ZNF143_related
chr10	59951273	59952041	CTCF-kit_peak_2084	ZNF143_related
chr10	59973452	59973666	CTCF-kit_peak_2085	ZNF143_related
chr10	60002696	60003441	CTCF-kit_peak_2086	ZNF143_related
chr10	60009400	60009594	CTCF-kit_peak_2087	ZNF143_related
chr10	60034724	60034955	CTCF-kit_peak_2088	ZNF143_related
chr10	60080958	60081224	CTCF-kit_peak_2089	ZNF143_related
chr10	60106462	60107202	CTCF-kit_peak_2090	ZNF143_related
chr10	60107451	60107656	CTCF-kit_peak_2091	ZNF143_related
chr10	60123601	60123922	CTCF-kit_peak_2092	ZNF143_related
chr10	60124146	60124384	CTCF-kit_peak_2093	ZNF143_related
chr10	60151330	60151546	CTCF-kit_peak_2095	ZNF143_related
chr10	60185914	60186391	CTCF-kit_peak_2096	ZNF143_related
chr10	60186661	60186917	CTCF-kit_peak_2097	ZNF143_related
chr10	60191745	60192094	CTCF-kit_peak_2098	ZNF143_related
chr10	60215269	60215563	CTCF-kit_peak_2099	ZNF143_related
chr10	60218721	60218944	CTCF-kit_peak_2100	ZNF143_related
chr10	60246497	60246895	CTCF-kit_peak_2103	ZNF143_related
chr10	60257372	60257619	CTCF-kit_peak_2104	ZNF143_related
chr10	60263406	60263891	CTCF-kit_peak_2105	ZNF143_related
chr10	60277532	60278094	CTCF-kit_peak_2106	ZNF143_related
chr10	60297834	60298028	CTCF-kit_peak_2107	ZNF143_related
chr10	60304843	60305175	CTCF-kit_peak_2108	ZNF143_related
chr10	60310717	60310946	CTCF-kit_peak_2109	ZNF143_related
chr10	60314190	60314621	CTCF-kit_peak_2110	ZNF143_related
chr10	60351325	60351514	CTCF-kit_peak_2112	ZNF143_related
chr10	60351882	60352207	CTCF-kit_peak_2113	ZNF143_related
chr10	60376726	60376971	CTCF-kit_peak_2114	ZNF143_related
chr10	60419121	60419360	CTCF-kit_peak_2117	ZNF143_related
chr10	60419655	60419958	CTCF-kit_peak_2118	ZNF143_related
chr10	60495267	60495462	CTCF-kit_peak_2119	ZNF143_related
chr10	60519797	60520066	CTCF-kit_peak_2120	ZNF143_related
chr10	60564874	60565074	CTCF-kit_peak_2121	ZNF143_related
chr10	60602315	60602599	CTCF-kit_peak_2122	ZNF143_related
chr10	60615988	60616266	CTCF-kit_peak_2123	ZNF143_related
chr10	60687596	60687843	CTCF-kit_peak_2124	ZNF143_related
chr10	60691670	60692011	CTCF-kit_peak_2125	ZNF143_related
chr10	60701309	60701570	CTCF-kit_peak_2127	ZNF143_related
chr10	60706111	60706386	CTCF-kit_peak_2128	ZNF143_related
chr10	60752359	60753017	CTCF-kit_peak_2129	ZNF143_related
chr10	60757026	60757365	CTCF-kit_peak_2130	ZNF143_related
chr10	60775461	60775725	CTCF-kit_peak_2132	ZNF143_related
chr10	60786548	60786845	CTCF-kit_peak_2134	ZNF143_related
chr10	60815947	60816185	CTCF-kit_peak_2135	ZNF143_related
chr10	60830962	60831778	CTCF-kit_peak_2136	ZNF143_related
chr10	60943088	60943315	CTCF-kit_peak_2138	ZNF143_related
chr10	61068500	61068695	CTCF-kit_peak_2140	ZNF143_related
chr10	61089290	61089512	CTCF-kit_peak_2142	ZNF143_related
chr10	61146144	61146652	CTCF-kit_peak_2143	ZNF143_related
chr10	61147455	61148108	CTCF-kit_peak_2144	ZNF143_related
chr10	61175878	61176139	CTCF-kit_peak_2145	ZNF143_related
chr10	61240748	61240946	CTCF-kit_peak_2148	ZNF143_related
chr10	61254429	61254618	CTCF-kit_peak_2149	ZNF143_related
chr10	61270924	61271155	CTCF-kit_peak_2150	ZNF143_related
chr10	61275800	61276093	CTCF-kit_peak_2151	ZNF143_related
chr10	61302916	61303148	CTCF-kit_peak_2152	ZNF143_related
chr10	61341578	61341803	CTCF-kit_peak_2153	ZNF143_related
chr10	61399449	61399753	CTCF-kit_peak_2155	ZNF143_related
chr10	61423068	61423531	CTCF-kit_peak_2156	ZNF143_related
chr10	61432829	61433114	CTCF-kit_peak_2157	ZNF143_related
chr10	61452134	61452853	CTCF-kit_peak_2158	ZNF143_related
chr10	61475544	61476709	CTCF-kit_peak_2159	ZNF143_related
chr10	61496180	61496487	CTCF-kit_peak_2161	ZNF143_related
chr10	61522505	61522899	CTCF-kit_peak_2162	ZNF143_related
chr10	61569141	61569334	CTCF-kit_peak_2163	ZNF143_related
chr10	61581283	61581612	CTCF-kit_peak_2164	ZNF143_related
chr10	61602430	61603048	CTCF-kit_peak_2165	ZNF143_related
chr10	61625485	61625925	CTCF-kit_peak_2167	ZNF143_related
chr10	61629686	61629935	CTCF-kit_peak_2168	ZNF143_related
chr10	61648288	61649012	CTCF-kit_peak_2169	ZNF143_related
chr10	61680138	61680757	CTCF-kit_peak_2170	ZNF143_related
chr10	61695610	61696463	CTCF-kit_peak_2171	ZNF143_related
chr10	61734119	61734331	CTCF-kit_peak_2172	ZNF143_related
chr10	61734625	61734816	CTCF-kit_peak_2173	ZNF143_related
chr10	61745234	61745509	CTCF-kit_peak_2174	ZNF143_related
chr10	61751718	61751936	CTCF-kit_peak_2175	ZNF143_related
chr10	61782862	61783317	CTCF-kit_peak_2176	ZNF143_related
chr10	61783598	61784302	CTCF-kit_peak_2177	ZNF143_related
chr10	61820049	61820362	CTCF-kit_peak_2178	ZNF143_related
chr10	61834791	61835204	CTCF-kit_peak_2179	ZNF143_related
chr10	61838828	61839046	CTCF-kit_peak_2180	ZNF143_related
chr10	61906202	61906636	CTCF-kit_peak_2182	ZNF143_related
chr10	61928795	61928993	CTCF-kit_peak_2183	ZNF143_related
chr10	61929896	61930165	CTCF-kit_peak_2184	ZNF143_related
chr10	61978101	61978524	CTCF-kit_peak_2185	ZNF143_related
chr10	62102144	62102365	CTCF-kit_peak_2187	ZNF143_related
chr10	62132768	62133032	CTCF-kit_peak_2189	ZNF143_related
chr10	62190056	62190370	CTCF-kit_peak_2192	ZNF143_related
chr10	62231127	62231460	CTCF-kit_peak_2193	ZNF143_related
chr10	62252791	62253064	CTCF-kit_peak_2194	ZNF143_related
chr10	62294071	62294463	CTCF-kit_peak_2197	ZNF143_related
chr10	62313936	62314213	CTCF-kit_peak_2198	ZNF143_related
chr10	62321522	62321730	CTCF-kit_peak_2199	ZNF143_related
chr10	62326823	62327048	CTCF-kit_peak_2200	ZNF143_related
chr10	62328979	62329322	CTCF-kit_peak_2201	ZNF143_related
chr10	62339434	62340648	CTCF-kit_peak_2202	ZNF143_related
chr10	62410997	62411304	CTCF-kit_peak_2203	ZNF143_related
chr10	62449388	62449880	CTCF-kit_peak_2204	ZNF143_related
chr10	62486324	62486712	CTCF-kit_peak_2205	ZNF143_related
chr10	62506012	62506278	CTCF-kit_peak_2206	ZNF143_related
chr10	62508083	62508305	CTCF-kit_peak_2207	ZNF143_related
chr10	62543181	62543424	CTCF-kit_peak_2208	ZNF143_related
chr10	62543746	62544004	CTCF-kit_peak_2209	ZNF143_related
chr10	62553755	62554029	CTCF-kit_peak_2210	ZNF143_related
chr10	62577970	62578502	CTCF-kit_peak_2211	ZNF143_related
chr10	62601962	62602732	CTCF-kit_peak_2212	ZNF143_related
chr10	62650673	62651546	CTCF-kit_peak_2213	ZNF143_related
chr10	62683036	62683383	CTCF-kit_peak_2214	ZNF143_related
chr10	62725704	62726176	CTCF-kit_peak_2215	ZNF143_related
chr10	62791610	62792945	CTCF-kit_peak_2216	ZNF143_related
chr10	62865230	62865575	CTCF-kit_peak_2217	ZNF143_related
chr10	62886129	62886855	CTCF-kit_peak_2218	ZNF143_related
chr10	62920615	62920982	CTCF-kit_peak_2219	ZNF143_related
chr10	62946752	62947238	CTCF-kit_peak_2220	ZNF143_related
chr10	62987411	62987792	CTCF-kit_peak_2222	ZNF143_related
chr10	63023076	63024256	CTCF-kit_peak_2223	ZNF143_related
chr10	63066104	63066294	CTCF-kit_peak_2224	ZNF143_related
chr10	63100248	63100601	CTCF-kit_peak_2225	ZNF143_related
chr10	63117566	63117828	CTCF-kit_peak_2226	ZNF143_related
chr10	63130679	63130878	CTCF-kit_peak_2227	ZNF143_related
chr10	63243875	63244408	CTCF-kit_peak_2228	ZNF143_related
chr10	63309042	63309295	CTCF-kit_peak_2229	ZNF143_related
chr10	63338574	63339567	CTCF-kit_peak_2230	ZNF143_related
chr10	63377608	63377809	CTCF-kit_peak_2231	ZNF143_related
chr10	63421726	63422570	CTCF-kit_peak_2232	ZNF143_related
chr10	63429562	63430227	CTCF-kit_peak_2233	ZNF143_related
chr10	63582644	63582866	CTCF-kit_peak_2234	ZNF143_related
chr10	66864170	66864380	CTCF-kit_peak_2237	ZNF143_related
chr10	66911792	66912023	CTCF-kit_peak_2238	ZNF143_related
chr10	66921423	66921634	CTCF-kit_peak_2239	ZNF143_related
chr10	67096286	67097225	CTCF-kit_peak_2240	ZNF143_related
chr10	67126647	67127501	CTCF-kit_peak_2241	ZNF143_related
chr10	67284741	67285290	CTCF-kit_peak_2242	ZNF143_related
chr10	67311356	67311574	CTCF-kit_peak_2243	ZNF143_related
chr10	67535321	67535709	CTCF-kit_peak_2244	ZNF143_related
chr10	67535956	67536354	CTCF-kit_peak_2245	ZNF143_related
chr10	67537432	67537828	CTCF-kit_peak_2246	ZNF143_related
chr10	67548359	67549667	CTCF-kit_peak_2247	ZNF143_related
chr10	67760400	67760649	CTCF-kit_peak_2248	ZNF143_related
chr10	67871934	67872144	CTCF-kit_peak_2251	ZNF143_related
chr10	67909463	67909744	CTCF-kit_peak_2252	ZNF143_related
chr10	67912117	67912566	CTCF-kit_peak_2253	ZNF143_related
chr10	67979529	67980026	CTCF-kit_peak_2254	ZNF143_related
chr10	67998159	67998523	CTCF-kit_peak_2256	ZNF143_related
chr10	68276550	68277240	CTCF-kit_peak_2258	ZNF143_related
chr10	68283088	68283480	CTCF-kit_peak_2259	ZNF143_related
chr10	68506335	68506552	CTCF-kit_peak_2261	ZNF143_related
chr10	69005567	69005784	CTCF-kit_peak_2262	ZNF143_related
chr10	69212553	69213670	CTCF-kit_peak_2263	ZNF143_related
chr10	69270198	69270415	CTCF-kit_peak_2264	ZNF143_related
chr10	69306209	69306536	CTCF-kit_peak_2265	ZNF143_related
chr10	69307197	69307474	CTCF-kit_peak_2266	ZNF143_related
chr10	69321347	69321540	CTCF-kit_peak_2267	ZNF143_related
chr10	69352498	69353108	CTCF-kit_peak_2268	ZNF143_related
chr10	69371524	69371756	CTCF-kit_peak_2269	ZNF143_related
chr10	69399261	69399553	CTCF-kit_peak_2270	ZNF143_related
chr10	69662143	69662642	CTCF-kit_peak_2271	ZNF143_related
chr10	69781577	69781777	CTCF-kit_peak_2272	ZNF143_related
chr10	69845767	69846179	CTCF-kit_peak_2273	ZNF143_related
chr10	69870324	69870610	CTCF-kit_peak_2274	ZNF143_related
chr10	70096856	70097185	CTCF-kit_peak_2275	ZNF143_related
chr10	70097457	70098062	CTCF-kit_peak_2276	ZNF143_related
chr10	70135808	70136020	CTCF-kit_peak_2277	ZNF143_related
chr10	70173125	70173613	CTCF-kit_peak_2278	ZNF143_related
chr10	70244982	70245498	CTCF-kit_peak_2279	ZNF143_related
chr10	70296883	70297080	CTCF-kit_peak_2280	ZNF143_related
chr10	70598950	70599158	CTCF-kit_peak_2281	ZNF143_related
chr10	71217993	71218526	CTCF-kit_peak_2282	ZNF143_related
chr10	71237586	71238058	CTCF-kit_peak_2284	ZNF143_related
chr10	71284802	71285512	CTCF-kit_peak_2285	ZNF143_related
chr10	71344646	71345067	CTCF-kit_peak_2286	ZNF143_related
chr10	71347542	71348552	CTCF-kit_peak_2287	ZNF143_related
chr10	71841143	71841354	CTCF-kit_peak_2289	ZNF143_related
chr10	73098151	73098395	CTCF-kit_peak_2290	ZNF143_related
chr10	73099083	73099440	CTCF-kit_peak_2291	ZNF143_related
chr10	74922749	74923171	CTCF-kit_peak_2293	ZNF143_related
chr10	74925230	74925604	CTCF-kit_peak_2294	ZNF143_related
chr10	74929728	74929925	CTCF-kit_peak_2295	ZNF143_related
chr10	74935016	74935448	CTCF-kit_peak_2296	ZNF143_related
chr10	74936701	74937277	CTCF-kit_peak_2297	ZNF143_related
chr10	74966975	74967727	CTCF-kit_peak_2298	ZNF143_related
chr10	74968096	74968311	CTCF-kit_peak_2299	ZNF143_related
chr10	74972969	74973281	CTCF-kit_peak_2300	ZNF143_related
chr10	74988106	74988379	CTCF-kit_peak_2301	ZNF143_related
chr10	75007712	75007938	CTCF-kit_peak_2302	ZNF143_related
chr10	75021173	75021423	CTCF-kit_peak_2303	ZNF143_related
chr10	75021781	75021980	CTCF-kit_peak_2304	ZNF143_related
chr10	75037015	75037361	CTCF-kit_peak_2305	ZNF143_related
chr10	75059408	75059960	CTCF-kit_peak_2306	ZNF143_related
chr10	75060265	75061196	CTCF-kit_peak_2307	ZNF143_related
chr10	75131565	75131840	CTCF-kit_peak_2308	ZNF143_related
chr10	75137188	75137405	CTCF-kit_peak_2309	ZNF143_related
chr10	75180110	75180320	CTCF-kit_peak_2311	ZNF143_related
chr10	75211873	75212622	CTCF-kit_peak_2314	ZNF143_related
chr10	75316633	75317652	CTCF-kit_peak_2315	ZNF143_related
chr10	75324868	75325077	CTCF-kit_peak_2316	ZNF143_related
chr10	75436736	75437032	CTCF-kit_peak_2317	ZNF143_related
chr10	75516729	75517389	CTCF-kit_peak_2319	ZNF143_related
chr10	75559960	75560392	CTCF-kit_peak_2320	ZNF143_related
chr10	75586048	75586497	CTCF-kit_peak_2321	ZNF143_related
chr10	75589155	75589448	CTCF-kit_peak_2322	ZNF143_related
chr10	75605252	75605495	CTCF-kit_peak_2323	ZNF143_related
chr10	75638399	75638593	CTCF-kit_peak_2325	ZNF143_related
chr10	75640161	75640647	CTCF-kit_peak_2326	ZNF143_related
chr10	75667449	75668268	CTCF-kit_peak_2327	ZNF143_related
chr10	75706813	75707086	CTCF-kit_peak_2328	ZNF143_related
chr10	75717142	75717377	CTCF-kit_peak_2329	ZNF143_related
chr10	75734993	75735246	CTCF-kit_peak_2330	ZNF143_related
chr10	75763986	75764431	CTCF-kit_peak_2331	ZNF143_related
chr10	75834314	75834514	CTCF-kit_peak_2334	ZNF143_related
chr10	75837203	75837716	CTCF-kit_peak_2335	ZNF143_related
[truncated: 29,997 more rows]
