# Supplementary material for: ZNF143 mediates CTCF-bound promoter–enhancer loops required for murine hematopoietic stem and progenitor cell function
Source: Nat Commun. 2021 Jan 4;12:43. doi: 10.1038/s41467-020-20282-1 (PMC7782510; doi:10.1038/s41467-020-20282-1)
Supplement: Supplementary file 5 — Supplementary Data 2 [file 41467_2020_20282_MOESM5_ESM.xlsx]

## Sheet: S2.CTCFtoZNF143.dis.100bp.20191
chr10	5602125	5602136	9.48698	-	GGTTGCTGGGAA	chr10	5602115	5602126	9.05449	-	GCCCCCATGTGG	0	-8
chr10	12837253	12837264	9.48698	+	TTCCCAGCAACC	chr10	12837263	12837274	9.02865	+	CCACCTGATGGC	0	8
chr10	13752797	13752808	9.48698	-	GGTTGCTGGGAA	chr10	13752787	13752798	12.8027	-	GCCACCTTGTGG	0	-8
chr10	13985219	13985230	9.48698	-	GGTTGCTGGGAA	chr10	13985209	13985220	8.93671	-	GCCACCCTGTGG	0	-8
chr10	24085248	24085259	9.48698	-	GGTTGCTGGGAA	chr10	24085238	24085249	9.42056	-	ACCACCTTGTGG	0	-8
chr10	32336024	32336035	9.48698	+	TTCCCAGCAACC	chr10	32336034	32336045	9.05449	+	CCACATGGGGGC	0	8
chr10	39122851	39122862	9.48698	-	GGTTGCTGGGAA	chr10	39122841	39122852	12.8027	-	GCCACCTTGTGG	0	-8
chr10	39441776	39441787	10.9856	+	TTCCCAGCATCC	chr10	39441785	39441796	11.3606	-	TCCACCTGGTGG	0	7
chr10	40255779	40255790	8.53567	+	ATCCCAGAAACC	chr10	40255789	40255800	12.8027	+	CCACAAGGTGGC	0	8
chr10	40336336	40336347	8.87261	+	CTCCCAGCAACC	chr10	40336346	40336357	9.4731	+	CCACTTGGTGGC	0	8
chr10	40996022	40996033	9.48698	+	TTCCCAGCAACC	chr10	40996031	40996042	10.3673	-	ACCACCTGGTGG	0	7
chr10	42511263	42511274	9.48698	-	GGTTGCTGGGAA	chr10	42511253	42511264	9.02865	-	GCCATCAGGTGG	0	-8
chr10	42748132	42748143	9.48698	+	TTCCCAGCAACC	chr10	42748142	42748153	9.05449	+	CCACATGGGGGC	0	8
chr10	42883260	42883271	9.48698	-	GGTTGCTGGGAA	chr10	42883250	42883261	12.8027	-	GCCACCTTGTGG	0	-8
chr10	44160268	44160279	8.55643	-	GGCCTCTGGGAT	chr10	44160258	44160269	10.8147	-	GCCATCTTCTGG	0	-8
chr10	47117050	47117061	9.48698	+	TTCCCAGCAACC	chr10	47117060	47117071	12.8027	+	CCACAAGGTGGC	0	8
chr10	52301407	52301418	8.77253	-	GGTTGCTGGGAC	chr10	52301397	52301408	8.93671	-	GCCACCCTGTGG	0	-8
chr10	61421716	61421727	9.48698	+	TTCCCAGCAACC	chr10	61421726	61421737	12.8027	+	CCACAAGGTGGC	0	8
chr10	61754699	61754710	9.48698	+	TTCCCAGCAACC	chr10	61754709	61754720	12.2355	+	CCACAAGATGGC	0	8
chr10	62084877	62084888	9.48698	+	TTCCCAGCAACC	chr10	62084887	62084898	9.4731	+	CCACTTGGTGGC	0	8
chr10	62852966	62852977	9.48698	+	TTCCCAGCAACC	chr10	62852976	62852987	9.42056	+	CCACAAGGTGGT	0	8
chr10	63270411	63270422	9.48698	+	TTCCCAGCAACC	chr10	63270421	63270432	12.8027	+	CCACAAGGTGGC	0	8
chr10	67181583	67181594	9.48698	-	GGTTGCTGGGAA	chr10	67181573	67181584	8.93671	-	GCCACCCTGTGG	0	-8
chr10	69427984	69427995	9.48698	-	GGTTGCTGGGAA	chr10	69427974	69427985	8.93671	-	GCCACCCTGTGG	0	-8
chr10	69828074	69828085	9.48698	+	TTCCCAGCAACC	chr10	69828083	69828094	10.3673	-	ACCACCTGGTGG	0	7
chr10	70295209	70295220	9.48698	-	GGTTGCTGGGAA	chr10	70295199	70295210	8.93671	-	GCCACCCTGTGG	0	-8
chr10	71459378	71459389	10.4851	-	GGCTGCTGGGAA	chr10	71459368	71459379	8.93671	-	GCCACCCTGTGG	0	-8
chr10	71480139	71480150	9.14719	-	GCACTCTGGGTG	chr10	71480129	71480140	10.5715	+	ACACTAGGTGGC	0	-8
chr10	72110564	72110575	9.48698	-	GGTTGCTGGGAA	chr10	72110554	72110565	12.8027	-	GCCACCTTGTGG	0	-8
chr10	73195733	73195744	9.48698	+	TTCCCAGCAACC	chr10	73195743	73195754	8.93671	+	CCACAGGGTGGC	0	8
chr10	73421979	73421990	9.48698	+	TTCCCAGCAACC	chr10	73421989	73422000	9.4731	+	CCACTTGGTGGC	0	8
chr10	74068661	74068672	8.6567	+	GACCCAGCAGCC	chr10	74068670	74068681	9.11164	-	GCCCTCTGCTGT	0	7
chr10	75277654	75277665	9.08025	+	CTCCCAGAAACC	chr10	75277664	75277675	11.2202	+	CCAGAAGAGGGC	0	8
chr10	75618956	75618967	9.48698	-	GGTTGCTGGGAA	chr10	75618946	75618957	9.4731	-	GCCACCAAGTGG	0	-8
chr10	75806388	75806399	9.48698	+	TTCCCAGCAACC	chr10	75806398	75806409	9.4731	+	CCACTTGGTGGC	0	8
chr10	75994759	75994770	9.40231	+	CTCCCACCAGGC	chr10	75994762	75994773	9.73436	+	CCACCAGGCGGC	0	1
chr10	76016719	76016730	9.48698	+	TTCCCAGCAACC	chr10	76016729	76016740	9.4731	+	CCACTTGGTGGC	0	8
chr10	76021111	76021122	9.48698	+	TTCCCAGCAACC	chr10	76021121	76021132	12.8027	+	CCACAAGGTGGC	0	8
chr10	76059428	76059439	9.48698	-	GGTTGCTGGGAA	chr10	76059418	76059429	12.2355	-	GCCATCTTGTGG	0	-8
chr10	77203115	77203126	9.48698	-	GGTTGCTGGGAA	chr10	77203105	77203116	12.8027	-	GCCACCTTGTGG	0	-8
chr10	79502480	79502491	8.876	+	TTCCCAGTAGGC	chr10	79502490	79502501	11.0996	-	GCCCCCTGGTGT	0	8
chr10	81394224	81394235	8.48759	-	GGACTCTGGGTG	chr10	81394215	81394226	9.93974	+	CCAGCAGGTGGA	0	-7
chr10	81631005	81631016	9.87071	-	GGCTGCTGGGAG	chr10	81630995	81631006	8.93671	-	GCCACCCTGTGG	0	-8
chr10	87928721	87928732	10.4851	-	GGCTGCTGGGAA	chr10	87928711	87928722	12.8027	-	GCCACCTTGTGG	0	-8
chr10	92288432	92288443	9.48698	-	GGTTGCTGGGAA	chr10	92288422	92288433	9.4731	-	GCCACCAAGTGG	0	-8
chr10	92548688	92548699	9.69462	+	TTCCCAGAAACC	chr10	92548698	92548709	9.46734	+	CCACAAGGTGTC	0	8
chr10	96038574	96038585	8.58738	+	TTCCCACAGGCC	chr10	96038583	96038594	13.7495	-	GCCACCTGGTGG	0	7
chr10	97116875	97116886	9.48698	-	GGTTGCTGGGAA	chr10	97116865	97116876	9.05449	-	GCCCCCATGTGG	0	-8
chr10	99082343	99082354	9.69462	-	GGTTTCTGGGAA	chr10	99082333	99082344	9.4731	-	GCCACCAAGTGG	0	-8
chr10	99205066	99205077	8.77253	+	GTCCCAGCAACC	chr10	99205076	99205087	12.8027	+	CCACAAGGTGGC	0	8
chr10	108483843	108483854	9.48698	-	GGTTGCTGGGAA	chr10	108483833	108483844	9.4731	-	GCCACCAAGTGG	0	-8
chr10	109919718	109919729	10.4851	-	GGCTGCTGGGAA	chr10	109919708	109919719	12.8027	-	GCCACCTTGTGG	0	-8
chr10	111944345	111944356	9.48698	-	GGTTGCTGGGAA	chr10	111944335	111944346	12.2355	-	GCCATCTTGTGG	0	-8
chr10	111946541	111946552	9.69462	-	GGTTTCTGGGAA	chr10	111946531	111946542	8.93671	-	GCCACCCTGTGG	0	-8
chr10	117036340	117036351	9.48698	+	TTCCCAGCAACC	chr10	117036350	117036361	8.93671	+	CCACAGGGTGGC	0	8
chr10	117067822	117067833	9.48698	-	GGTTGCTGGGAA	chr10	117067812	117067823	9.05449	-	GCCCCCATGTGG	0	-8
chr10	120464631	120464642	9.48698	+	TTCCCAGCAACC	chr10	120464641	120464652	8.93671	+	CCACAGGGTGGC	0	8
chr10	120912598	120912609	9.48698	-	GGTTGCTGGGAA	chr10	120912589	120912600	10.3673	+	CCACCAGGTGGT	0	-7
chr10	121686941	121686952	9.48698	-	GGTTGCTGGGAA	chr10	121686931	121686942	12.8027	-	GCCACCTTGTGG	0	-8
chr10	127125433	127125444	8.87261	-	GGTTGCTGGGAG	chr10	127125423	127125434	9.4731	-	GCCACCAAGTGG	0	-8
chr10	127746078	127746089	8.98135	-	GCACTCCGGGAC	chr10	127746087	127746098	10.4141	-	GACACCTGGTGG	0	7
chr11	3194970	3194981	8.53567	+	ATCCCAGAAACC	chr11	3194979	3194990	10.3673	-	ACCACCTGGTGG	0	7
chr11	4587019	4587030	9.48698	+	TTCCCAGCAACC	chr11	4587029	4587040	9.4731	+	CCACTTGGTGGC	0	8
chr11	6026556	6026567	8.63356	+	TACCCACAGTGC	chr11	6026566	6026577	9.03046	-	GCCACCTCCTGG	0	8
chr11	6463318	6463329	9.48698	+	TTCCCAGCAACC	chr11	6463328	6463339	12.8027	+	CCACAAGGTGGC	0	8
chr11	12465959	12465970	9.53377	-	GGCTTCTGGGAT	chr11	12465950	12465961	9.02865	+	CCACCCGAGGGC	0	-7
chr11	12486371	12486382	8.6567	+	GACCCAGCAGCC	chr11	12486380	12486391	8.98894	-	GCCCTCTACTGT	0	7
chr11	29314315	29314326	8.86434	-	GGCTTCTGGGTC	chr11	29314306	29314317	8.98894	+	ACAGTAGAGGGC	0	-7
chr11	31963770	31963781	9.48698	+	TTCCCAGCAACC	chr11	31963780	31963791	8.93671	+	CCACAGGGTGGC	0	8
chr11	34501971	34501982	9.48698	+	TTCCCAGCAACC	chr11	34501981	34501992	8.93671	+	CCACAGGGTGGC	0	8
chr11	45938599	45938610	9.48698	+	TTCCCAGCAACC	chr11	45938608	45938619	10.3673	-	ACCACCTGGTGG	0	7
chr11	46343810	46343821	10.0783	-	GGCTTCTGGGAG	chr11	46343800	46343811	11.3818	-	GCCACCTTCTGG	0	-8
chr11	48068646	48068657	9.48698	+	TTCCCAGCAACC	chr11	48068656	48068667	9.05449	+	CCACATGGGGGC	0	8
chr11	51652967	51652978	9.48698	+	TTCCCAGCAACC	chr11	51652977	51652988	8.93671	+	CCACAGGGTGGC	0	8
chr11	53805353	53805364	9.48698	+	TTCCCAGCAACC	chr11	53805362	53805373	10.3673	-	ACCACCTGGTGG	0	7
chr11	56529419	56529430	9.48698	+	TTCCCAGCAACC	chr11	56529429	56529440	9.02865	+	CCACCTGATGGC	0	8
chr11	57822798	57822809	8.53567	-	GGTTTCTGGGAT	chr11	57822788	57822799	12.8027	-	GCCACCTTGTGG	0	-8
chr11	58029031	58029042	9.48698	-	GGTTGCTGGGAA	chr11	58029022	58029033	10.3673	+	CCACCAGGTGGT	0	-7
chr11	58707493	58707504	10.9856	-	GGATGCTGGGAA	chr11	58707483	58707494	9.4731	-	GCCACCAAGTGG	0	-8
chr11	58961694	58961705	9.25333	+	ATCCCATAATGC	chr11	58961704	58961715	13.7495	-	GCCACCTGGTGG	0	8
chr11	59347445	59347456	10.9856	+	TTCCCAGCATCC	chr11	59347454	59347465	11.3606	-	TCCACCTGGTGG	0	7
chr11	60474785	60474796	9.48698	-	GGTTGCTGGGAA	chr11	60474775	60474786	9.02865	-	GCCATCAGGTGG	0	-8
chr11	60687002	60687013	9.48698	-	GGTTGCTGGGAA	chr11	60686993	60687004	9.80018	+	CCACCAGATGGT	0	-7
chr11	61740663	61740674	9.48698	+	TTCCCAGCAACC	chr11	61740673	61740684	9.4731	+	CCACTTGGTGGC	0	8
chr11	61742146	61742157	10.9856	-	GGATGCTGGGAA	chr11	61742136	61742147	8.93671	-	GCCACCCTGTGG	0	-8
chr11	61789857	61789868	9.48698	-	GGTTGCTGGGAA	chr11	61789847	61789858	9.4731	-	GCCACCAAGTGG	0	-8
chr11	61793078	61793089	9.48698	+	TTCCCAGCAACC	chr11	61793088	61793099	9.4731	+	CCACTTGGTGGC	0	8
chr11	62477062	62477073	9.69462	-	GGTTTCTGGGAA	chr11	62477052	62477063	9.4731	-	GCCACCAAGTGG	0	-8
chr11	62534618	62534629	8.71689	+	TTCCCAGTATCC	chr11	62534627	62534638	10.7934	-	TCCATCTGGTGG	0	7
chr11	63740136	63740147	9.48698	-	GGTTGCTGGGAA	chr11	63740126	63740137	9.4731	-	GCCACCAAGTGG	0	-8
chr11	70003274	70003285	11.1932	-	GGATTCTGGGAA	chr11	70003265	70003276	11.2379	+	CCACTAGGTGGA	0	-7
chr11	70851254	70851265	10.9856	+	TTCCCAGCATCC	chr11	70851264	70851275	9.4731	+	CCACTTGGTGGC	0	8
chr11	72164014	72164025	9.48698	-	GGTTGCTGGGAA	chr11	72164004	72164015	9.05449	-	GCCCCCATGTGG	0	-8
chr11	73138378	73138389	8.89867	+	CTCCCGGAAGCC	chr11	73138388	73138399	9.9154	+	CCGGCAGGGGGC	0	8
chr11	75666168	75666179	9.48698	-	GGTTGCTGGGAA	chr11	75666159	75666170	10.3673	+	CCACCAGGTGGT	0	-7
chr11	75711327	75711338	9.48698	+	TTCCCAGCAACC	chr11	75711337	75711348	9.4731	+	CCACTTGGTGGC	0	8
chr11	76597283	76597294	10.9856	-	GGATGCTGGGAA	chr11	76597273	76597284	12.8027	-	GCCACCTTGTGG	0	-8
chr11	77621046	77621057	9.48698	+	TTCCCAGCAACC	chr11	77621056	77621067	9.4731	+	CCACTTGGTGGC	0	8
chr11	77623045	77623056	9.48698	+	TTCCCAGCAACC	chr11	77623055	77623066	9.05449	+	CCACATGGGGGC	0	8
chr11	78258593	78258604	9.48698	-	GGTTGCTGGGAA	chr11	78258584	78258595	9.42056	+	CCACAAGGTGGT	0	-7
chr11	79920097	79920108	8.56769	-	GGACGATGGGAA	chr11	79920087	79920098	11.3818	-	GCCACCTTCTGG	0	-8
chr11	79967090	79967101	9.48698	+	TTCCCAGCAACC	chr11	79967100	79967111	12.8027	+	CCACAAGGTGGC	0	8
chr11	80034736	80034747	9.48698	-	GGTTGCTGGGAA	chr11	80034726	80034737	9.4731	-	GCCACCAAGTGG	0	-8
chr11	80075248	80075259	8.46247	-	GATTTCTGGGAA	chr11	80075238	80075249	9.39489	-	GCCACCTGGTGA	0	-8
chr11	80130378	80130389	9.48698	+	TTCCCAGCAACC	chr11	80130388	80130399	10.4513	+	CCACGAGGTGGC	0	8
chr11	80364403	80364414	9.48698	+	TTCCCAGCAACC	chr11	80364413	80364424	9.05449	+	CCACATGGGGGC	0	8
chr11	80407688	80407699	9.32613	+	ATCCCAGCAGCC	chr11	80407697	80407708	13.7495	-	GCCACCTGGTGG	0	7
chr11	82333738	82333749	9.48698	-	GGTTGCTGGGAA	chr11	82333729	82333740	10.3673	+	CCACCAGGTGGT	0	-7
chr11	83476514	83476525	9.48698	-	GGTTGCTGGGAA	chr11	83476505	83476516	9.80018	+	CCACCAGATGGT	0	-7
chr11	84059048	84059059	8.77253	+	GTCCCAGCAACC	chr11	84059058	84059069	12.8027	+	CCACAAGGTGGC	0	8
chr11	84064509	84064520	10.4851	+	TTCCCAGCAGCC	chr11	84064518	84064529	13.7495	-	GCCACCTGGTGG	0	7
chr11	84826649	84826660	8.87261	+	CTCCCAGCAACC	chr11	84826658	84826669	10.3673	-	ACCACCTGGTGG	0	7
chr11	85226395	85226406	11.1932	-	GGATTCTGGGAA	chr11	85226385	85226396	8.90595	-	GCCATCAAGTGG	0	-8
chr11	86477634	86477645	9.48698	-	GGTTGCTGGGAA	chr11	86477625	86477636	10.3673	+	CCACCAGGTGGT	0	-7
chr11	86786559	86786570	9.48698	-	GGTTGCTGGGAA	chr11	86786550	86786561	10.3673	+	CCACCAGGTGGT	0	-7
chr11	87201722	87201733	9.48698	-	GGTTGCTGGGAA	chr11	87201712	87201723	12.8027	-	GCCACCTTGTGG	0	-8
chr11	88816718	88816729	9.48698	+	TTCCCAGCAACC	chr11	88816728	88816739	8.93671	+	CCACAGGGTGGC	0	8
chr11	93991045	93991056	10.4851	-	GGCTGCTGGGAA	chr11	93991035	93991046	9.4731	-	GCCACCAAGTGG	0	-8
chr11	94642481	94642492	9.48698	-	GGTTGCTGGGAA	chr11	94642471	94642482	8.93671	-	GCCACCCTGTGG	0	-8
chr11	94768322	94768333	9.48698	+	TTCCCAGCAACC	chr11	94768332	94768343	12.8027	+	CCACAAGGTGGC	0	8
chr11	95637432	95637443	9.48698	+	TTCCCAGCAACC	chr11	95637442	95637453	8.93671	+	CCACAGGGTGGC	0	8
chr11	95664301	95664312	9.10101	+	CTCCCAGAGGCC	chr11	95664311	95664322	11.2202	+	CCAGAAGAGGGC	0	8
chr11	95871354	95871365	10.4851	+	TTCCCAGCAGCC	chr11	95871363	95871374	9.43146	-	GCCACCTGCAGG	0	7
chr11	96111094	96111105	9.48698	+	TTCCCAGCAACC	chr11	96111104	96111115	8.93671	+	CCACAGGGTGGC	0	8
chr11	96710156	96710167	9.48698	+	TTCCCAGCAACC	chr11	96710166	96710177	12.8027	+	CCACAAGGTGGC	0	8
chr11	96795052	96795063	9.48698	-	GGTTGCTGGGAA	chr11	96795042	96795053	12.8027	-	GCCACCTTGTGG	0	-8
chr11	97224193	97224204	9.48698	+	TTCCCAGCAACC	chr11	97224202	97224213	8.94648	-	ACCACCTGCTGG	0	7
chr11	97538610	97538621	9.48698	-	GGTTGCTGGGAA	chr11	97538600	97538611	9.05449	-	GCCCCCATGTGG	0	-8
chr11	98568544	98568555	9.10101	-	GGCCTCTGGGAG	chr11	98568534	98568545	12.1669	-	GCCCTCTGCTGG	0	-8
chr11	99311155	99311166	9.48698	-	GGTTGCTGGGAA	chr11	99311146	99311157	10.3673	+	CCACCAGGTGGT	0	-7
chr11	100323631	100323642	9.48698	+	TTCCCAGCAACC	chr11	100323641	100323652	12.2355	+	CCACAAGATGGC	0	8
chr11	100799957	100799968	11.1932	-	GGATTCTGGGAA	chr11	100799947	100799958	9.4731	-	GCCACCAAGTGG	0	-8
chr11	102112796	102112807	9.48698	-	GGTTGCTGGGAA	chr11	102112786	102112797	8.93671	-	GCCACCCTGTGG	0	-8
chr11	102156655	102156666	9.48698	+	TTCCCAGCAACC	chr11	102156665	102156676	9.42056	+	CCACAAGGTGGT	0	8
chr11	104980495	104980506	8.77253	+	GTCCCAGCAACC	chr11	104980505	104980516	9.4731	+	CCACTTGGTGGC	0	8
chr11	107353455	107353466	9.48698	-	GGTTGCTGGGAA	chr11	107353445	107353456	8.93671	-	GCCACCCTGTGG	0	-8
chr11	110125508	110125519	9.48698	-	GGTTGCTGGGAA	chr11	110125498	110125509	9.42056	-	ACCACCTTGTGG	0	-8
chr11	110201565	110201576	9.48698	+	TTCCCAGCAACC	chr11	110201574	110201585	10.3673	-	ACCACCTGGTGG	0	7
chr11	112063499	112063510	9.69462	+	TTCCCAGAAACC	chr11	112063509	112063520	9.02865	+	CCACCTGATGGC	0	8
chr11	112151182	112151193	10.9856	-	GGATGCTGGGAA	chr11	112151172	112151183	8.90595	-	GCCATCAAGTGG	0	-8
chr11	113633941	113633952	9.48698	+	TTCCCAGCAACC	chr11	113633951	113633962	9.4731	+	CCACTTGGTGGC	0	8
chr11	113886192	113886203	9.48698	-	GGTTGCTGGGAA	chr11	113886182	113886193	9.4731	-	GCCACCAAGTGG	0	-8
chr11	114574927	114574938	9.48698	+	TTCCCAGCAACC	chr11	114574937	114574948	8.93671	+	CCACAGGGTGGC	0	8
chr11	115338536	115338547	9.48698	+	TTCCCAGCAACC	chr11	115338546	115338557	9.05449	+	CCACATGGGGGC	0	8
chr11	115343303	115343314	9.54503	-	GGATGATGGGAA	chr11	115343293	115343304	9.4731	-	GCCACCAAGTGG	0	-8
chr11	115725299	115725310	9.48698	-	GGTTGCTGGGAA	chr11	115725289	115725300	9.4731	-	GCCACCAAGTGG	0	-8
chr11	115739697	115739708	9.32613	-	GGCTGCTGGGAT	chr11	115739687	115739698	8.93671	-	GCCACCCTGTGG	0	-8
chr11	118044600	118044611	10.9856	+	TTCCCAGCATCC	chr11	118044610	118044621	8.93671	+	CCACAGGGTGGC	0	8
chr11	119211489	119211500	9.48698	-	GGTTGCTGGGAA	chr11	119211479	119211490	9.05449	-	GCCCCCATGTGG	0	-8
chr11	121132498	121132509	9.48698	-	GGTTGCTGGGAA	chr11	121132488	121132499	12.8027	-	GCCACCTTGTGG	0	-8
chr11	121170176	121170187	9.48698	-	GGTTGCTGGGAA	chr11	121170166	121170177	9.88348	-	GCCACCCGGTGG	0	-8
chr12	4915231	4915242	9.48698	+	TTCCCAGCAACC	chr12	4915241	4915252	9.4731	+	CCACTTGGTGGC	0	8
chr12	8373676	8373687	9.48698	-	GGTTGCTGGGAA	chr12	8373666	8373677	12.8027	-	GCCACCTTGTGG	0	-8
chr12	8752910	8752921	8.87261	-	GGTTGCTGGGAG	chr12	8752900	8752911	9.05449	-	GCCCCCATGTGG	0	-8
chr12	15143246	15143257	10.4851	+	TTCCCAGCAGCC	chr12	15143256	15143267	9.4731	+	CCACTTGGTGGC	0	8
chr12	16467923	16467934	9.48698	+	TTCCCAGCAACC	chr12	16467933	16467944	12.8027	+	CCACAAGGTGGC	0	8
chr12	21406348	21406359	9.48698	+	TTCCCAGCAACC	chr12	21406358	21406369	8.93671	+	CCACAGGGTGGC	0	8
chr12	28569984	28569995	9.48698	-	GGTTGCTGGGAA	chr12	28569975	28569986	10.3673	+	CCACCAGGTGGT	0	-7
chr12	30040370	30040381	9.48698	+	TTCCCAGCAACC	chr12	30040380	30040391	12.8027	+	CCACAAGGTGGC	0	8
chr12	31474134	31474145	9.48698	-	GGTTGCTGGGAA	chr12	31474125	31474136	10.3673	+	CCACCAGGTGGT	0	-7
chr12	31634090	31634101	8.58069	-	GGTTTCTGGGTA	chr12	31634081	31634092	10.3673	+	CCACCAGGTGGT	0	-7
chr12	31647214	31647225	9.48698	-	GGTTGCTGGGAA	chr12	31647204	31647215	8.90595	-	GCCATCAAGTGG	0	-8
chr12	35421358	35421369	9.48698	+	TTCCCAGCAACC	chr12	35421368	35421379	12.8027	+	CCACAAGGTGGC	0	8
chr12	36146392	36146403	9.48698	+	TTCCCAGCAACC	chr12	36146402	36146413	12.8027	+	CCACAAGGTGGC	0	8
chr12	51695488	51695499	9.48698	+	TTCCCAGCAACC	chr12	51695498	51695509	8.93671	+	CCACAGGGTGGC	0	8
chr12	55288893	55288904	9.48698	+	TTCCCAGCAACC	chr12	55288903	55288914	9.4731	+	CCACTTGGTGGC	0	8
chr12	55809283	55809294	9.48698	-	GGTTGCTGGGAA	chr12	55809274	55809285	10.3673	+	CCACCAGGTGGT	0	-7
chr12	69096164	69096175	9.48698	+	TTCCCAGCAACC	chr12	69096173	69096184	10.3673	-	ACCACCTGGTGG	0	7
chr12	69173360	69173371	9.48698	-	GGTTGCTGGGAA	chr12	69173351	69173362	10.3673	+	CCACCAGGTGGT	0	-7
chr12	70083980	70083991	9.48698	-	GGTTGCTGGGAA	chr12	70083971	70083982	10.3673	+	CCACCAGGTGGT	0	-7
chr12	72705157	72705168	9.48698	+	TTCCCAGCAACC	chr12	72705167	72705178	12.2355	+	CCACAAGATGGC	0	8
chr12	74345668	74345679	11.1932	+	TTCCCAGAATCC	chr12	74345678	74345689	9.4731	+	CCACTTGGTGGC	0	8
chr12	76359515	76359526	9.48698	-	GGTTGCTGGGAA	chr12	76359505	76359516	12.8027	-	GCCACCTTGTGG	0	-8
chr12	78926886	78926897	10.4851	+	TTCCCAGCAGCC	chr12	78926896	78926907	8.93671	+	CCACAGGGTGGC	0	8
chr12	79086050	79086061	9.48698	+	TTCCCAGCAACC	chr12	79086060	79086071	8.93671	+	CCACAGGGTGGC	0	8
chr12	79326297	79326308	9.48698	-	GGTTGCTGGGAA	chr12	79326287	79326298	8.93671	-	GCCACCCTGTGG	0	-8
chr12	79449417	79449428	9.48698	-	GGTTGCTGGGAA	chr12	79449407	79449418	9.4731	-	GCCACCAAGTGG	0	-8
chr12	80590397	80590408	9.48698	+	TTCCCAGCAACC	chr12	80590407	80590418	9.4731	+	CCACTTGGTGGC	0	8
chr12	82541015	82541026	9.48698	+	TTCCCAGCAACC	chr12	82541025	82541036	9.46734	+	CCACAAGGTGTC	0	8
chr12	84655399	84655410	9.48698	-	GGTTGCTGGGAA	chr12	84655389	84655400	9.05449	-	GCCCCCATGTGG	0	-8
chr12	85188976	85188987	9.48698	-	GGTTGCTGGGAA	chr12	85188966	85188977	9.4731	-	GCCACCAAGTGG	0	-8
chr12	86146989	86147000	9.48698	-	GGTTGCTGGGAA	chr12	86146979	86146990	8.93671	-	GCCACCCTGTGG	0	-8
chr12	86301299	86301310	10.4862	-	GCATGCTGGGAT	chr12	86301289	86301300	9.11164	+	ACAGCAGAGGGC	0	-8
chr12	87868435	87868446	9.48698	+	TTCCCAGCAACC	chr12	87868445	87868456	8.93671	+	CCACAGGGTGGC	0	8
chr12	87910762	87910773	9.48698	-	GGTTGCTGGGAA	chr12	87910752	87910763	8.93671	-	GCCACCCTGTGG	0	-8
chr12	88156444	88156455	9.48698	+	TTCCCAGCAACC	chr12	88156454	88156465	8.93671	+	CCACAGGGTGGC	0	8
chr12	88280113	88280124	9.48698	-	GGTTGCTGGGAA	chr12	88280103	88280114	8.93671	-	GCCACCCTGTGG	0	-8
chr12	88317325	88317336	9.48698	-	GGTTGCTGGGAA	chr12	88317315	88317326	8.93671	-	GCCACCCTGTGG	0	-8
chr12	91690002	91690013	9.48698	+	TTCCCAGCAACC	chr12	91690011	91690022	10.3673	-	ACCACCTGGTGG	0	7
chr12	99436870	99436881	9.48698	-	GGTTGCTGGGAA	chr12	99436860	99436871	9.05449	-	GCCCCCATGTGG	0	-8
chr12	100360818	100360829	8.42302	+	TCCCCAGAAGCC	chr12	100360827	100360838	9.43146	-	GCCACCTGCAGG	0	7
chr12	110644004	110644015	9.48698	-	GGTTGCTGGGAA	chr12	110643994	110644005	12.8027	-	GCCACCTTGTGG	0	-8
chr12	110662166	110662177	9.48698	+	TTCCCAGCAACC	chr12	110662176	110662187	9.05449	+	CCACATGGGGGC	0	8
chr12	110684213	110684224	9.87165	-	GGATGCTGGGTA	chr12	110684204	110684215	10.7934	+	CCACCAGATGGA	0	-7
chr12	111599409	111599420	9.48698	+	TTCCCAGCAACC	chr12	111599419	111599430	9.05449	+	CCACATGGGGGC	0	8
chr12	111771054	111771065	9.48698	+	TTCCCAGCAACC	chr12	111771064	111771075	8.93671	+	CCACAGGGTGGC	0	8
chr12	111779254	111779265	10.4851	+	TTCCCAGCAGCC	chr12	111779264	111779275	9.05449	+	CCACATGGGGGC	0	8
chr12	111964518	111964529	10.4788	+	GTCCCAGAATCC	chr12	111964528	111964539	9.42056	+	CCACAAGGTGGT	0	8
chr12	117054976	117054987	8.70603	+	TTCCCATCAAGC	chr12	117054986	117054997	9.02865	-	GCCCTCGGGTGG	0	8
chr12	118690858	118690869	9.48698	+	TTCCCAGCAACC	chr12	118690867	118690878	10.3673	-	ACCACCTGGTGG	0	7
chr13	3595048	3595059	9.48698	-	GGTTGCTGGGAA	chr13	3595038	3595049	12.8027	-	GCCACCTTGTGG	0	-8
chr13	17755538	17755549	9.48698	+	TTCCCAGCAACC	chr13	17755548	17755559	8.93671	+	CCACAGGGTGGC	0	8
chr13	23610421	23610432	9.48698	-	GGTTGCTGGGAA	chr13	23610411	23610422	12.8027	-	GCCACCTTGTGG	0	-8
chr13	32199594	32199605	9.69462	+	TTCCCAGAAACC	chr13	32199604	32199615	12.8027	+	CCACAAGGTGGC	0	8
chr13	34081386	34081397	9.48698	+	TTCCCAGCAACC	chr13	34081395	34081406	10.3673	-	ACCACCTGGTGG	0	7
chr13	34262470	34262481	10.9856	+	TTCCCAGCATCC	chr13	34262480	34262491	12.8027	+	CCACAAGGTGGC	0	8
chr13	34610547	34610558	9.48698	-	GGTTGCTGGGAA	chr13	34610537	34610548	8.93671	-	GCCACCCTGTGG	0	-8
chr13	40580240	40580251	8.92352	-	GGATTCTGGGGA	chr13	40580231	40580242	11.3606	+	CCACCAGGTGGA	0	-7
chr13	44992255	44992266	9.48698	+	TTCCCAGCAACC	chr13	44992265	44992276	12.8027	+	CCACAAGGTGGC	0	8
chr13	44998584	44998595	9.69462	+	TTCCCAGAAACC	chr13	44998594	44998605	12.8027	+	CCACAAGGTGGC	0	8
chr13	46906849	46906860	9.48698	+	TTCCCAGCAACC	chr13	46906859	46906870	12.8027	+	CCACAAGGTGGC	0	8
chr13	47041911	47041922	9.69462	+	TTCCCAGAAACC	chr13	47041921	47041932	9.46734	+	CCACAAGGTGTC	0	8
chr13	47160747	47160758	9.48698	-	GGTTGCTGGGAA	chr13	47160737	47160748	12.8027	-	GCCACCTTGTGG	0	-8
chr13	49904752	49904763	10.4862	+	ATCCCAGCATGC	chr13	49904762	49904773	9.58572	-	GCCCTCTTGTGT	0	8
chr13	50593957	50593968	9.48698	+	TTCCCAGCAACC	chr13	50593967	50593978	9.4731	+	CCACTTGGTGGC	0	8
chr13	51827914	51827925	9.48698	+	TTCCCAGCAACC	chr13	51827924	51827935	12.8027	+	CCACAAGGTGGC	0	8
chr13	52322732	52322743	9.48698	+	TTCCCAGCAACC	chr13	52322742	52322753	8.93671	+	CCACAGGGTGGC	0	8
chr13	54126533	54126544	9.48698	+	TTCCCAGCAACC	chr13	54126543	54126554	9.05449	+	CCACATGGGGGC	0	8
chr13	54721691	54721702	9.48698	-	GGTTGCTGGGAA	chr13	54721681	54721692	12.8027	-	GCCACCTTGTGG	0	-8
chr13	56722301	56722312	9.48698	-	GGTTGCTGGGAA	chr13	56722292	56722303	10.3673	+	CCACCAGGTGGT	0	-7
chr13	57263880	57263891	9.00093	+	GTCCCAGAGGCC	chr13	57263890	57263901	12.0442	+	CCAGTAGAGGGC	0	8
chr13	57614378	57614389	9.48698	-	GGTTGCTGGGAA	chr13	57614369	57614380	10.3673	+	CCACCAGGTGGT	0	-7
chr13	58190723	58190734	9.48698	-	GGTTGCTGGGAA	chr13	58190713	58190724	12.8027	-	GCCACCTTGTGG	0	-8
chr13	61775479	61775490	9.48698	-	GGTTGCTGGGAA	chr13	61775469	61775480	9.05449	-	GCCCCCATGTGG	0	-8
chr13	61857653	61857664	9.48698	+	TTCCCAGCAACC	chr13	61857663	61857674	9.4731	+	CCACTTGGTGGC	0	8
chr13	61982991	61983002	9.48698	-	GGTTGCTGGGAA	chr13	61982981	61982992	9.05449	-	GCCCCCATGTGG	0	-8
chr13	62046861	62046872	9.48698	+	TTCCCAGCAACC	chr13	62046871	62046882	9.4731	+	CCACTTGGTGGC	0	8
chr13	62101679	62101690	9.48698	-	GGTTGCTGGGAA	chr13	62101669	62101680	8.93671	-	GCCACCCTGTGG	0	-8
chr13	62169124	62169135	9.48698	+	TTCCCAGCAACC	chr13	62169134	62169145	9.4731	+	CCACTTGGTGGC	0	8
chr13	62412914	62412925	9.48698	+	TTCCCAGCAACC	chr13	62412924	62412935	9.05449	+	CCACATGGGGGC	0	8
chr13	62498028	62498039	9.48698	+	TTCCCAGCAACC	chr13	62498038	62498049	9.05449	+	CCACATGGGGGC	0	8
chr13	62520851	62520862	9.48698	-	GGTTGCTGGGAA	chr13	62520841	62520852	9.4731	-	GCCACCAAGTGG	0	-8
chr13	62566954	62566965	9.48698	+	TTCCCAGCAACC	chr13	62566964	62566975	8.93671	+	CCACAGGGTGGC	0	8
chr13	62777402	62777413	9.48698	-	GGTTGCTGGGAA	chr13	62777393	62777404	10.3673	+	CCACCAGGTGGT	0	-7
chr13	64207430	64207441	9.48698	-	GGTTGCTGGGAA	chr13	64207420	64207431	8.93671	-	GCCACCCTGTGG	0	-8
chr13	64317197	64317208	9.48698	+	TTCCCAGCAACC	chr13	64317207	64317218	9.4731	+	CCACTTGGTGGC	0	8
chr13	64485048	64485059	10.4851	-	GGCTGCTGGGAA	chr13	64485038	64485049	12.8027	-	GCCACCTTGTGG	0	-8
chr13	64824937	64824948	8.53567	-	GGTTTCTGGGAT	chr13	64824928	64824939	10.3673	+	CCACCAGGTGGT	0	-7
chr13	67231108	67231119	9.48698	-	GGTTGCTGGGAA	chr13	67231098	67231109	8.93671	-	GCCACCCTGTGG	0	-8
chr13	67682317	67682328	9.48698	-	GGTTGCTGGGAA	chr13	67682307	67682318	9.4731	-	GCCACCAAGTGG	0	-8
chr13	67930934	67930945	9.48698	-	GGTTGCTGGGAA	chr13	67930924	67930935	8.93671	-	GCCACCCTGTGG	0	-8
chr13	68039708	68039719	9.48698	-	GGTTGCTGGGAA	chr13	68039698	68039709	8.93671	-	GCCACCCTGTGG	0	-8
chr13	68180132	68180143	9.48698	+	TTCCCAGCAACC	chr13	68180142	68180153	8.93671	+	CCACAGGGTGGC	0	8
chr13	68302031	68302042	9.48698	-	GGTTGCTGGGAA	chr13	68302021	68302032	8.93671	-	GCCACCCTGTGG	0	-8
chr13	68302166	68302177	9.48698	-	GGTTGCTGGGAA	chr13	68302156	68302167	9.4731	-	GCCACCAAGTGG	0	-8
chr13	68389862	68389873	9.48698	+	TTCCCAGCAACC	chr13	68389872	68389883	9.4731	+	CCACTTGGTGGC	0	8
chr13	68542903	68542914	9.48698	-	GGTTGCTGGGAA	chr13	68542893	68542904	8.93671	-	GCCACCCTGTGG	0	-8
chr13	73952545	73952556	9.48698	-	GGTTGCTGGGAA	chr13	73952535	73952546	9.4731	-	GCCACCAAGTGG	0	-8
chr13	90927149	90927160	9.48698	+	TTCCCAGCAACC	chr13	90927159	90927170	9.02865	+	CCACCTGATGGC	0	8
chr13	92540731	92540742	9.48698	+	TTCCCAGCAACC	chr13	92540741	92540752	12.8027	+	CCACAAGGTGGC	0	8
chr13	92935255	92935266	9.48698	+	TTCCCAGCAACC	chr13	92935264	92935275	10.3673	-	ACCACCTGGTGG	0	7
chr13	100242592	100242603	9.48698	+	TTCCCAGCAACC	chr13	100242602	100242613	12.8027	+	CCACAAGGTGGC	0	8
chr13	100767397	100767408	9.48698	+	TTCCCAGCAACC	chr13	100767407	100767418	12.8027	+	CCACAAGGTGGC	0	8
chr13	100793526	100793537	9.48698	-	GGTTGCTGGGAA	chr13	100793516	100793527	12.8027	-	GCCACCTTGTGG	0	-8
chr13	103182006	103182017	8.96442	+	CACCCAGAAGCC	chr13	103182016	103182027	12.641	+	CCACAAGAGGGC	0	8
chr13	106851539	106851550	9.48698	-	GGTTGCTGGGAA	chr13	106851529	106851540	8.93671	-	GCCACCCTGTGG	0	-8
chr13	107681711	107681722	9.97827	+	GTCCCAGAAGCC	chr13	107681701	107681712	9.82602	+	CCACAAGGGGGT	0	-8
chr13	110525335	110525346	10.9856	+	TTCCCAGCATCC	chr13	110525344	110525355	11.3606	-	TCCACCTGGTGG	0	7
chr14	8082409	8082420	8.68918	-	GGCTTCTGGAAA	chr14	8082399	8082410	8.93671	-	GCCACCCTGTGG	0	-8
chr14	8350347	8350358	9.48698	+	TTCCCAGCAACC	chr14	8350357	8350368	8.93671	+	CCACAGGGTGGC	0	8
chr14	10049350	10049361	9.40231	+	CTCCCACCAGGC	chr14	10049353	10049364	9.73436	+	CCACCAGGCGGC	0	1
chr14	11368035	11368046	9.84082	+	TTCCCAGGATCC	chr14	11368045	11368056	9.4731	+	CCACTTGGTGGC	0	8
chr14	12533441	12533452	9.69462	-	GGTTTCTGGGAA	chr14	12533432	12533443	9.80018	+	CCACCAGATGGT	0	-7
chr14	13038810	13038821	9.48698	+	TTCCCAGCAACC	chr14	13038819	13038830	10.3673	-	ACCACCTGGTGG	0	7
chr14	19826012	19826023	9.48698	+	TTCCCAGCAACC	chr14	19826022	19826033	8.93671	+	CCACAGGGTGGC	0	8
chr14	24478425	24478436	9.48698	+	TTCCCAGCAACC	chr14	24478435	24478446	12.2355	+	CCACAAGATGGC	0	8
chr14	26436474	26436485	9.48698	+	TTCCCAGCAACC	chr14	26436484	26436495	12.8027	+	CCACAAGGTGGC	0	8
chr14	29011371	29011382	9.48698	-	GGTTGCTGGGAA	chr14	29011361	29011372	9.05449	-	GCCCCCATGTGG	0	-8
chr14	33313231	33313242	9.48698	+	TTCCCAGCAACC	chr14	33313241	33313252	12.8027	+	CCACAAGGTGGC	0	8
chr14	34360770	34360781	9.48698	+	TTCCCAGCAACC	chr14	34360779	34360790	10.3673	-	ACCACCTGGTGG	0	7
chr14	34726425	34726436	9.48698	+	TTCCCAGCAACC	chr14	34726434	34726445	10.3673	-	ACCACCTGGTGG	0	7
chr14	45485128	45485139	9.48698	-	GGTTGCTGGGAA	chr14	45485118	45485129	12.8027	-	GCCACCTTGTGG	0	-8
chr14	48771964	48771975	8.6567	+	GACCCAGCAGCC	chr14	48771973	48771984	9.11164	-	GCCCTCTGCTGT	0	7
chr14	51283178	51283189	9.48698	-	GGTTGCTGGGAA	chr14	51283168	51283179	8.93671	-	GCCACCCTGTGG	0	-8
chr14	51944909	51944920	8.77253	+	GTCCCAGCAACC	chr14	51944918	51944929	10.3673	-	ACCACCTGGTGG	0	7
chr14	52319176	52319187	9.48698	+	TTCCCAGCAACC	chr14	52319186	52319197	9.05449	+	CCACATGGGGGC	0	8
chr14	55209408	55209419	9.48698	-	GGTTGCTGGGAA	chr14	55209398	55209409	9.4731	-	GCCACCAAGTGG	0	-8
chr14	55890653	55890664	9.48698	-	GGTTGCTGGGAA	chr14	55890643	55890654	12.8027	-	GCCACCTTGTGG	0	-8
chr14	56099149	56099160	8.87261	-	GGTTGCTGGGAG	chr14	56099139	56099150	12.8027	-	GCCACCTTGTGG	0	-8
chr14	56840614	56840625	8.98017	-	GGTTTCTGGGAC	chr14	56840605	56840616	10.3673	+	CCACCAGGTGGT	0	-7
chr14	57816663	57816674	9.03821	-	GGATTATGGGAC	chr14	57816653	57816664	9.37259	-	TCCATCTGCTGG	0	-8
chr14	68766160	68766171	9.48698	+	TTCCCAGCAACC	chr14	68766169	68766180	10.3673	-	ACCACCTGGTGG	0	7
chr14	75048038	75048049	9.48698	-	GGTTGCTGGGAA	chr14	75048028	75048039	8.93671	-	GCCACCCTGTGG	0	-8
chr14	77002390	77002401	10.9856	-	GGATGCTGGGAA	chr14	77002380	77002391	8.93671	-	GCCACCCTGTGG	0	-8
chr14	83013664	83013675	8.71689	-	GGATACTGGGAA	chr14	83013654	83013665	9.34217	-	GCCCCCCTGTGG	0	-8
chr14	99644053	99644064	8.98204	+	TTTCCAGCATCC	chr14	99644062	99644073	11.2379	-	TCCACCTAGTGG	0	7
chr14	101720985	101720996	9.48698	-	GGTTGCTGGGAA	chr14	101720975	101720986	9.05449	-	GCCCCCATGTGG	0	-8
chr14	107591544	107591555	9.48698	+	TTCCCAGCAACC	chr14	107591554	107591565	9.87856	+	CCACTTGGGGGC	0	8
chr14	111311396	111311407	8.6567	+	GACCCAGCAGCC	chr14	111311405	111311416	9.11164	-	GCCCTCTGCTGT	0	7
chr14	113608523	113608534	8.86434	-	GGCTTCTGGGTC	chr14	113608514	113608525	9.11164	+	ACAGCAGAGGGC	0	-7
chr14	119774459	119774470	8.71728	+	TTCCCAGAGACC	chr14	119774468	119774479	8.94648	-	ACCACCTGCTGG	0	7
chr14	120833596	120833607	9.48698	+	TTCCCAGCAACC	chr14	120833606	120833617	12.8027	+	CCACAAGGTGGC	0	8
chr14	122254778	122254789	9.48698	+	TTCCCAGCAACC	chr14	122254788	122254799	8.93671	+	CCACAGGGTGGC	0	8
chr14	122569722	122569733	9.69462	-	GGTTTCTGGGAA	chr14	122569712	122569723	9.42056	-	ACCACCTTGTGG	0	-8
chr14	123443918	123443929	9.48698	-	GGTTGCTGGGAA	chr14	123443908	123443919	9.4731	-	GCCACCAAGTGG	0	-8
chr14	123892387	123892398	9.48698	+	TTCCCAGCAACC	chr14	123892397	123892408	8.93671	+	CCACAGGGTGGC	0	8
chr14	124768612	124768623	9.32613	+	ATCCCAGCAGCC	chr14	124768622	124768633	9.4731	+	CCACTTGGTGGC	0	8
chr15	5077592	5077603	9.48698	+	TTCCCAGCAACC	chr15	5077602	5077613	8.93671	+	CCACAGGGTGGC	0	8
chr15	5084831	5084842	9.48698	-	GGTTGCTGGGAA	chr15	5084821	5084832	8.93671	-	GCCACCCTGTGG	0	-8
chr15	8386647	8386658	9.48698	+	TTCCCAGCAACC	chr15	8386657	8386668	9.05449	+	CCACATGGGGGC	0	8
chr15	8740451	8740462	9.48698	+	TTCCCAGCAACC	chr15	8740461	8740472	8.93671	+	CCACAGGGTGGC	0	8
chr15	8957575	8957586	9.48698	+	TTCCCAGCAACC	chr15	8957585	8957596	12.8027	+	CCACAAGGTGGC	0	8
chr15	11965986	11965997	9.48698	+	TTCCCAGCAACC	chr15	11965996	11966007	12.2355	+	CCACAAGATGGC	0	8
chr15	12343878	12343889	9.48698	-	GGTTGCTGGGAA	chr15	12343868	12343879	9.4731	-	GCCACCAAGTGG	0	-8
chr15	30417419	30417430	9.48698	-	GGTTGCTGGGAA	chr15	30417409	30417420	9.4731	-	GCCACCAAGTGG	0	-8
chr15	32533743	32533754	8.61186	+	CTCCCACAAAGC	chr15	32533753	32533764	9.43412	-	GCCCTCAGGTGG	0	8
chr15	34157910	34157921	10.0783	+	CTCCCAGAAGCC	chr15	34157919	34157930	11.3818	-	GCCACCTTCTGG	0	7
chr15	34179352	34179363	9.48698	-	GGTTGCTGGGAA	chr15	34179342	34179353	12.8027	-	GCCACCTTGTGG	0	-8
chr15	35730447	35730458	9.48698	+	TTCCCAGCAACC	chr15	35730457	35730468	9.42056	+	CCACAAGGTGGT	0	8
chr15	36180714	36180725	8.77253	+	GTCCCAGCAACC	chr15	36180724	36180735	12.8027	+	CCACAAGGTGGC	0	8
chr15	37246643	37246654	9.48698	-	GGTTGCTGGGAA	chr15	37246633	37246644	8.93671	-	GCCACCCTGTGG	0	-8
chr15	37331839	37331850	9.48698	-	GGTTGCTGGGAA	chr15	37331829	37331840	12.2355	-	GCCATCTTGTGG	0	-8
chr15	52446522	52446533	8.80864	+	GTCCCAGGGTGC	chr15	52446513	52446524	9.72426	+	CCACTAGATGTC	0	-7
chr15	53557343	53557354	9.48698	-	GGTTGCTGGGAA	chr15	53557333	53557344	9.05449	-	GCCCCCATGTGG	0	-8
chr15	55264401	55264412	10.9856	-	GGATGCTGGGAA	chr15	55264391	55264402	8.93671	-	GCCACCCTGTGG	0	-8
chr15	55898571	55898582	9.48698	-	GGTTGCTGGGAA	chr15	55898562	55898573	10.3673	+	CCACCAGGTGGT	0	-7
chr15	59297058	59297069	9.48698	+	TTCCCAGCAACC	chr15	59297067	59297078	10.3673	-	ACCACCTGGTGG	0	7
chr15	64653192	64653203	9.48698	+	TTCCCAGCAACC	chr15	64653201	64653212	10.3673	-	ACCACCTGGTGG	0	7
chr15	74153858	74153869	9.10101	-	GGCCTCTGGGAG	chr15	74153848	74153859	11.2202	-	GCCCTCTTCTGG	0	-8
chr15	75952890	75952901	9.48698	-	GGTTGCTGGGAA	chr15	75952880	75952891	10.4513	-	GCCACCTCGTGG	0	-8
chr15	75988189	75988200	9.48698	+	TTCCCAGCAACC	chr15	75988199	75988210	8.93671	+	CCACAGGGTGGC	0	8
chr15	76856725	76856736	9.48698	-	GGTTGCTGGGAA	chr15	76856715	76856726	8.93671	-	GCCACCCTGTGG	0	-8
chr15	81742521	81742532	9.48698	+	TTCCCAGCAACC	chr15	81742531	81742542	9.05449	+	CCACATGGGGGC	0	8
chr15	84135730	84135741	9.48698	-	GGTTGCTGGGAA	chr15	84135720	84135731	12.8027	-	GCCACCTTGTGG	0	-8
chr15	84215853	84215864	10.2711	-	GGATGCTGGGAC	chr15	84215843	84215854	8.93671	-	GCCACCCTGTGG	0	-8
chr15	86143951	86143962	9.48698	+	TTCCCAGCAACC	chr15	86143961	86143972	8.93671	+	CCACAGGGTGGC	0	8
chr15	87841854	87841865	10.4851	+	TTCCCAGCAGCC	chr15	87841863	87841874	13.7495	-	GCCACCTGGTGG	0	7
chr15	88654722	88654733	9.84082	+	TTCCCAGGATCC	chr15	88654732	88654743	8.90595	+	CCACTTGATGGC	0	8
chr15	91166566	91166577	9.48698	-	GGTTGCTGGGAA	chr15	91166556	91166567	12.8027	-	GCCACCTTGTGG	0	-8
chr15	92453659	92453670	9.48698	+	TTCCCAGCAACC	chr15	92453668	92453679	10.3673	-	ACCACCTGGTGG	0	7
chr15	93260453	93260464	9.48698	+	TTCCCAGCAACC	chr15	93260463	93260474	12.8027	+	CCACAAGGTGGC	0	8
chr15	93587036	93587047	9.48698	-	GGTTGCTGGGAA	chr15	93587027	93587038	10.3673	+	CCACCAGGTGGT	0	-7
chr15	97781839	97781850	9.48698	-	GGTTGCTGGGAA	chr15	97781829	97781840	8.93671	-	GCCACCCTGTGG	0	-8
chr15	98512079	98512090	9.48698	-	GGTTGCTGGGAA	chr15	98512069	98512080	8.93671	-	GCCACCCTGTGG	0	-8
chr15	99125019	99125030	8.92352	+	TCCCCAGAATCC	chr15	99125029	99125040	8.93671	+	CCACAGGGTGGC	0	8
chr15	99200525	99200536	9.04137	+	TTCCCAACATCC	chr15	99200535	99200546	8.93671	+	CCACAGGGTGGC	0	8
chr15	99598739	99598750	10.9856	+	TTCCCAGCATCC	chr15	99598749	99598760	12.8027	+	CCACAAGGTGGC	0	8
chr15	99785030	99785041	9.48698	+	TTCCCAGCAACC	chr15	99785040	99785051	8.93671	+	CCACAGGGTGGC	0	8
chr15	100448298	100448309	8.50964	+	TTCCCAGCGACC	chr15	100448308	100448319	9.42056	+	CCACAAGGTGGT	0	8
chr15	101001814	101001825	9.48698	+	TTCCCAGCAACC	chr15	101001824	101001835	12.8027	+	CCACAAGGTGGC	0	8
chr15	103208425	103208436	9.48698	+	TTCCCAGCAACC	chr15	103208435	103208446	12.8027	+	CCACAAGGTGGC	0	8
chr16	3838045	3838056	10.4851	-	GGCTGCTGGGAA	chr16	3838036	3838047	10.8523	+	CCTCCAGGTGGC	0	-7
chr16	8582296	8582307	9.48698	-	GGTTGCTGGGAA	chr16	8582286	8582297	8.93671	-	GCCACCCTGTGG	0	-8
chr16	8802511	8802522	8.53567	-	GGTTTCTGGGAT	chr16	8802501	8802512	8.93671	-	GCCACCCTGTGG	0	-8
chr16	11210550	11210561	9.48698	-	GGTTGCTGGGAA	chr16	11210540	11210551	12.8027	-	GCCACCTTGTGG	0	-8
chr16	15621990	15622001	9.48698	+	TTCCCAGCAACC	chr16	15622000	15622011	12.8027	+	CCACAAGGTGGC	0	8
chr16	17205203	17205214	9.48698	-	GGTTGCTGGGAA	chr16	17205193	17205204	12.8027	-	GCCACCTTGTGG	0	-8
chr16	18316042	18316053	9.48698	+	TTCCCAGCAACC	chr16	18316052	18316063	9.06763	+	CCACTCGGTGGC	0	8
chr16	18684919	18684930	9.48698	+	TTCCCAGCAACC	chr16	18684928	18684939	10.3673	-	ACCACCTGGTGG	0	7
chr16	20180003	20180014	9.24321	-	GGATGGTGGGAG	chr16	20179993	20180004	12.2355	-	GCCATCTTGTGG	0	-8
chr16	24863247	24863258	9.48698	-	GGTTGCTGGGAA	chr16	24863237	24863248	8.93671	-	GCCACCCTGTGG	0	-8
chr16	26083538	26083549	9.48698	+	TTCCCAGCAACC	chr16	26083548	26083559	8.93671	+	CCACAGGGTGGC	0	8
chr16	27012301	27012312	9.48698	-	GGTTGCTGGGAA	chr16	27012291	27012302	9.4731	-	GCCACCAAGTGG	0	-8
chr16	29604354	29604365	9.48698	-	GGTTGCTGGGAA	chr16	29604344	29604355	9.05449	-	GCCCCCATGTGG	0	-8
chr16	30393953	30393964	10.3712	-	GGATGCTGGGAG	chr16	30393943	30393954	8.93671	-	GCCACCCTGTGG	0	-8
chr16	33034127	33034138	9.48698	+	TTCCCAGCAACC	chr16	33034137	33034148	12.2355	+	CCACAAGATGGC	0	8
chr16	33222304	33222315	9.48698	+	TTCCCAGCAACC	chr16	33222314	33222325	9.4731	+	CCACTTGGTGGC	0	8
chr16	33903687	33903698	10.9856	+	TTCCCAGCATCC	chr16	33903697	33903708	9.05449	+	CCACATGGGGGC	0	8
chr16	35795305	35795316	9.48698	-	GGTTGCTGGGAA	chr16	35795296	35795307	10.3673	+	CCACCAGGTGGT	0	-7
chr16	37501763	37501774	9.48698	+	TTCCCAGCAACC	chr16	37501773	37501784	8.93671	+	CCACAGGGTGGC	0	8
chr16	38468841	38468852	9.48698	-	GGTTGCTGGGAA	chr16	38468831	38468842	12.8027	-	GCCACCTTGTGG	0	-8
chr16	38855417	38855428	9.48698	-	GGTTGCTGGGAA	chr16	38855408	38855419	10.3673	+	CCACCAGGTGGT	0	-7
chr16	42193238	42193249	9.48698	+	TTCCCAGCAACC	chr16	42193248	42193259	12.8027	+	CCACAAGGTGGC	0	8
chr16	43698475	43698486	9.48698	+	TTCCCAGCAACC	chr16	43698485	43698496	9.05449	+	CCACATGGGGGC	0	8
chr16	48221340	48221351	8.48154	-	GGCTGCTGGAAA	chr16	48221330	48221341	12.8027	-	GCCACCTTGTGG	0	-8
chr16	49947219	49947230	9.48698	-	GGTTGCTGGGAA	chr16	49947209	49947220	9.05449	-	GCCCCCATGTGG	0	-8
chr16	50595591	50595602	9.48698	-	GGTTGCTGGGAA	chr16	50595581	50595592	9.46734	-	GACACCTTGTGG	0	-8
chr16	58688012	58688023	9.48698	+	TTCCCAGCAACC	chr16	58688022	58688033	9.4731	+	CCACTTGGTGGC	0	8
chr16	60106483	60106494	9.48698	-	GGTTGCTGGGAA	chr16	60106473	60106484	9.4731	-	GCCACCAAGTGG	0	-8
chr16	63183628	63183639	9.69462	-	GGTTTCTGGGAA	chr16	63183618	63183629	12.8027	-	GCCACCTTGTGG	0	-8
chr16	64942222	64942233	9.48698	-	GGTTGCTGGGAA	chr16	64942212	64942223	12.8027	-	GCCACCTTGTGG	0	-8
chr16	68579955	68579966	9.69462	+	TTCCCAGAAACC	chr16	68579965	68579976	12.8027	+	CCACAAGGTGGC	0	8
chr16	74536200	74536211	9.57879	+	TACCCAGAAGCC	chr16	74536209	74536220	8.98894	-	GCCCTCTACTGT	0	7
chr16	79684990	79685001	9.48698	+	TTCCCAGCAACC	chr16	79685000	79685011	12.2355	+	CCACAAGATGGC	0	8
chr16	81514433	81514444	9.48698	+	TTCCCAGCAACC	chr16	81514443	81514454	9.05449	+	CCACATGGGGGC	0	8
chr16	83854142	83854153	8.86434	-	GGCTTCTGGGTC	chr16	83854133	83854144	8.98894	+	ACAGTAGAGGGC	0	-7
chr16	85508328	85508339	9.82663	-	GGATGCTGGGAT	chr16	85508319	85508330	9.93974	+	CCAGCAGGTGGA	0	-7
chr16	90188139	90188150	9.48698	-	GGTTGCTGGGAA	chr16	90188129	90188140	9.98401	-	GCCACCTTGCGG	0	-8
chr16	90543753	90543764	9.48698	+	TTCCCAGCAACC	chr16	90543762	90543773	8.94648	-	ACCACCTGCTGG	0	7
chr16	91166795	91166806	9.32613	-	GGCTGCTGGGAT	chr16	91166785	91166796	12.8027	-	GCCACCTTGTGG	0	-8
chr16	91935292	91935303	8.87261	+	CTCCCAGCAACC	chr16	91935302	91935313	8.93671	+	CCACAGGGTGGC	0	8
chr16	94375752	94375763	10.4851	-	GGCTGCTGGGAA	chr16	94375742	94375753	9.42056	-	ACCACCTTGTGG	0	-8
chr16	96770015	96770026	9.32613	-	GGCTGCTGGGAT	chr16	96770005	96770016	9.4731	-	GCCACCAAGTGG	0	-8
chr17	6166426	6166437	9.48698	-	GGTTGCTGGGAA	chr17	6166416	6166427	12.8027	-	GCCACCTTGTGG	0	-8
chr17	6928471	6928482	9.48698	-	GGTTGCTGGGAA	chr17	6928462	6928473	10.3673	+	CCACCAGGTGGT	0	-7
chr17	8469878	8469889	9.48698	+	TTCCCAGCAACC	chr17	8469888	8469899	8.93671	+	CCACAGGGTGGC	0	8
chr17	9752712	9752723	9.48698	+	TTCCCAGCAACC	chr17	9752721	9752732	9.80018	-	ACCATCTGGTGG	0	7
chr17	9768842	9768853	10.1245	+	CACCCAGAATGC	chr17	9768852	9768863	11.7615	-	GCCATCTGCTGG	0	8
chr17	10917863	10917874	9.48698	+	TTCCCAGCAACC	chr17	10917873	10917884	9.05449	+	CCACATGGGGGC	0	8
chr17	11971256	11971267	8.77253	+	GTCCCAGCAACC	chr17	11971266	11971277	8.93671	+	CCACAGGGTGGC	0	8
chr17	13475405	13475416	9.48698	+	TTCCCAGCAACC	chr17	13475415	13475426	8.93671	+	CCACAGGGTGGC	0	8
chr17	13772394	13772405	9.48698	-	GGTTGCTGGGAA	chr17	13772384	13772395	8.93671	-	GCCACCCTGTGG	0	-8
chr17	15530382	15530393	8.77253	+	GTCCCAGCAACC	chr17	15530392	15530403	13.6268	+	CCACTAGGTGGC	0	8
chr17	17482637	17482648	9.04137	-	GGATGTTGGGAA	chr17	17482628	17482639	11.3606	+	CCACCAGGTGGA	0	-7
chr17	22498925	22498936	9.48698	-	GGTTGCTGGGAA	chr17	22498915	22498926	8.93671	-	GCCACCCTGTGG	0	-8
chr17	23582095	23582106	9.48698	-	GGTTGCTGGGAA	chr17	23582085	23582096	9.4731	-	GCCACCAAGTGG	0	-8
chr17	24248023	24248034	9.48698	+	TTCCCAGCAACC	chr17	24248033	24248044	8.93671	+	CCACAGGGTGGC	0	8
chr17	24713349	24713360	9.48698	-	GGTTGCTGGGAA	chr17	24713339	24713350	8.93671	-	GCCACCCTGTGG	0	-8
chr17	24852373	24852384	9.48698	+	TTCCCAGCAACC	chr17	24852383	24852394	12.8027	+	CCACAAGGTGGC	0	8
chr17	24927229	24927240	9.48698	-	GGTTGCTGGGAA	chr17	24927219	24927230	9.4731	-	GCCACCAAGTGG	0	-8
chr17	25856515	25856526	9.48698	-	GGTTGCTGGGAA	chr17	25856505	25856516	12.8027	-	GCCACCTTGTGG	0	-8
chr17	26628664	26628675	9.05988	+	TTCCCATGATGC	chr17	26628674	26628685	9.61803	-	GCCCCCTGGTGC	0	8
chr17	28324414	28324425	8.77253	-	GGTTGCTGGGAC	chr17	28324404	28324415	9.4731	-	GCCACCAAGTGG	0	-8
chr17	28325034	28325045	9.48698	+	TTCCCAGCAACC	chr17	28325044	28325055	9.4731	+	CCACTTGGTGGC	0	8
chr17	28339498	28339509	9.48698	+	TTCCCAGCAACC	chr17	28339508	28339519	9.4731	+	CCACTTGGTGGC	0	8
chr17	28449083	28449094	8.77253	+	GTCCCAGCAACC	chr17	28449093	28449104	9.42056	+	CCACAAGGTGGT	0	8
chr17	28526587	28526598	9.48698	-	GGTTGCTGGGAA	chr17	28526577	28526588	12.8027	-	GCCACCTTGTGG	0	-8
chr17	29015038	29015049	9.48698	+	TTCCCAGCAACC	chr17	29015048	29015059	8.93671	+	CCACAGGGTGGC	0	8
chr17	31645985	31645996	9.48698	+	TTCCCAGCAACC	chr17	31645995	31646006	9.4731	+	CCACTTGGTGGC	0	8
chr17	32530031	32530042	9.48698	+	TTCCCAGCAACC	chr17	32530041	32530052	8.93671	+	CCACAGGGTGGC	0	8
chr17	32843316	32843327	9.48698	-	GGTTGCTGGGAA	chr17	32843306	32843317	9.4731	-	GCCACCAAGTGG	0	-8
chr17	33547133	33547144	9.48698	+	TTCCCAGCAACC	chr17	33547143	33547154	9.05449	+	CCACATGGGGGC	0	8
chr17	35326423	35326434	9.48698	+	TTCCCAGCAACC	chr17	35326433	35326444	8.93671	+	CCACAGGGTGGC	0	8
chr17	35348043	35348054	9.48698	+	TTCCCAGCAACC	chr17	35348053	35348064	8.93671	+	CCACAGGGTGGC	0	8
chr17	35508496	35508507	9.48698	-	GGTTGCTGGGAA	chr17	35508486	35508497	12.8027	-	GCCACCTTGTGG	0	-8
chr17	35645643	35645654	9.48698	-	GGTTGCTGGGAA	chr17	35645633	35645644	9.97718	-	GCCTCCTTGTGG	0	-8
chr17	35688832	35688843	9.35708	-	GGCTGGTGGGAA	chr17	35688823	35688834	14.1549	+	CCACCAGGGGGC	0	-7
chr17	36218437	36218448	8.87261	-	GGTTGCTGGGAG	chr17	36218428	36218439	9.80018	+	CCACCAGATGGT	0	-7
chr17	36990868	36990879	9.48698	+	TTCCCAGCAACC	chr17	36990878	36990889	8.93671	+	CCACAGGGTGGC	0	8
chr17	38252671	38252682	8.53567	-	GGTTTCTGGGAT	chr17	38252661	38252672	9.4731	-	GCCACCAAGTGG	0	-8
chr17	42807325	42807336	9.48698	+	TTCCCAGCAACC	chr17	42807335	42807346	8.90595	+	CCACTTGATGGC	0	8
chr17	47475944	47475955	10.9856	-	GGATGCTGGGAA	chr17	47475934	47475945	8.90595	-	GCCATCAAGTGG	0	-8
chr17	47643227	47643238	9.48698	-	GGTTGCTGGGAA	chr17	47643218	47643229	10.3673	+	CCACCAGGTGGT	0	-7
chr17	48576762	48576773	8.47351	-	GGACTGTGGGAG	chr17	48576752	48576763	11.2202	-	GCCCTCTTCTGG	0	-8
chr17	56265923	56265934	9.48698	-	GGTTGCTGGGAA	chr17	56265913	56265924	8.93671	-	GCCACCCTGTGG	0	-8
chr17	57093998	57094009	8.87261	-	GGTTGCTGGGAG	chr17	57093988	57093999	9.4731	-	GCCACCAAGTGG	0	-8
chr17	63286430	63286441	9.48698	-	GGTTGCTGGGAA	chr17	63286421	63286432	10.3673	+	CCACCAGGTGGT	0	-7
chr17	66460165	66460176	9.48698	+	TTCCCAGCAACC	chr17	66460175	66460186	9.02865	+	CCACCTGATGGC	0	8
chr17	66508191	66508202	9.48698	+	TTCCCAGCAACC	chr17	66508200	66508211	10.3673	-	ACCACCTGGTGG	0	7
chr17	71361046	71361057	9.48698	+	TTCCCAGCAACC	chr17	71361056	71361067	12.8027	+	CCACAAGGTGGC	0	8
chr17	71533210	71533221	9.8059	-	GGATGCCGGGAA	chr17	71533200	71533211	9.4731	-	GCCACCAAGTGG	0	-8
chr17	74036606	74036617	10.0783	-	GGCTTCTGGGAG	chr17	74036596	74036607	12.8027	-	GCCACCTTGTGG	0	-8
chr17	74718919	74718930	10.9856	+	TTCCCAGCATCC	chr17	74718929	74718940	9.4731	+	CCACTTGGTGGC	0	8
chr17	79529936	79529947	9.69462	-	GGTTTCTGGGAA	chr17	79529927	79529938	10.3673	+	CCACCAGGTGGT	0	-7
chr17	84008190	84008201	9.10101	+	CTCCCAGAGGCC	chr17	84008200	84008211	11.7873	+	CCAGAAGGGGGC	0	8
chr17	87321898	87321909	9.48698	-	GGTTGCTGGGAA	chr17	87321888	87321899	12.8027	-	GCCACCTTGTGG	0	-8
chr17	88571554	88571565	9.48698	-	GGTTGCTGGGAA	chr17	88571544	88571555	12.8027	-	GCCACCTTGTGG	0	-8
chr18	5561895	5561906	10.9856	-	GGATGCTGGGAA	chr18	5561886	5561897	10.7934	+	CCACCAGATGGA	0	-7
chr18	5875822	5875833	9.48698	+	TTCCCAGCAACC	chr18	5875832	5875843	9.4731	+	CCACTTGGTGGC	0	8
chr18	10109745	10109756	10.4851	-	GGCTGCTGGGAA	chr18	10109736	10109747	13.7495	+	CCACCAGGTGGC	0	-7
chr18	12543264	12543275	9.75267	-	GGATTATGGGAA	chr18	12543254	12543265	9.19363	-	GCCATCCAGTGG	0	-8
chr18	20981503	20981514	9.48698	+	TTCCCAGCAACC	chr18	20981513	20981524	12.8027	+	CCACAAGGTGGC	0	8
chr18	31709883	31709894	10.4851	+	TTCCCAGCAGCC	chr18	31709893	31709904	9.4731	+	CCACTTGGTGGC	0	8
chr18	34890134	34890145	9.10101	+	CTCCCAGAGGCC	chr18	34890144	34890155	11.2202	+	CCAGAAGAGGGC	0	8
chr18	35174573	35174584	9.48698	+	TTCCCAGCAACC	chr18	35174583	35174594	12.2355	+	CCACAAGATGGC	0	8
chr18	35217703	35217714	9.48698	-	GGTTGCTGGGAA	chr18	35217693	35217704	9.4731	-	GCCACCAAGTGG	0	-8
chr18	35500069	35500080	9.48698	-	GGTTGCTGGGAA	chr18	35500060	35500071	10.3673	+	CCACCAGGTGGT	0	-7
chr18	36252664	36252675	9.48698	+	TTCCCAGCAACC	chr18	36252674	36252685	10.4138	+	CCACAAGGTGGA	0	8
chr18	36333970	36333981	10.4851	-	GGCTGCTGGGAA	chr18	36333960	36333971	8.93671	-	GCCACCCTGTGG	0	-8
chr18	38286794	38286805	9.84928	+	TTTCCAGAATGC	chr18	38286804	38286815	13.1823	-	GCCATCTGGTGG	0	8
chr18	40425900	40425911	9.48698	+	TTCCCAGCAACC	chr18	40425909	40425920	10.3673	-	ACCACCTGGTGG	0	7
chr18	40565772	40565783	9.48698	+	TTCCCAGCAACC	chr18	40565781	40565792	10.3673	-	ACCACCTGGTGG	0	7
chr18	42387720	42387731	8.87261	-	GGTTGCTGGGAG	chr18	42387710	42387721	12.8027	-	GCCACCTTGTGG	0	-8
chr18	43160108	43160119	9.48698	-	GGTTGCTGGGAA	chr18	43160099	43160110	10.3673	+	CCACCAGGTGGT	0	-7
chr18	45536946	45536957	8.55643	+	ATCCCAGAGGCC	chr18	45536956	45536967	10.8196	+	CCACCAGGGGTC	0	8
chr18	49738108	49738119	8.58854	+	ATCCCACAGTGC	chr18	49738118	49738129	9.11164	-	GCCCTCTGCTGT	0	8
chr18	50371276	50371287	8.6567	-	GGCTGCTGGGTC	chr18	50371267	50371278	8.98894	+	ACAGTAGAGGGC	0	-7
chr18	52335974	52335985	9.48698	-	GGTTGCTGGGAA	chr18	52335964	52335975	8.93671	-	GCCACCCTGTGG	0	-8
chr18	53281759	53281770	9.48698	-	GGTTGCTGGGAA	chr18	53281750	53281761	10.3673	+	CCACCAGGTGGT	0	-7
chr18	53851750	53851761	9.48698	-	GGTTGCTGGGAA	chr18	53851740	53851751	9.05449	-	GCCCCCATGTGG	0	-8
chr18	54854617	54854628	9.48698	-	GGTTGCTGGGAA	chr18	54854607	54854618	8.93671	-	GCCACCCTGTGG	0	-8
chr18	55549837	55549848	9.87071	-	GGCTGCTGGGAG	chr18	55549828	55549839	11.7615	+	CCAGCAGATGGC	0	-7
chr18	55996732	55996743	9.48698	+	TTCCCAGCAACC	chr18	55996742	55996753	8.93671	+	CCACAGGGTGGC	0	8
chr18	57307333	57307344	9.48698	-	GGTTGCTGGGAA	chr18	57307323	57307334	12.8027	-	GCCACCTTGTGG	0	-8
chr18	61648385	61648396	9.77063	+	GTCCCAGCAGCC	chr18	61648394	61648405	13.7495	-	GCCACCTGGTGG	0	7
chr18	63531560	63531571	9.48698	+	TTCCCAGCAACC	chr18	63531570	63531581	8.93671	+	CCACAGGGTGGC	0	8
chr18	68431943	68431954	9.48698	-	GGTTGCTGGGAA	chr18	68431933	68431944	9.19033	-	GCCACCGGGTGG	0	-8
chr18	70299112	70299123	8.71689	+	TTCCCAGTATCC	chr18	70299122	70299133	8.93671	+	CCACAGGGTGGC	0	8
chr18	70935048	70935059	8.6567	-	GGCTGCTGGGTC	chr18	70935039	70935050	9.11164	+	ACAGCAGAGGGC	0	-7
chr18	74870419	74870430	9.71538	+	TTCCCAGAGGCC	chr18	74870429	74870440	10.4138	+	CCACAAGGTGGA	0	8
chr18	80313756	80313767	9.48698	-	GGTTGCTGGGAA	chr18	80313747	80313758	10.3673	+	CCACCAGGTGGT	0	-7
chr18	84594351	84594362	9.48698	-	GGTTGCTGGGAA	chr18	84594341	84594352	12.8027	-	GCCACCTTGTGG	0	-8
chr18	85347291	85347302	9.48698	+	TTCCCAGCAACC	chr18	85347301	85347312	9.4731	+	CCACTTGGTGGC	0	8
chr19	3917729	3917740	9.48698	+	TTCCCAGCAACC	chr19	3917739	3917750	12.8027	+	CCACAAGGTGGC	0	8
chr19	6138212	6138223	10.9856	+	TTCCCAGCATCC	chr19	6138221	6138232	11.3606	-	TCCACCTGGTGG	0	7
chr19	10278727	10278738	8.63372	+	TTCCCAGATGGC	chr19	10278737	10278748	9.83693	-	GCCCCCTGCAGG	0	8
chr19	10520526	10520537	8.54087	+	TTCCCAACAGCC	chr19	10520536	10520547	9.05449	+	CCACATGGGGGC	0	8
chr19	11868041	11868052	9.10101	-	GGCCTCTGGGAG	chr19	11868031	11868042	10.0829	-	ACCCTCTAGTGG	0	-8
chr19	11889256	11889267	9.48698	+	TTCCCAGCAACC	chr19	11889266	11889277	12.8027	+	CCACAAGGTGGC	0	8
chr19	15094461	15094472	10.3542	+	TTCCCAGAAAGC	chr19	15094471	15094482	9.5031	-	GCCTCCTGCTGG	0	8
chr19	16111733	16111744	9.48698	+	TTCCCAGCAACC	chr19	16111743	16111754	9.05449	+	CCACATGGGGGC	0	8
chr19	20146154	20146165	9.48698	-	GGTTGCTGGGAA	chr19	20146145	20146156	8.94648	+	CCAGCAGGTGGT	0	-7
chr19	21550747	21550758	9.48698	-	GGTTGCTGGGAA	chr19	21550737	21550748	12.8027	-	GCCACCTTGTGG	0	-8
chr19	23858242	23858253	10.9856	+	TTCCCAGCATCC	chr19	23858251	23858262	11.3606	-	TCCACCTGGTGG	0	7
chr19	24121067	24121078	9.54503	-	GGATGATGGGAA	chr19	24121058	24121069	11.1989	+	CCACCAGAGGGA	0	-7
chr19	25635157	25635168	9.82663	-	GGATGCTGGGAT	chr19	25635147	25635158	9.03046	-	GCCACCTCCTGG	0	-8
chr19	26244798	26244809	8.41984	+	AACCCAGAAGCC	chr19	26244807	26244818	10.8081	-	GCCACCTAGCGG	0	7
chr19	29018544	29018555	9.48698	-	GGTTGCTGGGAA	chr19	29018534	29018545	9.02865	-	GCCATCAGGTGG	0	-8
chr19	29774819	29774830	9.48698	-	GGTTGCTGGGAA	chr19	29774809	29774820	12.8027	-	GCCACCTTGTGG	0	-8
chr19	36574515	36574526	9.48698	+	TTCCCAGCAACC	chr19	36574525	36574536	9.05449	+	CCACATGGGGGC	0	8
chr19	38607245	38607256	9.48698	-	GGTTGCTGGGAA	chr19	38607235	38607246	8.93671	-	GCCACCCTGTGG	0	-8
chr19	42733106	42733117	8.58611	+	CTCCCAACAGGC	chr19	42733116	42733127	9.05449	-	GCCCCCATGTGG	0	8
chr19	43853071	43853082	8.53567	-	GGTTTCTGGGAT	chr19	43853061	43853072	8.93671	-	GCCACCCTGTGG	0	-8
chr19	44079698	44079709	9.10195	-	GGACTCTGGGTA	chr19	44079688	44079699	11.2202	-	GCCCTCTTCTGG	0	-8
chr19	44352338	44352349	9.48698	+	TTCCCAGCAACC	chr19	44352347	44352358	10.3673	-	ACCACCTGGTGG	0	7
chr19	44875923	44875934	8.58738	-	GGCCTGTGGGAA	chr19	44875913	44875924	11.2202	-	GCCCTCTTCTGG	0	-8
chr19	46012869	46012880	9.48698	+	TTCCCAGCAACC	chr19	46012879	46012890	8.93671	+	CCACAGGGTGGC	0	8
chr19	47056506	47056517	9.48698	+	TTCCCAGCAACC	chr19	47056516	47056527	8.93671	+	CCACAGGGTGGC	0	8
chr19	57066513	57066524	9.43493	-	GCACTATGGGAA	chr19	57066503	57066514	13.1823	+	CCACCAGATGGC	0	-8
chr19	57456568	57456579	9.48698	-	GGTTGCTGGGAA	chr19	57456558	57456569	9.05449	-	GCCCCCATGTGG	0	-8
chr19	57484139	57484150	9.48698	-	GGTTGCTGGGAA	chr19	57484129	57484140	8.93671	-	GCCACCCTGTGG	0	-8
chr1	6142277	6142288	9.48698	+	TTCCCAGCAACC	chr1	6142287	6142298	12.8027	+	CCACAAGGTGGC	0	8
chr1	8207743	8207754	10.9856	-	GGATGCTGGGAA	chr1	8207733	8207744	9.4731	-	GCCACCAAGTGG	0	-8
chr1	9830568	9830579	9.48698	-	GGTTGCTGGGAA	chr1	9830558	9830569	9.4731	-	GCCACCAAGTGG	0	-8
chr1	16519790	16519801	9.97827	-	GGCTTCTGGGAC	chr1	16519780	16519791	11.3362	-	GCCCCCTGGCGG	0	-8
chr1	21266994	21267005	10.4851	-	GGCTGCTGGGAA	chr1	21266984	21266995	8.93671	-	GCCACCCTGTGG	0	-8
chr1	21350578	21350589	9.48698	-	GGTTGCTGGGAA	chr1	21350568	21350579	9.4731	-	GCCACCAAGTGG	0	-8
chr1	21369212	21369223	9.48698	-	GGTTGCTGGGAA	chr1	21369202	21369213	9.4731	-	GCCACCAAGTGG	0	-8
chr1	21373375	21373386	9.48698	-	GGTTGCTGGGAA	chr1	21373365	21373376	9.4731	-	GCCACCAAGTGG	0	-8
chr1	21384499	21384510	9.48698	-	GGTTGCTGGGAA	chr1	21384489	21384500	9.4731	-	GCCACCAAGTGG	0	-8
chr1	26210789	26210800	9.48698	-	GGTTGCTGGGAA	chr1	26210779	26210790	9.42056	-	ACCACCTTGTGG	0	-8
chr1	26453339	26453350	9.77063	-	GGCTGCTGGGAC	chr1	26453329	26453340	9.4731	-	GCCACCAAGTGG	0	-8
chr1	29566305	29566316	9.48698	+	TTCCCAGCAACC	chr1	29566315	29566326	12.8027	+	CCACAAGGTGGC	0	8
chr1	36312656	36312667	9.48698	+	TTCCCAGCAACC	chr1	36312666	36312677	8.93671	+	CCACAGGGTGGC	0	8
chr1	36787171	36787182	9.48698	-	GGTTGCTGGGAA	chr1	36787161	36787172	12.8027	-	GCCACCTTGTGG	0	-8
chr1	37263252	37263263	9.48698	+	TTCCCAGCAACC	chr1	37263262	37263273	12.8027	+	CCACAAGGTGGC	0	8
chr1	39417128	39417139	9.48698	-	GGTTGCTGGGAA	chr1	39417118	39417129	12.8027	-	GCCACCTTGTGG	0	-8
chr1	39432329	39432340	10.0783	-	GGCTTCTGGGAG	chr1	39432319	39432330	11.2202	-	GCCCTCTTCTGG	0	-8
chr1	40604615	40604626	8.77253	+	GTCCCAGCAACC	chr1	40604625	40604636	9.4731	+	CCACTTGGTGGC	0	8
chr1	41107897	41107908	9.48698	+	TTCCCAGCAACC	chr1	41107907	41107918	12.8027	+	CCACAAGGTGGC	0	8
chr1	47529914	47529925	9.48698	-	GGTTGCTGGGAA	chr1	47529905	47529916	10.3673	+	CCACCAGGTGGT	0	-7
chr1	54898237	54898248	10.9856	+	TTCCCAGCATCC	chr1	54898247	54898258	8.93671	+	CCACAGGGTGGC	0	8
chr1	54917800	54917811	9.48698	-	GGTTGCTGGGAA	chr1	54917790	54917801	12.2355	-	GCCATCTTGTGG	0	-8
chr1	55812931	55812942	9.48698	-	GGTTGCTGGGAA	chr1	55812922	55812933	10.3673	+	CCACCAGGTGGT	0	-7
chr1	60405066	60405077	9.48698	+	TTCCCAGCAACC	chr1	60405076	60405087	12.8027	+	CCACAAGGTGGC	0	8
chr1	60497793	60497804	9.48698	+	TTCCCAGCAACC	chr1	60497803	60497814	9.4731	+	CCACTTGGTGGC	0	8
chr1	63146280	63146291	9.48698	+	TTCCCAGCAACC	chr1	63146290	63146301	12.8027	+	CCACAAGGTGGC	0	8
chr1	63208174	63208185	9.48698	+	TTCCCAGCAACC	chr1	63208183	63208194	10.3673	-	ACCACCTGGTGG	0	7
chr1	64824881	64824892	9.48698	-	GGTTGCTGGGAA	chr1	64824872	64824883	10.3673	+	CCACCAGGTGGT	0	-7
chr1	70315114	70315125	9.48698	-	GGTTGCTGGGAA	chr1	70315104	70315115	8.93671	-	GCCACCCTGTGG	0	-8
chr1	74190050	74190061	10.9856	-	GGATGCTGGGAA	chr1	74190041	74190052	11.3606	+	CCACCAGGTGGA	0	-7
chr1	78185525	78185536	9.69462	+	TTCCCAGAAACC	chr1	78185535	78185546	9.4731	+	CCACTTGGTGGC	0	8
chr1	80299766	80299777	9.48698	-	GGTTGCTGGGAA	chr1	80299756	80299767	12.8027	-	GCCACCTTGTGG	0	-8
chr1	86310062	86310073	10.4851	+	TTCCCAGCAGCC	chr1	86310072	86310083	12.8027	+	CCACAAGGTGGC	0	8
chr1	86449212	86449223	10.9856	-	GGATGCTGGGAA	chr1	86449203	86449214	11.3606	+	CCACCAGGTGGA	0	-7
chr1	87066055	87066066	9.32613	-	GGCTGCTGGGAT	chr1	87066045	87066056	9.42056	-	ACCACCTTGTGG	0	-8
chr1	94061446	94061457	9.08025	-	GGTTTCTGGGAG	chr1	94061436	94061447	9.5031	-	GCCTCCTGCTGG	0	-8
chr1	97022123	97022134	9.48698	+	TTCCCAGCAACC	chr1	97022133	97022144	8.93671	+	CCACAGGGTGGC	0	8
chr1	105443384	105443395	9.48698	+	TTCCCAGCAACC	chr1	105443394	105443405	9.42056	+	CCACAAGGTGGT	0	8
chr1	127448045	127448056	9.48698	-	GGTTGCTGGGAA	chr1	127448035	127448046	9.05449	-	GCCCCCATGTGG	0	-8
chr1	129051801	129051812	10.9856	-	GGATGCTGGGAA	chr1	129051791	129051802	9.19033	-	GCCACCGGGTGG	0	-8
chr1	129615478	129615489	8.86434	+	GACCCAGAAGCC	chr1	129615487	129615498	8.98894	-	GCCCTCTACTGT	0	7
chr1	130969902	130969913	9.48698	+	TTCCCAGCAACC	chr1	130969912	130969923	13.2082	+	CCACAAGGGGGC	0	8
chr1	131162124	131162135	9.48698	+	TTCCCAGCAACC	chr1	131162134	131162145	9.05449	+	CCACATGGGGGC	0	8
chr1	133635288	133635299	9.48698	-	GGTTGCTGGGAA	chr1	133635278	133635289	9.4731	-	GCCACCAAGTGG	0	-8
chr1	134662951	134662962	10.9856	+	TTCCCAGCATCC	chr1	134662960	134662971	11.3606	-	TCCACCTGGTGG	0	7
chr1	137106893	137106904	9.48698	+	TTCCCAGCAACC	chr1	137106903	137106914	9.46734	+	CCACAAGGTGTC	0	8
chr1	143352657	143352668	8.60579	+	TCCCCAGAGTGC	chr1	143352667	143352678	9.4731	-	GCCACCAAGTGG	0	8
chr1	143764220	143764231	9.48698	-	GGTTGCTGGGAA	chr1	143764210	143764221	9.4731	-	GCCACCAAGTGG	0	-8
chr1	148983905	148983916	9.48698	+	TTCCCAGCAACC	chr1	148983915	148983926	10.4513	+	CCACGAGGTGGC	0	8
chr1	151589086	151589097	9.48698	-	GGTTGCTGGGAA	chr1	151589076	151589087	9.4731	-	GCCACCAAGTGG	0	-8
chr1	155141284	155141295	9.48698	-	GGTTGCTGGGAA	chr1	155141274	155141285	12.8027	-	GCCACCTTGTGG	0	-8
chr1	155143408	155143419	9.48698	+	TTCCCAGCAACC	chr1	155143418	155143429	8.93671	+	CCACAGGGTGGC	0	8
chr1	155637877	155637888	10.9856	+	TTCCCAGCATCC	chr1	155637886	155637897	11.1989	-	TCCCTCTGGTGG	0	7
chr1	156109401	156109412	8.53567	-	GGTTTCTGGGAT	chr1	156109391	156109402	12.8027	-	GCCACCTTGTGG	0	-8
chr1	156299039	156299050	10.9856	+	TTCCCAGCATCC	chr1	156299048	156299059	9.93974	-	TCCACCTGCTGG	0	7
chr1	156418383	156418394	9.14719	-	GCACTCTGGGTG	chr1	156418373	156418384	12.0442	+	CCAGTAGAGGGC	0	-8
chr1	160830460	160830471	8.77253	+	GTCCCAGCAACC	chr1	160830470	160830481	8.90595	+	CCACTTGATGGC	0	8
chr1	161339434	161339445	9.48698	+	TTCCCAGCAACC	chr1	161339444	161339455	9.4731	+	CCACTTGGTGGC	0	8
chr1	165391948	165391959	10.9856	+	TTCCCAGCATCC	chr1	165391958	165391969	12.8027	+	CCACAAGGTGGC	0	8
chr1	165581177	165581188	9.48698	-	GGTTGCTGGGAA	chr1	165581167	165581178	9.4731	-	GCCACCAAGTGG	0	-8
chr1	167296661	167296672	9.48698	-	GGTTGCTGGGAA	chr1	167296651	167296662	8.93671	-	GCCACCCTGTGG	0	-8
chr1	167594355	167594366	9.48698	-	GGTTGCTGGGAA	chr1	167594346	167594357	10.3673	+	CCACCAGGTGGT	0	-7
chr1	167596628	167596639	9.48698	-	GGTTGCTGGGAA	chr1	167596618	167596629	8.93671	-	GCCACCCTGTGG	0	-8
chr1	167655406	167655417	9.48698	-	GGTTGCTGGGAA	chr1	167655397	167655408	10.3673	+	CCACCAGGTGGT	0	-7
chr1	168411320	168411331	9.48698	+	TTCCCAGCAACC	chr1	168411330	168411341	9.05449	+	CCACATGGGGGC	0	8
chr1	170154837	170154848	8.53567	+	ATCCCAGAAACC	chr1	170154847	170154858	9.4731	+	CCACTTGGTGGC	0	8
chr1	170305776	170305787	9.48698	-	GGTTGCTGGGAA	chr1	170305766	170305777	9.4731	-	GCCACCAAGTGG	0	-8
chr1	172326998	172327009	9.48698	+	TTCCCAGCAACC	chr1	172327007	172327018	10.3673	-	ACCACCTGGTGG	0	7
chr1	175710597	175710608	9.48698	-	GGTTGCTGGGAA	chr1	175710588	175710599	10.3673	+	CCACCAGGTGGT	0	-7
chr1	178456547	178456558	8.53567	-	GGTTTCTGGGAT	chr1	178456537	178456548	9.4731	-	GCCACCAAGTGG	0	-8
chr1	180719376	180719387	9.48698	-	GGTTGCTGGGAA	chr1	180719366	180719377	12.2355	-	GCCATCTTGTGG	0	-8
chr1	180869173	180869184	9.48698	-	GGTTGCTGGGAA	chr1	180869163	180869174	12.8027	-	GCCACCTTGTGG	0	-8
chr1	180964907	180964918	9.48698	-	GGTTGCTGGGAA	chr1	180964898	180964909	8.94648	+	CCAGCAGGTGGT	0	-7
chr1	181546213	181546224	8.58738	-	GGCCTGTGGGAA	chr1	181546204	181546215	9.26978	+	CCTGCAGAGGGC	0	-7
chr1	182377027	182377038	9.34032	+	TTCCCAGGAGCC	chr1	182377037	182377048	9.84666	+	CCACAAGATGGA	0	8
chr1	184848766	184848777	8.98204	-	GGATGCTGGAAA	chr1	184848756	184848767	9.42056	-	ACCACCTTGTGG	0	-8
chr1	186771821	186771832	9.48698	+	TTCCCAGCAACC	chr1	186771830	186771841	10.3673	-	ACCACCTGGTGG	0	7
chr1	190718055	190718066	8.48154	-	GGCTGCTGGAAA	chr1	190718045	190718056	9.02865	-	GCCATCAGGTGG	0	-8
chr1	190867592	190867603	9.48698	+	TTCCCAGCAACC	chr1	190867602	190867613	9.42056	+	CCACAAGGTGGT	0	8
chr1	191829277	191829288	8.77998	+	TTCCCAGCCTGC	chr1	191829284	191829295	9.43146	+	CCTGCAGGTGGC	0	5
chr2	5315901	5315912	9.48698	-	GGTTGCTGGGAA	chr2	5315891	5315902	12.8027	-	GCCACCTTGTGG	0	-8
chr2	5488953	5488964	9.48698	+	TTCCCAGCAACC	chr2	5488962	5488973	10.3673	-	ACCACCTGGTGG	0	7
chr2	6633204	6633215	8.86434	-	GGCTTCTGGGTC	chr2	6633195	6633206	8.98894	+	ACAGTAGAGGGC	0	-7
chr2	9518274	9518285	9.50143	+	GTCCCAGAGTCC	chr2	9518284	9518295	11.2202	+	CCAGAAGAGGGC	0	8
chr2	9605785	9605796	9.04137	-	GGATGTTGGGAA	chr2	9605776	9605787	10.7934	+	CCACCAGATGGA	0	-7
chr2	10306174	10306185	9.48698	+	TTCCCAGCAACC	chr2	10306184	10306195	8.93671	+	CCACAGGGTGGC	0	8
chr2	10422468	10422479	9.48698	+	TTCCCAGCAACC	chr2	10422478	10422489	8.93671	+	CCACAGGGTGGC	0	8
chr2	11557089	11557100	9.48698	-	GGTTGCTGGGAA	chr2	11557079	11557090	12.641	-	GCCCTCTTGTGG	0	-8
chr2	18264779	18264790	9.48698	-	GGTTGCTGGGAA	chr2	18264769	18264780	9.05449	-	GCCCCCATGTGG	0	-8
chr2	20847756	20847767	9.48698	+	TTCCCAGCAACC	chr2	20847766	20847777	9.05449	+	CCACATGGGGGC	0	8
chr2	21926211	21926222	10.4851	-	GGCTGCTGGGAA	chr2	21926201	21926212	9.05449	-	GCCCCCATGTGG	0	-8
chr2	28586643	28586654	9.54503	+	TTCCCATCATCC	chr2	28586652	28586663	10.6707	-	TCCATCTAGTGG	0	7
chr2	30294990	30295001	9.48698	-	GGTTGCTGGGAA	chr2	30294981	30294992	10.3673	+	CCACCAGGTGGT	0	-7
chr2	31084311	31084322	10.9856	-	GGATGCTGGGAA	chr2	31084302	31084313	11.6433	+	CCACTAGGGGGA	0	-7
chr2	31146115	31146126	9.48698	-	GGTTGCTGGGAA	chr2	31146106	31146117	9.80018	+	CCACCAGATGGT	0	-7
chr2	31149142	31149153	9.48698	-	GGTTGCTGGGAA	chr2	31149132	31149143	9.4731	-	GCCACCAAGTGG	0	-8
chr2	31173594	31173605	9.48698	-	GGTTGCTGGGAA	chr2	31173585	31173596	10.3673	+	CCACCAGGTGGT	0	-7
chr2	32526541	32526552	10.9856	+	TTCCCAGCATCC	chr2	32526551	32526562	8.93671	+	CCACAGGGTGGC	0	8
chr2	32561590	32561601	9.48698	-	GGTTGCTGGGAA	chr2	32561580	32561591	9.05449	-	GCCCCCATGTGG	0	-8
chr2	32990382	32990393	9.48698	-	GGTTGCTGGGAA	chr2	32990372	32990383	8.93671	-	GCCACCCTGTGG	0	-8
chr2	34853063	34853074	8.87261	+	CTCCCAGCAACC	chr2	34853073	34853084	8.93671	+	CCACAGGGTGGC	0	8
chr2	37642412	37642423	9.48698	-	GGTTGCTGGGAA	chr2	37642402	37642413	12.8027	-	GCCACCTTGTGG	0	-8
chr2	49370624	49370635	9.48698	-	GGTTGCTGGGAA	chr2	49370614	49370625	8.93671	-	GCCACCCTGTGG	0	-8
chr2	51093136	51093147	9.32613	-	GGCTGCTGGGAT	chr2	51093126	51093137	8.93671	-	GCCACCCTGTGG	0	-8
chr2	52436792	52436803	10.4851	-	GGCTGCTGGGAA	chr2	52436782	52436793	9.06763	-	GCCACCGAGTGG	0	-8
chr2	59974853	59974864	9.48698	+	TTCCCAGCAACC	chr2	59974863	59974874	9.05449	+	CCACATGGGGGC	0	8
chr2	65810497	65810508	9.48698	+	TTCCCAGCAACC	chr2	65810507	65810518	9.4731	+	CCACTTGGTGGC	0	8
chr2	72560219	72560230	8.55643	-	GGCCTCTGGGAT	chr2	72560210	72560221	13.5878	+	CCACCAGAGGGC	0	-7
chr2	73055112	73055123	8.77253	+	GTCCCAGCAACC	chr2	73055122	73055133	8.93671	+	CCACAGGGTGGC	0	8
chr2	73151912	73151923	10.4851	-	GGCTGCTGGGAA	chr2	73151903	73151914	12.8027	+	CCACAAGGTGGC	0	-7
chr2	73177603	73177614	9.69462	+	TTCCCAGAAACC	chr2	73177613	73177624	9.05449	+	CCACATGGGGGC	0	8
chr2	73553890	73553901	10.9856	-	GGATGCTGGGAA	chr2	73553880	73553891	9.05449	-	GCCCCCATGTGG	0	-8
chr2	75610775	75610786	9.48698	+	TTCCCAGCAACC	chr2	75610785	75610796	12.8027	+	CCACAAGGTGGC	0	8
chr2	75682525	75682536	9.48698	-	GGTTGCTGGGAA	chr2	75682515	75682526	9.42056	-	ACCACCTTGTGG	0	-8
chr2	76681231	76681242	9.48698	-	GGTTGCTGGGAA	chr2	76681221	76681232	9.4731	-	GCCACCAAGTGG	0	-8
chr2	76823539	76823550	9.48698	-	GGTTGCTGGGAA	chr2	76823529	76823540	12.8027	-	GCCACCTTGTGG	0	-8
chr2	84680144	84680155	9.69462	-	GGTTTCTGGGAA	chr2	84680135	84680146	10.3673	+	CCACCAGGTGGT	0	-7
chr2	84830785	84830796	9.48698	-	GGTTGCTGGGAA	chr2	84830775	84830786	9.42056	-	ACCACCTTGTGG	0	-8
chr2	85025784	85025795	9.48698	+	TTCCCAGCAACC	chr2	85025794	85025805	12.8027	+	CCACAAGGTGGC	0	8
chr2	85092896	85092907	10.3712	-	GGATGCTGGGAG	chr2	85092887	85092898	11.3606	+	CCACCAGGTGGA	0	-7
chr2	90931047	90931058	9.48698	+	TTCCCAGCAACC	chr2	90931057	90931068	9.4731	+	CCACTTGGTGGC	0	8
chr2	91073944	91073955	10.4788	-	GGATTCTGGGAC	chr2	91073934	91073945	8.99296	-	TCCACCTTCTGG	0	-8
chr2	91185242	91185253	9.48698	+	TTCCCAGCAACC	chr2	91185252	91185263	12.8027	+	CCACAAGGTGGC	0	8
chr2	91231086	91231097	9.48698	+	TTCCCAGCAACC	chr2	91231095	91231106	10.3673	-	ACCACCTGGTGG	0	7
chr2	91237550	91237561	9.48698	+	TTCCCAGCAACC	chr2	91237560	91237571	12.8027	+	CCACAAGGTGGC	0	8
chr2	92106111	92106122	9.32613	-	GGCTGCTGGGAT	chr2	92106102	92106113	13.7495	+	CCACCAGGTGGC	0	-7
chr2	101669535	101669546	9.48698	-	GGTTGCTGGGAA	chr2	101669525	101669536	9.4731	-	GCCACCAAGTGG	0	-8
chr2	103916131	103916142	9.48698	-	GGTTGCTGGGAA	chr2	103916121	103916132	8.93671	-	GCCACCCTGTGG	0	-8
chr2	107190970	107190981	9.48698	+	TTCCCAGCAACC	chr2	107190980	107190991	8.93671	+	CCACAGGGTGGC	0	8
chr2	109428417	109428428	9.48698	+	TTCCCAGCAACC	chr2	109428427	109428438	8.93671	+	CCACAGGGTGGC	0	8
chr2	111697519	111697530	8.48154	+	TTTCCAGCAGCC	chr2	111697529	111697540	9.4731	+	CCACTTGGTGGC	0	8
chr2	119565266	119565277	9.48698	-	GGTTGCTGGGAA	chr2	119565257	119565268	10.3673	+	CCACCAGGTGGT	0	-7
chr2	120611060	120611071	9.48698	-	GGTTGCTGGGAA	chr2	120611050	120611061	9.05449	-	GCCCCCATGTGG	0	-8
chr2	120943940	120943951	9.71538	+	TTCCCAGAGGCC	chr2	120943950	120943961	12.8027	+	CCACAAGGTGGC	0	8
chr2	123405032	123405043	8.6567	+	GACCCAGCAGCC	chr2	123405041	123405052	9.11164	-	GCCCTCTGCTGT	0	7
chr2	126833406	126833417	9.57879	+	TACCCAGAAGCC	chr2	126833416	126833427	11.2202	+	CCAGAAGAGGGC	0	8
chr2	128605699	128605710	10.0783	-	GGCTTCTGGGAG	chr2	128605689	128605700	11.2202	-	GCCCTCTTCTGG	0	-8
chr2	130956784	130956795	9.48698	-	GGTTGCTGGGAA	chr2	130956774	130956785	9.4731	-	GCCACCAAGTGG	0	-8
chr2	131996027	131996038	10.4851	-	GGCTGCTGGGAA	chr2	131996017	131996028	8.99326	-	GACACCTGCTGG	0	-8
chr2	132045493	132045504	9.48698	+	TTCCCAGCAACC	chr2	132045502	132045513	10.3673	-	ACCACCTGGTGG	0	7
chr2	132748911	132748922	9.48698	+	TTCCCAGCAACC	chr2	132748921	132748932	9.4731	+	CCACTTGGTGGC	0	8
chr2	135647614	135647625	9.48698	-	GGTTGCTGGGAA	chr2	135647604	135647615	9.4731	-	GCCACCAAGTGG	0	-8
chr2	140068939	140068950	9.48698	-	GGTTGCTGGGAA	chr2	140068929	140068940	9.4731	-	GCCACCAAGTGG	0	-8
chr2	140169706	140169717	8.98204	-	GGATGCTGGAAA	chr2	140169696	140169707	8.90595	-	GCCATCAAGTGG	0	-8
chr2	141179625	141179636	9.48698	+	TTCCCAGCAACC	chr2	141179635	141179646	9.4731	+	CCACTTGGTGGC	0	8
chr2	143963505	143963516	8.72048	-	GCACTATGGGAC	chr2	143963514	143963525	9.8728	-	GACCCCTTGTGG	0	7
chr2	144349944	144349955	9.48698	-	GGTTGCTGGGAA	chr2	144349934	144349945	9.42056	-	ACCACCTTGTGG	0	-8
chr2	145261151	145261162	9.48698	-	GGTTGCTGGGAA	chr2	145261141	145261152	13.2082	-	GCCCCCTTGTGG	0	-8
chr2	145767013	145767024	9.48698	+	TTCCCAGCAACC	chr2	145767023	145767034	8.93671	+	CCACAGGGTGGC	0	8
chr2	151054702	151054713	9.48698	+	TTCCCAGCAACC	chr2	151054712	151054723	9.41003	+	CCACAAGAAGGC	0	8
chr2	151901779	151901790	9.48698	-	GGTTGCTGGGAA	chr2	151901770	151901781	10.3673	+	CCACCAGGTGGT	0	-7
chr2	153663964	153663975	8.50964	-	GGTCGCTGGGAA	chr2	153663954	153663965	12.8027	-	GCCACCTTGTGG	0	-8
chr2	154874883	154874894	9.48698	+	TTCCCAGCAACC	chr2	154874893	154874904	9.4731	+	CCACTTGGTGGC	0	8
chr2	155063152	155063163	8.45079	-	GGCTTGTGGGTA	chr2	155063142	155063153	10.8147	-	GCCATCTTCTGG	0	-8
chr2	155187257	155187268	9.48698	+	TTCCCAGCAACC	chr2	155187267	155187278	9.4731	+	CCACTTGGTGGC	0	8
chr2	155759652	155759663	9.48698	-	GGTTGCTGGGAA	chr2	155759643	155759654	10.3673	+	CCACCAGGTGGT	0	-7
chr2	156169104	156169115	9.48698	+	TTCCCAGCAACC	chr2	156169114	156169125	9.4731	+	CCACTTGGTGGC	0	8
chr2	156194199	156194210	9.48698	-	GGTTGCTGGGAA	chr2	156194189	156194200	12.8027	-	GCCACCTTGTGG	0	-8
chr2	156792692	156792703	9.48698	-	GGTTGCTGGGAA	chr2	156792683	156792694	9.80018	+	CCACCAGATGGT	0	-7
chr2	158320780	158320791	10.2711	+	GTCCCAGCATCC	chr2	158320790	158320801	9.42056	+	CCACAAGGTGGT	0	8
chr2	158722171	158722182	10.0135	-	GGATTCCGGGAA	chr2	158722162	158722173	11.3606	+	CCACCAGGTGGA	0	-7
chr2	160615940	160615951	9.82663	+	ATCCCAGCATCC	chr2	160615950	160615961	9.4731	+	CCACTTGGTGGC	0	8
chr2	162420726	162420737	9.30223	+	GTCCCACCAGGC	chr2	162420729	162420740	9.73436	+	CCACCAGGCGGC	0	1
chr2	163516963	163516974	9.48698	-	GGTTGCTGGGAA	chr2	163516953	163516964	8.93671	-	GCCACCCTGTGG	0	-8
chr2	165331351	165331362	9.48698	+	TTCCCAGCAACC	chr2	165331360	165331371	10.3673	-	ACCACCTGGTGG	0	7
chr2	165591214	165591225	9.08479	+	TTCCCAGCAGAC	chr2	165591223	165591234	8.90019	-	GACATCTTGTGG	0	7
chr2	166570257	166570268	10.2159	+	TTCCCAGAGTCC	chr2	166570266	166570277	11.2379	-	TCCACCTAGTGG	0	7
chr2	166573432	166573443	8.4827	-	GCATGCTGGAAT	chr2	166573422	166573433	10.8523	+	CCTCCAGGTGGC	0	-8
chr2	167494447	167494458	9.48698	+	TTCCCAGCAACC	chr2	167494457	167494468	12.2355	+	CCACAAGATGGC	0	8
chr2	167841078	167841089	9.48698	+	TTCCCAGCAACC	chr2	167841088	167841099	8.93671	+	CCACAGGGTGGC	0	8
chr2	168994985	168994996	9.48698	-	GGTTGCTGGGAA	chr2	168994975	168994986	12.8027	-	GCCACCTTGTGG	0	-8
chr2	169932519	169932530	8.49689	+	TTTCCAGGATGC	chr2	169932529	169932540	9.10139	-	GCCCTCTGGGGG	0	8
chr2	170098449	170098460	9.48698	-	GGTTGCTGGGAA	chr2	170098439	170098450	8.90595	-	GCCATCAAGTGG	0	-8
chr2	170472903	170472914	9.48698	+	TTCCCAGCAACC	chr2	170472913	170472924	8.93671	+	CCACAGGGTGGC	0	8
chr2	172479138	172479149	9.48698	+	TTCCCAGCAACC	chr2	172479148	172479159	9.43412	+	CCACCTGAGGGC	0	8
chr2	172492548	172492559	9.69462	-	GGTTTCTGGGAA	chr2	172492538	172492549	9.4731	-	GCCACCAAGTGG	0	-8
chr2	173090526	173090537	9.48698	-	GGTTGCTGGGAA	chr2	173090517	173090528	10.3673	+	CCACCAGGTGGT	0	-7
chr2	178636320	178636331	10.9856	+	TTCCCAGCATCC	chr2	178636330	178636341	9.42056	+	CCACAAGGTGGT	0	8
chr2	180212466	180212477	10.4851	-	GGCTGCTGGGAA	chr2	180212456	180212467	12.8027	-	GCCACCTTGTGG	0	-8
chr2	181448232	181448243	10.9856	+	TTCCCAGCATCC	chr2	181448241	181448252	10.7934	-	TCCATCTGGTGG	0	7
chr2	181557460	181557471	9.48698	-	GGTTGCTGGGAA	chr2	181557450	181557461	12.8027	-	GCCACCTTGTGG	0	-8
chr2	181769554	181769565	9.07945	+	AACCCAGAAGGC	chr2	181769564	181769575	11.3818	-	GCCACCTTCTGG	0	8
chr3	12981889	12981900	9.48698	-	GGTTGCTGGGAA	chr3	12981879	12981890	9.4731	-	GCCACCAAGTGG	0	-8
chr3	22000619	22000630	10.9856	+	TTCCCAGCATCC	chr3	22000629	22000640	12.8027	+	CCACAAGGTGGC	0	8
chr3	27957826	27957837	9.2403	-	GCTTTCTGGGTA	chr3	27957816	27957827	11.6388	+	CCAGTAGATGGC	0	-8
chr3	32345037	32345048	10.4851	-	GGCTGCTGGGAA	chr3	32345027	32345038	12.8027	-	GCCACCTTGTGG	0	-8
chr3	32636930	32636941	9.48698	-	GGTTGCTGGGAA	chr3	32636920	32636931	8.93671	-	GCCACCCTGTGG	0	-8
chr3	34133131	34133142	9.48698	+	TTCCCAGCAACC	chr3	34133141	34133152	12.8027	+	CCACAAGGTGGC	0	8
chr3	35890550	35890561	8.68918	+	TTTCCAGAAGCC	chr3	35890560	35890571	8.93671	+	CCACAGGGTGGC	0	8
chr3	36147119	36147130	9.48698	-	GGTTGCTGGGAA	chr3	36147109	36147120	12.8027	-	GCCACCTTGTGG	0	-8
chr3	37192471	37192482	9.48698	+	TTCCCAGCAACC	chr3	37192481	37192492	9.19033	+	CCACCCGGTGGC	0	8
chr3	51354168	51354179	9.48698	+	TTCCCAGCAACC	chr3	51354178	51354189	8.93671	+	CCACAGGGTGGC	0	8
chr3	51513613	51513624	10.3542	-	GCTTTCTGGGAA	chr3	51513603	51513614	9.76078	+	CCACTGGGTGGC	0	-8
chr3	52994888	52994899	9.34032	-	GGCTCCTGGGAA	chr3	52994879	52994890	14.1549	+	CCACCAGGGGGC	0	-7
chr3	53528517	53528528	9.48698	-	GGTTGCTGGGAA	chr3	53528507	53528518	9.4731	-	GCCACCAAGTGG	0	-8
chr3	53819108	53819119	9.00093	+	GTCCCAGAGGCC	chr3	53819118	53819129	11.2202	+	CCAGAAGAGGGC	0	8
chr3	54823491	54823502	9.32613	-	GGCTGCTGGGAT	chr3	54823482	54823493	13.7495	+	CCACCAGGTGGC	0	-7
chr3	57515258	57515269	8.55643	-	GGCCTCTGGGAT	chr3	57515248	57515259	12.7341	-	GCCCCCTGCTGG	0	-8
chr3	57537411	57537422	8.60145	+	TACCCAGAGGCC	chr3	57537421	57537432	11.2202	+	CCAGAAGAGGGC	0	8
chr3	57999496	57999507	10.9856	+	TTCCCAGCATCC	chr3	57999506	57999517	9.4731	+	CCACTTGGTGGC	0	8
chr3	59315357	59315368	8.47351	-	GGACTGTGGGAG	chr3	59315347	59315358	10.8523	-	GCCACCTGGAGG	0	-8
chr3	62073517	62073528	8.71588	-	GGATGCTGGGGA	chr3	62073508	62073519	11.3606	+	CCACCAGGTGGA	0	-7
chr3	68465285	68465296	10.4851	-	GGCTGCTGGGAA	chr3	68465276	68465287	13.7495	+	CCACCAGGTGGC	0	-7
chr3	77950498	77950509	8.86434	-	GGCTTCTGGGTC	chr3	77950489	77950500	8.98894	+	ACAGTAGAGGGC	0	-7
chr3	85495729	85495740	8.6567	+	GACCCAGCAGCC	chr3	85495738	85495749	10.7296	-	GCCACCTAGAGG	0	7
chr3	85985971	85985982	9.04137	+	TTCCCAACATCC	chr3	85985981	85985992	12.8027	+	CCACAAGGTGGC	0	8
chr3	86238148	86238159	9.48698	-	GGTTGCTGGGAA	chr3	86238138	86238149	12.8027	-	GCCACCTTGTGG	0	-8
chr3	87827244	87827255	10.9856	+	TTCCCAGCATCC	chr3	87827254	87827265	12.2355	+	CCACAAGATGGC	0	8
chr3	88255209	88255220	9.48698	-	GGTTGCTGGGAA	chr3	88255199	88255210	8.90595	-	GCCATCAAGTGG	0	-8
chr3	88316713	88316724	9.48698	-	GGTTGCTGGGAA	chr3	88316703	88316714	12.8027	-	GCCACCTTGTGG	0	-8
chr3	88385717	88385728	9.69462	-	GGTTTCTGGGAA	chr3	88385708	88385719	10.3673	+	CCACCAGGTGGT	0	-7
chr3	88594898	88594909	9.48698	-	GGTTGCTGGGAA	chr3	88594888	88594899	9.4731	-	GCCACCAAGTGG	0	-8
chr3	88750539	88750550	9.48698	+	TTCCCAGCAACC	chr3	88750549	88750560	12.8027	+	CCACAAGGTGGC	0	8
chr3	89289803	89289814	9.48698	-	GGTTGCTGGGAA	chr3	89289794	89289805	10.3673	+	CCACCAGGTGGT	0	-7
chr3	89832748	89832759	8.86434	-	GGCTTCTGGGTC	chr3	89832739	89832750	9.23321	+	TCACCAGAGGGC	0	-7
chr3	90209980	90209991	9.48698	-	GGTTGCTGGGAA	chr3	90209970	90209981	9.05449	-	GCCCCCATGTGG	0	-8
chr3	90303569	90303580	9.48698	-	GGTTGCTGGGAA	chr3	90303559	90303570	8.90595	-	GCCATCAAGTGG	0	-8
chr3	90417366	90417377	9.48698	-	GGTTGCTGGGAA	chr3	90417356	90417367	9.4731	-	GCCACCAAGTGG	0	-8
chr3	92085777	92085788	9.48698	+	TTCCCAGCAACC	chr3	92085786	92085797	10.3673	-	ACCACCTGGTGG	0	7
chr3	102957117	102957128	10.9856	+	TTCCCAGCATCC	chr3	102957127	102957138	8.93671	+	CCACAGGGTGGC	0	8
chr3	103063789	103063800	9.48698	+	TTCCCAGCAACC	chr3	103063799	103063810	9.4731	+	CCACTTGGTGGC	0	8
chr3	104515029	104515040	9.48698	-	GGTTGCTGGGAA	chr3	104515019	104515030	9.4731	-	GCCACCAAGTGG	0	-8
chr3	104774403	104774414	10.4851	-	GGCTGCTGGGAA	chr3	104774394	104774405	10.2852	+	CCTCCAGATGGC	0	-7
chr3	104959666	104959677	9.48698	-	GGTTGCTGGGAA	chr3	104959656	104959667	8.93671	-	GCCACCCTGTGG	0	-8
chr3	107894927	107894938	9.48698	+	TTCCCAGCAACC	chr3	107894937	107894948	12.8027	+	CCACAAGGTGGC	0	8
chr3	107914802	107914813	10.2711	-	GGATGCTGGGAC	chr3	107914793	107914804	11.2379	+	CCACTAGGTGGA	0	-7
chr3	108125325	108125336	9.48698	-	GGTTGCTGGGAA	chr3	108125315	108125326	9.4731	-	GCCACCAAGTGG	0	-8
chr3	108802603	108802614	9.48698	+	TTCCCAGCAACC	chr3	108802613	108802624	8.93671	+	CCACAGGGTGGC	0	8
chr3	115976016	115976027	10.9856	+	TTCCCAGCATCC	chr3	115976025	115976036	10.7934	-	TCCATCTGGTGG	0	7
chr3	116545829	116545840	9.48698	+	TTCCCAGCAACC	chr3	116545839	116545850	9.4731	+	CCACTTGGTGGC	0	8
chr3	119886762	119886773	9.10101	-	GGCCTCTGGGAG	chr3	119886752	119886763	9.39843	-	TCCCCCTTCTGG	0	-8
chr3	121772029	121772040	10.9856	-	GGATGCTGGGAA	chr3	121772020	121772031	11.3606	+	CCACCAGGTGGA	0	-7
chr3	127448383	127448394	9.48698	+	TTCCCAGCAACC	chr3	127448392	127448403	9.80018	-	ACCATCTGGTGG	0	7
chr3	132229991	132230002	8.86434	-	GGCTTCTGGGTC	chr3	132229982	132229993	8.98894	+	ACAGTAGAGGGC	0	-7
chr3	133565325	133565336	10.9856	+	TTCCCAGCATCC	chr3	133565334	133565345	11.3606	-	TCCACCTGGTGG	0	7
chr3	135926936	135926947	8.68188	-	GGATCCTGGGAT	chr3	135926926	135926937	13.2082	-	GCCCCCTTGTGG	0	-8
chr3	141047830	141047841	9.48698	+	TTCCCAGCAACC	chr3	141047840	141047851	8.93671	+	CCACAGGGTGGC	0	8
chr3	144426550	144426561	9.48698	-	GGTTGCTGGGAA	chr3	144426540	144426551	9.05449	-	GCCCCCATGTGG	0	-8
chr3	145896930	145896941	10.9856	+	TTCCCAGCATCC	chr3	145896939	145896950	11.3606	-	TCCACCTGGTGG	0	7
chr3	152060512	152060523	10.5788	+	CTCCCAGAATCC	chr3	152060521	152060532	11.3606	-	TCCACCTGGTGG	0	7
chr3	152216700	152216711	9.48698	-	GGTTGCTGGGAA	chr3	152216690	152216701	8.93671	-	GCCACCCTGTGG	0	-8
chr3	154628820	154628831	9.48698	+	TTCCCAGCAACC	chr3	154628830	154628841	12.8027	+	CCACAAGGTGGC	0	8
chr3	155963351	155963362	9.48698	+	TTCCCAGCAACC	chr3	155963361	155963372	9.4731	+	CCACTTGGTGGC	0	8
chr3	159313415	159313426	8.86434	-	GGCTTCTGGGTC	chr3	159313406	159313417	10.4098	+	ACACTAGAGGGC	0	-7
chr4	3468179	3468190	8.68398	-	GCATTATGGGTG	chr4	3468169	3468180	11.2202	+	CCAGAAGAGGGC	0	-8
chr4	3785372	3785383	10.9856	+	TTCCCAGCATCC	chr4	3785382	3785393	9.19033	+	CCACCCGGTGGC	0	8
chr4	3802332	3802343	8.68398	+	CACCCATAATGC	chr4	3802342	3802353	11.2202	-	GCCCTCTTCTGG	0	8
chr4	9865112	9865123	8.5357	-	GGCCTCCGGGAA	chr4	9865102	9865113	12.641	-	GCCCTCTTGTGG	0	-8
chr4	11047037	11047048	9.48698	+	TTCCCAGCAACC	chr4	11047046	11047057	10.3673	-	ACCACCTGGTGG	0	7
chr4	11330507	11330518	9.48698	-	GGTTGCTGGGAA	chr4	11330497	11330508	8.93671	-	GCCACCCTGTGG	0	-8
chr4	15592931	15592942	10.0783	+	CTCCCAGAAGCC	chr4	15592941	15592952	11.2202	+	CCAGAAGAGGGC	0	8
chr4	16940558	16940569	9.48698	-	GGTTGCTGGGAA	chr4	16940548	16940559	8.93671	-	GCCACCCTGTGG	0	-8
chr4	33339631	33339642	8.87261	-	GGTTGCTGGGAG	chr4	33339621	33339632	10.4138	-	TCCACCTTGTGG	0	-8
chr4	40286809	40286820	9.82663	+	ATCCCAGCATCC	chr4	40286819	40286830	8.93671	+	CCACAGGGTGGC	0	8
chr4	41265332	41265343	9.48698	+	TTCCCAGCAACC	chr4	41265342	41265353	12.8027	+	CCACAAGGTGGC	0	8
chr4	46545615	46545626	8.53253	+	GTCCCACAGGGC	chr4	46545625	46545636	8.94279	-	GCCATCTGCCGG	0	8
chr4	59341541	59341552	9.48698	+	TTCCCAGCAACC	chr4	59341551	59341562	9.4731	+	CCACTTGGTGGC	0	8
chr4	62639044	62639055	9.48698	+	TTCCCAGCAACC	chr4	62639054	62639065	12.8027	+	CCACAAGGTGGC	0	8
chr4	62650862	62650873	9.48698	+	TTCCCAGCAACC	chr4	62650872	62650883	9.06763	+	CCACTCGGTGGC	0	8
chr4	73442203	73442214	9.48698	+	TTCCCAGCAACC	chr4	73442213	73442224	9.4731	+	CCACTTGGTGGC	0	8
chr4	74311006	74311017	9.48698	+	TTCCCAGCAACC	chr4	74311016	74311027	9.42056	+	CCACAAGGTGGT	0	8
chr4	83518905	83518916	9.48698	+	TTCCCAGCAACC	chr4	83518915	83518926	9.4731	+	CCACTTGGTGGC	0	8
chr4	86680133	86680144	9.48698	-	GGTTGCTGGGAA	chr4	86680123	86680134	8.93671	-	GCCACCCTGTGG	0	-8
chr4	86715201	86715212	9.48698	-	GGTTGCTGGGAA	chr4	86715191	86715202	9.05449	-	GCCCCCATGTGG	0	-8
chr4	86763468	86763479	9.48698	-	GGTTGCTGGGAA	chr4	86763458	86763469	9.4731	-	GCCACCAAGTGG	0	-8
chr4	86771998	86772009	9.48698	-	GGTTGCTGGGAA	chr4	86771988	86771999	9.19363	-	GCCATCCAGTGG	0	-8
chr4	87116358	87116369	10.9856	+	TTCCCAGCATCC	chr4	87116368	87116379	12.8027	+	CCACAAGGTGGC	0	8
chr4	98776746	98776757	8.95035	+	CTCCCACAAGCC	chr4	98776755	98776766	10.8523	-	GCCACCTGGAGG	0	7
chr4	100127570	100127581	8.87261	-	GGTTGCTGGGAG	chr4	100127560	100127571	8.93671	-	GCCACCCTGTGG	0	-8
chr4	100825205	100825216	9.48698	-	GGTTGCTGGGAA	chr4	100825195	100825206	9.4731	-	GCCACCAAGTGG	0	-8
chr4	101405589	101405600	9.48698	-	GGTTGCTGGGAA	chr4	101405580	101405591	10.3673	+	CCACCAGGTGGT	0	-7
chr4	101520830	101520841	9.48698	+	TTCCCAGCAACC	chr4	101520839	101520850	10.3673	-	ACCACCTGGTGG	0	7
chr4	101667924	101667935	9.48698	-	GGTTGCTGGGAA	chr4	101667914	101667925	9.4731	-	GCCACCAAGTGG	0	-8
chr4	105168522	105168533	9.10101	-	GGCCTCTGGGAG	chr4	105168512	105168523	11.2202	-	GCCCTCTTCTGG	0	-8
chr4	105229383	105229394	9.48698	+	TTCCCAGCAACC	chr4	105229393	105229404	9.05449	+	CCACATGGGGGC	0	8
chr4	106790378	106790389	9.48698	+	TTCCCAGCAACC	chr4	106790388	106790399	12.8027	+	CCACAAGGTGGC	0	8
chr4	109045574	109045585	8.77998	+	TTCCCAGCCTGC	chr4	109045584	109045595	12.641	-	GCCCTCTTGTGG	0	8
chr4	109203235	109203246	9.48698	+	TTCCCAGCAACC	chr4	109203245	109203256	8.93671	+	CCACAGGGTGGC	0	8
chr4	115027115	115027126	9.48698	-	GGTTGCTGGGAA	chr4	115027105	115027116	9.4731	-	GCCACCAAGTGG	0	-8
chr4	115793649	115793660	10.9856	+	TTCCCAGCATCC	chr4	115793659	115793670	12.8027	+	CCACAAGGTGGC	0	8
chr4	116355740	116355751	9.48698	+	TTCCCAGCAACC	chr4	116355750	116355761	9.4731	+	CCACTTGGTGGC	0	8
chr4	116431386	116431397	9.48698	+	TTCCCAGCAACC	chr4	116431396	116431407	8.93671	+	CCACAGGGTGGC	0	8
chr4	119593801	119593812	9.48698	+	TTCCCAGCAACC	chr4	119593811	119593822	9.4731	+	CCACTTGGTGGC	0	8
chr4	123088143	123088154	9.48698	-	GGTTGCTGGGAA	chr4	123088134	123088145	9.80018	+	CCACCAGATGGT	0	-7
chr4	123696943	123696954	9.48698	-	GGTTGCTGGGAA	chr4	123696934	123696945	10.3673	+	CCACCAGGTGGT	0	-7
chr4	123756840	123756851	9.69462	-	GGTTTCTGGGAA	chr4	123756831	123756842	10.3673	+	CCACCAGGTGGT	0	-7
chr4	124764228	124764239	9.48698	+	TTCCCAGCAACC	chr4	124764238	124764249	8.93671	+	CCACAGGGTGGC	0	8
chr4	126458191	126458202	9.48698	+	TTCCCAGCAACC	chr4	126458201	126458212	9.4731	+	CCACTTGGTGGC	0	8
chr4	127001434	127001445	9.48698	+	TTCCCAGCAACC	chr4	127001444	127001455	8.93671	+	CCACAGGGTGGC	0	8
chr4	127004188	127004199	9.48698	-	GGTTGCTGGGAA	chr4	127004178	127004189	9.4731	-	GCCACCAAGTGG	0	-8
chr4	128739886	128739897	9.48698	-	GGTTGCTGGGAA	chr4	128739877	128739888	10.3673	+	CCACCAGGTGGT	0	-7
chr4	129670004	129670015	9.48698	+	TTCCCAGCAACC	chr4	129670014	129670025	9.05449	+	CCACATGGGGGC	0	8
chr4	129894624	129894635	9.48698	-	GGTTGCTGGGAA	chr4	129894614	129894625	9.4731	-	GCCACCAAGTGG	0	-8
chr4	129949832	129949843	9.48698	+	TTCCCAGCAACC	chr4	129949841	129949852	10.3673	-	ACCACCTGGTGG	0	7
chr4	130169119	130169130	8.77998	+	TTCCCAGCCTGC	chr4	130169129	130169140	10.8523	-	GCCACCTGGAGG	0	8
chr4	130293673	130293684	9.48698	+	TTCCCAGCAACC	chr4	130293683	130293694	9.4731	+	CCACTTGGTGGC	0	8
chr4	130363276	130363287	9.48698	-	GGTTGCTGGGAA	chr4	130363266	130363277	9.4731	-	GCCACCAAGTGG	0	-8
chr4	132094573	132094584	9.48698	+	TTCCCAGCAACC	chr4	132094583	132094594	9.4731	+	CCACTTGGTGGC	0	8
chr4	132361173	132361184	8.98204	+	TTTCCAGCATCC	chr4	132361183	132361194	12.2355	+	CCACAAGATGGC	0	8
chr4	132506681	132506692	9.48698	+	TTCCCAGCAACC	chr4	132506691	132506702	12.2355	+	CCACAAGATGGC	0	8
chr4	132891920	132891931	8.71689	+	TTCCCAGTATCC	chr4	132891930	132891941	9.4731	+	CCACTTGGTGGC	0	8
chr4	134506573	134506584	9.48698	-	GGTTGCTGGGAA	chr4	134506563	134506574	9.4731	-	GCCACCAAGTGG	0	-8
chr4	134892806	134892817	9.48698	+	TTCCCAGCAACC	chr4	134892816	134892827	12.8027	+	CCACAAGGTGGC	0	8
chr4	135282054	135282065	9.48698	+	TTCCCAGCAACC	chr4	135282064	135282075	9.4731	+	CCACTTGGTGGC	0	8
chr4	135877896	135877907	9.48698	-	GGTTGCTGGGAA	chr4	135877886	135877897	12.8027	-	GCCACCTTGTGG	0	-8
chr4	136328317	136328328	9.48698	-	GGTTGCTGGGAA	chr4	136328307	136328318	12.8027	-	GCCACCTTGTGG	0	-8
chr4	137391453	137391464	9.48698	+	TTCCCAGCAACC	chr4	137391462	137391473	9.80018	-	ACCATCTGGTGG	0	7
chr4	137404222	137404233	9.48698	+	TTCCCAGCAACC	chr4	137404232	137404243	12.8027	+	CCACAAGGTGGC	0	8
chr4	138142564	138142575	9.48698	+	TTCCCAGCAACC	chr4	138142573	138142584	10.3673	-	ACCACCTGGTGG	0	7
chr4	138399409	138399420	9.48698	+	TTCCCAGCAACC	chr4	138399419	138399430	8.93671	+	CCACAGGGTGGC	0	8
chr4	139211021	139211032	9.48698	+	TTCCCAGCAACC	chr4	139211031	139211042	9.05449	+	CCACATGGGGGC	0	8
chr4	140594509	140594520	9.48698	+	TTCCCAGCAACC	chr4	140594519	140594530	8.93671	+	CCACAGGGTGGC	0	8
chr4	141457370	141457381	9.48698	-	GGTTGCTGGGAA	chr4	141457360	141457371	12.2355	-	GCCATCTTGTGG	0	-8
chr4	142054453	142054464	9.48698	+	TTCCCAGCAACC	chr4	142054463	142054474	8.93671	+	CCACAGGGTGGC	0	8
chr4	143328663	143328674	9.48698	+	TTCCCAGCAACC	chr4	143328672	143328683	10.3673	-	ACCACCTGGTGG	0	7
chr4	145269639	145269650	9.48698	+	TTCCCAGCAACC	chr4	145269648	145269659	10.3673	-	ACCACCTGGTGG	0	7
chr4	145721208	145721219	11.2385	+	CTCCCAGAATGC	chr4	145721218	145721229	8.93595	-	GCCTTCTGCTGG	0	8
chr4	146215666	146215677	11.0308	+	CTCCCAGCATGC	chr4	146215676	146215687	8.93595	-	GCCTTCTGCTGG	0	8
chr4	146556106	146556117	11.2385	+	CTCCCAGAATGC	chr4	146556116	146556127	8.93595	-	GCCTTCTGCTGG	0	8
chr4	146738560	146738571	11.0308	+	CTCCCAGCATGC	chr4	146738570	146738581	8.93595	-	GCCTTCTGCTGG	0	8
chr4	147077666	147077677	11.0308	+	CTCCCAGCATGC	chr4	147077676	147077687	8.93595	-	GCCTTCTGCTGG	0	8
chr4	148731812	148731823	10.4851	-	GGCTGCTGGGAA	chr4	148731802	148731813	12.8027	-	GCCACCTTGTGG	0	-8
chr4	149280424	149280435	9.48698	+	TTCCCAGCAACC	chr4	149280434	149280445	8.93671	+	CCACAGGGTGGC	0	8
chr4	149559299	149559310	9.48698	+	TTCCCAGCAACC	chr4	149559309	149559320	9.4731	+	CCACTTGGTGGC	0	8
chr4	150226569	150226580	9.48698	+	TTCCCAGCAACC	chr4	150226578	150226589	10.3673	-	ACCACCTGGTGG	0	7
chr4	155485243	155485254	8.80864	+	GTCCCAGGGTGC	chr4	155485253	155485264	11.7615	-	GCCATCTGCTGG	0	8
chr4	155980743	155980754	9.48698	+	TTCCCAGCAACC	chr4	155980752	155980763	10.3673	-	ACCACCTGGTGG	0	7
chr5	6661695	6661706	9.48698	+	TTCCCAGCAACC	chr5	6661705	6661716	9.4731	+	CCACTTGGTGGC	0	8
chr5	14222607	14222618	9.48698	-	GGTTGCTGGGAA	chr5	14222597	14222608	13.7495	-	GCCACCTGGTGG	0	-8
chr5	28322387	28322398	9.48698	-	GGTTGCTGGGAA	chr5	28322377	28322388	8.93671	-	GCCACCCTGTGG	0	-8
chr5	29774281	29774292	9.48698	+	TTCCCAGCAACC	chr5	29774291	29774302	12.8027	+	CCACAAGGTGGC	0	8
chr5	30439085	30439096	9.69462	+	TTCCCAGAAACC	chr5	30439095	30439106	9.05449	+	CCACATGGGGGC	0	8
chr5	31545904	31545915	9.48698	-	GGTTGCTGGGAA	chr5	31545894	31545905	9.06763	-	GCCACCGAGTGG	0	-8
chr5	33562283	33562294	9.48698	+	TTCCCAGCAACC	chr5	33562293	33562304	8.93671	+	CCACAGGGTGGC	0	8
chr5	35487194	35487205	9.48698	-	GGTTGCTGGGAA	chr5	35487184	35487195	12.8027	-	GCCACCTTGTGG	0	-8
chr5	35761458	35761469	10.4851	+	TTCCCAGCAGCC	chr5	35761468	35761479	9.4731	+	CCACTTGGTGGC	0	8
chr5	36686107	36686118	9.48698	+	TTCCCAGCAACC	chr5	36686117	36686128	9.42056	+	CCACAAGGTGGT	0	8
chr5	44007701	44007712	9.48698	+	TTCCCAGCAACC	chr5	44007711	44007722	9.4731	+	CCACTTGGTGGC	0	8
chr5	58494091	58494102	8.42302	+	TCCCCAGAAGCC	chr5	58494100	58494111	10.0043	-	GCCATCTAGTGT	0	7
chr5	62876404	62876415	9.48698	+	TTCCCAGCAACC	chr5	62876413	62876424	10.3673	-	ACCACCTGGTGG	0	7
chr5	66230549	66230560	9.48698	+	TTCCCAGCAACC	chr5	66230559	66230570	8.93671	+	CCACAGGGTGGC	0	8
chr5	66653313	66653324	9.48698	-	GGTTGCTGGGAA	chr5	66653304	66653315	10.3673	+	CCACCAGGTGGT	0	-7
chr5	67505686	67505697	9.69462	-	GGTTTCTGGGAA	chr5	67505676	67505687	9.4731	-	GCCACCAAGTGG	0	-8
chr5	73689342	73689353	10.9856	+	TTCCCAGCATCC	chr5	73689352	73689363	10.4513	+	CCACGAGGTGGC	0	8
chr5	77197822	77197833	9.48698	-	GGTTGCTGGGAA	chr5	77197813	77197824	10.3673	+	CCACCAGGTGGT	0	-7
chr5	77257521	77257532	10.9856	+	TTCCCAGCATCC	chr5	77257530	77257541	10.4138	-	TCCACCTTGTGG	0	7
chr5	77278158	77278169	9.48698	-	GGTTGCTGGGAA	chr5	77278149	77278160	10.3673	+	CCACCAGGTGGT	0	-7
chr5	77910751	77910762	9.32613	-	GGCTGCTGGGAT	chr5	77910741	77910752	12.8027	-	GCCACCTTGTGG	0	-8
chr5	86823361	86823372	9.48698	-	GGTTGCTGGGAA	chr5	86823351	86823362	12.8027	-	GCCACCTTGTGG	0	-8
chr5	90657421	90657432	9.48698	-	GGTTGCTGGGAA	chr5	90657412	90657423	10.3673	+	CCACCAGGTGGT	0	-7
chr5	92129983	92129994	9.32613	+	ATCCCAGCAGCC	chr5	92129993	92130004	9.4731	+	CCACTTGGTGGC	0	8
chr5	92178212	92178223	9.48698	+	TTCCCAGCAACC	chr5	92178222	92178233	9.4731	+	CCACTTGGTGGC	0	8
chr5	93103510	93103521	9.48698	-	GGTTGCTGGGAA	chr5	93103501	93103512	10.3673	+	CCACCAGGTGGT	0	-7
chr5	97553263	97553274	10.4851	+	TTCCCAGCAGCC	chr5	97553273	97553284	9.42056	+	CCACAAGGTGGT	0	8
chr5	98219417	98219428	9.48698	-	GGTTGCTGGGAA	chr5	98219407	98219418	9.4731	-	GCCACCAAGTGG	0	-8
chr5	100664005	100664016	8.87261	+	CTCCCAGCAACC	chr5	100664015	100664026	12.8027	+	CCACAAGGTGGC	0	8
chr5	100914703	100914714	9.48698	+	TTCCCAGCAACC	chr5	100914712	100914723	10.3673	-	ACCACCTGGTGG	0	7
chr5	101735646	101735657	8.6567	-	GGCTGCTGGGTC	chr5	101735637	101735648	9.11164	+	ACAGCAGAGGGC	0	-7
chr5	104540698	104540709	9.48698	+	TTCCCAGCAACC	chr5	104540708	104540719	9.4731	+	CCACTTGGTGGC	0	8
chr5	105637555	105637566	9.48698	+	TTCCCAGCAACC	chr5	105637565	105637576	9.4731	+	CCACTTGGTGGC	0	8
chr5	107800034	107800045	9.82663	+	ATCCCAGCATCC	chr5	107800044	107800055	12.8027	+	CCACAAGGTGGC	0	8
chr5	108144355	108144366	9.48698	+	TTCCCAGCAACC	chr5	108144364	108144375	10.7728	-	ACCCCCTGGTGG	0	7
chr5	109862858	109862869	9.48698	-	GGTTGCTGGGAA	chr5	109862849	109862860	10.3673	+	CCACCAGGTGGT	0	-7
chr5	109954334	109954345	9.48698	+	TTCCCAGCAACC	chr5	109954344	109954355	12.8027	+	CCACAAGGTGGC	0	8
chr5	110201595	110201606	10.4851	-	GGCTGCTGGGAA	chr5	110201585	110201596	9.06763	-	GCCACCGAGTGG	0	-8
chr5	110501032	110501043	10.6678	+	TTCCCAGCGTGC	chr5	110501042	110501053	9.23321	-	GCCCTCTGGTGA	0	8
chr5	110645740	110645751	10.4851	-	GGCTGCTGGGAA	chr5	110645730	110645741	9.05449	-	GCCCCCATGTGG	0	-8
chr5	110772059	110772070	9.48698	+	TTCCCAGCAACC	chr5	110772069	110772080	8.93671	+	CCACAGGGTGGC	0	8
chr5	111319442	111319453	9.48698	+	TTCCCAGCAACC	chr5	111319452	111319463	12.8027	+	CCACAAGGTGGC	0	8
chr5	111728641	111728652	9.48698	-	GGTTGCTGGGAA	chr5	111728631	111728642	12.8027	-	GCCACCTTGTGG	0	-8
chr5	113140999	113141010	9.48698	+	TTCCCAGCAACC	chr5	113141009	113141020	9.05449	+	CCACATGGGGGC	0	8
chr5	117522712	117522723	9.48698	-	GGTTGCTGGGAA	chr5	117522702	117522713	12.8027	-	GCCACCTTGTGG	0	-8
chr5	118372594	118372605	9.48698	+	TTCCCAGCAACC	chr5	118372604	118372615	8.93671	+	CCACAGGGTGGC	0	8
chr5	119930425	119930436	9.48698	-	GGTTGCTGGGAA	chr5	119930415	119930426	12.8027	-	GCCACCTTGTGG	0	-8
chr5	120260203	120260214	9.48698	-	GGTTGCTGGGAA	chr5	120260194	120260205	10.3673	+	CCACCAGGTGGT	0	-7
chr5	120446352	120446363	9.48698	+	TTCCCAGCAACC	chr5	120446362	120446373	12.8027	+	CCACAAGGTGGC	0	8
chr5	121864035	121864046	9.48698	+	TTCCCAGCAACC	chr5	121864045	121864056	8.93671	+	CCACAGGGTGGC	0	8
chr5	122076192	122076203	8.77253	+	GTCCCAGCAACC	chr5	122076202	122076213	9.4731	+	CCACTTGGTGGC	0	8
chr5	122265416	122265427	9.48698	-	GGTTGCTGGGAA	chr5	122265406	122265417	9.4731	-	GCCACCAAGTGG	0	-8
chr5	122486530	122486541	9.69462	+	TTCCCAGAAACC	chr5	122486540	122486551	12.2355	+	CCACAAGATGGC	0	8
chr5	122756524	122756535	9.0362	+	TTCCCGGAGTCC	chr5	122756533	122756544	9.77805	-	TCCCTCTGCTGG	0	7
chr5	122922843	122922854	9.48698	+	TTCCCAGCAACC	chr5	122922853	122922864	8.93671	+	CCACAGGGTGGC	0	8
chr5	123200680	123200691	9.48698	-	GGTTGCTGGGAA	chr5	123200670	123200681	12.8027	-	GCCACCTTGTGG	0	-8
chr5	123200873	123200884	8.77253	-	GGTTGCTGGGAC	chr5	123200863	123200874	8.93671	-	GCCACCCTGTGG	0	-8
chr5	124737982	124737993	9.48698	-	GGTTGCTGGGAA	chr5	124737972	124737983	12.2355	-	GCCATCTTGTGG	0	-8
chr5	125144396	125144407	9.48698	+	TTCCCAGCAACC	chr5	125144406	125144417	12.8027	+	CCACAAGGTGGC	0	8
chr5	125470285	125470296	9.48698	-	GGTTGCTGGGAA	chr5	125470276	125470287	10.3673	+	CCACCAGGTGGT	0	-7
chr5	127407009	127407020	8.71728	+	TTCCCAGAGACC	chr5	127407019	127407030	8.93595	+	CCAGCAGAAGGC	0	8
chr5	128735178	128735189	8.86867	+	GCCCCAGAATGC	chr5	128735168	128735179	12.2355	+	CCACAAGATGGC	0	-8
chr5	129867213	129867224	9.48698	-	GGTTGCTGGGAA	chr5	129867204	129867215	10.3673	+	CCACCAGGTGGT	0	-7
chr5	134903511	134903522	9.48698	-	GGTTGCTGGGAA	chr5	134903501	134903512	12.8027	-	GCCACCTTGTGG	0	-8
chr5	135392681	135392692	9.48698	-	GGTTGCTGGGAA	chr5	135392671	135392682	9.4731	-	GCCACCAAGTGG	0	-8
chr5	135541502	135541513	9.48698	-	GGTTGCTGGGAA	chr5	135541492	135541503	12.8027	-	GCCACCTTGTGG	0	-8
chr5	137674469	137674480	9.48698	-	GGTTGCTGGGAA	chr5	137674459	137674470	9.4731	-	GCCACCAAGTGG	0	-8
chr5	137931424	137931435	8.98204	-	GGATGCTGGAAA	chr5	137931415	137931426	11.3606	+	CCACCAGGTGGA	0	-7
chr5	139243959	139243970	10.4851	-	GGCTGCTGGGAA	chr5	139243949	139243960	9.76078	-	GCCACCCAGTGG	0	-8
chr5	140522341	140522352	9.48698	-	GGTTGCTGGGAA	chr5	140522331	140522342	8.90595	-	GCCATCAAGTGG	0	-8
chr5	140543707	140543718	10.5788	+	CTCCCAGAATCC	chr5	140543716	140543727	11.3606	-	TCCACCTGGTGG	0	7
chr5	140742931	140742942	9.48698	-	GGTTGCTGGGAA	chr5	140742921	140742932	8.93671	-	GCCACCCTGTGG	0	-8
chr5	142669866	142669877	10.5788	-	GGATTCTGGGAG	chr5	142669856	142669867	12.641	-	GCCCTCTTGTGG	0	-8
chr5	143497656	143497667	9.48698	-	GGTTGCTGGGAA	chr5	143497646	143497657	12.8027	-	GCCACCTTGTGG	0	-8
chr5	144372925	144372936	10.4851	-	GGCTGCTGGGAA	chr5	144372915	144372926	9.05449	-	GCCCCCATGTGG	0	-8
chr5	145117784	145117795	8.77253	+	GTCCCAGCAACC	chr5	145117793	145117804	10.3673	-	ACCACCTGGTGG	0	7
chr5	146823914	146823925	9.48698	+	TTCCCAGCAACC	chr5	146823924	146823935	8.93671	+	CCACAGGGTGGC	0	8
chr5	146972888	146972899	9.48698	-	GGTTGCTGGGAA	chr5	146972878	146972889	9.4731	-	GCCACCAAGTGG	0	-8
chr5	147941990	147942001	9.48698	+	TTCCCAGCAACC	chr5	147941999	147942010	10.3673	-	ACCACCTGGTGG	0	7
chr5	148396317	148396328	8.98204	+	TTTCCAGCATCC	chr5	148396327	148396338	9.05449	+	CCACATGGGGGC	0	8
chr5	150470297	150470308	9.48698	-	GGTTGCTGGGAA	chr5	150470288	150470299	10.3673	+	CCACCAGGTGGT	0	-7
chr5	150551848	150551859	9.74748	+	TTCCCACAGTGC	chr5	150551858	150551869	9.41003	-	GCCTTCTTGTGG	0	8
chr5	150695400	150695411	9.48698	+	TTCCCAGCAACC	chr5	150695410	150695421	12.2355	+	CCACAAGATGGC	0	8
chr5	150696342	150696353	9.48698	-	GGTTGCTGGGAA	chr5	150696332	150696343	12.8027	-	GCCACCTTGTGG	0	-8
chr6	14263610	14263621	9.48698	-	GGTTGCTGGGAA	chr6	14263600	14263611	9.05449	-	GCCCCCATGTGG	0	-8
chr6	19954405	19954416	8.6567	-	GGCTGCTGGGTC	chr6	19954396	19954407	9.11164	+	ACAGCAGAGGGC	0	-7
chr6	23184529	23184540	9.48698	+	TTCCCAGCAACC	chr6	23184539	23184550	9.42056	+	CCACAAGGTGGT	0	8
chr6	24596174	24596185	8.77253	-	GGTTGCTGGGAC	chr6	24596164	24596175	9.05449	-	GCCCCCATGTGG	0	-8
chr6	30051773	30051784	8.77253	-	GGTTGCTGGGAC	chr6	30051763	30051774	9.4731	-	GCCACCAAGTGG	0	-8
chr6	31368779	31368790	8.87261	-	GGTTGCTGGGAG	chr6	31368769	31368780	12.8027	-	GCCACCTTGTGG	0	-8
chr6	33981892	33981903	10.0167	-	GCCTGGTGGGAA	chr6	33981889	33981900	9.73436	-	GCCGCCTGGTGG	0	-1
chr6	34940069	34940080	9.48698	-	GGTTGCTGGGAA	chr6	34940060	34940071	10.3673	+	CCACCAGGTGGT	0	-7
chr6	39210588	39210599	9.48698	-	GGTTGCTGGGAA	chr6	39210578	39210589	9.4731	-	GCCACCAAGTGG	0	-8
chr6	39687016	39687027	9.48698	+	TTCCCAGCAACC	chr6	39687026	39687037	12.8027	+	CCACAAGGTGGC	0	8
chr6	39704055	39704066	9.48698	+	TTCCCAGCAACC	chr6	39704065	39704076	12.8027	+	CCACAAGGTGGC	0	8
chr6	49237781	49237792	9.48698	+	TTCCCAGCAACC	chr6	49237791	49237802	9.42056	+	CCACAAGGTGGT	0	8
chr6	49352600	49352611	9.48698	-	GGTTGCTGGGAA	chr6	49352590	49352601	9.05449	-	GCCCCCATGTGG	0	-8
chr6	50561843	50561854	9.48698	+	TTCCCAGCAACC	chr6	50561853	50561864	12.8027	+	CCACAAGGTGGC	0	8
chr6	51723274	51723285	8.43016	-	GGCTGATGGGAG	chr6	51723264	51723275	9.65535	-	TCCCTCTACTGG	0	-8
chr6	56691430	56691441	9.03303	+	GTCCCACAGTGC	chr6	56691440	56691451	13.5878	-	GCCCTCTGGTGG	0	8
chr6	56699385	56699396	9.48698	-	GGTTGCTGGGAA	chr6	56699375	56699386	8.93671	-	GCCACCCTGTGG	0	-8
chr6	59712051	59712062	9.48698	-	GGTTGCTGGGAA	chr6	59712041	59712052	12.8027	-	GCCACCTTGTGG	0	-8
chr6	62763690	62763701	9.69462	+	TTCCCAGAAACC	chr6	62763700	62763711	9.05449	+	CCACATGGGGGC	0	8
chr6	72253571	72253582	8.77253	+	GTCCCAGCAACC	chr6	72253581	72253592	10.4513	+	CCACGAGGTGGC	0	8
chr6	72308103	72308114	9.48698	+	TTCCCAGCAACC	chr6	72308113	72308124	9.4731	+	CCACTTGGTGGC	0	8
chr6	72928684	72928695	9.69462	-	GGTTTCTGGGAA	chr6	72928675	72928686	10.3673	+	CCACCAGGTGGT	0	-7
chr6	77142340	77142351	9.25333	-	GCATTATGGGAT	chr6	77142330	77142341	11.2202	+	CCAGAAGAGGGC	0	-8
chr6	83614068	83614079	8.4827	+	ATTCCAGCATGC	chr6	83614078	83614089	10.0043	-	GCCATCTAGTGT	0	8
chr6	86408450	86408461	9.48698	+	TTCCCAGCAACC	chr6	86408460	86408471	9.4731	+	CCACTTGGTGGC	0	8
chr6	90332288	90332299	10.1245	+	CACCCAGAATGC	chr6	90332298	90332309	11.0996	-	GCCCCCTGGTGT	0	8
chr6	97620486	97620497	9.10101	+	CTCCCAGAGGCC	chr6	97620496	97620507	11.2202	+	CCAGAAGAGGGC	0	8
chr6	99232446	99232457	10.0783	+	CTCCCAGAAGCC	chr6	99232455	99232466	9.43593	-	GCCCCCTCCTGG	0	7
chr6	99766575	99766586	9.48698	-	GGTTGCTGGGAA	chr6	99766566	99766577	10.3673	+	CCACCAGGTGGT	0	-7
chr6	103203061	103203072	8.6567	+	GACCCAGCAGCC	chr6	103203070	103203081	9.11164	-	GCCCTCTGCTGT	0	7
chr6	110129864	110129875	9.48698	+	TTCCCAGCAACC	chr6	110129874	110129885	8.93671	+	CCACAGGGTGGC	0	8
chr6	111913373	111913384	9.70413	-	GCCTGATGGGAA	chr6	111913364	111913375	9.23912	+	CCACCAGGGGCC	0	-7
chr6	113216195	113216206	8.86349	-	GGACCCTGGGAA	chr6	113216185	113216196	9.82602	-	ACCCCCTTGTGG	0	-8
chr6	117756510	117756521	11.0308	+	CTCCCAGCATGC	chr6	117756520	117756531	8.93595	-	GCCTTCTGCTGG	0	8
chr6	118484459	118484470	9.48698	-	GGTTGCTGGGAA	chr6	118484449	118484460	8.93671	-	GCCACCCTGTGG	0	-8
chr6	121013932	121013943	10.0167	+	TTCCCACCAGGC	chr6	121013935	121013946	9.73436	+	CCACCAGGCGGC	0	1
chr6	122717908	122717919	9.69462	-	GGTTTCTGGGAA	chr6	122717898	122717909	9.05449	-	GCCCCCATGTGG	0	-8
chr6	122750052	122750063	9.48698	-	GGTTGCTGGGAA	chr6	122750042	122750053	9.4731	-	GCCACCAAGTGG	0	-8
chr6	122809262	122809273	9.48698	-	GGTTGCTGGGAA	chr6	122809252	122809263	9.4731	-	GCCACCAAGTGG	0	-8
chr6	122834048	122834059	8.77253	-	GGTTGCTGGGAC	chr6	122834038	122834049	9.39843	-	TCCCCCTTCTGG	0	-8
chr6	124742292	124742303	9.48698	+	TTCCCAGCAACC	chr6	124742302	124742313	9.4731	+	CCACTTGGTGGC	0	8
chr6	124904748	124904759	9.60151	-	GGACTCTGGGAG	chr6	124904739	124904750	9.65535	+	CCAGTAGAGGGA	0	-7
chr6	125275015	125275026	8.87261	-	GGTTGCTGGGAG	chr6	125275005	125275016	12.8027	-	GCCACCTTGTGG	0	-8
chr6	125579302	125579313	9.48698	+	TTCCCAGCAACC	chr6	125579312	125579323	12.8027	+	CCACAAGGTGGC	0	8
chr6	131178715	131178726	9.48698	+	TTCCCAGCAACC	chr6	131178725	131178736	12.8027	+	CCACAAGGTGGC	0	8
chr6	131437317	131437328	8.98204	-	GGATGCTGGAAA	chr6	131437308	131437319	11.3606	+	CCACCAGGTGGA	0	-7
chr6	131468325	131468336	9.48698	-	GGTTGCTGGGAA	chr6	131468315	131468326	9.4731	-	GCCACCAAGTGG	0	-8
chr6	133724100	133724111	11.0308	-	GCATGCTGGGAG	chr6	133724090	133724101	8.93595	+	CCAGCAGAAGGC	0	-8
chr6	136866246	136866257	10.0167	-	GCCTGGTGGGAA	chr6	136866243	136866254	9.73436	-	GCCGCCTGGTGG	0	-1
chr6	137573580	137573591	8.6567	-	GGCTGCTGGGTC	chr6	137573571	137573582	9.11164	+	ACAGCAGAGGGC	0	-7
chr6	143728318	143728329	10.9856	-	GGATGCTGGGAA	chr6	143728308	143728319	9.4731	-	GCCACCAAGTGG	0	-8
chr6	146408919	146408930	9.48698	+	TTCCCAGCAACC	chr6	146408929	146408940	9.05449	+	CCACATGGGGGC	0	8
chr6	147113409	147113420	9.48698	-	GGTTGCTGGGAA	chr6	147113399	147113410	9.42056	-	ACCACCTTGTGG	0	-8
chr7	3578353	3578364	9.48698	+	TTCCCAGCAACC	chr7	3578363	3578374	12.8027	+	CCACAAGGTGGC	0	8
chr7	4864284	4864295	8.58389	+	GACCCATAATGC	chr7	4864274	4864285	9.39489	-	GCCACCTGGTGA	0	-8
chr7	6186144	6186155	9.48698	+	TTCCCAGCAACC	chr7	6186154	6186165	9.4731	+	CCACTTGGTGGC	0	8
chr7	13373677	13373688	8.53567	+	ATCCCAGAAACC	chr7	13373687	13373698	13.5878	+	CCACCAGAGGGC	0	8
chr7	16342200	16342211	9.48698	+	TTCCCAGCAACC	chr7	16342209	16342220	10.3673	-	ACCACCTGGTGG	0	7
chr7	16720935	16720946	9.48698	+	TTCCCAGCAACC	chr7	16720945	16720956	8.93671	+	CCACAGGGTGGC	0	8
chr7	19071646	19071657	9.48698	-	GGTTGCTGGGAA	chr7	19071636	19071647	8.93671	-	GCCACCCTGTGG	0	-8
chr7	19366204	19366215	9.48698	-	GGTTGCTGGGAA	chr7	19366194	19366205	12.8027	-	GCCACCTTGTGG	0	-8
chr7	24976204	24976215	8.77253	+	GTCCCAGCAACC	chr7	24976214	24976225	12.8027	+	CCACAAGGTGGC	0	8
chr7	25255832	25255843	9.48698	+	TTCCCAGCAACC	chr7	25255842	25255853	9.76078	+	CCACTGGGTGGC	0	8
chr7	25331770	25331781	9.48698	+	TTCCCAGCAACC	chr7	25331779	25331790	10.3673	-	ACCACCTGGTGG	0	7
chr7	27762681	27762692	9.32613	+	ATCCCAGCAGCC	chr7	27762691	27762702	12.8027	+	CCACAAGGTGGC	0	8
chr7	28387878	28387889	9.48698	+	TTCCCAGCAACC	chr7	28387888	28387899	12.8027	+	CCACAAGGTGGC	0	8
chr7	29178036	29178047	10.4851	+	TTCCCAGCAGCC	chr7	29178046	29178057	8.93671	+	CCACAGGGTGGC	0	8
chr7	30868757	30868768	9.48698	-	GGTTGCTGGGAA	chr7	30868747	30868758	9.05449	-	GCCCCCATGTGG	0	-8
chr7	34710006	34710017	9.48698	-	GGTTGCTGGGAA	chr7	34709997	34710008	10.2446	+	CCACTAGGTGGT	0	-7
chr7	35253374	35253385	9.48698	-	GGTTGCTGGGAA	chr7	35253364	35253375	9.05449	-	GCCCCCATGTGG	0	-8
chr7	35330504	35330515	10.4851	+	TTCCCAGCAGCC	chr7	35330514	35330525	9.4731	+	CCACTTGGTGGC	0	8
chr7	38549554	38549565	9.48698	+	TTCCCAGCAACC	chr7	38549564	38549575	9.42056	+	CCACAAGGTGGT	0	8
chr7	38702495	38702506	9.48698	+	TTCCCAGCAACC	chr7	38702505	38702516	9.42056	+	CCACAAGGTGGT	0	8
chr7	38983106	38983117	9.48698	+	TTCCCAGCAACC	chr7	38983116	38983127	9.42056	+	CCACAAGGTGGT	0	8
chr7	39201769	39201780	9.48698	+	TTCCCAGCAACC	chr7	39201779	39201790	9.42056	+	CCACAAGGTGGT	0	8
chr7	39338341	39338352	9.48698	+	TTCCCAGCAACC	chr7	39338351	39338362	9.42056	+	CCACAAGGTGGT	0	8
chr7	41063593	41063604	9.48698	-	GGTTGCTGGGAA	chr7	41063583	41063594	9.42056	-	ACCACCTTGTGG	0	-8
chr7	41576392	41576403	9.48698	-	GGTTGCTGGGAA	chr7	41576382	41576393	9.4731	-	GCCACCAAGTGG	0	-8
chr7	43470550	43470561	9.10101	+	CTCCCAGAGGCC	chr7	43470560	43470571	11.2202	+	CCAGAAGAGGGC	0	8
chr7	44502468	44502479	9.48698	-	GGTTGCTGGGAA	chr7	44502458	44502469	12.8027	-	GCCACCTTGTGG	0	-8
chr7	44578447	44578458	8.98204	-	GGATGCTGGAAA	chr7	44578437	44578448	8.93671	-	GCCACCCTGTGG	0	-8
chr7	45039622	45039633	9.48698	+	TTCCCAGCAACC	chr7	45039631	45039642	10.3673	-	ACCACCTGGTGG	0	7
chr7	45044249	45044260	8.87261	-	GGTTGCTGGGAG	chr7	45044239	45044250	12.2355	-	GCCATCTTGTGG	0	-8
chr7	45173990	45174001	9.48698	-	GGTTGCTGGGAA	chr7	45173980	45173991	12.8027	-	GCCACCTTGTGG	0	-8
chr7	55905685	55905696	8.50964	-	GGTCGCTGGGAA	chr7	55905675	55905686	12.8027	-	GCCACCTTGTGG	0	-8
chr7	65492753	65492764	9.48698	+	TTCCCAGCAACC	chr7	65492763	65492774	12.8027	+	CCACAAGGTGGC	0	8
chr7	66108147	66108158	9.48698	-	GGTTGCTGGGAA	chr7	66108137	66108148	9.05449	-	GCCCCCATGTGG	0	-8
chr7	81161872	81161883	9.48698	-	GGTTGCTGGGAA	chr7	81161862	81161873	12.8027	-	GCCACCTTGTGG	0	-8
chr7	89952609	89952620	9.48698	-	GGTTGCTGGGAA	chr7	89952599	89952610	8.93671	-	GCCACCCTGTGG	0	-8
chr7	90192947	90192958	8.87261	-	GGTTGCTGGGAG	chr7	90192937	90192948	8.93671	-	GCCACCCTGTGG	0	-8
chr7	90902661	90902672	9.48698	-	GGTTGCTGGGAA	chr7	90902651	90902662	8.93671	-	GCCACCCTGTGG	0	-8
chr7	92917461	92917472	8.77253	+	GTCCCAGCAACC	chr7	92917471	92917482	9.4731	+	CCACTTGGTGGC	0	8
chr7	94557776	94557787	9.48698	-	GGTTGCTGGGAA	chr7	94557766	94557777	9.4731	-	GCCACCAAGTGG	0	-8
chr7	98169112	98169123	9.48698	-	GGTTGCTGGGAA	chr7	98169102	98169113	12.8027	-	GCCACCTTGTGG	0	-8
chr7	98354165	98354176	10.4851	-	GGCTGCTGGGAA	chr7	98354156	98354167	9.10139	+	CCCCCAGAGGGC	0	-7
chr7	102003010	102003021	9.48698	-	GGTTGCTGGGAA	chr7	102003000	102003011	9.42056	-	ACCACCTTGTGG	0	-8
chr7	107571956	107571967	8.50964	+	TTCCCAGCGACC	chr7	107571966	107571977	9.05449	+	CCACATGGGGGC	0	8
chr7	109745672	109745683	9.48698	+	TTCCCAGCAACC	chr7	109745682	109745693	12.2355	+	CCACAAGATGGC	0	8
chr7	110736131	110736142	9.48698	-	GGTTGCTGGGAA	chr7	110736121	110736132	9.4731	-	GCCACCAAGTGG	0	-8
chr7	111170658	111170669	8.77253	+	GTCCCAGCAACC	chr7	111170668	111170679	8.93671	+	CCACAGGGTGGC	0	8
chr7	113819855	113819866	9.48698	-	GGTTGCTGGGAA	chr7	113819845	113819856	12.8027	-	GCCACCTTGTGG	0	-8
chr7	118742851	118742862	9.87071	+	CTCCCAGCAGCC	chr7	118742860	118742871	9.27333	-	GCCACCTGCTGT	0	7
chr7	120888141	120888152	9.48698	-	GGTTGCTGGGAA	chr7	120888131	120888142	12.8027	-	GCCACCTTGTGG	0	-8
chr7	122888765	122888776	9.48698	+	TTCCCAGCAACC	chr7	122888775	122888786	9.4731	+	CCACTTGGTGGC	0	8
chr7	127498612	127498623	9.48698	-	GGTTGCTGGGAA	chr7	127498602	127498613	13.6268	-	GCCACCTAGTGG	0	-8
chr7	127870578	127870589	9.48698	+	TTCCCAGCAACC	chr7	127870588	127870599	12.8027	+	CCACAAGGTGGC	0	8
chr7	134386634	134386645	8.53567	+	ATCCCAGAAACC	chr7	134386644	134386655	12.8027	+	CCACAAGGTGGC	0	8
chr7	137496082	137496093	8.77253	-	GGTTGCTGGGAC	chr7	137496072	137496083	12.8027	-	GCCACCTTGTGG	0	-8
chr7	138799909	138799920	9.69462	+	TTCCCAGAAACC	chr7	138799918	138799929	10.3673	-	ACCACCTGGTGG	0	7
chr7	141138091	141138102	9.48698	-	GGTTGCTGGGAA	chr7	141138081	141138092	8.93671	-	GCCACCCTGTGG	0	-8
chr7	141144444	141144455	9.48698	-	GGTTGCTGGGAA	chr7	141144434	141144445	8.93671	-	GCCACCCTGTGG	0	-8
chr7	141929973	141929984	9.48698	-	GGTTGCTGGGAA	chr7	141929963	141929974	8.93671	-	GCCACCCTGTGG	0	-8
chr7	144626945	144626956	10.0783	+	CTCCCAGAAGCC	chr7	144626954	144626965	10.6906	-	GCCCTCTGGAGG	0	7
chr8	6103881	6103892	9.48698	+	TTCCCAGCAACC	chr8	6103891	6103902	8.93671	+	CCACAGGGTGGC	0	8
chr8	11591672	11591683	9.48698	+	TTCCCAGCAACC	chr8	11591682	11591693	12.8027	+	CCACAAGGTGGC	0	8
chr8	16170551	16170562	9.48698	+	TTCCCAGCAACC	chr8	16170561	16170572	8.93671	+	CCACAGGGTGGC	0	8
chr8	24947206	24947217	8.71689	+	TTCCCAGTATCC	chr8	24947216	24947227	8.93671	+	CCACAGGGTGGC	0	8
chr8	25210013	25210024	9.48698	+	TTCCCAGCAACC	chr8	25210023	25210034	8.93671	+	CCACAGGGTGGC	0	8
chr8	25921125	25921136	10.9856	-	GGATGCTGGGAA	chr8	25921115	25921126	10.4138	-	TCCACCTTGTGG	0	-8
chr8	27255394	27255405	9.48698	+	TTCCCAGCAACC	chr8	27255403	27255414	10.3673	-	ACCACCTGGTGG	0	7
chr8	31098842	31098853	10.4851	-	GGCTGCTGGGAA	chr8	31098832	31098843	12.8027	-	GCCACCTTGTGG	0	-8
chr8	31198565	31198576	9.48698	+	TTCCCAGCAACC	chr8	31198575	31198586	8.90595	+	CCACTTGATGGC	0	8
chr8	33514697	33514708	9.48698	+	TTCCCAGCAACC	chr8	33514707	33514718	12.8027	+	CCACAAGGTGGC	0	8
chr8	34175809	34175820	9.48698	+	TTCCCAGCAACC	chr8	34175819	34175830	9.4731	+	CCACTTGGTGGC	0	8
chr8	39089388	39089399	9.48698	-	GGTTGCTGGGAA	chr8	39089378	39089389	9.05449	-	GCCCCCATGTGG	0	-8
chr8	39655263	39655274	8.6567	-	GGCTGCTGGGTC	chr8	39655254	39655265	9.11164	+	ACAGCAGAGGGC	0	-7
chr8	41312698	41312709	9.48698	-	GGTTGCTGGGAA	chr8	41312688	41312699	12.8027	-	GCCACCTTGTGG	0	-8
chr8	45000730	45000741	9.48698	+	TTCCCAGCAACC	chr8	45000740	45000751	9.02865	+	CCACCTGATGGC	0	8
chr8	45820034	45820045	10.9856	+	TTCCCAGCATCC	chr8	45820044	45820055	12.8027	+	CCACAAGGTGGC	0	8
chr8	47025458	47025469	9.48698	+	TTCCCAGCAACC	chr8	47025468	47025479	9.4731	+	CCACTTGGTGGC	0	8
chr8	47678967	47678978	9.48698	+	TTCCCAGCAACC	chr8	47678976	47678987	10.3673	-	ACCACCTGGTGG	0	7
chr8	48111337	48111348	9.48698	-	GGTTGCTGGGAA	chr8	48111327	48111338	9.4731	-	GCCACCAAGTGG	0	-8
chr8	57503242	57503253	9.48698	+	TTCCCAGCAACC	chr8	57503252	57503263	8.93671	+	CCACAGGGTGGC	0	8
chr8	59409124	59409135	10.4851	+	TTCCCAGCAGCC	chr8	59409134	59409145	9.4731	+	CCACTTGGTGGC	0	8
chr8	60168731	60168742	8.87261	-	GGTTGCTGGGAG	chr8	60168722	60168733	10.3673	+	CCACCAGGTGGT	0	-7
chr8	61017386	61017397	9.48698	-	GGTTGCTGGGAA	chr8	61017376	61017387	8.93671	-	GCCACCCTGTGG	0	-8
chr8	61772539	61772550	8.69034	-	GCATTCTGGAAT	chr8	61772529	61772540	8.89015	+	CCTGAAGGGGGC	0	-8
chr8	65069374	65069385	9.48698	+	TTCCCAGCAACC	chr8	65069384	65069395	12.8027	+	CCACAAGGTGGC	0	8
chr8	66044663	66044674	8.86434	+	GACCCAGAAGCC	chr8	66044672	66044683	9.11164	-	GCCCTCTGCTGT	0	7
chr8	68425964	68425975	9.48698	-	GGTTGCTGGGAA	chr8	68425954	68425965	8.93671	-	GCCACCCTGTGG	0	-8
chr8	69833538	69833549	9.48698	-	GGTTGCTGGGAA	chr8	69833528	69833539	9.4731	-	GCCACCAAGTGG	0	-8
chr8	70228758	70228769	9.48698	+	TTCCCAGCAACC	chr8	70228768	70228779	12.8027	+	CCACAAGGTGGC	0	8
chr8	70320917	70320928	9.48698	+	TTCCCAGCAACC	chr8	70320927	70320938	9.02865	+	CCACCTGATGGC	0	8
chr8	72645356	72645367	9.48698	-	GGTTGCTGGGAA	chr8	72645346	72645357	9.4731	-	GCCACCAAGTGG	0	-8
chr8	77760763	77760774	10.4851	+	TTCCCAGCAGCC	chr8	77760772	77760783	13.7495	-	GCCACCTGGTGG	0	7
chr8	78649084	78649095	9.03303	+	GTCCCACAGTGC	chr8	78649094	78649105	9.08986	-	GCCACCTAGTGC	0	8
chr8	83754336	83754347	9.48698	+	TTCCCAGCAACC	chr8	83754346	83754357	13.2082	+	CCACAAGGGGGC	0	8
chr8	83983465	83983476	9.48698	-	GGTTGCTGGGAA	chr8	83983455	83983466	12.8027	-	GCCACCTTGTGG	0	-8
chr8	83987579	83987590	9.48698	-	GGTTGCTGGGAA	chr8	83987569	83987580	12.8027	-	GCCACCTTGTGG	0	-8
chr8	84196258	84196269	9.48698	-	GGTTGCTGGGAA	chr8	84196249	84196260	10.3673	+	CCACCAGGTGGT	0	-7
chr8	90949328	90949339	9.48698	-	GGTTGCTGGGAA	chr8	90949319	90949330	10.3673	+	CCACCAGGTGGT	0	-7
chr8	93147288	93147299	9.48698	+	TTCCCAGCAACC	chr8	93147298	93147309	8.93671	+	CCACAGGGTGGC	0	8
chr8	93977023	93977034	9.48698	-	GGTTGCTGGGAA	chr8	93977013	93977024	12.8027	-	GCCACCTTGTGG	0	-8
chr8	94031648	94031659	9.48698	-	GGTTGCTGGGAA	chr8	94031638	94031649	12.2355	-	GCCATCTTGTGG	0	-8
chr8	94188116	94188127	9.48698	+	TTCCCAGCAACC	chr8	94188126	94188137	12.2355	+	CCACAAGATGGC	0	8
chr8	94208308	94208319	9.48698	-	GGTTGCTGGGAA	chr8	94208299	94208310	10.3673	+	CCACCAGGTGGT	0	-7
chr8	94873615	94873626	8.54087	+	TTCCCAACAGCC	chr8	94873625	94873636	9.41003	+	CCACAAGAAGGC	0	8
chr8	95261740	95261751	10.6927	+	TTCCCAGAAGCC	chr8	95261750	95261761	9.05449	+	CCACATGGGGGC	0	8
chr8	95918430	95918441	9.48698	-	GGTTGCTGGGAA	chr8	95918420	95918431	12.2355	-	GCCATCTTGTGG	0	-8
chr8	96032148	96032159	9.48698	-	GGTTGCTGGGAA	chr8	96032138	96032149	8.93671	-	GCCACCCTGTGG	0	-8
chr8	96406724	96406735	9.48698	-	GGTTGCTGGGAA	chr8	96406714	96406725	9.4731	-	GCCACCAAGTGG	0	-8
chr8	105215328	105215339	9.48698	+	TTCCCAGCAACC	chr8	105215338	105215349	8.93671	+	CCACAGGGTGGC	0	8
chr8	105611493	105611504	9.48698	-	GGTTGCTGGGAA	chr8	105611483	105611494	9.05449	-	GCCCCCATGTGG	0	-8
chr8	105968809	105968820	9.48698	+	TTCCCAGCAACC	chr8	105968819	105968830	10.4138	+	CCACAAGGTGGA	0	8
chr8	106093380	106093391	9.48698	+	TTCCCAGCAACC	chr8	106093390	106093401	10.4513	+	CCACGAGGTGGC	0	8
chr8	106759684	106759695	9.75267	+	TTCCCATAATCC	chr8	106759694	106759705	9.42056	+	CCACAAGGTGGT	0	8
chr8	106957443	106957454	9.48698	+	TTCCCAGCAACC	chr8	106957453	106957464	8.93671	+	CCACAGGGTGGC	0	8
chr8	107025356	107025367	9.48698	-	GGTTGCTGGGAA	chr8	107025346	107025357	8.93671	-	GCCACCCTGTGG	0	-8
chr8	109339958	109339969	10.9856	-	GGATGCTGGGAA	chr8	109339948	109339959	9.02865	-	GCCATCAGGTGG	0	-8
chr8	111023354	111023365	9.48698	-	GGTTGCTGGGAA	chr8	111023344	111023355	9.05449	-	GCCCCCATGTGG	0	-8
chr8	111350726	111350737	9.48698	+	TTCCCAGCAACC	chr8	111350736	111350747	12.8027	+	CCACAAGGTGGC	0	8
chr8	111636783	111636794	9.48698	-	GGTTGCTGGGAA	chr8	111636773	111636784	9.4731	-	GCCACCAAGTGG	0	-8
chr8	111649806	111649817	9.48698	-	GGTTGCTGGGAA	chr8	111649797	111649808	10.3673	+	CCACCAGGTGGT	0	-7
chr8	111919815	111919826	9.48698	+	TTCCCAGCAACC	chr8	111919825	111919836	12.8027	+	CCACAAGGTGGC	0	8
chr8	112348476	112348487	9.87165	+	TACCCAGCATCC	chr8	112348486	112348497	9.30876	+	CCTGTAGGTGGC	0	8
chr8	113093001	113093012	11.1932	-	GGATTCTGGGAA	chr8	113092991	113093002	12.2355	-	GCCATCTTGTGG	0	-8
chr8	119469140	119469151	8.87261	-	GGTTGCTGGGAG	chr8	119469130	119469141	12.8027	-	GCCACCTTGTGG	0	-8
chr8	120133516	120133527	8.61293	+	CTCCCATCGTGC	chr8	120133526	120133537	9.5991	-	GCCCTCCAGTGG	0	8
chr8	120343609	120343620	9.87071	+	CTCCCAGCAGCC	chr8	120343618	120343629	9.06763	-	GCCACCGAGTGG	0	7
chr8	120541180	120541191	9.48698	+	TTCCCAGCAACC	chr8	120541190	120541201	9.05449	+	CCACATGGGGGC	0	8
chr8	121543555	121543566	9.48698	+	TTCCCAGCAACC	chr8	121543565	121543576	9.4731	+	CCACTTGGTGGC	0	8
chr8	123957841	123957852	9.48698	-	GGTTGCTGGGAA	chr8	123957831	123957842	9.4731	-	GCCACCAAGTGG	0	-8
chr8	126938146	126938157	10.4851	-	GGCTGCTGGGAA	chr8	126938137	126938148	13.7495	+	CCACCAGGTGGC	0	-7
chr9	8020102	8020113	9.48698	+	TTCCCAGCAACC	chr9	8020112	8020123	12.8027	+	CCACAAGGTGGC	0	8
chr9	12016204	12016215	10.9856	-	GGATGCTGGGAA	chr9	12016194	12016205	13.7495	-	GCCACCTGGTGG	0	-8
chr9	13542531	13542542	9.48698	-	GGTTGCTGGGAA	chr9	13542522	13542533	10.3673	+	CCACCAGGTGGT	0	-7
chr9	15573910	15573921	8.77253	+	GTCCCAGCAACC	chr9	15573920	15573931	12.8027	+	CCACAAGGTGGC	0	8
chr9	20835162	20835173	9.48698	+	TTCCCAGCAACC	chr9	20835172	20835183	12.2355	+	CCACAAGATGGC	0	8
chr9	21539171	21539182	9.74748	+	TTCCCACAGTGC	chr9	21539181	21539192	12.641	-	GCCCTCTTGTGG	0	8
chr9	21656034	21656045	10.6927	+	TTCCCAGAAGCC	chr9	21656043	21656054	9.5031	-	GCCTCCTGCTGG	0	7
chr9	22438978	22438989	9.48698	+	TTCCCAGCAACC	chr9	22438988	22438999	9.4731	+	CCACTTGGTGGC	0	8
chr9	22549784	22549795	9.48698	-	GGTTGCTGGGAA	chr9	22549774	22549785	12.8027	-	GCCACCTTGTGG	0	-8
chr9	28174828	28174839	9.32613	-	GGCTGCTGGGAT	chr9	28174818	28174829	9.41003	-	GCCTTCTTGTGG	0	-8
chr9	30978554	30978565	9.69462	+	TTCCCAGAAACC	chr9	30978564	30978575	12.8027	+	CCACAAGGTGGC	0	8
chr9	35300939	35300950	10.4851	+	TTCCCAGCAGCC	chr9	35300949	35300960	9.4731	+	CCACTTGGTGGC	0	8
chr9	35317586	35317597	9.98574	+	ATCCCAGCAGGC	chr9	35317596	35317607	9.5958	-	GCCACCAGGTGG	0	8
chr9	35939646	35939657	9.48698	+	TTCCCAGCAACC	chr9	35939656	35939667	9.4731	+	CCACTTGGTGGC	0	8
chr9	42717739	42717750	9.48698	-	GGTTGCTGGGAA	chr9	42717730	42717741	10.3673	+	CCACCAGGTGGT	0	-7
chr9	44962920	44962931	9.48698	+	TTCCCAGCAACC	chr9	44962930	44962941	12.8027	+	CCACAAGGTGGC	0	8
chr9	46960677	46960688	8.50964	+	TTCCCAGCGACC	chr9	46960687	46960698	8.93671	+	CCACAGGGTGGC	0	8
chr9	53530607	53530618	9.48698	+	TTCCCAGCAACC	chr9	53530617	53530628	8.93671	+	CCACAGGGTGGC	0	8
chr9	54347019	54347030	9.48698	+	TTCCCAGCAACC	chr9	54347028	54347039	10.3673	-	ACCACCTGGTGG	0	7
chr9	54944635	54944646	8.77253	-	GGTTGCTGGGAC	chr9	54944625	54944636	12.8027	-	GCCACCTTGTGG	0	-8
chr9	64268953	64268964	9.48698	+	TTCCCAGCAACC	chr9	64268963	64268974	9.46734	+	CCACAAGGTGTC	0	8
chr9	64475099	64475110	8.51364	+	TTTCCACCATGC	chr9	64475109	64475120	9.65036	-	GCCCACTGGTGG	0	8
chr9	65881960	65881971	9.48698	+	TTCCCAGCAACC	chr9	65881970	65881981	9.05449	+	CCACATGGGGGC	0	8
chr9	65906755	65906766	9.48698	+	TTCCCAGCAACC	chr9	65906765	65906776	8.93671	+	CCACAGGGTGGC	0	8
chr9	66789406	66789417	9.48698	+	TTCCCAGCAACC	chr9	66789415	66789426	10.3673	-	ACCACCTGGTGG	0	7
chr9	70423127	70423138	9.48698	-	GGTTGCTGGGAA	chr9	70423118	70423129	10.3673	+	CCACCAGGTGGT	0	-7
chr9	70563612	70563623	9.82663	+	ATCCCAGCATCC	chr9	70563621	70563632	11.2379	-	TCCACCTAGTGG	0	7
chr9	71543974	71543985	8.41984	+	AACCCAGAAGCC	chr9	71543984	71543995	9.38723	+	CCGGTAGGTGGC	0	8
chr9	72733816	72733827	9.48698	+	TTCCCAGCAACC	chr9	72733825	72733836	10.3673	-	ACCACCTGGTGG	0	7
chr9	73107125	73107136	9.48698	+	TTCCCAGCAACC	chr9	73107135	73107146	12.8027	+	CCACAAGGTGGC	0	8
chr9	75831918	75831929	9.48698	-	GGTTGCTGGGAA	chr9	75831909	75831920	10.3673	+	CCACCAGGTGGT	0	-7
chr9	76356414	76356425	9.48698	+	TTCCCAGCAACC	chr9	76356423	76356434	10.3673	-	ACCACCTGGTGG	0	7
chr9	86996447	86996458	9.69462	-	GGTTTCTGGGAA	chr9	86996437	86996448	9.05449	-	GCCCCCATGTGG	0	-8
chr9	92246684	92246695	9.32613	-	GGCTGCTGGGAT	chr9	92246674	92246685	12.8027	-	GCCACCTTGTGG	0	-8
chr9	99232058	99232069	9.48698	+	TTCCCAGCAACC	chr9	99232067	99232078	10.3673	-	ACCACCTGGTGG	0	7
chr9	99371861	99371872	9.48698	-	GGTTGCTGGGAA	chr9	99371851	99371862	9.02865	-	GCCATCAGGTGG	0	-8
chr9	99540625	99540636	9.48698	-	GGTTGCTGGGAA	chr9	99540616	99540627	10.3673	+	CCACCAGGTGGT	0	-7
chr9	102706552	102706563	9.84082	+	TTCCCAGGATCC	chr9	102706562	102706573	10.2521	+	CCACAAGAGGGA	0	8
chr9	108074602	108074613	9.48698	-	GGTTGCTGGGAA	chr9	108074593	108074604	10.3673	+	CCACCAGGTGGT	0	-7
chr9	108414414	108414425	9.60151	+	CTCCCAGAGTCC	chr9	108414424	108414435	11.2202	+	CCAGAAGAGGGC	0	8
chr9	108821854	108821865	8.53567	-	GGTTTCTGGGAT	chr9	108821845	108821856	9.80018	+	CCACCAGATGGT	0	-7
chr9	108987058	108987069	9.48698	+	TTCCCAGCAACC	chr9	108987067	108987078	10.3673	-	ACCACCTGGTGG	0	7
chr9	109077512	109077523	9.48698	-	GGTTGCTGGGAA	chr9	109077502	109077513	8.93671	-	GCCACCCTGTGG	0	-8
chr9	110014600	110014611	9.32613	+	ATCCCAGCAGCC	chr9	110014610	110014621	9.4731	+	CCACTTGGTGGC	0	8
chr9	110055211	110055222	9.48698	-	GGTTGCTGGGAA	chr9	110055201	110055212	9.4731	-	GCCACCAAGTGG	0	-8
chr9	110130325	110130336	9.32613	-	GGCTGCTGGGAT	chr9	110130315	110130326	9.97718	-	GCCTCCTTGTGG	0	-8
chr9	110232434	110232445	9.48698	+	TTCCCAGCAACC	chr9	110232444	110232455	9.05449	+	CCACATGGGGGC	0	8
chr9	111135597	111135608	9.48698	-	GGTTGCTGGGAA	chr9	111135587	111135598	12.8027	-	GCCACCTTGTGG	0	-8
chr9	111286658	111286669	9.10101	+	CTCCCAGAGGCC	chr9	111286668	111286679	11.2202	+	CCAGAAGAGGGC	0	8
chr9	114965327	114965338	10.4851	-	GGCTGCTGGGAA	chr9	114965317	114965328	8.93671	-	GCCACCCTGTGG	0	-8
chr9	115063033	115063044	9.48698	-	GGTTGCTGGGAA	chr9	115063023	115063034	9.42056	-	ACCACCTTGTGG	0	-8
chr9	118094313	118094324	9.48698	+	TTCCCAGCAACC	chr9	118094323	118094334	12.8027	+	CCACAAGGTGGC	0	8
chr9	119524865	119524876	9.48698	+	TTCCCAGCAACC	chr9	119524875	119524886	8.93671	+	CCACAGGGTGGC	0	8
chr9	120184676	120184687	8.65798	-	GCATCGTGGGAC	chr9	120184666	120184677	11.7873	+	CCAGAAGGGGGC	0	-8
chr9	120644519	120644530	9.48698	-	GGTTGCTGGGAA	chr9	120644509	120644520	8.93671	-	GCCACCCTGTGG	0	-8
chr9	120677387	120677398	9.25216	+	TTCCCATAAGCC	chr9	120677396	120677407	10.3568	-	GCCTTCTGGTGG	0	7
chr9	123054470	123054481	9.69462	-	GGTTTCTGGGAA	chr9	123054460	123054471	12.8027	-	GCCACCTTGTGG	0	-8
chrX	7719903	7719914	9.48698	+	TTCCCAGCAACC	chrX	7719913	7719924	9.4731	+	CCACTTGGTGGC	0	8
chrX	12912693	12912704	8.53567	+	ATCCCAGAAACC	chrX	12912703	12912714	12.8027	+	CCACAAGGTGGC	0	8
chrX	20983027	20983038	9.48698	-	GGTTGCTGGGAA	chrX	20983018	20983029	10.3673	+	CCACCAGGTGGT	0	-7
chrX	20983380	20983391	9.48698	-	GGTTGCTGGGAA	chrX	20983371	20983382	10.3673	+	CCACCAGGTGGT	0	-7
chrX	24330959	24330970	10.9856	-	GGATGCTGGGAA	chrX	24330949	24330960	12.8027	-	GCCACCTTGTGG	0	-8
chrX	24411524	24411535	11.1932	+	TTCCCAGAATCC	chrX	24411534	24411545	12.8027	+	CCACAAGGTGGC	0	8
chrX	24556870	24556881	9.82663	+	ATCCCAGCATCC	chrX	24556880	24556891	11.3818	+	CCAGAAGGTGGC	0	8
chrX	41336933	41336944	8.77253	-	GGTTGCTGGGAC	chrX	41336923	41336934	12.8027	-	GCCACCTTGTGG	0	-8
chrX	42028975	42028986	8.53567	-	GGTTTCTGGGAT	chrX	42028965	42028976	9.4731	-	GCCACCAAGTGG	0	-8
chrX	42058706	42058717	9.48698	+	TTCCCAGCAACC	chrX	42058716	42058727	8.93671	+	CCACAGGGTGGC	0	8
chrX	42102618	42102629	9.48698	-	GGTTGCTGGGAA	chrX	42102608	42102619	9.41003	-	GCCTTCTTGTGG	0	-8
chrX	53789914	53789925	8.71689	+	TTCCCAGTATCC	chrX	53789924	53789935	12.8027	+	CCACAAGGTGGC	0	8
chrX	53821927	53821938	10.9856	+	TTCCCAGCATCC	chrX	53821937	53821948	12.8027	+	CCACAAGGTGGC	0	8
chrX	55910122	55910133	10.9856	-	GGATGCTGGGAA	chrX	55910112	55910123	12.8027	-	GCCACCTTGTGG	0	-8
chrX	56145155	56145166	10.9856	-	GGATGCTGGGAA	chrX	56145145	56145156	12.8027	-	GCCACCTTGTGG	0	-8
chrX	59190406	59190417	10.9856	-	GGATGCTGGGAA	chrX	59190397	59190408	11.3606	+	CCACCAGGTGGA	0	-7
chrX	62575365	62575376	9.69462	-	GGTTTCTGGGAA	chrX	62575355	62575366	9.4731	-	GCCACCAAGTGG	0	-8
chrX	74401403	74401414	8.71588	-	GGATGCTGGGGA	chrX	74401393	74401404	9.90553	-	GCCACCTTGAGG	0	-8
chrX	75771214	75771225	9.48698	+	TTCCCAGCAACC	chrX	75771223	75771234	10.3673	-	ACCACCTGGTGG	0	7
chrX	77809664	77809675	9.48698	-	GGTTGCTGGGAA	chrX	77809654	77809665	12.2355	-	GCCATCTTGTGG	0	-8
chrX	84002605	84002616	9.48698	+	TTCCCAGCAACC	chrX	84002615	84002626	8.93671	+	CCACAGGGTGGC	0	8
chrX	92485690	92485701	9.69462	-	GGTTTCTGGGAA	chrX	92485680	92485691	8.93671	-	GCCACCCTGTGG	0	-8
chrX	93904595	93904606	9.48698	-	GGTTGCTGGGAA	chrX	93904585	93904596	9.05449	-	GCCCCCATGTGG	0	-8
chrX	100272864	100272875	9.48698	+	TTCCCAGCAACC	chrX	100272874	100272885	9.4731	+	CCACTTGGTGGC	0	8
chrX	100890893	100890904	9.48698	+	TTCCCAGCAACC	chrX	100890903	100890914	12.8027	+	CCACAAGGTGGC	0	8
chrX	101502919	101502930	9.69462	+	TTCCCAGAAACC	chrX	101502929	101502940	9.4731	+	CCACTTGGTGGC	0	8
chrX	101511015	101511026	9.48698	-	GGTTGCTGGGAA	chrX	101511005	101511016	9.4731	-	GCCACCAAGTGG	0	-8
chrX	101563060	101563071	9.32613	+	ATCCCAGCAGCC	chrX	101563070	101563081	9.05449	+	CCACATGGGGGC	0	8
chrX	105926312	105926323	9.40231	-	GCCTGGTGGGAG	chrX	105926309	105926320	9.73436	-	GCCGCCTGGTGG	0	-1
chrX	107372913	107372924	9.48698	-	GGTTGCTGGGAA	chrX	107372903	107372914	9.05449	-	GCCCCCATGTGG	0	-8
chrX	109166675	109166686	9.84082	-	GGATCCTGGGAA	chrX	109166666	109166677	11.3606	+	CCACCAGGTGGA	0	-7
chrX	136148999	136149010	9.48698	-	GGTTGCTGGGAA	chrX	136148990	136149001	10.3673	+	CCACCAGGTGGT	0	-7
chrX	136369049	136369060	9.48698	-	GGTTGCTGGGAA	chrX	136369040	136369051	10.3673	+	CCACCAGGTGGT	0	-7
chrX	136434361	136434372	10.9856	-	GGATGCTGGGAA	chrX	136434351	136434362	14.1549	-	GCCCCCTGGTGG	0	-8
chrX	136549786	136549797	10.9856	+	TTCCCAGCATCC	chrX	136549796	136549807	14.1549	+	CCACCAGGGGGC	0	8
chrX	140424832	140424843	9.48698	-	GGTTGCTGGGAA	chrX	140424822	140424833	12.8027	-	GCCACCTTGTGG	0	-8
chrX	142244141	142244152	9.48698	-	GGTTGCTGGGAA	chrX	142244131	142244142	8.93671	-	GCCACCCTGTGG	0	-8
chrX	151290290	151290301	8.53567	-	GGTTTCTGGGAT	chrX	151290280	151290291	12.8027	-	GCCACCTTGTGG	0	-8
chrX	152241103	152241114	9.48698	-	GGTTGCTGGGAA	chrX	152241093	152241104	12.2355	-	GCCATCTTGTGG	0	-8
chrX	152386382	152386393	9.48698	-	GGTTGCTGGGAA	chrX	152386372	152386383	9.4731	-	GCCACCAAGTGG	0	-8
chrX	155150234	155150245	8.41984	-	GGCTTCTGGGTT	chrX	155150224	155150235	9.5031	-	GCCTCCTGCTGG	0	-8
chrX	156916434	156916445	9.48698	-	GGTTGCTGGGAA	chrX	156916424	156916435	12.2355	-	GCCATCTTGTGG	0	-8
chrX	160778388	160778399	10.0082	-	GGACGCTGGGAA	chrX	160778378	160778389	9.4731	-	GCCACCAAGTGG	0	-8
chrX	162849767	162849778	9.48698	+	TTCCCAGCAACC	chrX	162849777	162849788	12.8027	+	CCACAAGGTGGC	0	8
chr10	59295359	59295370	8.44551	-	GCATCATGGGAG	chr10	59295348	59295359	9.4731	-	GCCACCAAGTGG	0	-9
chr10	85649336	85649347	10.0783	+	CTCCCAGAAGCC	chr10	85649325	85649336	11.7873	+	CCAGAAGGGGGC	0	-9
chr12	51556231	51556242	8.98764	+	ATCCCAGCAAGC	chr12	51556242	51556253	10.8523	+	CCTCCAGGTGGC	0	9
chr12	73533795	73533806	8.4506	-	GCATGCAGGGAA	chr12	73533784	73533795	11.2202	-	GCCCTCTTCTGG	0	-9
chr12	85682560	85682571	9.11039	-	GCCTTGTGGGTA	chr12	85682549	85682560	11.2202	-	GCCCTCTTCTGG	0	-9
chr13	56138216	56138227	9.48698	+	TTCCCAGCAACC	chr13	56138227	56138238	10.9239	+	CCACCAGGAGGC	0	9
chr14	64371417	64371428	8.63857	+	CTCCCAGCAGTC	chr14	64371406	64371417	12.3286	+	CCAGCAGGTGGC	0	-9
chr14	67226363	67226374	8.42669	-	GCCTGCTGGAAC	chr14	67226352	67226363	9.97718	-	GCCTCCTTGTGG	0	-9
chr15	75587589	75587600	10.4302	+	GTCCCAGCAGGC	chr15	75587600	75587611	12.3286	+	CCAGCAGGTGGC	0	9
chr15	79469368	79469379	9.11039	+	TACCCACAAGGC	chr15	79469379	79469390	10.8147	+	CCAGAAGATGGC	0	9
chr15	79819670	79819681	8.74271	+	CTCCCACCAGCC	chr15	79819681	79819692	8.93671	+	CCACAGGGTGGC	0	9
chr16	32843335	32843346	8.67205	+	GACCCAGGATGC	chr16	32843346	32843357	11.1351	+	CCTCTAGGGGGC	0	9
chr16	58417641	58417652	11.2385	-	GCATTCTGGGAG	chr16	58417630	58417641	9.93974	-	TCCACCTGCTGG	0	-9
chr16	76197312	76197323	9.28548	+	GTCCCAGGAGGC	chr16	76197323	76197334	12.1669	+	CCAGCAGAGGGC	0	9
chr17	33644704	33644715	9.03266	+	TACCCAGCAAGC	chr17	33644715	33644726	13.1823	+	CCACCAGATGGC	0	9
chr19	6467110	6467121	8.84098	+	ATCCCAGGAGGC	chr19	6467121	6467132	11.2202	+	CCAGAAGAGGGC	0	9
chr1	136076310	136076321	9.78598	+	GTCCCAGGATGC	chr1	136076299	136076310	11.2202	-	GCCCTCTTCTGG	0	-9
chr2	73925255	73925266	8.99653	+	CACCCACAATGC	chr2	73925244	73925255	9.87856	+	CCACTTGGGGGC	0	-9
chr2	136887055	136887066	9.42406	-	GCATTCTGGGCA	chr2	136887044	136887055	11.7615	-	GCCATCTGCTGG	0	-9
chr2	171421291	171421302	8.92356	+	TGCCCAGAAGGC	chr2	171421302	171421313	8.93595	+	CCAGCAGAAGGC	0	9
chr2	173226284	173226295	10.2711	+	GTCCCAGCATCC	chr2	173226273	173226284	8.97869	-	GCCCTCTAGGGG	0	-9
chr3	65993847	65993858	8.84098	-	GCCTCCTGGGAT	chr3	65993836	65993847	12.641	-	GCCCTCTTGTGG	0	-9
chr4	126213305	126213316	8.96442	-	GGCTTCTGGGTG	chr4	126213294	126213305	10.2524	-	GACCTCTGGTGG	0	-9
chr4	126855215	126855226	9.32613	+	ATCCCAGCAGCC	chr4	126855226	126855237	9.76078	+	CCACTGGGTGGC	0	9
chr5	29687590	29687601	8.68188	+	ATCCCAGGATCC	chr5	29687601	29687612	12.8027	+	CCACAAGGTGGC	0	9
chr5	29688541	29688552	8.68188	-	GGATCCTGGGAT	chr5	29688530	29688541	12.8027	-	GCCACCTTGTGG	0	-9
chr5	34429015	34429026	9.48698	+	TTCCCAGCAACC	chr5	34429026	34429037	12.8027	+	CCACAAGGTGGC	0	9
chr5	35713916	35713927	8.49689	-	GCATCCTGGAAA	chr5	35713905	35713916	13.5878	-	GCCCTCTGGTGG	0	-9
chr5	92456994	92457005	9.90281	-	GCATGGTGGGAG	chr5	92456983	92456994	9.26834	-	GCCCCCTGATGG	0	-9
chr5	108835846	108835857	8.98764	-	GCTTGCTGGGAT	chr5	108835835	108835846	10.311	-	GCCCCCTTGAGG	0	-9
chr5	108922907	108922918	8.98764	-	GCTTGCTGGGAT	chr5	108922896	108922907	10.311	-	GCCCCCTTGAGG	0	-9
chr5	109119499	109119510	8.98764	-	GCTTGCTGGGAT	chr5	109119488	109119499	10.311	-	GCCCCCTTGAGG	0	-9
chr5	109272647	109272658	8.98764	-	GCTTGCTGGGAT	chr5	109272636	109272647	9.74385	-	GCCCTCTTGAGG	0	-9
chr5	122505735	122505746	9.38556	-	GCCTCCTGGGAG	chr5	122505724	122505735	9.26978	-	GCCCTCTGCAGG	0	-9
chr6	53655859	53655870	8.68188	+	ATCCCAGGATCC	chr6	53655870	53655881	8.87056	+	CCAGTAGGTGTC	0	9
chr7	4924659	4924670	8.57798	-	GTCTTCTGGGAC	chr7	4924670	4924681	10.1297	+	CCACTAGAGGTC	0	9
chr7	17710427	17710438	8.48759	-	GGACTCTGGGTG	chr7	17710416	17710427	9.25887	-	ACCCTCTTGTGG	0	-9
chr8	71473237	71473248	9.28548	-	GCCTCCTGGGAC	chr8	71473226	71473237	12.641	-	GCCCTCTTGTGG	0	-9
chr8	94948590	94948601	9.88606	+	CTCCCAGGATGC	chr8	94948601	94948612	9.5031	+	CCAGCAGGAGGC	0	9
chr8	119172737	119172748	8.63951	+	TACCCAGCATTC	chr8	119172726	119172737	10.5325	-	GCCCTCTGGTGT	0	-9
chr9	70966185	70966196	9.20047	+	TTCCCAACAGGC	chr9	70966196	70966207	10.8147	+	CCAGAAGATGGC	0	9
chr9	116473071	116473082	8.92356	-	GCCTTCTGGGCA	chr9	116473060	116473071	11.2202	-	GCCCTCTTCTGG	0	-9
chrX	48098235	48098246	8.69034	+	ATTCCAGAATGC	chrX	48098246	48098257	10.8147	+	CCAGAAGATGGC	0	9
chrX	140761870	140761881	8.90275	+	TACCCACCAGGC	chrX	140761881	140761892	8.90019	+	CCACAAGATGTC	0	9
chr11	73723087	73723098	8.53567	+	ATCCCAGAAACC	chr11	73723075	73723086	9.39843	+	CCAGAAGGGGGA	0	-10
chr12	32924837	32924848	8.71588	+	TCCCCAGCATCC	chr12	32924849	32924860	10.6942	+	ACACCAGGTGGC	0	10
chr14	21592331	21592342	8.63356	+	TACCCACAGTGC	chr14	21592343	21592354	11.2202	+	CCAGAAGAGGGC	0	10
chr15	73364169	73364180	9.75343	-	GAATGCTGGGAA	chr15	73364157	73364168	10.6942	-	GCCACCTGGTGT	0	-10
chr15	98417502	98417513	10.5313	-	GCATGCTGGGTA	chr15	98417490	98417501	10.5715	-	GCCACCTAGTGT	0	-10
chr18	72029181	72029192	9.75343	+	TTCCCAGCATTC	chr18	72029193	72029204	9.39873	+	CCAGCAGGGGTC	0	10
chr19	30395909	30395920	9.24321	-	GGATGGTGGGAG	chr19	30395897	30395908	10.0043	-	GCCATCTAGTGT	0	-10
chr1	33684647	33684658	11.1384	+	GTCCCAGAATGC	chr1	33684659	33684670	13.6268	+	CCACTAGGTGGC	0	10
chr1	62907809	62907820	8.76213	+	CTCCCAGTATGC	chr1	62907821	62907832	9.81703	+	CCAGTAGGTGGA	0	10
chr1	131985920	131985931	9.88606	+	CTCCCAGGATGC	chr1	131985932	131985943	9.7474	+	ACACAAGGTGGC	0	10
chr1	181022563	181022574	8.98764	-	GCTTGCTGGGAT	chr1	181022575	181022586	9.14708	+	CCTGTAGAGGGC	0	10
chr2	128396139	128396150	9.965	-	GCCTGCCGGGAA	chr2	128396127	128396138	9.30876	-	GCCACCTACAGG	0	-10
chr2	163400093	163400104	8.71588	-	GGATGCTGGGGA	chr2	163400081	163400092	10.6942	-	GCCACCTGGTGT	0	-10
chr2	164403063	164403074	9.3163	-	GCCTGCTGGGTC	chr2	164403051	164403062	11.3362	+	CCGCCAGGGGGC	0	-10
chr2	165349694	165349705	10.4123	-	GCATTATGGGAA	chr2	165349682	165349693	9.11164	-	GCCCTCTGCTGT	0	-10
chr4	135422082	135422093	10.9856	+	TTCCCAGCATCC	chr4	135422094	135422105	9.27333	+	ACAGCAGGTGGC	0	10
chr5	124267359	124267370	10.2711	-	GGATGCTGGGAC	chr5	124267347	124267358	9.05449	-	GCCCCCATGTGG	0	-10
chr5	148451616	148451627	8.48154	-	GGCTGCTGGAAA	chr5	148451604	148451615	10.6942	-	GCCACCTGGTGT	0	-10
chr6	55246767	55246778	8.50545	+	TTCCCAGCATGG	chr6	55246755	55246766	9.01703	+	CCAACAGGTGGC	0	-10
chr6	80205990	80206001	8.97093	-	GTATGCTGGGAG	chr6	80205978	80205989	10.6942	-	GCCACCTGGTGT	0	-10
chr6	86672022	86672033	10.9856	+	TTCCCAGCATCC	chr6	86672034	86672045	10.6942	+	ACACCAGGTGGC	0	10
chr6	87028736	87028747	9.69462	+	TTCCCAGAAACC	chr6	87028748	87028759	9.7474	+	ACACAAGGTGGC	0	10
chr7	45193565	45193576	10.0308	-	GCCTGCTGGGTA	chr7	45193553	45193564	9.43146	-	GCCACCTGCAGG	0	-10
chr7	119011364	119011375	9.84082	+	TTCCCAGGATCC	chr7	119011376	119011387	9.87856	+	CCACTTGGGGGC	0	10
chr8	125158144	125158155	10.3712	-	GGATGCTGGGAG	chr8	125158132	125158143	10.127	-	GCCATCTGGTGT	0	-10
chr9	7252980	7252991	10.9856	+	TTCCCAGCATCC	chr9	7252992	7253003	9.27333	+	ACAGCAGGTGGC	0	10
chr9	21485784	21485795	8.55681	-	GGATGCTGGGCA	chr9	21485772	21485783	9.37259	-	TCCATCTGCTGG	0	-10
chr9	46021454	46021465	9.75343	+	TTCCCAGCATTC	chr9	46021466	46021477	13.7495	+	CCACCAGGTGGC	0	10
chr9	56144564	56144575	9.01858	+	TTCCCACCAAGC	chr9	56144552	56144563	12.1669	-	GCCCTCTGCTGG	0	-10
chr9	65540355	65540366	10.9856	+	TTCCCAGCATCC	chr9	65540367	65540378	10.6942	+	ACACCAGGTGGC	0	10
chr9	114751727	114751738	9.48698	+	TTCCCAGCAACC	chr9	114751739	114751750	9.7474	+	ACACAAGGTGGC	0	10
chrX	142690953	142690964	8.52678	-	GCCTGCTGGAAG	chrX	142690965	142690976	11.2202	+	CCAGAAGAGGGC	0	10
chrX	160313997	160314008	9.48698	+	TTCCCAGCAACC	chrX	160314009	160314020	10.5715	+	ACACTAGGTGGC	0	10
chr10	9894121	9894132	9.29425	+	CTCCCAAAATGC	chr10	9894108	9894119	11.2202	-	GCCCTCTTCTGG	1	-11
chr10	127479253	127479264	8.80213	+	ATCCCAGAATTC	chr10	127479266	127479277	12.2059	+	CCAGTAGGTGGC	1	11
chr11	32486485	32486496	11.0308	-	GCATGCTGGGAG	chr11	32486498	32486509	11.2202	+	CCAGAAGAGGGC	1	11
chr11	120021259	120021270	8.62587	+	GTCCCAGGAGCC	chr11	120021272	120021283	9.65535	+	CCAGTAGAGGGA	1	11
chr13	113174060	113174071	9.71538	-	GGCCTCTGGGAA	chr13	113174073	113174084	8.89015	+	CCTGAAGGGGGC	1	11
chr14	75230033	75230044	9.80273	-	GCATGGTGGGAC	chr14	75230020	75230031	14.0322	+	CCACTAGGGGGC	1	-11
chr14	105198577	105198588	9.80273	+	GTCCCACCATGC	chr14	105198590	105198601	14.0322	-	GCCCCCTAGTGG	1	11
chr17	47669203	47669214	8.63433	+	GTTCCAGAAGGC	chr17	47669190	47669201	11.2202	-	GCCCTCTTCTGG	1	-11
chr17	65071287	65071298	9.69462	+	TTCCCAGAAACC	chr17	65071300	65071311	11.3606	+	CCACCAGGTGGA	1	11
chr18	31924429	31924440	9.37688	-	GCTCTCTGGGAA	chr18	31924442	31924453	9.5031	+	CCAGCAGGAGGC	1	11
chr1	132430077	132430088	8.63433	-	GCCTTCTGGAAC	chr1	132430090	132430101	11.2202	+	CCAGAAGAGGGC	1	11
chr1	151356164	151356175	8.70603	-	GCTTGATGGGAA	chr1	151356177	151356188	10.6707	+	CCACTAGATGGA	1	11
chr2	79975628	79975639	8.98373	+	TTCCCAGAGTTC	chr2	79975641	79975652	9.77805	-	TCCCTCTGCTGG	1	11
chr2	85185903	85185914	9.36484	-	GGATTCTGGGTC	chr2	85185890	85185901	10.2521	+	CCACAAGAGGGA	1	-11
chr2	158146473	158146484	8.69103	-	GGCTGCCGGGAG	chr2	158146486	158146497	12.7341	-	GCCCCCTGCTGG	1	11
chr3	97339017	97339028	8.4573	-	GTATGGTGGGAA	chr3	97339004	97339015	13.4651	-	GCCCTCTAGTGG	1	-11
chr3	138564575	138564586	10.4851	+	TTCCCAGCAGCC	chr3	138564588	138564599	10.6942	+	ACACCAGGTGGC	1	11
chr5	24969817	24969828	9.57995	-	GCATTCTGGGTT	chr5	24969804	24969815	10.8012	-	GCCTCCTAGTGG	1	-11
chr5	36598565	36598576	8.51364	+	TTTCCACCATGC	chr5	36598578	36598589	10.6942	+	ACACCAGGTGGC	1	11
chr5	139274741	139274752	9.34032	-	GGCTCCTGGGAA	chr5	139274754	139274765	9.43146	-	GCCACCTGCAGG	1	11
chr5	142581739	142581750	8.55681	+	TGCCCAGCATCC	chr5	142581752	142581763	11.1989	+	CCACCAGAGGGA	1	11
chr6	33219705	33219716	8.49603	-	GCCTTGTGGGTG	chr6	33219692	33219703	12.0442	+	CCAGTAGAGGGC	1	-11
chr6	91286861	91286872	8.73441	+	CTTCCAGAAGGC	chr6	91286848	91286859	12.6114	+	CCAGTAGGGGGC	1	-11
chr8	95180865	95180876	9.08144	-	GCACTCCGGGAG	chr8	95180878	95180889	9.93974	+	CCAGCAGGTGGA	1	11
chr8	120509203	120509214	9.76062	+	CTCCCAGAGGGC	chr8	120509190	120509201	13.5878	+	CCACCAGAGGGC	1	-11
chr9	85677779	85677790	10.0793	+	TACCCAGAATCC	chr9	85677766	85677777	9.23321	+	TCACCAGAGGGC	1	-11
chr9	111817651	111817662	9.52394	+	GACCCAGAAGGC	chr9	111817664	111817675	10.9239	-	GCCTCCTGGTGG	1	11
chrX	133093175	133093186	9.80273	+	GTCCCACCATGC	chrX	133093188	133093199	14.0322	-	GCCCCCTAGTGG	1	11
chr10	122630994	122631005	9.03303	-	GCACTGTGGGAC	chr10	122630980	122630991	9.43412	-	GCCCTCAGGTGG	2	-12
chr11	67864180	67864191	8.62543	-	GAATGGTGGGAA	chr11	67864166	67864177	10.7934	-	TCCATCTGGTGG	2	-12
chr14	70348330	70348341	10.738	-	GCCTTCTGGGAG	chr14	70348344	70348355	12.6114	+	CCAGTAGGGGGC	2	12
chr14	122953502	122953513	8.49689	+	TTTCCAGGATGC	chr14	122953516	122953527	12.7341	+	CCAGCAGGGGGC	2	12
chr16	13588304	13588315	8.56662	+	TTCCCACAAACC	chr16	13588318	13588329	8.90595	+	CCACTTGATGGC	2	12
chr1	150782029	150782040	8.41984	-	GGCTTCTGGGTT	chr1	150782015	150782026	9.90553	-	GCCACCTTGAGG	2	-12
chr2	25711540	25711551	8.65824	+	TTCCCTGAATGC	chr2	25711554	25711565	8.98894	+	ACAGTAGAGGGC	2	12
chr2	102804229	102804240	8.53567	-	GGTTTCTGGGAT	chr2	102804243	102804254	13.4651	+	CCACTAGAGGGC	2	12
chr3	122637924	122637935	8.4506	+	TTCCCTGCATGC	chr3	122637938	122637949	9.02865	+	CCACCTGATGGC	2	12
chr4	19753909	19753920	8.60466	+	TTCCGAGAATGC	chr4	19753895	19753906	9.7474	-	GCCACCTTGTGT	2	-12
chr4	55197412	55197423	8.78139	-	GAATTCCGGGAA	chr4	55197398	55197409	8.92818	+	GCACTAGAGGGC	2	-12
chr4	119241853	119241864	8.49603	+	CACCCACAAGGC	chr4	119241839	119241850	9.39489	+	TCACCAGGTGGC	2	-12
chr4	131249179	131249190	8.87181	+	AACCCAGCAGGC	chr4	131249193	131249204	9.15062	-	GCCACCTACTGT	2	12
chr6	49781710	49781721	9.90281	-	GCATGGTGGGAG	chr6	49781696	49781707	9.08986	-	GCCACCTAGTGC	2	-12
chr7	121637043	121637054	9.61089	+	TACCCACAATGC	chr7	121637029	121637040	11.3818	+	CCAGAAGGTGGC	2	-12
chr8	18222715	18222726	8.63874	+	TACCCATAATCC	chr8	18222729	18222740	9.5031	+	CCAGCAGGAGGC	2	12
chr8	98929851	98929862	8.59449	-	GAATGCTGGGAT	chr8	98929837	98929848	9.93974	+	CCAGCAGGTGGA	2	-12
chr9	60283733	60283744	8.86349	-	GGACCCTGGGAA	chr9	60283747	60283758	14.0322	+	CCACTAGGGGGC	2	12
chr9	110890624	110890635	9.91689	+	CACCCAGCATGC	chr9	110890610	110890621	11.1351	+	CCTCTAGGGGGC	2	-12
chr10	19090896	19090907	9.02259	+	TTCCCAGGGGGC	chr10	19090881	19090892	9.03046	-	GCCACCTCCTGG	3	-13
chr10	82909457	82909468	8.84714	-	GAATTCTGGGTA	chr10	82909472	82909483	13.6268	+	CCACTAGGTGGC	3	13
chr11	16790117	16790128	9.99993	-	GCCTCCTGGGAA	chr11	16790132	16790143	9.39489	-	GCCACCTGGTGA	3	13
chr13	22860345	22860356	8.54203	-	GCATGTTGGGAT	chr13	22860360	22860371	10.0829	+	CCACTAGAGGGT	3	13
chr14	55237298	55237309	8.90872	-	GCACCCTGGGAG	chr14	55237283	55237294	10.2056	-	ACCCTCTGGTGG	3	-13
chr14	74856149	74856160	9.0362	-	GGACTCCGGGAA	chr14	74856134	74856145	11.2202	+	CCAGAAGAGGGC	3	-13
chr15	12339239	12339250	8.68188	-	GGATCCTGGGAT	chr15	12339224	12339235	11.2202	+	CCAGAAGAGGGC	3	-13
chr16	26371882	26371893	9.85113	+	CTCCCGGCATGC	chr16	26371897	26371908	14.1549	-	GCCCCCTGGTGG	3	13
chr18	22523153	22523164	8.77253	+	GTCCCAGCAACC	chr18	22523138	22523149	12.7341	+	CCAGCAGGGGGC	3	-13
chr18	33883972	33883983	8.59449	+	ATCCCAGCATTC	chr18	33883987	33883998	9.84666	+	CCACAAGATGGA	3	13
chr19	5050418	5050429	9.60995	+	CTCCCACAAGGC	chr19	5050403	5050414	9.22925	+	CCAGTAGGGGGT	3	-13
chr19	47107481	47107492	9.82663	-	GGATGCTGGGAT	chr19	47107466	47107477	9.5031	-	GCCTCCTGCTGG	3	-13
chr1	58723212	58723223	10.0343	+	ATCCCAGAATCC	chr1	58723227	58723238	11.0762	-	TCCCTCTAGTGG	3	13
chr2	10577967	10577978	8.42669	+	GTTCCAGCAGGC	chr2	10577982	10577993	8.99326	+	CCAGCAGGTGTC	3	13
chr4	83551186	83551197	9.08025	+	CTCCCAGAAACC	chr4	83551201	83551212	11.2202	-	GCCCTCTTCTGG	3	13
chr5	24326928	24326939	11.8528	+	TTCCCAGAATGC	chr5	24326943	24326954	10.3452	+	CCAGCAGGGGGA	3	13
chr5	100003989	100004000	9.60995	+	CTCCCACAAGGC	chr5	100004004	100004015	10.6501	-	ACCCCCTAGTGG	3	13
chr5	129544484	129544495	8.886	+	TACCCAGGAGGC	chr5	129544469	129544480	10.4513	+	CCACGAGGTGGC	3	-13
chr5	149336075	149336086	9.17857	+	CTCCCAGAATAC	chr5	149336060	149336071	13.0596	-	GCCATCTAGTGG	3	-13
chr6	17670822	17670833	9.37115	+	TACCCAGCAGCC	chr6	17670837	17670848	9.58572	-	GCCCTCTTGTGT	3	13
chr6	41493744	41493755	10.0244	+	GACCCAGAATGC	chr6	41493759	41493770	10.5325	+	ACACCAGAGGGC	3	13
chr6	148705908	148705919	8.63433	+	GTTCCAGAAGGC	chr6	148705893	148705904	9.01703	+	CCAACAGGTGGC	3	-13
chr9	63782176	63782187	9.5853	+	TTCCCAGCATAC	chr9	63782191	63782202	12.1669	+	CCAGCAGAGGGC	3	13
chr11	44103328	44103339	10.4851	+	TTCCCAGCAGCC	chr11	44103312	44103323	9.7474	-	GCCACCTTGTGT	4	-14
chr11	76587661	76587672	10.9856	-	GGATGCTGGGAA	chr11	76587645	76587656	9.77805	+	CCAGCAGAGGGA	4	-14
chr11	114179333	114179344	9.34032	+	TTCCCAGGAGCC	chr11	114179317	114179328	9.27333	-	GCCACCTGCTGT	4	-14
chr11	114194334	114194345	9.52309	+	TTCCCAGGGTGC	chr11	114194318	114194329	9.3804	+	CCAGTAGGAGGC	4	-14
chr12	106688873	106688884	9.24662	+	GTCCCAGAATTC	chr12	106688889	106688900	9.43146	+	CCTGCAGGTGGC	4	14
chr14	15295591	15295602	9.48698	-	GGTTGCTGGGAA	chr14	15295575	15295586	11.2202	+	CCAGAAGAGGGC	4	-14
chr14	67228496	67228507	10.6379	-	GCCTTCTGGGAC	chr14	67228512	67228523	9.43146	-	GCCACCTGCAGG	4	14
chr17	50776049	50776060	8.87498	-	GCCTGCTGGGGA	chr17	50776065	50776076	9.25887	+	CCACAAGAGGGT	4	14
chr18	49488607	49488618	8.78139	+	TTCCCGGAATTC	chr18	49488591	49488602	9.1105	-	GCCCTCTAGTGA	4	-14
chr19	36627668	36627679	9.62403	+	CACCCAGAAGGC	chr19	36627652	36627663	8.93671	+	CCACAGGGTGGC	4	-14
chr1	34410856	34410867	8.58705	-	GCATGTTGGGTA	chr1	34410872	34410883	9.24989	-	TCCATCTACTGG	4	14
chr1	127135409	127135420	9.70097	+	TTCCCAACATGC	chr1	127135393	127135404	9.5031	+	CCAGCAGGAGGC	4	-14
chr1	132970783	132970794	8.48323	+	TTCCCAGAGGTC	chr1	132970799	132970810	11.2202	-	GCCCTCTTCTGG	4	14
chr4	51902277	51902288	8.46247	+	TTCCCAGAAATC	chr4	51902293	51902304	8.99296	-	TCCACCTTCTGG	4	14
chr5	29468159	29468170	9.39917	-	GGATTCCGGGAG	chr5	29468143	29468154	9.3804	-	GCCTCCTACTGG	4	-14
chr6	48166163	48166174	8.71588	+	TCCCCAGCATCC	chr6	48166147	48166158	13.1823	-	GCCATCTGGTGG	4	-14
chr7	43678731	43678742	8.96442	-	GGCTTCTGGGTG	chr7	43678715	43678726	14.1549	+	CCACCAGGGGGC	4	-14
chr7	66292210	66292221	10.9307	-	GCATGCTGGGAC	chr7	66292226	66292237	8.92818	+	GCACTAGAGGGC	4	14
chr8	82075456	82075467	8.57798	+	GTCCCAGAAGAC	chr8	82075440	82075451	8.93595	+	CCAGCAGAAGGC	4	-14
chr8	95235843	95235854	8.59372	-	GGATTATGGGAT	chr8	95235859	95235870	13.5878	-	GCCCTCTGGTGG	4	14
chr8	117336382	117336393	9.46057	-	GACTTCTGGGAA	chr8	117336366	117336377	11.2202	+	CCAGAAGAGGGC	4	-14
chr9	104138319	104138330	8.58738	-	GGCCTGTGGGAA	chr9	104138335	104138346	9.10139	+	CCCCCAGAGGGC	4	14
chrX	165948645	165948656	8.427	-	GGATGTTGGGAG	chrX	165948661	165948672	8.98894	+	ACAGTAGAGGGC	4	14
chr11	74649279	74649290	8.89867	+	CTCCCGGAAGCC	chr11	74649296	74649307	9.80035	+	TCACCAGGGGGC	5	15
chr11	112854195	112854206	10.0652	+	TTCCCACAATCC	chr11	112854212	112854223	9.43146	-	GCCACCTGCAGG	5	15
chr12	76016854	76016865	8.41829	+	CACCCAGCAAGC	chr12	76016837	76016848	14.1549	+	CCACCAGGGGGC	5	-15
chr13	60081664	60081675	8.46247	+	TTCCCAGAAATC	chr13	60081647	60081658	9.46734	-	GACACCTTGTGG	5	-15
chr14	55590627	55590638	8.51177	+	GTCCCACAAAGC	chr14	55590644	55590655	8.8689	-	TCCCCCTGGAGG	5	15
chr15	71949212	71949223	8.4827	-	GCATGCTGGAAT	chr15	71949229	71949240	9.37259	+	CCAGCAGATGGA	5	15
chr15	74576198	74576209	8.74271	-	GGCTGGTGGGAG	chr15	74576181	74576192	12.6114	-	GCCCCCTACTGG	5	-15
chr15	76985383	76985394	9.48698	-	GGTTGCTGGGAA	chr15	76985366	76985377	11.2202	+	CCAGAAGAGGGC	5	-15
chr16	44674777	44674788	9.13422	-	GCAATCTGGGAA	chr16	44674760	44674771	10.8147	+	CCAGAAGATGGC	5	-15
chr16	90173353	90173364	9.48698	+	TTCCCAGCAACC	chr16	90173370	90173381	11.2202	-	GCCCTCTTCTGG	5	15
chr17	24437314	24437325	8.71592	-	GCCTGCTGGGCA	chr17	24437331	24437342	11.7873	-	GCCCCCTTCTGG	5	15
chr18	63740609	63740620	8.74851	-	GGCTTTTGGGAA	chr18	63740592	63740603	12.7341	+	CCAGCAGGGGGC	5	-15
chr18	77180151	77180162	10.6379	+	GTCCCAGAAGGC	chr18	77180134	77180145	10.2852	-	GCCATCTGGAGG	5	-15
chr18	80648167	80648178	8.47351	-	GGACTGTGGGAG	chr18	80648150	80648161	9.5031	+	CCAGCAGGAGGC	5	-15
chr19	26383507	26383518	9.70413	-	GCCTGATGGGAA	chr19	26383490	26383501	9.65535	-	TCCCTCTACTGG	5	-15
chr19	38848634	38848645	9.69462	+	TTCCCAGAAACC	chr19	38848651	38848662	10.8147	-	GCCATCTTCTGG	5	15
chr1	36251656	36251667	9.08479	-	GTCTGCTGGGAA	chr1	36251673	36251684	9.67879	+	ACAGCAGGGGGC	5	15
chr1	181232259	181232270	9.22646	+	CTCCCAGGATCC	chr1	181232276	181232287	9.46734	+	CCACAAGGTGTC	5	15
chr1	181292204	181292215	8.76445	-	GGATTCTGGGCA	chr1	181292187	181292198	9.01703	+	CCAACAGGTGGC	5	-15
chr2	31475821	31475832	10.4862	-	GCATGCTGGGAT	chr2	31475838	31475849	9.02865	+	CCACCCGAGGGC	5	15
chr2	103298265	103298276	8.85026	+	GTCCCACAAGCC	chr2	103298282	103298293	9.65535	+	CCAGTAGAGGGA	5	15
chr3	20787089	20787100	8.60579	-	GCACTCTGGGGA	chr3	20787072	20787083	9.77805	-	TCCCTCTGCTGG	5	-15
chr3	20801470	20801481	8.60579	+	TCCCCAGAGTGC	chr3	20801487	20801498	9.77805	+	CCAGCAGAGGGA	5	15
chr3	159035142	159035153	8.41984	-	GGCTTCTGGGTT	chr3	159035159	159035170	10.4098	-	GCCCTCTAGTGT	5	15
chr6	7277636	7277647	8.62543	-	GAATGGTGGGAA	chr6	7277653	7277664	9.27333	+	ACAGCAGGTGGC	5	15
chr6	86158039	86158050	9.66053	+	GTCCCAGAGGGC	chr6	86158056	86158067	11.2202	-	GCCCTCTTCTGG	5	15
chr6	127645298	127645309	9.91177	-	GCCTTATGGGAA	chr6	127645315	127645326	9.77805	-	TCCCTCTGCTGG	5	15
chr8	106768280	106768291	8.73441	-	GCCTTCTGGAAG	chr8	106768263	106768274	11.2202	+	CCAGAAGAGGGC	5	-15
chr8	123881015	123881026	8.93127	+	TTCCCAAAGTGC	chr8	123880998	123881009	9.93974	+	CCAGCAGGTGGA	5	-15
chr9	73663049	73663060	8.80864	-	GCACCCTGGGAC	chr9	73663032	73663043	11.2202	+	CCAGAAGAGGGC	5	-15
chr9	117052108	117052119	8.57798	+	GTCCCAGAAGAC	chr9	117052125	117052136	11.2202	-	GCCCTCTTCTGG	5	15
chr9	120479862	120479873	9.35824	-	GCATGGTGGGAT	chr9	120479879	120479890	11.2202	-	GCCCTCTTCTGG	5	15
chrX	101615845	101615856	8.42669	-	GCCTGCTGGAAC	chrX	101615828	101615839	8.86878	+	CCAGGAGAGGGC	5	-15
chr11	41139303	41139314	8.98373	+	TTCCCAGAGTTC	chr11	41139285	41139296	12.6114	-	GCCCCCTACTGG	6	-16
chr11	91217682	91217693	9.45085	-	GGATTGTGGGAG	chr11	91217700	91217711	8.96862	+	CCGGAAGGGGGC	6	16
chr12	73767874	73767885	10.0343	+	ATCCCAGAATCC	chr12	73767892	73767903	9.84696	+	CCACCAGATGTC	6	16
chr13	53127846	53127857	9.69462	+	TTCCCAGAAACC	chr13	53127864	53127875	11.2202	-	GCCCTCTTCTGG	6	16
chr15	71609876	71609887	8.64669	-	GCCCTCTGGGTG	chr15	71609858	71609869	10.7728	+	CCACCAGGGGGT	6	-16
chr17	35972900	35972911	10.0244	+	GACCCAGAATGC	chr17	35972918	35972929	8.86878	+	CCAGGAGAGGGC	6	16
chr17	51405285	51405296	8.60868	-	GAATCCTGGGAA	chr17	51405267	51405278	12.2059	-	GCCACCTACTGG	6	-16
chr17	59067865	59067876	8.63464	-	GGATTTTGGGAG	chr17	59067883	59067894	9.43593	+	CCAGGAGGGGGC	6	16
chr18	22889506	22889517	9.45085	-	GGATTGTGGGAG	chr18	22889524	22889535	9.26978	+	CCTGCAGAGGGC	6	16
chr18	33008933	33008944	9.45085	-	GGATTGTGGGAG	chr18	33008951	33008962	9.43593	+	CCAGGAGGGGGC	6	16
chr18	64807682	64807693	8.55938	+	TTCCCATGAGGC	chr18	64807700	64807711	10.6906	+	CCTCCAGAGGGC	6	16
chr1	150591399	150591410	10.0244	+	GACCCAGAATGC	chr1	150591417	150591428	14.1549	-	GCCCCCTGGTGG	6	16
chr2	156923231	156923242	8.83058	+	GTCCCATCATCC	chr2	156923213	156923224	9.77805	-	TCCCTCTGCTGG	6	-16
chr4	148359141	148359152	9.04453	+	TTCCCATCAGCC	chr4	148359159	148359170	9.26978	-	GCCCTCTGCAGG	6	16
chr5	118175344	118175355	9.66053	-	GCCCTCTGGGAC	chr5	118175326	118175337	8.86878	+	CCAGGAGAGGGC	6	-16
chr6	112837635	112837646	8.51177	-	GCTTTGTGGGAC	chr6	112837617	112837628	10.6906	-	GCCCTCTGGAGG	6	-16
chr7	101489888	101489899	9.14114	+	TTTCCAGCAGGC	chr7	101489870	101489881	9.41003	-	GCCTTCTTGTGG	6	-16
chr7	126039642	126039653	10.6927	-	GGCTTCTGGGAA	chr7	126039624	126039635	8.93595	+	CCAGCAGAAGGC	6	-16
chr8	58065792	58065803	8.98373	+	TTCCCAGAGTTC	chr8	58065774	58065785	11.7873	-	GCCCCCTTCTGG	6	-16
chr8	68245308	68245319	8.58069	-	GGTTTCTGGGTA	chr8	68245290	68245301	9.19363	-	GCCATCCAGTGG	6	-16
chr8	70304543	70304554	8.86434	-	GGCTTCTGGGTC	chr8	70304525	70304536	10.6906	-	GCCCTCTGGAGG	6	-16
chr8	122264908	122264919	11.0308	-	GCATGCTGGGAG	chr8	122264890	122264901	9.01703	+	CCAACAGGTGGC	6	-16
chr9	62726612	62726623	8.84098	-	GCCTCCTGGGAT	chr9	62726630	62726641	10.8523	-	GCCACCTGGAGG	6	16
chr9	73275617	73275628	8.63356	-	GCACTGTGGGTA	chr9	73275599	73275610	12.1669	+	CCAGCAGAGGGC	6	-16
chr10	11280845	11280856	10.6927	+	TTCCCAGAAGCC	chr10	11280864	11280875	10.6906	-	GCCCTCTGGAGG	7	17
chr10	30104478	30104489	9.45085	-	GGATTGTGGGAG	chr10	30104497	30104508	9.43593	+	CCAGGAGGGGGC	7	17
chr10	60996932	60996943	9.45085	+	CTCCCACAATCC	chr10	60996913	60996924	8.96862	-	GCCCCCTTCCGG	7	-17
chr10	76220262	76220273	8.85773	+	ATCCCACCAGGC	chr10	76220243	76220254	8.99296	-	TCCACCTTCTGG	7	-17
chr11	56325074	56325085	9.45085	+	CTCCCACAATCC	chr11	56325055	56325066	9.43593	-	GCCCCCTCCTGG	7	-17
chr11	102578872	102578883	9.53984	+	TTCCCACCGTGC	chr11	102578891	102578902	14.0322	-	GCCCCCTAGTGG	7	17
chr12	15494335	15494346	8.83307	+	TTCCCACAATTC	chr12	15494316	15494327	11.7873	-	GCCCCCTTCTGG	7	-17
chr12	36704551	36704562	8.41984	-	GGCTTCTGGGTT	chr12	36704532	36704543	10.7934	-	TCCATCTGGTGG	7	-17
chr13	44124276	44124287	8.98373	-	GAACTCTGGGAA	chr13	44124257	44124268	8.93595	-	GCCTTCTGCTGG	7	-17
chr13	53215943	53215954	8.74271	-	GGCTGGTGGGAG	chr13	53215924	53215935	9.43146	+	CCTGCAGGTGGC	7	-17
chr13	63647843	63647854	9.77063	-	GGCTGCTGGGAC	chr13	63647824	63647835	9.58572	+	ACACAAGAGGGC	7	-17
chr13	92866877	92866888	9.50987	-	GCCTTGTGGGAC	chr13	92866896	92866907	10.3452	+	CCAGCAGGGGGA	7	17
chr13	104160713	104160724	10.0652	-	GGATTGTGGGAA	chr13	104160732	104160743	9.43593	+	CCAGGAGGGGGC	7	17
chr14	38663629	38663640	8.63464	+	CTCCCAAAATCC	chr14	38663610	38663621	9.29979	-	GCCCCCTATTGG	7	-17
chr15	91372855	91372866	9.45085	+	CTCCCACAATCC	chr15	91372836	91372847	9.43593	-	GCCCCCTCCTGG	7	-17
chr15	96665413	96665424	9.45085	-	GGATTGTGGGAG	chr15	96665432	96665443	9.43593	+	CCAGGAGGGGGC	7	17
chr16	10865707	10865718	9.08661	-	GCATGTTGGGAG	chr16	10865688	10865699	9.30565	-	GACCTCTTGTGG	7	-17
chr17	49852457	49852468	8.42302	-	GGCTTCTGGGGA	chr17	49852438	49852449	12.3286	-	GCCACCTGCTGG	7	-17
chr18	15825141	15825152	10.0652	-	GGATTGTGGGAA	chr18	15825160	15825171	9.43593	+	CCAGGAGGGGGC	7	17
chr18	59000195	59000206	9.45085	+	CTCCCACAATCC	chr18	59000176	59000187	11.7873	-	GCCCCCTTCTGG	7	-17
chr19	26219459	26219470	8.47351	-	GGACTGTGGGAG	chr19	26219478	26219489	13.2082	+	CCACAAGGGGGC	7	17
chr19	33296465	33296476	9.20047	+	TTCCCAACAGGC	chr19	33296484	33296495	11.2202	+	CCAGAAGAGGGC	7	17
chr1	152452567	152452578	9.69462	+	TTCCCAGAAACC	chr1	152452548	152452559	9.37259	+	CCAGCAGATGGA	7	-17
chr1	165580349	165580360	8.68398	-	GCATTATGGGTG	chr1	165580368	165580379	8.93671	-	GCCACCCTGTGG	7	17
chr1	174868860	174868871	8.47351	-	GGACTGTGGGAG	chr1	174868879	174868890	9.43593	+	CCAGGAGGGGGC	7	17
chr2	36229845	36229856	9.45085	+	CTCCCACAATCC	chr2	36229826	36229837	9.43593	-	GCCCCCTCCTGG	7	-17
chr2	143472406	143472417	10.1105	+	CTCCCACAATGC	chr2	143472387	143472398	9.43593	-	GCCCCCTCCTGG	7	-17
chr3	4784547	4784558	9.45085	-	GGATTGTGGGAG	chr3	4784566	4784577	12.6114	+	CCAGTAGGGGGC	7	17
chr3	57854116	57854127	9.45085	+	CTCCCACAATCC	chr3	57854097	57854108	12.7341	-	GCCCCCTGCTGG	7	-17
chr3	67770608	67770619	9.17857	+	CTCCCAGAATAC	chr3	67770589	67770600	11.3818	-	GCCACCTTCTGG	7	-17
chr3	102684690	102684701	9.45085	+	CTCCCACAATCC	chr3	102684671	102684682	10.3452	-	TCCCCCTGCTGG	7	-17
chr3	104101912	104101923	9.18968	+	TTTCCAGAATCC	chr3	104101931	104101942	9.1105	-	GCCCTCTAGTGA	7	17
chr4	4496081	4496092	9.45085	-	GGATTGTGGGAG	chr4	4496100	4496111	9.43593	+	CCAGGAGGGGGC	7	17
chr4	66331086	66331097	10.0652	+	TTCCCACAATCC	chr4	66331067	66331078	9.43593	-	GCCCCCTCCTGG	7	-17
chr4	80830933	80830944	9.1383	+	CTCCCATAATCC	chr4	80830914	80830925	12.6114	-	GCCCCCTACTGG	7	-17
chr4	134249806	134249817	10.4788	-	GGATTCTGGGAC	chr4	134249825	134249836	12.3286	+	CCAGCAGGTGGC	7	17
chr4	136242503	136242514	9.48698	-	GGTTGCTGGGAA	chr4	136242484	136242495	11.2202	+	CCAGAAGAGGGC	7	-17
chr5	67937245	67937256	9.45085	-	GGATTGTGGGAG	chr5	67937264	67937275	9.43593	+	CCAGGAGGGGGC	7	17
chr5	82060860	82060871	10.5788	+	CTCCCAGAATCC	chr5	82060841	82060852	11.7873	-	GCCCCCTTCTGG	7	-17
chr5	137376412	137376423	9.57995	+	AACCCAGAATGC	chr5	137376431	137376442	11.6433	-	TCCCCCTAGTGG	7	17
chr6	5865233	5865244	9.45085	-	GGATTGTGGGAG	chr6	5865252	5865263	9.39843	+	CCAGAAGGGGGA	7	17
chr6	65160665	65160676	8.83307	-	GAATTGTGGGAA	chr6	65160684	65160695	9.43593	+	CCAGGAGGGGGC	7	17
chr6	74968901	74968912	10.0652	+	TTCCCACAATCC	chr6	74968882	74968893	9.43593	-	GCCCCCTCCTGG	7	-17
chr6	114345110	114345121	8.51985	-	GCAATCTGGGAG	chr6	114345129	114345140	9.03046	+	CCAGGAGGTGGC	7	17
chr6	123806988	123806999	8.77214	-	GCATCCTGGGTG	chr6	123807007	123807018	9.25887	+	CCACAAGAGGGT	7	17
chr7	3385553	3385564	9.45085	-	GGATTGTGGGAG	chr7	3385572	3385583	9.43593	+	CCAGGAGGGGGC	7	17
chr7	5780512	5780523	9.45085	-	GGATTGTGGGAG	chr7	5780531	5780542	9.43593	+	CCAGGAGGGGGC	7	17
chr7	5940718	5940729	9.45085	-	GGATTGTGGGAG	chr7	5940737	5940748	9.43593	+	CCAGGAGGGGGC	7	17
chr7	50248492	50248503	8.63464	+	CTCCCAAAATCC	chr7	50248473	50248484	9.43593	-	GCCCCCTCCTGG	7	-17
chr7	99028305	99028316	8.46247	-	GATTTCTGGGAA	chr7	99028324	99028335	11.2202	-	GCCCTCTTCTGG	7	17
chr7	109267113	109267124	9.55827	+	CTCCCGGAAGGC	chr7	109267132	109267143	10.4138	-	TCCACCTTGTGG	7	17
chr7_GL456219_random	127046	127057	9.45085	-	GGATTGTGGGAG	chr7_GL456219_random	127065	127076	9.43593	+	CCAGGAGGGGGC	7	17
chr8	64910053	64910064	9.45085	+	CTCCCACAATCC	chr8	64910034	64910045	9.03046	-	GCCACCTCCTGG	7	-17
chr8	70652420	70652431	9.13312	+	CTCCCACAGTGC	chr8	70652401	70652412	10.0013	+	CCACCTGGGGGC	7	-17
chr9	9200455	9200466	9.1383	+	CTCCCATAATCC	chr9	9200436	9200447	9.43593	-	GCCCCCTCCTGG	7	-17
chr9	23612896	23612907	9.45085	+	CTCCCACAATCC	chr9	23612877	23612888	9.43593	-	GCCCCCTCCTGG	7	-17
chr9	41631148	41631159	9.45085	-	GGATTGTGGGAG	chr9	41631167	41631178	9.43593	+	CCAGGAGGGGGC	7	17
chr9	47333074	47333085	8.82057	+	CTCCCATAGTGC	chr9	47333055	47333066	9.93974	+	CCAGCAGGTGGA	7	-17
chr9	52213516	52213527	9.45085	-	GGATTGTGGGAG	chr9	52213535	52213546	9.43593	+	CCAGGAGGGGGC	7	17
chr9	100736665	100736676	9.45085	-	GGATTGTGGGAG	chr9	100736684	100736695	11.7873	+	CCAGAAGGGGGC	7	17
chrX	13986287	13986298	8.93066	+	CTCCCATCATCC	chrX	13986268	13986279	11.7873	-	GCCCCCTTCTGG	7	-17
chrX	97103212	97103223	9.45085	-	GGATTGTGGGAG	chrX	97103231	97103242	9.43593	+	CCAGGAGGGGGC	7	17
chrX	113663950	113663961	8.88554	-	GGATTGCGGGAA	chrX	113663969	113663980	13.2082	+	CCACAAGGGGGC	7	17
chrX	138257608	138257619	8.63464	+	CTCCCAAAATCC	chrX	138257589	138257600	8.86878	-	GCCCTCTCCTGG	7	-17
chrX	151659749	151659760	9.45085	-	GGATTGTGGGAG	chrX	151659768	151659779	9.43593	+	CCAGGAGGGGGC	7	17
chr10	7917070	7917081	8.75678	-	GGCTGCTGGGTG	chr10	7917090	7917101	9.97718	+	CCACAAGGAGGC	8	18
chr10	59894958	59894969	9.3163	+	GACCCAGCAGGC	chr10	59894978	59894989	12.7341	+	CCAGCAGGGGGC	8	18
chr10	116443459	116443470	8.54087	-	GGCTGTTGGGAA	chr10	116443439	116443450	12.3286	+	CCAGCAGGTGGC	8	-18
chr11	3773519	3773530	8.54661	+	GACCCAGAGGGC	chr11	3773499	3773510	11.3606	+	CCACCAGGTGGA	8	-18
chr11	57868917	57868928	8.77253	-	GGTTGCTGGGAC	chr11	57868937	57868948	10.7296	+	CCTCTAGGTGGC	8	18
chr11	82038579	82038590	8.82057	+	CTCCCATAGTGC	chr11	82038599	82038610	10.6707	-	TCCATCTAGTGG	8	18
chr11	104342454	104342465	8.74365	-	GGATGGTGGGTA	chr11	104342434	104342445	9.80035	+	TCACCAGGGGGC	8	-18
chr11	116466080	116466091	11.3523	+	TTCCCAGAAGGC	chr11	116466100	116466111	9.39873	+	CCAGCAGGGGTC	8	18
chr13	52711814	52711825	9.3865	+	TACCCAGGATGC	chr13	52711834	52711845	9.50993	+	CCGGCAGGTGGC	8	18
chr13	81598256	81598267	8.68398	+	CACCCATAATGC	chr13	81598276	81598287	12.0442	-	GCCCTCTACTGG	8	18
chr13	96389491	96389502	8.76112	-	GCATGCTGGGGG	chr13	96389511	96389522	11.7873	-	GCCCCCTTCTGG	8	18
chr14	53020828	53020839	10.5004	-	GCATCCTGGGAA	chr14	53020808	53020819	10.7934	-	TCCATCTGGTGG	8	-18
chr14	53325045	53325056	10.5004	-	GCATCCTGGGAA	chr14	53325025	53325036	10.7934	-	TCCATCTGGTGG	8	-18
chr14	53717128	53717139	10.5004	-	GCATCCTGGGAA	chr14	53717108	53717119	10.7934	-	TCCATCTGGTGG	8	-18
chr15	82989314	82989325	9.10195	+	TACCCAGAGTCC	chr15	82989294	82989305	9.23912	-	GGCCCCTGGTGG	8	-18
chr17	6576618	6576629	8.68398	-	GCATTATGGGTG	chr17	6576598	6576609	11.2202	+	CCAGAAGAGGGC	8	-18
chr18	10324870	10324881	9.69462	+	TTCCCAGAAACC	chr18	10324850	10324861	9.49533	+	GCACTAGGGGGC	8	-18
chr19	6827926	6827937	9.70097	+	TTCCCAACATGC	chr19	6827906	6827917	10.8147	+	CCAGAAGATGGC	8	-18
chr19	7064079	7064090	8.68398	+	CACCCATAATGC	chr19	7064099	7064110	11.2202	-	GCCCTCTTCTGG	8	18
chr19	22723293	22723304	8.68398	-	GCATTATGGGTG	chr19	22723273	22723284	11.2202	+	CCAGAAGAGGGC	8	-18
chr1	73910453	73910464	9.87165	-	GGATGCTGGGTA	chr1	73910473	73910484	12.7341	+	CCAGCAGGGGGC	8	18
chr3	103351263	103351274	9.48698	-	GGTTGCTGGGAA	chr3	103351243	103351254	11.2202	+	CCAGAAGAGGGC	8	-18
chr4	89532655	89532666	10.1726	-	GCCTTCCGGGAA	chr4	89532635	89532646	10.2446	+	CCACTAGGTGGT	8	-18
chr5	143504652	143504663	8.59449	+	ATCCCAGCATTC	chr5	143504632	143504643	9.71422	+	CCTGTAGGGGGC	8	-18
chr6	55805229	55805240	9.84928	+	TTTCCAGAATGC	chr6	55805209	55805220	8.92818	-	GCCCTCTAGTGC	8	-18
chr6	93411291	93411302	8.60868	+	TTCCCAGGATTC	chr6	93411271	93411282	10.2056	+	CCACCAGAGGGT	8	-18
chr7	7299544	7299555	9.48816	+	TTCCCGGCGTGC	chr7	7299564	7299575	9.88348	-	GCCACCCGGTGG	8	18
chr7	36443431	36443442	9.99993	-	GCCTCCTGGGAA	chr7	36443451	36443462	8.98894	-	GCCCTCTACTGT	8	18
chr7	77219744	77219755	8.427	+	CTCCCAACATCC	chr7	77219764	77219775	12.3286	-	GCCACCTGCTGG	8	18
chr7	81121353	81121364	10.2159	+	TTCCCAGAGTCC	chr7	81121333	81121344	9.67879	+	ACAGCAGGGGGC	8	-18
chr7	93635633	93635644	10.1105	+	CTCCCACAATGC	chr7	93635613	93635624	11.7873	-	GCCCCCTTCTGG	8	-18
chr7	102289272	102289283	9.40231	+	CTCCCACCAGGC	chr7	102289252	102289263	9.23912	-	GGCCCCTGGTGG	8	-18
chr7	110467480	110467491	8.53567	-	GGTTTCTGGGAT	chr7	110467460	110467471	11.2202	+	CCAGAAGAGGGC	8	-18
chr7	129937930	129937941	9.50987	+	GTCCCACAAGGC	chr7	129937910	129937921	10.6707	+	CCACTAGATGGA	8	-18
chr9	43346886	43346897	9.35708	-	GGCTGGTGGGAA	chr9	43346866	43346877	10.6906	+	CCTCCAGAGGGC	8	-18
chr9	47126232	47126243	9.64164	+	TTTCCAGCATGC	chr9	47126252	47126263	9.11164	+	ACAGCAGAGGGC	8	18
chr9	109867658	109867669	9.69462	+	TTCCCAGAAACC	chr9	109867678	109867689	11.2202	-	GCCCTCTTCTGG	8	18
chr9	120187067	120187078	8.93066	-	GGATGATGGGAG	chr9	120187087	120187098	12.6114	-	GCCCCCTACTGG	8	18
chr9	123925463	123925474	9.48816	-	GCACGCCGGGAA	chr9	123925443	123925454	9.88348	+	CCACCGGGTGGC	8	-18
chrX	52308565	52308576	9.29834	+	TACCCATAATGC	chrX	52308585	52308596	10.8147	-	GCCATCTTCTGG	8	18
chrX	169979274	169979285	9.48816	+	TTCCCGGCGTGC	chrX	169979294	169979305	9.88348	-	GCCACCCGGTGG	8	18
chrX	169987161	169987172	9.48816	+	TTCCCGGCGTGC	chrX	169987181	169987192	9.88348	-	GCCACCCGGTGG	8	18
chrX	169990296	169990307	9.48816	+	TTCCCGGCGTGC	chrX	169990316	169990327	9.88348	-	GCCACCCGGTGG	8	18
chrY	90744813	90744824	9.48816	+	TTCCCGGCGTGC	chrY	90744833	90744844	9.88348	-	GCCACCCGGTGG	8	18
chrY	90755414	90755425	9.48816	+	TTCCCGGCGTGC	chrY	90755434	90755445	9.88348	-	GCCACCCGGTGG	8	18
chrY	90764570	90764581	9.48816	+	TTCCCGGCGTGC	chrY	90764590	90764601	9.88348	-	GCCACCCGGTGG	8	18
chrY	90829160	90829171	9.48816	+	TTCCCGGCGTGC	chrY	90829180	90829191	9.88348	-	GCCACCCGGTGG	8	18
chrY	90839770	90839781	9.48816	+	TTCCCGGCGTGC	chrY	90839790	90839801	9.88348	-	GCCACCCGGTGG	8	18
chr10	116849117	116849128	8.89961	-	GGATTCCGGGTA	chr10	116849096	116849107	9.50993	+	CCGGCAGGTGGC	9	-19
chr11	113062716	113062727	8.51177	-	GCTTTGTGGGAC	chr11	113062737	113062748	9.43412	-	GCCCTCAGGTGG	9	19
chr12	68295419	68295430	9.51304	+	TTCCCGGAAGCC	chr12	68295398	68295409	11.1989	-	TCCCTCTGGTGG	9	-19
chr12	110670601	110670612	9.35708	+	TTCCCACCAGCC	chr12	110670580	110670591	9.23912	-	GGCCCCTGGTGG	9	-19
chr14	58458047	58458058	9.58312	-	GCATTCTGGGGA	chr14	58458068	58458079	9.8728	+	CCACAAGGGGTC	9	19
chr15	98408960	98408971	9.03303	-	GCACTGTGGGAC	chr15	98408939	98408950	11.2202	-	GCCCTCTTCTGG	9	-19
chr17	83237896	83237907	9.48698	-	GGTTGCTGGGAA	chr17	83237875	83237886	11.2202	+	CCAGAAGAGGGC	9	-19
chr1	127487374	127487385	10.5303	+	CTCCCAGCAGGC	chr1	127487353	127487364	12.7341	-	GCCCCCTGCTGG	9	-19
chr2	10578003	10578014	9.0084	+	ATCCCAGCGGGC	chr2	10577982	10577993	8.99326	+	CCAGCAGGTGTC	9	-19
chr2	31475859	31475870	8.92356	-	GCCTTCTGGGCA	chr2	31475838	31475849	9.02865	+	CCACCCGAGGGC	9	-19
chr4	148711641	148711652	10.738	-	GCCTTCTGGGAG	chr4	148711620	148711631	9.03046	+	CCAGGAGGTGGC	9	-19
chr5	67416490	67416501	10.2711	-	GGATGCTGGGAC	chr5	67416511	67416522	10.6906	-	GCCCTCTGGAGG	9	19
chr7	41558279	41558290	9.48698	+	TTCCCAGCAACC	chr7	41558300	41558311	11.2202	-	GCCCTCTTCTGG	9	19
chr7	141993809	141993820	9.70413	+	TTCCCATCAGGC	chr7	141993830	141993841	9.43412	+	CCACCTGAGGGC	9	19
chr9	21417213	21417224	9.24321	+	CTCCCACCATCC	chr9	21417234	21417245	9.90553	-	GCCACCTTGAGG	9	19
chr10	128052204	128052215	8.53567	-	GGTTTCTGGGAT	chr10	128052182	128052193	11.2202	+	CCAGAAGAGGGC	10	-20
chr11	29607114	29607125	10.2243	-	GCCTTGTGGGAA	chr11	29607092	29607103	9.42056	+	CCACAAGGTGGT	10	-20
chr11	97095412	97095423	10.9856	+	TTCCCAGCATCC	chr11	97095390	97095401	9.26978	+	CCTGCAGAGGGC	10	-20
chr11	97666911	97666922	9.87071	-	GGCTGCTGGGAG	chr11	97666933	97666944	9.06763	-	GCCACCGAGTGG	10	20
chr11	101084437	101084448	9.3163	-	GCCTGCTGGGTC	chr11	101084415	101084426	10.3452	-	TCCCCCTGCTGG	10	-20
chr12	82079135	82079146	8.76112	-	GCATGCTGGGGG	chr12	82079157	82079168	11.2202	+	CCAGAAGAGGGC	10	20
chr13	38138061	38138072	10.5788	+	CTCCCAGAATCC	chr13	38138083	38138094	10.2521	+	CCACAAGAGGGA	10	20
chr13	94522215	94522226	10.9856	-	GGATGCTGGGAA	chr13	94522237	94522248	10.2524	-	GACCTCTGGTGG	10	20
chr15	46997293	46997304	8.45259	+	TTCCTAGCATGC	chr15	46997315	46997326	10.8147	-	GCCATCTTCTGG	10	20
chr16	7852137	7852148	9.48698	-	GGTTGCTGGGAA	chr16	7852159	7852170	10.6906	-	GCCCTCTGGAGG	10	20
chr16	30244478	30244489	9.22622	+	TTCCCACAAAGC	chr16	30244500	30244511	9.77805	-	TCCCTCTGCTGG	10	20
chr16	46629789	46629800	10.9856	-	GGATGCTGGGAA	chr16	46629811	46629822	10.2524	-	GACCTCTGGTGG	10	20
chr16	92411830	92411841	8.59449	-	GAATGCTGGGAT	chr16	92411808	92411819	9.03046	+	CCAGGAGGTGGC	10	-20
chr19	46308553	46308564	8.72596	+	CTCCCAGGAGCC	chr19	46308531	46308542	9.03046	+	CCAGGAGGTGGC	10	-20
chr1	10103194	10103205	10.9856	-	GGATGCTGGGAA	chr1	10103216	10103227	10.6906	-	GCCCTCTGGAGG	10	20
chr1	39546732	39546743	9.10101	-	GGCCTCTGGGAG	chr1	39546710	39546721	9.11164	+	ACAGCAGAGGGC	10	-20
chr1	60891483	60891494	8.94485	-	GCATTCCGGGTG	chr1	60891505	60891516	11.2202	+	CCAGAAGAGGGC	10	20
chr1	160409983	160409994	8.63951	-	GAATGCTGGGTA	chr1	160410005	160410016	10.6906	-	GCCCTCTGGAGG	10	20
chr2	32601664	32601675	8.77214	+	CACCCAGGATGC	chr2	32601686	32601697	10.4098	+	ACACTAGAGGGC	10	20
chr2	68364695	68364706	8.69034	+	ATTCCAGAATGC	chr2	68364673	68364684	11.2379	+	CCACTAGGTGGA	10	-20
chr2	119875552	119875563	9.48698	+	TTCCCAGCAACC	chr2	119875530	119875541	10.2524	+	CCACCAGAGGTC	10	-20
chr2	155063120	155063131	9.48698	+	TTCCCAGCAACC	chr2	155063142	155063153	10.8147	-	GCCATCTTCTGG	10	20
chr2	169165253	169165264	8.71588	+	TCCCCAGCATCC	chr2	169165231	169165242	9.39843	-	TCCCCCTTCTGG	10	-20
chr3	95262732	95262743	8.47137	+	TACCCAGCATAC	chr3	95262710	95262721	11.2202	-	GCCCTCTTCTGG	10	-20
chr3	100661650	100661661	9.10101	-	GGCCTCTGGGAG	chr3	100661628	100661639	9.11164	+	ACAGCAGAGGGC	10	-20
chr3	100764282	100764293	9.22646	-	GGATCCTGGGAG	chr3	100764304	100764315	9.23321	-	GCCCTCTGGTGA	10	20
chr3	145987397	145987408	8.73721	-	GCATGCCGGGTG	chr3	145987419	145987430	11.2202	+	CCAGAAGAGGGC	10	20
chr4	118748813	118748824	9.30223	+	GTCCCACCAGGC	chr4	118748791	118748802	10.5325	-	GCCCTCTGGTGT	10	-20
chr4	135560848	135560859	9.77063	-	GGCTGCTGGGAC	chr4	135560826	135560837	10.6942	+	ACACCAGGTGGC	10	-20
chr4	142355729	142355740	10.9856	-	GGATGCTGGGAA	chr4	142355707	142355718	9.21257	+	GCACCAGGTGGC	10	-20
chr4	155453742	155453753	9.26106	+	TACCCAGAGGGC	chr4	155453764	155453775	10.3452	-	TCCCCCTGCTGG	10	20
chr5	146664245	146664256	10.9856	-	GGATGCTGGGAA	chr5	146664267	146664278	9.26978	-	GCCCTCTGCAGG	10	20
chr6	47780614	47780625	9.48698	-	GGTTGCTGGGAA	chr6	47780636	47780647	10.2524	-	GACCTCTGGTGG	10	20
chr6	66752865	66752876	9.48698	+	TTCCCAGCAACC	chr6	66752843	66752854	9.30565	+	CCACAAGAGGTC	10	-20
chr6	86806686	86806697	9.96107	+	TTCCCAGAATTC	chr6	86806708	86806719	8.99296	+	CCAGAAGGTGGA	10	20
chr8	77779066	77779077	8.87193	-	GCCTCGTGGGAA	chr8	77779088	77779099	9.97718	-	GCCTCCTTGTGG	10	20
chr8	110067433	110067444	9.75343	+	TTCCCAGCATTC	chr8	110067411	110067422	10.6906	+	CCTCCAGAGGGC	10	-20
chr9	41881460	41881471	10.4851	+	TTCCCAGCAGCC	chr9	41881438	41881449	9.26978	+	CCTGCAGAGGGC	10	-20
chr9	115969748	115969759	9.32613	+	ATCCCAGCAGCC	chr9	115969726	115969737	10.6906	+	CCTCCAGAGGGC	10	-20
chrX	116614874	116614885	10.2711	-	GGATGCTGGGAC	chrX	116614852	116614863	8.98894	+	ACAGTAGAGGGC	10	-20
chrX	135962026	135962037	11.1932	-	GGATTCTGGGAA	chrX	135962048	135962059	9.26978	-	GCCCTCTGCAGG	10	20
chr10	51560333	51560344	9.48698	-	GGTTGCTGGGAA	chr10	51560356	51560367	10.2524	-	GACCTCTGGTGG	11	21
chr11	73006821	73006832	8.42669	+	GTTCCAGCAGGC	chr11	73006798	73006809	9.26978	+	CCTGCAGAGGGC	11	-21
chr11	87756699	87756710	8.49603	+	CACCCACAAGGC	chr11	87756722	87756733	11.1351	+	CCTCTAGGGGGC	11	21
chr12	76345925	76345936	8.85107	+	TACCCGGCAGGC	chr12	76345948	76345959	9.58572	+	ACACAAGAGGGC	11	21
chr15	97101316	97101327	8.46826	-	GCCTTCTGGGGG	chr15	97101339	97101350	9.5031	-	GCCTCCTGCTGG	11	21
chr16	4710307	4710318	9.48698	+	TTCCCAGCAACC	chr16	4710330	4710341	11.2202	-	GCCCTCTTCTGG	11	21
chr16	40080481	40080492	8.69366	-	GCCTTTTGGGAC	chr16	40080458	40080469	12.6114	+	CCAGTAGGGGGC	11	-21
chr17	12987121	12987132	9.02727	+	CTTCCAGCATGC	chr17	12987098	12987109	12.8027	+	CCACAAGGTGGC	11	-21
chr17	86063680	86063691	8.77998	-	GCAGGCTGGGAA	chr17	86063657	86063668	9.80018	-	ACCATCTGGTGG	11	-21
chr1	153567334	153567345	8.59449	-	GAATGCTGGGAT	chr1	153567357	153567368	9.21257	-	GCCACCTGGTGC	11	21
chr2	20074257	20074268	9.48698	-	GGTTGCTGGGAA	chr2	20074234	20074245	11.2202	+	CCAGAAGAGGGC	11	-21
chr2	76369939	76369950	9.51304	+	TTCCCGGAAGCC	chr2	76369916	76369927	9.61803	+	GCACCAGGGGGC	11	-21
chr2	169632045	169632056	8.48323	-	GACCTCTGGGAA	chr2	169632068	169632079	14.1549	+	CCACCAGGGGGC	11	21
chr3	16152883	16152894	9.13422	-	GCAATCTGGGAA	chr3	16152906	16152917	13.4651	-	GCCCTCTAGTGG	11	21
chr3	97331846	97331857	9.52394	-	GCCTTCTGGGTC	chr3	97331869	97331880	9.16722	-	GCCGTCTGGTGG	11	21
chr4	122894837	122894848	8.49603	-	GCCTTGTGGGTG	chr4	122894814	122894825	11.2202	+	CCAGAAGAGGGC	11	-21
chr5	36727989	36728000	8.92548	-	GCACGGTGGGAG	chr5	36728012	36728023	10.127	+	ACACCAGATGGC	11	21
chr5	116258066	116258077	9.48698	+	TTCCCAGCAACC	chr5	116258043	116258054	9.5958	+	CCACCTGGTGGC	11	-21
chr5	143696516	143696527	9.99993	-	GCCTCCTGGGAA	chr5	143696539	143696550	11.7873	-	GCCCCCTTCTGG	11	21
chr6	87692637	87692648	9.26106	-	GCCCTCTGGGTA	chr6	87692614	87692625	9.84666	+	CCACAAGATGGA	11	-21
chr7	4640326	4640337	9.88606	+	CTCCCAGGATGC	chr7	4640349	4640360	9.73436	+	CCACCAGGCGGC	11	21
chr7	44879766	44879777	10.0652	-	GGATTGTGGGAA	chr7	44879789	44879800	9.30565	+	CCACAAGAGGTC	11	21
chr7	48258098	48258109	9.21604	+	ATCCCAGAGGGC	chr7	48258121	48258132	12.2059	+	CCAGTAGGTGGC	11	21
chr7	62209546	62209557	9.965	+	TTCCCGGCAGGC	chr7	62209569	62209580	10.6707	-	TCCATCTAGTGG	11	21
chrX	57530906	57530917	10.0652	-	GGATTGTGGGAA	chrX	57530883	57530894	9.15062	-	GCCACCTACTGT	11	-21
chr10	126928772	126928783	9.90861	-	GCATTTTGGGAA	chr10	126928748	126928759	12.7341	+	CCAGCAGGGGGC	12	-22
chr11	98016887	98016898	8.62587	-	GGCTCCTGGGAC	chr11	98016911	98016922	10.8196	+	CCACCAGGGGTC	12	22
chr11	121837809	121837820	8.58611	-	GCCTGTTGGGAG	chr11	121837833	121837844	9.23912	+	CCACCAGGGGCC	12	22
chr13	49825696	49825707	8.7127	+	AACCCAGCATCC	chr13	49825672	49825683	9.27333	-	GCCACCTGCTGT	12	-22
chr16	13805203	13805214	9.48698	-	GGTTGCTGGGAA	chr16	13805179	13805190	11.2202	+	CCAGAAGAGGGC	12	-22
chr16	32509243	32509254	9.21642	+	TGCCCAGCATGC	chr16	32509219	32509230	9.43593	+	CCAGGAGGGGGC	12	-22
chr19	15953916	15953927	8.4827	-	GCATGCTGGAAT	chr19	15953940	15953951	10.3452	+	CCAGCAGGGGGA	12	22
chr1	104224142	104224153	8.4827	-	GCATGCTGGAAT	chr1	104224166	104224177	10.3452	+	CCAGCAGGGGGA	12	22
chr2	91849206	91849217	9.48698	+	TTCCCAGCAACC	chr2	91849230	91849241	11.2202	-	GCCCTCTTCTGG	12	22
chr2	103849056	103849067	8.98762	+	TTCCCAGACTGC	chr2	103849080	103849091	10.3452	-	TCCCCCTGCTGG	12	22
chr2	165281396	165281407	9.61089	+	TACCCACAATGC	chr2	165281420	165281431	9.02865	+	CCACCCGAGGGC	12	22
chr2	165771560	165771571	10.2159	-	GGACTCTGGGAA	chr2	165771536	165771547	9.18025	-	GCCATCTTGTGT	12	-22
chr3	97331893	97331904	9.32613	+	ATCCCAGCAGCC	chr3	97331869	97331880	9.16722	-	GCCGTCTGGTGG	12	-22
chr3	97538825	97538836	9.04137	-	GGATGTTGGGAA	chr3	97538849	97538860	13.0596	-	GCCATCTAGTGG	12	22
chr5	131022444	131022455	8.52678	+	CTTCCAGCAGGC	chr5	131022420	131022431	8.99296	+	CCAGAAGGTGGA	12	-22
chr5	139158161	139158172	9.54503	+	TTCCCATCATCC	chr5	139158185	139158196	8.93595	+	CCAGCAGAAGGC	12	22
chr5	144732320	144732331	8.48323	-	GACCTCTGGGAA	chr5	144732344	144732355	9.87856	-	GCCCCCAAGTGG	12	22
chr7	118688408	118688419	9.22729	-	GCACGATGGGAA	chr7	118688432	118688443	14.1549	-	GCCCCCTGGTGG	12	22
chr10	39501308	39501319	10.4851	-	GGCTGCTGGGAA	chr10	39501333	39501344	9.43146	+	CCTGCAGGTGGC	13	23
chr10	128780879	128780890	8.4506	+	TTCCCTGCATGC	chr10	128780854	128780865	9.83693	+	CCTGCAGGGGGC	13	-23
chr11	66126314	66126325	8.47634	+	CACCCATCATGC	chr11	66126339	66126350	10.8196	-	GACCCCTGGTGG	13	23
chr12	93613738	93613749	8.69366	+	GTCCCAAAAGGC	chr12	93613713	93613724	10.0829	+	CCACTAGAGGGT	13	-23
chr15	67135110	67135121	9.90281	-	GCATGGTGGGAG	chr15	67135085	67135096	11.3606	+	CCACCAGGTGGA	13	-23
chr18	46449133	46449144	8.78889	+	CACCCACCATGC	chr18	46449108	46449119	9.27333	+	ACAGCAGGTGGC	13	-23
chr1	45697378	45697389	9.48698	-	GGTTGCTGGGAA	chr1	45697353	45697364	11.2202	+	CCAGAAGAGGGC	13	-23
chr2	9943235	9943246	9.48698	-	GGTTGCTGGGAA	chr2	9943210	9943221	11.2202	+	CCAGAAGAGGGC	13	-23
chr2	39190611	39190622	9.77063	-	GGCTGCTGGGAC	chr2	39190586	39190597	10.0013	+	CCACCTGGGGGC	13	-23
chr2	90938627	90938638	9.48698	+	TTCCCAGCAACC	chr2	90938652	90938663	11.2202	-	GCCCTCTTCTGG	13	23
chr2	180593938	180593949	8.62593	+	CACCCAGAAAGC	chr2	180593963	180593974	10.2852	+	CCTCCAGATGGC	13	23
chr3	153789875	153789886	9.40325	+	TACCCACCATGC	chr3	153789900	153789911	9.22925	+	CCAGTAGGGGGT	13	23
chr4	118390213	118390224	10.0783	+	CTCCCAGAAGCC	chr4	118390238	118390249	11.2578	-	GCCCCCTGGAGG	13	23
chr4	132233421	132233432	9.13312	-	GCACTGTGGGAG	chr4	132233396	132233407	9.74385	+	CCTCAAGAGGGC	13	-23
chr6	29198778	29198789	8.63857	+	CTCCCAGCAGTC	chr6	29198803	29198814	11.7615	-	GCCATCTGCTGG	13	23
chr6	115853035	115853046	9.24698	+	TTCCCACAGGGC	chr6	115853060	115853071	9.7474	-	GCCACCTTGTGT	13	23
chr6	140351478	140351489	9.34671	-	GAATTCTGGGAG	chr6	140351453	140351464	10.1662	-	GCCCCCCAGTGG	13	-23
chr6	143327960	143327971	8.50545	-	CCATGCTGGGAA	chr6	143327985	143327996	9.83693	+	CCTGCAGGGGGC	13	23
chr7	111324136	111324147	9.71538	+	TTCCCAGAGGCC	chr7	111324161	111324172	10.5325	+	ACACCAGAGGGC	13	23
chrX	20350355	20350366	9.48698	-	GGTTGCTGGGAA	chrX	20350330	20350341	11.2202	+	CCAGAAGAGGGC	13	-23
chr10	78266096	78266107	9.48698	-	GGTTGCTGGGAA	chr10	78266070	78266081	11.2202	+	CCAGAAGAGGGC	14	-24
chr10	80303254	80303265	8.53567	+	ATCCCAGAAACC	chr10	80303280	80303291	11.2202	-	GCCCTCTTCTGG	14	24
chr10	86918423	86918434	9.48698	-	GGTTGCTGGGAA	chr10	86918397	86918408	11.2202	+	CCAGAAGAGGGC	14	-24
chr11	11462037	11462048	8.72313	+	CTCCCGCCATGC	chr11	11462063	11462074	9.83693	+	CCTGCAGGGGGC	14	24
chr11	12253655	12253666	9.48698	-	GGTTGCTGGGAA	chr11	12253629	12253640	9.5031	-	GCCTCCTGCTGG	14	-24
chr11	68812841	68812852	10.0783	-	GGCTTCTGGGAG	chr11	68812867	68812878	8.87056	+	CCAGTAGGTGTC	14	24
chr11	70516533	70516544	11.8528	+	TTCCCAGAATGC	chr11	70516559	70516570	9.37259	+	CCAGCAGATGGA	14	24
chr12	102840229	102840240	8.55643	+	ATCCCAGAGGCC	chr12	102840203	102840214	9.37259	-	TCCATCTGCTGG	14	-24
chr17	34555696	34555707	8.48323	+	TTCCCAGAGGTC	chr17	34555670	34555681	13.2082	-	GCCCCCTTGTGG	14	-24
chr17	84039675	84039686	9.87165	+	TACCCAGCATCC	chr17	84039649	84039660	10.8568	+	CCACGAGGGGGC	14	-24
chr18	39235350	39235361	10.5172	-	GCATGGTGGGAA	chr18	39235376	39235387	9.46734	+	CCACAAGGTGTC	14	24
chr19	9930685	9930696	9.48698	+	TTCCCAGCAACC	chr19	9930711	9930722	11.2202	-	GCCCTCTTCTGG	14	24
chr19	32098746	32098757	9.48698	+	TTCCCAGCAACC	chr19	32098772	32098783	11.2202	-	GCCCTCTTCTGG	14	24
chr1	127031537	127031548	9.08025	-	GGTTTCTGGGAG	chr1	127031511	127031522	9.43593	+	CCAGGAGGGGGC	14	-24
chr2	49676200	49676211	8.55643	+	ATCCCAGAGGCC	chr2	49676174	49676185	11.1989	-	TCCCTCTGGTGG	14	-24
chr2	74447156	74447167	8.76213	-	GCATACTGGGAG	chr2	74447130	74447141	11.3818	+	CCAGAAGGTGGC	14	-24
chr3	52181290	52181301	10.6939	-	GCATTCTGGGAT	chr3	52181264	52181275	9.87856	-	GCCCCCAAGTGG	14	-24
chr3	108661144	108661155	10.1466	-	GCTTGCTGGGAA	chr3	108661118	108661129	11.2202	+	CCAGAAGAGGGC	14	-24
chr4	41021256	41021267	9.48698	+	TTCCCAGCAACC	chr4	41021282	41021293	11.2202	-	GCCCTCTTCTGG	14	24
chr4	125319486	125319497	8.71588	+	TCCCCAGCATCC	chr4	125319460	125319471	8.93595	+	CCAGCAGAAGGC	14	-24
chr5	89444543	89444554	9.48698	-	GGTTGCTGGGAA	chr5	89444517	89444528	11.2202	+	CCAGAAGAGGGC	14	-24
chr5	111573009	111573020	8.77214	-	GCATCCTGGGTG	chr5	111572983	111572994	9.03046	-	GCCACCTCCTGG	14	-24
chr6	22458249	22458260	9.48698	-	GGTTGCTGGGAA	chr6	22458223	22458234	11.2202	+	CCAGAAGAGGGC	14	-24
chr6	29501822	29501833	9.36484	-	GGATTCTGGGTC	chr6	29501796	29501807	9.67748	-	ACCATCTAGTGG	14	-24
chr7	80842993	80843004	9.48698	+	TTCCCAGCAACC	chr7	80843019	80843030	11.2202	-	GCCCTCTTCTGG	14	24
chr7	97332197	97332208	9.38556	-	GCCTCCTGGGAG	chr7	97332171	97332182	12.6114	+	CCAGTAGGGGGC	14	-24
chr8	122071563	122071574	8.7127	-	GGATGCTGGGTT	chr8	122071537	122071548	9.73436	+	CCACCAGGCGGC	14	-24
chrX	93537361	93537372	9.48698	-	GGTTGCTGGGAA	chrX	93537335	93537346	11.2202	+	CCAGAAGAGGGC	14	-24
chrX	102189410	102189421	10.1673	+	TTCCCAGCGGGC	chrX	102189436	102189447	11.7615	-	GCCATCTGCTGG	14	24
chrX	151553109	151553120	9.48698	-	GGTTGCTGGGAA	chrX	151553083	151553094	11.2202	+	CCAGAAGAGGGC	14	-24
chrY	41969049	41969060	9.34032	-	GGCTCCTGGGAA	chrY	41969075	41969086	10.9308	+	CCGCCAGGTGGC	14	24
chr10	7069255	7069266	9.48698	+	TTCCCAGCAACC	chr10	7069228	7069239	11.2202	-	GCCCTCTTCTGG	15	-25
chr11	4916275	4916286	9.91689	-	GCATGCTGGGTG	chr11	4916302	4916313	9.77805	+	CCAGCAGAGGGA	15	25
chr11	115881221	115881232	9.58312	-	GCATTCTGGGGA	chr11	115881194	115881205	10.8568	-	GCCCCCTCGTGG	15	-25
chr12	8879538	8879549	9.10101	-	GGCCTCTGGGAG	chr12	8879565	8879576	9.77805	+	CCAGCAGAGGGA	15	25
chr12	26559898	26559909	9.24698	+	TTCCCACAGGGC	chr12	26559925	26559936	8.92818	-	GCCCTCTAGTGC	15	25
chr14	62970068	62970079	8.87261	-	GGTTGCTGGGAG	chr14	62970041	62970052	10.8147	+	CCAGAAGATGGC	15	-25
chr15	97870326	97870337	9.48698	-	GGTTGCTGGGAA	chr15	97870299	97870310	11.2202	+	CCAGAAGAGGGC	15	-25
chr15	98750172	98750183	9.48698	+	TTCCCAGCAACC	chr15	98750199	98750210	9.67748	-	ACCATCTAGTGG	15	25
chr15	103341023	103341034	11.3523	+	TTCCCAGAAGGC	chr15	103340996	103341007	10.2521	+	CCACAAGAGGGA	15	-25
chr16	3896473	3896484	9.48698	+	TTCCCAGCAACC	chr16	3896500	3896511	11.2202	-	GCCCTCTTCTGG	15	25
chr16	98022825	98022836	8.6888	-	GCATGGTGGGTC	chr16	98022852	98022863	11.2202	-	GCCCTCTTCTGG	15	25
chr17	12367586	12367597	8.837	-	GCCTGGCGGGAA	chr17	12367559	12367570	10.2852	-	GCCATCTGGAGG	15	-25
chr17	87383710	87383721	8.62587	+	GTCCCAGGAGCC	chr17	87383737	87383748	9.11164	+	ACAGCAGAGGGC	15	25
chr1	182902386	182902397	8.65824	+	TTCCCTGAATGC	chr1	182902359	182902370	9.93974	-	TCCACCTGCTGG	15	-25
chr2	33871171	33871182	9.02495	-	GCATGACGGGAA	chr2	33871144	33871155	10.6906	+	CCTCCAGAGGGC	15	-25
chr2	116743593	116743604	9.64164	+	TTTCCAGCATGC	chr2	116743620	116743631	13.0596	-	GCCATCTAGTGG	15	25
chr3	69702080	69702091	8.71728	+	TTCCCAGAGACC	chr3	69702107	69702118	13.2082	-	GCCCCCTTGTGG	15	25
chr3	149218129	149218140	9.45085	+	CTCCCACAATCC	chr3	149218102	149218113	9.26978	-	GCCCTCTGCAGG	15	-25
chr4	45703110	45703121	9.25293	+	TTCCCAGCAGTC	chr4	45703137	45703148	9.65535	+	CCAGTAGAGGGA	15	25
chr4	104870059	104870070	8.71588	+	TCCCCAGCATCC	chr4	104870086	104870097	9.67748	+	CCACTAGATGGT	15	25
chr4	106806121	106806132	9.97827	+	GTCCCAGAAGCC	chr4	106806094	106806105	12.2059	-	GCCACCTACTGG	15	-25
chr4	126986982	126986993	9.48698	-	GGTTGCTGGGAA	chr4	126986955	126986966	11.2202	+	CCAGAAGAGGGC	15	-25
chr4	149838834	149838845	8.64669	-	GCCCTCTGGGTG	chr4	149838861	149838872	9.23321	+	TCACCAGAGGGC	15	25
chr5	20637858	20637869	8.87498	-	GCCTGCTGGGGA	chr5	20637831	20637842	10.4138	-	TCCACCTTGTGG	15	-25
chr5	35131402	35131413	9.37115	+	TACCCAGCAGCC	chr5	35131375	35131386	9.37259	-	TCCATCTGCTGG	15	-25
chr5	90806152	90806163	10.9856	+	TTCCCAGCATCC	chr5	90806125	90806136	9.65535	-	TCCCTCTACTGG	15	-25
chr7	68075556	68075567	8.66023	-	GCATTCTAGGAA	chr7	68075529	68075540	9.88416	-	GCCATCTCGTGG	15	-25
chr7	89133594	89133605	9.26106	-	GCCCTCTGGGTA	chr7	89133621	89133632	10.2521	-	TCCCTCTTGTGG	15	25
chr7	125039923	125039934	10.1934	+	ATCCCAGAAGGC	chr7	125039896	125039907	11.7615	+	CCAGCAGATGGC	15	-25
chr8	7382868	7382879	9.64164	-	GCATGCTGGAAA	chr8	7382895	7382906	10.6906	+	CCTCCAGAGGGC	15	25
chr8	34816370	34816381	8.85773	-	GCCTGGTGGGAT	chr8	34816343	34816354	13.6268	-	GCCACCTAGTGG	15	-25
chr8	105969487	105969498	9.48698	-	GGTTGCTGGGAA	chr8	105969460	105969471	11.2202	+	CCAGAAGAGGGC	15	-25
chr8	127677951	127677962	10.3712	-	GGATGCTGGGAG	chr8	127677978	127677989	10.6906	-	GCCCTCTGGAGG	15	25
chr9	44506702	44506713	9.42406	+	TGCCCAGAATGC	chr9	44506675	44506686	9.29979	-	GCCCCCTATTGG	15	-25
chr10	71952804	71952815	9.04569	-	GCATGATGGGAT	chr10	71952776	71952787	9.21257	+	GCACCAGGTGGC	16	-26
chr10	116330600	116330611	9.02727	+	CTTCCAGCATGC	chr10	116330628	116330639	13.4651	+	CCACTAGAGGGC	16	26
chr11	7056625	7056636	10.2046	+	TTCCCATCATGC	chr11	7056653	7056664	10.9239	-	GCCTCCTGGTGG	16	26
chr11	38158530	38158541	8.77214	+	CACCCAGGATGC	chr11	38158502	38158513	10.8147	-	GCCATCTTCTGG	16	-26
chr11	114821133	114821144	9.48698	-	GGTTGCTGGGAA	chr11	114821105	114821116	11.2202	+	CCAGAAGAGGGC	16	-26
chr13	60826115	60826126	8.79858	+	GTCCCGGAAGCC	chr13	60826087	60826098	10.6707	+	CCACTAGATGGA	16	-26
chr14	47443561	47443572	9.48698	-	GGTTGCTGGGAA	chr14	47443533	47443544	11.2202	+	CCAGAAGAGGGC	16	-26
chr14	70127759	70127770	9.60995	+	CTCCCACAAGGC	chr14	70127731	70127742	10.1297	-	GACCTCTAGTGG	16	-26
chr15	37445861	37445872	11.1447	+	TTCCCAGCAGGC	chr15	37445833	37445844	10.4098	+	ACACTAGAGGGC	16	-26
chr15	76640039	76640050	10.1934	-	GCCTTCTGGGAT	chr15	76640067	76640078	9.02865	-	GCCATCAGGTGG	16	26
chr15	79122819	79122830	10.1466	+	TTCCCAGCAAGC	chr15	79122847	79122858	11.766	-	TCCCCCTGGTGG	16	26
chr17	22136850	22136861	8.72596	-	GGCTCCTGGGAG	chr17	22136878	22136889	9.66854	-	GCCCCCTGGGGG	16	26
chr1	34791970	34791981	9.64164	-	GCATGCTGGAAA	chr1	34791942	34791953	11.2202	+	CCAGAAGAGGGC	16	-26
chr1	37245904	37245915	10.3542	-	GCTTTCTGGGAA	chr1	37245876	37245887	9.93974	+	CCAGCAGGTGGA	16	-26
chr1	75776331	75776342	8.52052	+	TTCCCATAATTC	chr1	75776359	75776370	11.2202	-	GCCCTCTTCTGG	16	26
chr1	85854584	85854595	9.37548	+	TCCCCAGCATGC	chr1	85854612	85854623	10.3452	-	TCCCCCTGCTGG	16	26
chr1	124498872	124498883	8.49689	-	GCATCCTGGAAA	chr1	124498900	124498911	9.37259	+	CCAGCAGATGGA	16	26
chr2	55853535	55853546	8.72596	-	GGCTCCTGGGAG	chr2	55853507	55853518	10.6906	+	CCTCCAGAGGGC	16	-26
chr2	65971084	65971095	9.75343	+	TTCCCAGCATTC	chr2	65971056	65971067	9.97718	+	CCACAAGGAGGC	16	-26
chr2	69345150	69345161	10.0793	-	GGATTCTGGGTA	chr2	69345122	69345133	9.5031	-	GCCTCCTGCTGG	16	-26
chr2	119296765	119296776	8.58188	+	TACCCGGAGTGC	chr2	119296793	119296804	8.86878	-	GCCCTCTCCTGG	16	26
chr2	152441325	152441336	9.00093	-	GGCCTCTGGGAC	chr2	152441353	152441364	8.93595	-	GCCTTCTGCTGG	16	26
chr3	20505720	20505731	8.77998	+	TTCCCAGCCTGC	chr3	20505748	20505759	9.5031	-	GCCTCCTGCTGG	16	26
chr3	108237892	108237903	9.75343	+	TTCCCAGCATTC	chr3	108237920	108237931	11.2202	-	GCCCTCTTCTGG	16	26
chr4	65590059	65590070	9.88606	+	CTCCCAGGATGC	chr4	65590031	65590042	10.4098	-	GCCCTCTAGTGT	16	-26
chr4	134218659	134218670	10.9307	+	GTCCCAGCATGC	chr4	134218631	134218642	9.88416	-	GCCATCTCGTGG	16	-26
chr4	135132043	135132054	9.48698	+	TTCCCAGCAACC	chr4	135132071	135132082	11.2202	-	GCCCTCTTCTGG	16	26
chr4	152026853	152026864	9.55298	-	GCCCGCTGGGAG	chr4	152026825	152026836	9.5031	+	CCAGCAGGAGGC	16	-26
chr5	24711786	24711797	8.99653	-	GCATTGTGGGTG	chr5	24711814	24711825	8.86878	+	CCAGGAGAGGGC	16	26
chr5	117532324	117532335	10.0783	-	GGCTTCTGGGAG	chr5	117532352	117532363	9.1105	+	TCACTAGAGGGC	16	26
chr5	117614541	117614552	8.43016	-	GGCTGATGGGAG	chr5	117614513	117614524	13.5878	+	CCACCAGAGGGC	16	-26
chr5	136476438	136476449	9.06537	+	ATCCCACAAGGC	chr5	136476466	136476477	11.3818	+	CCAGAAGGTGGC	16	26
chr6	90466996	90467007	8.47043	-	GTCTGCTGGGAG	chr6	90467024	90467035	13.7495	+	CCACCAGGTGGC	16	26
chr7	109545560	109545571	8.68918	-	GGCTTCTGGAAA	chr7	109545532	109545543	8.93595	-	GCCTTCTGCTGG	16	-26
chr7	111956221	111956232	10.4788	-	GGATTCTGGGAC	chr7	111956249	111956260	9.39489	+	TCACCAGGTGGC	16	26
chr8	11421308	11421319	8.60868	+	TTCCCAGGATTC	chr8	11421336	11421347	12.7341	-	GCCCCCTGCTGG	16	26
chr8	117282560	117282571	8.89867	-	GGCTTCCGGGAG	chr8	117282588	117282599	13.7495	-	GCCACCTGGTGG	16	26
chr9	28405987	28405998	9.62403	-	GCCTTCTGGGTG	chr9	28406015	28406026	12.1669	+	CCAGCAGAGGGC	16	26
chr9	109289374	109289385	8.63372	-	GCCATCTGGGAA	chr9	109289402	109289413	9.65535	+	CCAGTAGAGGGA	16	26
chr9	109341366	109341377	8.63372	-	GCCATCTGGGAA	chr9	109341394	109341405	9.65535	+	CCAGTAGAGGGA	16	26
chr9	113904473	113904484	9.48698	+	TTCCCAGCAACC	chr9	113904501	113904512	11.2202	-	GCCCTCTTCTGG	16	26
chrX	12810343	12810354	10.4851	-	GGCTGCTGGGAA	chrX	12810315	12810326	9.03046	-	GCCACCTCCTGG	16	-26
chr10	62988611	62988622	9.48698	-	GGTTGCTGGGAA	chr10	62988582	62988593	11.2202	+	CCAGAAGAGGGC	17	-27
chr11	31581761	31581772	10.1934	+	ATCCCAGAAGGC	chr11	31581790	31581801	12.3286	-	GCCACCTGCTGG	17	27
chr11	78349338	78349349	9.05988	-	GCATCATGGGAA	chr11	78349309	78349320	9.06763	-	GCCACCGAGTGG	17	-27
chr12	56006976	56006987	8.59449	-	GAATGCTGGGAT	chr12	56007005	56007016	10.3673	-	ACCACCTGGTGG	17	27
chr12	84276031	84276042	8.45512	+	TCCCCACAATGC	chr12	84276002	84276013	9.42056	+	CCACAAGGTGGT	17	-27
chr12	108696179	108696190	8.84098	+	ATCCCAGGAGGC	chr12	108696208	108696219	9.30876	-	GCCACCTACAGG	17	27
chr13	53119885	53119896	8.48759	-	GGACTCTGGGTG	chr13	53119914	53119925	12.3286	+	CCAGCAGGTGGC	17	27
chr13	58413121	58413132	8.59449	-	GAATGCTGGGAT	chr13	58413150	58413161	9.26307	-	GCCACCTGGGGG	17	27
chr13	108496673	108496684	10.4862	-	GCATGCTGGGAT	chr13	108496702	108496713	9.18025	+	ACACAAGATGGC	17	27
chr15	64416398	64416409	9.29243	-	GTCTTCTGGGAA	chr15	64416369	64416380	10.9239	-	GCCTCCTGGTGG	17	-27
chr15	74677713	74677724	9.61089	-	GCATTGTGGGTA	chr15	74677742	74677753	10.9769	+	ACACTAGGGGGC	17	27
chr18	4230537	4230548	8.76445	-	GGATTCTGGGCA	chr18	4230566	4230577	9.90553	-	GCCACCTTGAGG	17	27
chr18	76934661	76934672	10.5172	+	TTCCCACCATGC	chr18	76934690	76934701	11.2202	-	GCCCTCTTCTGG	17	27
chr19	5295570	5295581	10.738	-	GCCTTCTGGGAG	chr19	5295599	5295610	10.1625	-	GCCATCTAGAGG	17	27
chr19	52997033	52997044	9.06537	+	ATCCCACAAGGC	chr19	52997062	52997073	11.3818	+	CCAGAAGGTGGC	17	27
chr1	74948976	74948987	8.71592	-	GCCTGCTGGGCA	chr1	74949005	74949016	8.87056	+	CCAGTAGGTGTC	17	27
chr1	118368146	118368157	9.48698	-	GGTTGCTGGGAA	chr1	118368117	118368128	11.2202	+	CCAGAAGAGGGC	17	-27
chr2	10968418	10968429	8.62593	+	CACCCAGAAAGC	chr2	10968447	10968458	9.37259	-	TCCATCTGCTGG	17	27
chr2	69579956	69579967	8.77253	+	GTCCCAGCAACC	chr2	69579985	69579996	11.2202	-	GCCCTCTTCTGG	17	27
chr2	93110886	93110897	8.46247	-	GATTTCTGGGAA	chr2	93110915	93110926	10.8523	+	CCTCCAGGTGGC	17	27
chr2	152339828	152339839	9.05693	-	GGACTCTGGGAT	chr2	152339799	152339810	8.94279	-	GCCATCTGCCGG	17	-27
chr2	164403137	164403148	8.89337	-	GGCCGCTGGGAG	chr2	164403108	164403119	8.99326	+	CCAGCAGGTGTC	17	-27
chr3	151707582	151707593	9.24901	+	TTCCCAAAATCC	chr3	151707553	151707564	11.6388	-	GCCATCTACTGG	17	-27
chr4	117497123	117497134	9.08144	-	GCACTCCGGGAG	chr4	117497152	117497163	9.1105	+	TCACTAGAGGGC	17	27
chr4	129928594	129928605	10.0783	+	CTCCCAGAAGCC	chr4	129928623	129928634	9.5031	-	GCCTCCTGCTGG	17	27
chr4	142288110	142288121	9.61089	-	GCATTGTGGGTA	chr4	142288081	142288092	9.19363	-	GCCATCCAGTGG	17	-27
chr5	3420024	3420035	8.43016	-	GGCTGATGGGAG	chr5	3420053	3420064	9.11164	-	GCCCTCTGCTGT	17	27
chr5	26282465	26282476	9.3765	+	TTCCCAGTATGC	chr5	26282494	26282505	12.8027	+	CCACAAGGTGGC	17	27
chr5	129169822	129169833	8.62593	+	CACCCAGAAAGC	chr5	129169793	129169804	9.03046	+	CCAGGAGGTGGC	17	-27
chr6	3267319	3267330	8.43016	-	GGCTGATGGGAG	chr6	3267348	3267359	9.11164	-	GCCCTCTGCTGT	17	27
chr6	83668689	83668700	8.84098	+	ATCCCAGGAGGC	chr6	83668660	83668671	8.94648	+	CCAGCAGGTGGT	17	-27
chr7	4521781	4521792	8.41984	+	AACCCAGAAGCC	chr7	4521752	4521763	11.7873	-	GCCCCCTTCTGG	17	-27
chr7	28863235	28863246	11.0308	+	CTCCCAGCATGC	chr7	28863264	28863275	12.3286	-	GCCACCTGCTGG	17	27
chr7	45593368	45593379	9.08479	-	GTCTGCTGGGAA	chr7	45593339	45593350	10.8523	-	GCCACCTGGAGG	17	-27
chr7	115169696	115169707	9.78598	+	GTCCCAGGATGC	chr7	115169667	115169678	13.7495	+	CCACCAGGTGGC	17	-27
chr8	72201306	72201317	9.48698	+	TTCCCAGCAACC	chr8	72201335	72201346	10.8147	-	GCCATCTTCTGG	17	27
chr9	61042113	61042124	8.77998	-	GCAGGCTGGGAA	chr9	61042084	61042095	13.6268	-	GCCACCTAGTGG	17	-27
chr9	82854225	82854236	8.87261	+	CTCCCAGCAACC	chr9	82854254	82854265	11.2202	-	GCCCTCTTCTGG	17	27
chrX	70161165	70161176	9.34878	-	GCCTTCTGGAAA	chrX	70161194	70161205	9.37259	-	TCCATCTGCTGG	17	27
chr10	23116938	23116949	9.54503	+	TTCCCATCATCC	chr10	23116968	23116979	10.4513	+	CCACGAGGTGGC	18	28
chr10	80267124	80267135	8.41984	+	AACCCAGAAGCC	chr10	80267094	80267105	9.8728	+	CCACAAGGGGTC	18	-28
chr11	4456671	4456682	8.53253	-	GCCCTGTGGGAC	chr11	4456641	4456652	11.2202	-	GCCCTCTTCTGG	18	-28
chr11	34975850	34975861	9.23492	-	GCATTCTGGAAG	chr11	34975880	34975891	9.11164	-	GCCCTCTGCTGT	18	28
chr11	69377348	69377359	9.22646	+	CTCCCAGGATCC	chr11	69377378	69377389	11.3818	-	GCCACCTTCTGG	18	28
chr11	81772871	81772882	11.8528	-	GCATTCTGGGAA	chr11	81772901	81772912	9.14708	+	CCTGTAGAGGGC	18	28
chr11	104310550	104310561	9.29243	-	GTCTTCTGGGAA	chr11	104310520	104310531	9.03046	+	CCAGGAGGTGGC	18	-28
chr11	115546803	115546814	8.53567	+	ATCCCAGAAACC	chr11	115546833	115546844	11.2202	-	GCCCTCTTCTGG	18	28
chr13	76432126	76432137	9.48698	+	TTCCCAGCAACC	chr13	76432156	76432167	11.2202	-	GCCCTCTTCTGG	18	28
chr16	8105710	8105721	8.66023	-	GCATTCTAGGAA	chr16	8105680	8105691	8.93595	-	GCCTTCTGCTGG	18	-28
chr17	28767962	28767973	9.48698	+	TTCCCAGCAACC	chr17	28767992	28768003	11.2202	-	GCCCTCTTCTGG	18	28
chr18	84876593	84876604	11.6452	+	TTCCCAGCATGC	chr18	84876623	84876634	10.5325	-	GCCCTCTGGTGT	18	28
chr19	10222660	10222671	8.87193	+	TTCCCACGAGGC	chr19	10222630	10222641	8.97869	-	GCCCTCTAGGGG	18	-28
chr19	10278707	10278718	11.0308	-	GCATGCTGGGAG	chr19	10278737	10278748	9.83693	-	GCCCCCTGCAGG	18	28
chr1	69241878	69241889	9.08479	+	TTCCCAGCAGAC	chr1	69241908	69241919	12.8027	+	CCACAAGGTGGC	18	28
chr2	105428226	105428237	9.32613	-	GGCTGCTGGGAT	chr2	105428256	105428267	12.3286	-	GCCACCTGCTGG	18	28
chr2	166758309	166758320	9.99993	-	GCCTCCTGGGAA	chr2	166758279	166758290	11.2578	+	CCTCCAGGGGGC	18	-28
chr3	54234463	54234474	9.48698	+	TTCCCAGCAACC	chr3	54234493	54234504	11.2202	-	GCCCTCTTCTGG	18	28
chr3	93522810	93522821	11.1932	-	GGATTCTGGGAA	chr3	93522780	93522791	11.6433	+	CCACTAGGGGGA	18	-28
chr3	96705019	96705030	8.72596	-	GGCTCCTGGGAG	chr3	96704989	96705000	9.43593	-	GCCCCCTCCTGG	18	-28
chr4	155054818	155054829	9.74748	-	GCACTGTGGGAA	chr4	155054848	155054859	12.7341	-	GCCCCCTGCTGG	18	28
chr5	69842324	69842335	9.45085	-	GGATTGTGGGAG	chr5	69842354	69842365	9.43593	+	CCAGGAGGGGGC	18	28
chr5	119584320	119584331	9.69462	-	GGTTTCTGGGAA	chr5	119584290	119584301	11.2202	+	CCAGAAGAGGGC	18	-28
chr6	6013443	6013454	9.20047	-	GCCTGTTGGGAA	chr6	6013413	6013424	9.26307	-	GCCACCTGGGGG	18	-28
chr7	31105597	31105608	11.1932	-	GGATTCTGGGAA	chr7	31105567	31105578	12.7341	+	CCAGCAGGGGGC	18	-28
chr7	44458603	44458614	9.75343	+	TTCCCAGCATTC	chr7	44458633	44458644	11.2202	-	GCCCTCTTCTGG	18	28
chr8	17304846	17304857	8.71309	+	TTCCCAGAATGG	chr8	17304876	17304887	9.84666	+	CCACAAGATGGA	18	28
chr9	75327073	75327084	9.41639	-	GCCTGCTGGGTG	chr9	75327043	75327054	9.26978	-	GCCCTCTGCAGG	18	-28
chr9	121806854	121806865	8.6567	-	GGCTGCTGGGTC	chr9	121806884	121806895	9.87856	-	GCCCCCAAGTGG	18	28
chrX	78704217	78704228	9.48698	+	TTCCCAGCAACC	chrX	78704247	78704258	11.2202	-	GCCCTCTTCTGG	18	28
chrX	164167880	164167891	8.76445	-	GGATTCTGGGCA	chrX	164167910	164167921	11.7615	+	CCAGCAGATGGC	18	28
chr10	59065316	59065327	9.46057	-	GACTTCTGGGAA	chr10	59065347	59065358	9.77805	+	CCAGCAGAGGGA	19	29
chr10	61243887	61243898	9.48698	+	TTCCCAGCAACC	chr10	61243918	61243929	10.8147	-	GCCATCTTCTGG	19	29
chr10	81631026	81631037	8.57531	-	GGATTCTGGAAG	chr10	81630995	81631006	8.93671	-	GCCACCCTGTGG	19	-29
chr10	119249230	119249241	8.53567	+	ATCCCAGAAACC	chr10	119249261	119249272	11.2202	-	GCCCTCTTCTGG	19	29
chr10	126663632	126663643	10.2711	+	GTCCCAGCATCC	chr10	126663663	126663674	9.25887	-	ACCCTCTTGTGG	19	29
chr10	128441528	128441539	8.60579	-	GCACTCTGGGGA	chr10	128441497	128441508	9.27333	-	GCCACCTGCTGT	19	-29
chr10	128740016	128740027	9.48698	+	TTCCCAGCAACC	chr10	128740047	128740058	11.2202	-	GCCCTCTTCTGG	19	29
chr10	130353654	130353665	9.04453	+	TTCCCATCAGCC	chr10	130353685	130353696	11.2202	-	GCCCTCTTCTGG	19	29
chr11	6549008	6549019	8.53567	-	GGTTTCTGGGAT	chr11	6548977	6548988	11.2202	+	CCAGAAGAGGGC	19	-29
chr11	33231471	33231482	9.48698	-	GGTTGCTGGGAA	chr11	33231440	33231451	11.2202	+	CCAGAAGAGGGC	19	-29
chr11	95107281	95107292	9.48698	+	TTCCCAGCAACC	chr11	95107312	95107323	11.2202	-	GCCCTCTTCTGG	19	29
chr11	97970206	97970217	9.48698	+	TTCCCAGCAACC	chr11	97970237	97970248	11.2202	-	GCCCTCTTCTGG	19	29
chr11	114812837	114812848	9.3163	+	GACCCAGCAGGC	chr11	114812806	114812817	12.7341	+	CCAGCAGGGGGC	19	-29
chr11	120790031	120790042	9.48698	-	GGTTGCTGGGAA	chr11	120790000	120790011	11.2202	+	CCAGAAGAGGGC	19	-29
chr13	45189678	45189689	9.56471	-	GGCTTGTGGGAA	chr13	45189647	45189658	9.39873	+	CCAGCAGGGGTC	19	-29
chr13	58921942	58921953	8.42302	+	TCCCCAGAAGCC	chr13	58921911	58921922	8.98894	+	ACAGTAGAGGGC	19	-29
chr13	92777037	92777048	8.43016	+	CTCCCATCAGCC	chr13	92777068	92777079	10.7934	+	CCACCAGATGGA	19	29
chr13	113070624	113070635	9.69462	-	GGTTTCTGGGAA	chr13	113070593	113070604	12.641	+	CCACAAGAGGGC	19	-29
chr14	33941163	33941174	8.44435	-	GCCTTCCGGGTG	chr14	33941132	33941143	8.89015	-	GCCCCCTTCAGG	19	-29
chr14	69801050	69801061	9.24321	+	CTCCCACCATCC	chr14	69801019	69801030	10.7934	+	CCACCAGATGGA	19	-29
chr14	121399726	121399737	10.4788	-	GGATTCTGGGAC	chr14	121399695	121399706	11.2202	+	CCAGAAGAGGGC	19	-29
chr15	12368979	12368990	9.48698	-	GGTTGCTGGGAA	chr15	12368948	12368959	11.2202	+	CCAGAAGAGGGC	19	-29
chr15	59388614	59388625	9.48698	-	GGTTGCTGGGAA	chr15	59388583	59388594	11.2202	+	CCAGAAGAGGGC	19	-29
chr15	89626184	89626195	9.48698	-	GGTTGCTGGGAA	chr15	89626153	89626164	10.8147	+	CCAGAAGATGGC	19	-29
chr15	99066288	99066299	9.48698	-	GGTTGCTGGGAA	chr15	99066257	99066268	11.2202	+	CCAGAAGAGGGC	19	-29
chr16	15557808	15557819	9.48698	+	TTCCCAGCAACC	chr16	15557839	15557850	11.2202	-	GCCCTCTTCTGG	19	29
chr16	38500400	38500411	9.48698	-	GGTTGCTGGGAA	chr16	38500369	38500380	11.2202	+	CCAGAAGAGGGC	19	-29
chr17	35484285	35484296	8.48759	+	CACCCAGAGTCC	chr17	35484254	35484265	10.9769	+	ACACTAGGGGGC	19	-29
chr18	10421853	10421864	10.4851	+	TTCCCAGCAGCC	chr18	10421884	10421895	11.2202	-	GCCCTCTTCTGG	19	29
chr18	60365420	60365431	8.53567	+	ATCCCAGAAACC	chr18	60365451	60365462	11.2202	-	GCCCTCTTCTGG	19	29
chr18	82731169	82731180	9.48698	-	GGTTGCTGGGAA	chr18	82731138	82731149	11.2202	+	CCAGAAGAGGGC	19	-29
chr19	5779759	5779770	9.48698	-	GGTTGCTGGGAA	chr19	5779728	5779739	11.2202	+	CCAGAAGAGGGC	19	-29
chr19	7064068	7064079	9.48698	+	TTCCCAGCAACC	chr19	7064099	7064110	11.2202	-	GCCCTCTTCTGG	19	29
chr19	34924059	34924070	9.48698	+	TTCCCAGCAACC	chr19	34924090	34924101	11.2202	-	GCCCTCTTCTGG	19	29
chr19	44004708	44004719	9.48698	-	GGTTGCTGGGAA	chr19	44004677	44004688	11.2202	+	CCAGAAGAGGGC	19	-29
chr19	61150170	61150181	9.48698	-	GGTTGCTGGGAA	chr19	61150139	61150150	11.2202	+	CCAGAAGAGGGC	19	-29
chr1	84877511	84877522	9.48698	+	TTCCCAGCAACC	chr1	84877542	84877553	11.2202	-	GCCCTCTTCTGG	19	29
chr1	128012165	128012176	9.48698	-	GGTTGCTGGGAA	chr1	128012134	128012145	11.2202	+	CCAGAAGAGGGC	19	-29
chr1	170147096	170147107	8.77253	+	GTCCCAGCAACC	chr1	170147127	170147138	11.2202	-	GCCCTCTTCTGG	19	29
chr1	193126026	193126037	8.50545	+	TTCCCAGCATGG	chr1	193126057	193126068	11.2202	-	GCCCTCTTCTGG	19	29
chr2	5488931	5488942	8.67807	+	CTCCCAGAAGAC	chr2	5488962	5488973	10.3673	-	ACCACCTGGTGG	19	29
chr2	32972325	32972336	9.48698	+	TTCCCAGCAACC	chr2	32972356	32972367	11.2202	-	GCCCTCTTCTGG	19	29
chr2	85022253	85022264	8.55681	+	TGCCCAGCATCC	chr2	85022222	85022233	13.7495	+	CCACCAGGTGGC	19	-29
chr2	90646206	90646217	9.48698	+	TTCCCAGCAACC	chr2	90646237	90646248	11.2202	-	GCCCTCTTCTGG	19	29
chr2	104773879	104773890	9.48698	+	TTCCCAGCAACC	chr2	104773910	104773921	11.2202	-	GCCCTCTTCTGG	19	29
chr3	94833501	94833512	9.48698	+	TTCCCAGCAACC	chr3	94833532	94833543	11.2202	-	GCCCTCTTCTGG	19	29
chr3	115936633	115936644	8.68188	-	GGATCCTGGGAT	chr3	115936602	115936613	9.65036	+	CCACCAGTGGGC	19	-29
chr3	138859953	138859964	8.71592	+	TGCCCAGCAGGC	chr3	138859922	138859933	9.5991	-	GCCCTCCAGTGG	19	-29
chr4	130527795	130527806	9.48698	-	GGTTGCTGGGAA	chr4	130527764	130527775	12.0442	+	CCAGTAGAGGGC	19	-29
chr5	31475123	31475134	9.48698	+	TTCCCAGCAACC	chr5	31475154	31475165	11.2202	-	GCCCTCTTCTGG	19	29
chr5	34401323	34401334	8.46247	-	GATTTCTGGGAA	chr5	34401292	34401303	11.2202	+	CCAGAAGAGGGC	19	-29
chr6	47835566	47835577	8.48323	-	GACCTCTGGGAA	chr6	47835597	47835608	11.3362	+	CCGCCAGGGGGC	19	29
chr6	49839191	49839202	9.48698	-	GGTTGCTGGGAA	chr6	49839160	49839171	11.2202	+	CCAGAAGAGGGC	19	-29
chr6	54903979	54903990	9.48698	-	GGTTGCTGGGAA	chr6	54903948	54903959	11.2202	+	CCAGAAGAGGGC	19	-29
chr7	19003402	19003413	9.57879	-	GGCTTCTGGGTA	chr7	19003433	19003444	9.97718	+	CCACAAGGAGGC	19	29
chr7	97925288	97925299	9.48698	+	TTCCCAGCAACC	chr7	97925319	97925330	8.86878	-	GCCCTCTCCTGG	19	29
chr7	99348482	99348493	9.48698	+	TTCCCAGCAACC	chr7	99348513	99348524	11.2202	-	GCCCTCTTCTGG	19	29
chr7	126755055	126755066	8.60145	+	TACCCAGAGGCC	chr7	126755024	126755035	11.6433	+	CCACTAGGGGGA	19	-29
chr7	127154463	127154474	8.77253	-	GGTTGCTGGGAC	chr7	127154432	127154443	11.2202	+	CCAGAAGAGGGC	19	-29
chr7	135680499	135680510	9.97827	+	GTCCCAGAAGCC	chr7	135680468	135680479	12.2059	+	CCAGTAGGTGGC	19	-29
chr8	34677781	34677792	8.77253	-	GGTTGCTGGGAC	chr8	34677750	34677761	11.2202	+	CCAGAAGAGGGC	19	-29
chr8	78760026	78760037	9.48698	-	GGTTGCTGGGAA	chr8	78759995	78760006	11.2202	+	CCAGAAGAGGGC	19	-29
chr8	95204093	95204104	8.71728	-	GGTCTCTGGGAA	chr8	95204124	95204135	13.6268	-	GCCACCTAGTGG	19	29
chr8	118206870	118206881	9.48698	-	GGTTGCTGGGAA	chr8	118206839	118206850	11.2202	+	CCAGAAGAGGGC	19	-29
chr8	124548420	124548431	9.73986	-	GCTTTCTGGGAG	chr8	124548389	124548400	10.0013	-	GCCCCCAGGTGG	19	-29
chr8	124767567	124767578	9.05693	-	GGACTCTGGGAT	chr8	124767598	124767609	12.1669	+	CCAGCAGAGGGC	19	29
chr9	37183976	37183987	9.69462	-	GGTTTCTGGGAA	chr9	37183945	37183956	11.2202	+	CCAGAAGAGGGC	19	-29
chr9	54730030	54730041	9.48698	-	GGTTGCTGGGAA	chr9	54729999	54730010	11.2202	+	CCAGAAGAGGGC	19	-29
chr9	96037683	96037694	9.48698	-	GGTTGCTGGGAA	chr9	96037652	96037663	11.2202	+	CCAGAAGAGGGC	19	-29
chr9	96296614	96296625	9.32613	+	ATCCCAGCAGCC	chr9	96296645	96296656	11.2202	-	GCCCTCTTCTGG	19	29
chr9	107966300	107966311	9.48698	-	GGTTGCTGGGAA	chr9	107966269	107966280	11.2202	+	CCAGAAGAGGGC	19	-29
chr9	114927026	114927037	9.48698	+	TTCCCAGCAACC	chr9	114927057	114927068	11.2202	-	GCCCTCTTCTGG	19	29
chrX	101780014	101780025	9.48698	-	GGTTGCTGGGAA	chrX	101779983	101779994	11.2202	+	CCAGAAGAGGGC	19	-29
chrX	142875892	142875903	9.48698	+	TTCCCAGCAACC	chrX	142875923	142875934	11.2202	-	GCCCTCTTCTGG	19	29
chrX	153587148	153587159	10.1466	-	GCTTGCTGGGAA	chrX	153587117	153587128	11.2202	+	CCAGAAGAGGGC	19	-29
chr10	24971707	24971718	9.69782	-	GCATTATGGGAC	chr10	24971675	24971686	9.43146	-	GCCACCTGCAGG	20	-30
chr10	107274083	107274094	8.87194	+	TTTCCAGAGTGC	chr10	107274051	107274062	12.2059	-	GCCACCTACTGG	20	-30
chr11	118523239	118523250	10.9856	-	GGATGCTGGGAA	chr11	118523271	118523282	9.55609	+	ACAGTAGGGGGC	20	30
chr11	120152607	120152618	9.48698	+	TTCCCAGCAACC	chr11	120152639	120152650	11.2202	-	GCCCTCTTCTGG	20	30
chr12	104989648	104989659	8.84098	+	ATCCCAGGAGGC	chr12	104989616	104989627	9.33839	+	CCTCAAGATGGC	20	-30
chr12	112373915	112373926	9.48698	+	TTCCCAGCAACC	chr12	112373947	112373958	11.2202	-	GCCCTCTTCTGG	20	30
chr13	88723266	88723277	8.71689	+	TTCCCAGTATCC	chr13	88723298	88723309	11.1989	-	TCCCTCTGGTGG	20	30
chr13	93871129	93871140	9.48698	-	GGTTGCTGGGAA	chr13	93871097	93871108	11.2202	+	CCAGAAGAGGGC	20	-30
chr14	51904973	51904984	8.77253	-	GGTTGCTGGGAC	chr14	51904941	51904952	11.2202	+	CCAGAAGAGGGC	20	-30
chr14	54838598	54838609	9.29243	+	TTCCCAGAAGAC	chr14	54838630	54838641	9.4731	+	CCACTTGGTGGC	20	30
chr14	101616802	101616813	8.68188	-	GGATCCTGGGAT	chr14	101616834	101616845	10.3568	+	CCACCAGAAGGC	20	30
chr15	74973431	74973442	9.48698	-	GGTTGCTGGGAA	chr15	74973399	74973410	11.2202	+	CCAGAAGAGGGC	20	-30
chr17	23733331	23733342	8.62543	-	GAATGGTGGGAA	chr17	23733299	23733310	11.2202	+	CCAGAAGAGGGC	20	-30
chr17	35624133	35624144	9.48698	-	GGTTGCTGGGAA	chr17	35624101	35624112	11.2202	+	CCAGAAGAGGGC	20	-30
chr17	56265945	56265956	8.48323	-	GACCTCTGGGAA	chr17	56265913	56265924	8.93671	-	GCCACCCTGTGG	20	-30
chr17	88954181	88954192	8.47137	-	GTATGCTGGGTA	chr17	88954213	88954224	9.67748	+	CCACTAGATGGT	20	30
chr19	58827491	58827502	8.45079	+	TACCCACAAGCC	chr19	58827523	58827534	9.21257	-	GCCACCTGGTGC	20	30
chr1	52367922	52367933	9.48698	-	GGTTGCTGGGAA	chr1	52367890	52367901	11.2202	+	CCAGAAGAGGGC	20	-30
chr1	139761347	139761358	8.64263	+	GTCCCACCAGCC	chr1	139761379	139761390	9.8728	-	GACCCCTTGTGG	20	30
chr2	13487153	13487164	9.48698	+	TTCCCAGCAACC	chr2	13487185	13487196	11.2202	-	GCCCTCTTCTGG	20	30
chr2	74287348	74287359	8.88024	-	GGACGGTGGGAA	chr2	74287380	74287391	10.4138	+	CCACAAGGTGGA	20	30
chr2	125523541	125523552	9.76062	+	CTCCCAGAGGGC	chr2	125523573	125523584	12.8027	+	CCACAAGGTGGC	20	30
chr2	168439416	168439427	8.57798	-	GTCTTCTGGGAC	chr2	168439384	168439395	10.6906	+	CCTCCAGAGGGC	20	-30
chr3	95217346	95217357	9.0362	+	TTCCCGGAGTCC	chr3	95217314	95217325	10.8568	-	GCCCCCTCGTGG	20	-30
chr4	45941916	45941927	10.2384	-	GCCTTCTGGGTA	chr4	45941948	45941959	9.77805	+	CCAGCAGAGGGA	20	30
chr4	130036319	130036330	8.93066	+	CTCCCATCATCC	chr4	130036287	130036298	10.0829	+	CCACTAGAGGGT	20	-30
chr4	136585527	136585538	9.48698	+	TTCCCAGCAACC	chr4	136585559	136585570	11.2202	-	GCCCTCTTCTGG	20	30
chr5	100432896	100432907	8.48323	+	TTCCCAGAGGTC	chr5	100432928	100432939	12.8027	+	CCACAAGGTGGC	20	30
chr5	100781305	100781316	8.50545	-	CCATGCTGGGAA	chr5	100781337	100781348	9.93974	+	CCAGCAGGTGGA	20	30
chr5	110645762	110645773	8.48323	-	GACCTCTGGGAA	chr5	110645730	110645741	9.05449	-	GCCCCCATGTGG	20	-30
chr5	136194935	136194946	9.48698	+	TTCCCAGCAACC	chr5	136194967	136194978	11.2202	-	GCCCTCTTCTGG	20	30
chr5	147990518	147990529	9.75343	-	GAATGCTGGGAA	chr5	147990486	147990497	11.2202	+	CCAGAAGAGGGC	20	-30
chr7	29039726	29039737	9.22622	-	GCTTTGTGGGAA	chr7	29039758	29039769	9.50993	-	GCCACCTGCCGG	20	30
chr7	123893353	123893364	9.48698	+	TTCCCAGCAACC	chr7	123893385	123893396	11.2202	-	GCCCTCTTCTGG	20	30
chr7	141605198	141605209	9.48698	+	TTCCCAGCAACC	chr7	141605230	141605241	11.2202	-	GCCCTCTTCTGG	20	30
chr7	144426122	144426133	8.77214	-	GCATCCTGGGTG	chr7	144426154	144426165	14.1549	-	GCCCCCTGGTGG	20	30
chr8	18621278	18621289	9.11039	+	TACCCACAAGGC	chr8	18621310	18621321	11.2202	-	GCCCTCTTCTGG	20	30
chr8	78608222	78608233	8.77253	-	GGTTGCTGGGAC	chr8	78608190	78608201	11.2202	+	CCAGAAGAGGGC	20	-30
chr9	60548214	60548225	8.87498	+	TCCCCAGCAGGC	chr9	60548246	60548257	9.71422	-	GCCCCCTACAGG	20	30
chr9	113921924	113921935	9.48698	-	GGTTGCTGGGAA	chr9	113921892	113921903	11.2202	+	CCAGAAGAGGGC	20	-30
chrX	47700401	47700412	9.48698	-	GGTTGCTGGGAA	chrX	47700369	47700380	11.2202	+	CCAGAAGAGGGC	20	-30
chrX	74095432	74095443	8.50964	+	TTCCCAGCGACC	chrX	74095464	74095475	11.2202	-	GCCCTCTTCTGG	20	30
chrY	12611934	12611945	8.63857	-	GACTGCTGGGAG	chrY	12611966	12611977	9.5991	+	CCACTGGAGGGC	20	30
chrY	17324706	17324717	8.63857	-	GACTGCTGGGAG	chrY	17324738	17324749	9.5991	+	CCACTGGAGGGC	20	30
chr10	62083416	62083427	10.4123	+	TTCCCATAATGC	chr10	62083383	62083394	9.88416	-	GCCATCTCGTGG	21	-31
chr10	105974851	105974862	9.48698	+	TTCCCAGCAACC	chr10	105974884	105974895	12.641	-	GCCCTCTTGTGG	21	31
chr10	121810324	121810335	10.0783	-	GGCTTCTGGGAG	chr10	121810291	121810302	8.89015	+	CCTGAAGGGGGC	21	-31
chr11	34149566	34149577	8.53848	-	GACTGCTGGGAC	chr11	34149533	34149544	10.311	+	CCTCAAGGGGGC	21	-31
chr11	51539911	51539922	9.35708	-	GGCTGGTGGGAA	chr11	51539878	51539889	9.49533	-	GCCCCCTAGTGC	21	-31
chr11	63954844	63954855	9.48698	-	GGTTGCTGGGAA	chr11	63954811	63954822	11.2202	+	CCAGAAGAGGGC	21	-31
chr11	81347833	81347844	10.0167	+	TTCCCACCAGGC	chr11	81347800	81347811	8.93671	+	CCACAGGGTGGC	21	-31
chr11	94866769	94866780	8.80864	-	GCACCCTGGGAC	chr11	94866736	94866747	10.9308	+	CCGCCAGGTGGC	21	-31
chr12	77828824	77828835	9.48698	-	GGTTGCTGGGAA	chr12	77828791	77828802	11.2202	+	CCAGAAGAGGGC	21	-31
chr13	23680198	23680209	9.48698	-	GGTTGCTGGGAA	chr13	23680165	23680176	11.2202	+	CCAGAAGAGGGC	21	-31
chr13	62355428	62355439	9.48698	+	TTCCCAGCAACC	chr13	62355461	62355472	11.2202	-	GCCCTCTTCTGG	21	31
chr13	63487834	63487845	8.72596	-	GGCTCCTGGGAG	chr13	63487867	63487878	9.74385	+	CCTCAAGAGGGC	21	31
chr14	19777162	19777173	8.55681	+	TGCCCAGCATCC	chr14	19777129	19777140	10.8012	-	GCCTCCTAGTGG	21	-31
chr14	21357499	21357510	10.0793	-	GGATTCTGGGTA	chr14	21357532	21357543	9.11164	-	GCCCTCTGCTGT	21	31
chr14	22089409	22089420	8.89431	-	GGACGCTGGGTA	chr14	22089376	22089387	9.43593	-	GCCCCCTCCTGG	21	-31
chr14	104119421	104119432	9.3865	+	TACCCAGGATGC	chr14	104119454	104119465	12.7341	+	CCAGCAGGGGGC	21	31
chr15	57943820	57943831	8.58069	-	GGTTTCTGGGTA	chr15	57943787	57943798	10.3673	+	CCACCAGGTGGT	21	-31
chr15	75918364	75918375	8.50545	+	TTCCCAGCATGG	chr15	75918397	75918408	9.43593	-	GCCCCCTCCTGG	21	31
chr16	32732109	32732120	10.5172	-	GCATGGTGGGAA	chr16	32732142	32732153	13.2082	-	GCCCCCTTGTGG	21	31
chr16	94829818	94829829	8.90872	+	CTCCCAGGGTGC	chr16	94829785	94829796	11.2379	+	CCACTAGGTGGA	21	-31
chr17	71274961	71274972	10.0135	-	GGATTCCGGGAA	chr17	71274994	71275005	10.3895	+	CCGCAAGGGGGC	21	31
chr18	12270052	12270063	8.49603	-	GCCTTGTGGGTG	chr18	12270019	12270030	13.5878	+	CCACCAGAGGGC	21	-31
chr19	8662499	8662510	9.08661	+	CTCCCAACATGC	chr19	8662532	8662543	12.6114	+	CCAGTAGGGGGC	21	31
chr1	34751506	34751517	8.84714	-	GAATTCTGGGTA	chr1	34751473	34751484	9.49533	-	GCCCCCTAGTGC	21	-31
chr1	74760064	74760075	8.90627	-	GGATTGTGGGAT	chr1	74760031	74760042	12.1669	-	GCCCTCTGCTGG	21	-31
chr1	79980959	79980970	9.48698	-	GGTTGCTGGGAA	chr1	79980926	79980937	11.2202	+	CCAGAAGAGGGC	21	-31
chr1	136769599	136769610	9.03898	-	GAATGCTGGGAC	chr1	136769632	136769643	10.3568	-	GCCTTCTGGTGG	21	31
chr1	140205165	140205176	9.48698	-	GGTTGCTGGGAA	chr1	140205132	140205143	11.2202	+	CCAGAAGAGGGC	21	-31
chr2	10578015	10578026	9.21604	+	ATCCCAGAGGGC	chr2	10577982	10577993	8.99326	+	CCAGCAGGTGTC	21	-31
chr2	33821791	33821802	8.93955	+	CACCCAGCGTGC	chr2	33821824	33821835	12.0442	+	CCAGTAGAGGGC	21	31
chr2	93687853	93687864	9.48698	-	GGTTGCTGGGAA	chr2	93687820	93687831	11.2202	+	CCAGAAGAGGGC	21	-31
chr3	27545817	27545828	8.98373	-	GAACTCTGGGAA	chr3	27545850	27545861	9.15062	-	GCCACCTACTGT	21	31
chr4	40913426	40913437	9.48698	+	TTCCCAGCAACC	chr4	40913459	40913470	11.2202	-	GCCCTCTTCTGG	21	31
chr4	116186949	116186960	9.48698	+	TTCCCAGCAACC	chr4	116186982	116186993	11.2202	-	GCCCTCTTCTGG	21	31
chr4	138807343	138807354	9.22646	+	CTCCCAGGATCC	chr4	138807310	138807321	9.77805	-	TCCCTCTGCTGG	21	-31
chr5	38581021	38581032	11.1447	+	TTCCCAGCAGGC	chr5	38580988	38580999	10.3673	+	CCACCAGGTGGT	21	-31
chr5	128000327	128000338	10.0167	+	TTCCCACCAGGC	chr5	128000360	128000371	10.127	-	GCCATCTGGTGT	21	31
chr6	30605181	30605192	8.7269	-	GGATCCTGGGTA	chr6	30605214	30605225	8.93671	+	CCACAGGGTGGC	21	31
chr6	39479564	39479575	10.1466	-	GCTTGCTGGGAA	chr6	39479531	39479542	11.2202	+	CCAGAAGAGGGC	21	-31
chr6	146167461	146167472	9.06537	+	ATCCCACAAGGC	chr6	146167428	146167439	10.8196	-	GACCCCTGGTGG	21	-31
chr7	25680158	25680169	9.75343	-	GAATGCTGGGAA	chr7	25680125	25680136	11.2202	+	CCAGAAGAGGGC	21	-31
chr8	10319063	10319074	10.4851	-	GGCTGCTGGGAA	chr8	10319030	10319041	11.2202	+	CCAGAAGAGGGC	21	-31
chr8	69840152	69840163	8.66244	+	GTCCCAGAGAGC	chr8	69840119	69840130	9.5958	+	CCACCTGGTGGC	21	-31
chr8	70176316	70176327	10.4851	-	GGCTGCTGGGAA	chr8	70176283	70176294	11.2202	+	CCAGAAGAGGGC	21	-31
chr8	116810585	116810596	8.87193	+	TTCCCACGAGGC	chr8	116810618	116810629	9.90553	-	GCCACCTTGAGG	21	31
chr8	116870106	116870117	9.08661	-	GCATGTTGGGAG	chr8	116870139	116870150	10.4138	-	TCCACCTTGTGG	21	31
chr9	44065357	44065368	9.48698	+	TTCCCAGCAACC	chr9	44065390	44065401	11.2202	-	GCCCTCTTCTGG	21	31
chr9	71303812	71303823	8.87498	-	GCCTGCTGGGGA	chr9	71303779	71303790	14.0322	+	CCACTAGGGGGC	21	-31
chrX	129014659	129014670	9.69462	+	TTCCCAGAAACC	chrX	129014692	129014703	11.2202	-	GCCCTCTTCTGG	21	31
[truncated: 15,840 more rows]
