# Supplementary material for: ZNF143 mediates CTCF-bound promoter–enhancer loops required for murine hematopoietic stem and progenitor cell function
Source: Nat Commun. 2021 Jan 4;12:43. doi: 10.1038/s41467-020-20282-1 (PMC7782510; doi:10.1038/s41467-020-20282-1)
Supplement: Supplementary file 6 — Supplementary Data 3 [file 41467_2020_20282_MOESM6_ESM.xlsx]

## Sheet: S3.ZNF143_HSLAM_st_DESeq2_FPKM
Geneid	baseMean	log2FoldChange	lfcSE	stat	pvalue	padj	Length	KO1_FPKM	KO2_FPKM	KO3_FPKM	WT1_FPKM	WT2_FPKM	WT3_FPKM
Mettl26	2388.15	-3.91336	0.130441	-30.001	9.53e-198	9.7e-194	1109	5.36174	4.67835	5.87123	89.9767	83.4556	79.1783
Tfpi	456.704	-3.39714	0.159058	-21.3579	3.29e-101	1.68e-97	5463	0.269226	0.245942	0.310265	3.37143	3.14737	3.10021
Zfp143	322.07	-3.26687	0.229531	-14.2329	5.73e-46	3.76e-43	3484	0.144738	0.302582	0.326313	3.06333	4.03303	3.63461
Ccdc163	315.427	-3.26132	0.203781	-16.0041	1.2e-57	1.35e-54	2519	0.241891	0.492349	0.45132	4.86416	4.71197	4.89306
St6galnac5	446.895	-3.13157	0.191469	-16.3555	3.98e-60	4.76e-57	6002	0.178536	0.254851	0.389164	3.07298	2.4612	3.00168
Mmachc	1005.52	-3.10983	0.146083	-21.2881	1.46e-100	5.96e-97	2224	1.37933	1.80309	2.49087	16.9474	16.1855	17.9107
Decr2	792.023	-3.03865	0.21787	-13.9471	3.28e-44	2.09e-41	2288	1.39585	1.00281	1.20156	15.477	8.96939	15.5419
Xlr3a	83.7935	-3.03642	0.267683	-11.3433	8e-30	2.76e-27	4045	0.0519436	0.0357709	0.0562114	0.723661	0.818145	0.895231
Mrps25	2870.44	-2.99804	0.0971946	-30.8457	6.4e-209	1.3e-204	6576	1.85957	2.00858	2.38892	15.9343	16.1407	16.3457
Rbbp9	692.728	-2.96258	0.17215	-17.2093	2.26e-66	2.88e-63	2362	0.827282	1.40895	1.60148	11.4059	10.2382	11.3412
Tmub1	1353.07	-2.89152	0.1559	-18.5473	8.58e-77	1.46e-73	1879	3.70128	2.8052	3.54225	26.842	26.5074	26.6935
Gm37490	67.0726	-2.71544	0.294671	-9.21518	3.11e-20	6.07e-18	724	0.116084	0.171302	0.256953	2.89815	4.77528	3.23089
Tmem98	1942.8	-2.70019	0.105588	-25.573	3.05e-144	2.07e-140	1633	6.21458	6.43025	7.73402	43.116	43.4072	42.3395
Zfp111	236.299	-2.67133	0.264029	-10.1176	4.62e-24	1.13e-21	10160	0.0330885	0.101725	0.118001	1.04281	0.713327	0.920932
Zfp93	186.889	-2.50378	0.268662	-9.31942	1.17e-20	2.38e-18	3633	0.242904	0.199137	0.147931	2.41718	1.22644	2.24734
Ptdss2	1512.73	-2.46317	0.136443	-18.0527	7.51e-73	1.09e-69	5631	1.45522	1.88681	1.79137	10.7188	8.24436	9.7621
Zfp568	136.525	-2.45993	0.239438	-10.2738	9.25e-25	2.35e-22	7354	0.0857133	0.0927557	0.0927557	0.852446	0.512864	0.703448
Ccdc90b	979.507	-2.45954	0.170823	-14.3982	5.31e-47	3.73e-44	1801	3.26659	2.5709	4.08589	20.9422	15.5934	22.2172
Plekha1	268.488	-2.4516	0.222092	-11.0387	2.49e-28	7.67e-26	8527	0.194662	0.145447	0.155144	1.27897	0.875954	1.31359
2210016L21Rik	1670.84	-2.44796	0.122521	-19.9799	8.24e-89	1.52e-85	3303	2.9389	3.2855	3.72982	17.1677	18.9137	17.4461
Macrod1	1693.63	-2.43081	0.117062	-20.7652	8.94e-96	2.28e-92	1274	8.74092	7.78793	9.99451	48.9013	45.2338	46.5376
Fbf1	193.846	-2.41514	0.254979	-9.4719	2.75e-21	5.83e-19	7751	0.159936	0.0800044	0.104006	0.932442	0.779985	1.07948
Dnajc12	392.337	-2.3775	0.212192	-11.2045	3.88e-29	1.27e-26	4476	0.516361	0.434098	0.57264	2.63906	3.85792	2.90949
Mpi	881.906	-2.36624	0.203407	-11.633	2.8e-31	1.06e-28	3142	1.00977	1.95389	2.17099	11.3363	8.23793	10.7878
Ube2d1	991.25	-2.35511	0.113794	-20.6963	3.74e-95	8.46e-92	4371	1.47093	1.55584	1.72609	8.1785	7.2075	8.439
Thtpa	229.982	-2.29779	0.297439	-7.72523	1.12e-14	1.31e-12	2830	0.0593956	0.365203	0.379811	3.63395	2.34533	3.4652
Cdk5	967.146	-2.25835	0.154761	-14.5925	3.14e-48	2.36e-45	2168	2.25812	3.42283	3.89002	16.7758	15.1283	14.7941
Gm5134	49.2876	-2.2522	0.300586	-7.4927	6.75e-14	7.43e-12	3128	0.0671713	0.0198246	0.0462575	0.720489	0.455114	0.668719
Enox2	579.992	-2.23024	0.18614	-11.9815	4.44e-33	1.85e-30	4356	1.05152	0.768737	0.873133	4.57313	4.69422	4.73488
Plekhb1	115.419	-2.20405	0.253235	-8.70357	3.22e-18	5.37e-16	3713	0.14147	0.18928	0.18928	1.28371	0.771796	1.35691
Zfp85os	55.8196	-2.19106	0.297426	-7.36673	1.75e-13	1.78e-11	4354	0.0289543	0.0474747	0.0569696	0.600908	0.288746	0.599235
Zfp428	566.62	-2.17578	0.147867	-14.7144	5.21e-49	4.08e-46	1308	3.00389	3.0658	3.71373	14.6356	15.9016	14.1349
Plpp7	259.19	-2.1696	0.28036	-7.73862	1.01e-14	1.19e-12	2078	0.222448	0.616732	1.01462	5.74686	3.63893	4.55685
Zfp773	101.307	-2.07514	0.251267	-8.25873	1.47e-16	2.05e-14	6598	0.0636896	0.112782	0.112782	0.471134	0.596847	0.569288
Clpb	2500.06	-2.07409	0.0975854	-21.2541	3.02e-100	1.03e-96	9960	1.9197	1.95083	2.44684	9.22002	7.63847	8.56773
9230112J17Rik	123.43	-2.02589	0.256225	-7.9067	2.64e-15	3.34e-13	2448	0.180243	0.413747	0.371528	2.09522	1.7295	1.56194
2500002B13Rik	164.806	-2.00736	0.218429	-9.18999	3.93e-20	7.55e-18	2712	0.37188	0.457311	0.518286	1.79574	2.38602	2.09826
Rdh12	648.863	-2.00105	0.188463	-10.6177	2.47e-26	6.97e-24	2967	1.91912	1.38639	1.83227	7.15058	8.22531	6.92119
Daam1	175.313	-1.99945	0.204821	-9.76195	1.64e-22	3.75e-20	8096	0.163501	0.15319	0.178722	0.703927	0.810688	0.708431
Edn2	24.1021	-1.99515	0.309532	-6.44571	1.15e-10	8.46e-09	1462	0	0	0.0424155	0.655586	0.720814	0.63076
Cnih4	5029.31	-1.99499	0.0959386	-20.7945	4.85e-96	1.41e-92	3783	10.6917	11.6111	12.6055	47.1115	42.8851	42.9268
Zfp354b	37.2579	-1.9818	0.3099	-6.39498	1.61e-10	1.15e-08	2888	0.0145507	0.0286295	0.0286295	0.780364	0.243267	0.537378
Rbm41	103.454	-1.98129	0.308204	-6.4285	1.29e-10	9.44e-09	6638	0.0728017	0.00622792	0.0560513	0.608783	0.64617	0.548915
B230118H07Rik	2118.53	-1.97828	0.10892	-18.1626	1.02e-73	1.6e-70	4289	3.82111	4.13506	5.10376	15.498	16.6821	17.122
Dnajc18	426.849	-1.97492	0.15645	-12.6233	1.57e-36	7.44e-34	5169	0.711348	0.615835	0.7478	2.81647	2.78629	2.72393
Eml6	63.9667	-1.97128	0.273032	-7.21995	5.2e-13	4.95e-11	9279	0.0271726	0.0356426	0.0623745	0.270798	0.205226	0.271484
Ube2d-ps	529.629	-1.95836	0.148207	-13.2137	7.31e-40	3.82e-37	3102	1.10407	1.53263	1.79251	6.021	5.52502	5.62662
Tsta3	2701.19	-1.95694	0.127084	-15.3988	1.67e-53	1.62e-50	1311	17.1808	17.249	19.5826	66.589	73.6428	65.1427
Ppp1r26	170.47	-1.94359	0.240903	-8.06791	7.15e-16	9.58e-14	5619	0.168269	0.183934	0.312687	1.16176	0.74361	1.28892
Zcchc3	442.911	-1.93026	0.265305	-7.27563	3.45e-13	3.38e-11	3073	0.820483	0.95516	1.04933	6.54988	2.33435	6.6605
Rnaseh2c	5043.11	-1.92887	0.219115	-8.80301	1.33e-18	2.3e-16	1455	31.7551	19.4487	28.6261	97.6893	147.08	108.425
Gm42710	32.3677	-1.91168	0.302983	-6.30953	2.8e-10	1.94e-08	985	0.0639935	0.167882	0.167882	1.18345	1.10742	1.43857
Hapln3	50.5585	-1.90753	0.30576	-6.23865	4.41e-10	2.98e-08	3513	0.0717718	0.052956	0.02942	0.671025	0.315769	0.672262
Galm	582.594	-1.90547	0.14183	-13.4349	3.78e-41	2.08e-38	2476	1.96025	2.07039	2.23735	8.81966	6.73522	7.95758
Zfp418	62.4628	-1.9012	0.258781	-7.34676	2.03e-13	2.03e-11	5347	0.066802	0.081182	0.0927794	0.426332	0.411465	0.391201
Setmar	216.56	-1.89014	0.248515	-7.60575	2.83e-14	3.24e-12	1765	1.11901	0.527009	1.00717	4.88736	3.7186	4.2053
Gm26584	19.3938	-1.87729	0.307811	-6.09886	1.07e-09	6.8e-08	3216	0.00653333	0	0	0.233592	0.287442	0.216807
Rassf6	100.235	-1.87601	0.281329	-6.66839	2.59e-11	2e-09	4260	0.143034	0.111601	0.17468	1.18577	0.481736	0.892288
Ablim2	31.1836	-1.87482	0.306894	-6.10901	1e-09	6.4e-08	7047	0	0	0.00586646	0.264669	0.0787069	0.210653
Pdia5	841.912	-1.86195	0.157385	-11.8305	2.71e-32	1.08e-29	1808	4.46255	3.40697	4.63028	16.8924	14.2855	15.1522
Lhpp	737.495	-1.85288	0.215701	-8.59006	8.69e-18	1.37e-15	2416	1.40886	3.13137	3.11426	11.0759	9.4584	10.5012
Abcc5	416.657	-1.85071	0.272679	-6.78714	1.14e-11	9.35e-10	10592	0.192417	0.28297	0.318097	1.88561	0.614413	1.73064
Ccdc92	162.021	-1.84601	0.268438	-6.87686	6.12e-12	5.13e-10	2729	0.446555	0.310549	0.454463	2.77175	1.19235	2.36541
Kctd17	490.257	-1.83561	0.235621	-7.79053	6.67e-15	8.14e-13	2134	1.05351	2.00506	2.50874	9.65046	5.47544	8.6005
Syt3	134.185	-1.8265	0.220743	-8.27434	1.29e-16	1.81e-14	3118	0.242592	0.384505	0.450799	1.62007	1.28078	1.47879
Rabac1	12301	-1.80315	0.16525	-10.9117	1.01e-27	3.08e-25	1523	76.1535	67.8746	77.9452	243.567	310.513	238.344
Sirt4	281.926	-1.80273	0.205907	-8.75506	2.04e-18	3.49e-16	2398	0.902482	1.00853	1.15506	3.35959	4.71844	3.62048
AC154849.1	25.4832	-1.77703	0.305242	-5.82171	5.82e-09	3.27e-07	960	0.0218867	0	0	1.5111	0.481465	1.33546
Fcor	538.709	-1.76855	0.206639	-8.55866	1.14e-17	1.77e-15	392	14.7936	9.33335	11.8117	50.223	40.0893	47.1069
Bckdk	5889.16	-1.74911	0.126242	-13.8553	1.18e-43	7.29e-41	3695	11.8163	16.6818	19.2104	54.0033	49.6806	50.8154
Arl10	283.426	-1.73588	0.176719	-9.8228	8.98e-23	2.08e-20	1729	1.26383	1.4944	1.93674	5.52849	5.65662	4.85223
Pomt2	423.344	-1.70054	0.149073	-11.4074	3.84e-30	1.35e-27	7954	0.435862	0.56133	0.597713	1.91173	1.58291	1.65989
Gpr150	79.5343	-1.69322	0.266033	-6.3647	1.96e-10	1.38e-08	2146	0.313308	0.308227	0.23117	1.07432	1.3612	1.35203
Zfp146	554.22	-1.69205	0.213635	-7.92026	2.37e-15	3.03e-13	3270	1.8441	1.17575	1.58663	6.38502	4.2687	6.20421
Nudt12	125.021	-1.67588	0.290705	-5.76488	8.17e-09	4.46e-07	4401	0.076387	0.244232	0.263019	0.95354	1.26448	0.761487
Gm31749	25.9734	-1.66545	0.309191	-5.38647	7.19e-08	3.17e-06	598	0.0351358	0.069132	0.207396	2.12261	0.927505	2.14388
Stk10	263.931	-1.64819	0.190819	-8.63747	5.75e-18	9.36e-16	5187	0.498241	0.426401	0.569863	1.45828	1.5291	1.95997
Zfp354c	181.023	-1.62346	0.266489	-6.09201	1.11e-09	7.03e-08	5596	0.116395	0.313973	0.391542	1.06932	1.01428	1.20579
Ctf1	700.75	-1.60973	0.133941	-12.0182	2.85e-33	1.21e-30	1824	3.27148	4.20436	4.83898	12.7534	10.5922	13.219
Add2	23.1162	-1.60924	0.308393	-5.21816	1.81e-07	7.27e-06	10139	0.0103616	0	0.00407742	0.0970876	0.0857035	0.0865162
Flrt1	244.191	-1.60829	0.270288	-5.95029	2.68e-09	1.58e-07	5859	0.25103	0.423358	0.349271	1.0788	2.04478	1.04801
Dnajb2	898.755	-1.60365	0.118358	-13.5491	8.02e-42	4.53e-39	4249	2.08183	2.16483	2.5978	6.54166	6.79658	6.60626
4933404O12Rik	462.93	-1.60165	0.202383	-7.91394	2.49e-15	3.17e-13	4748	0.836377	0.927298	1.14497	3.92823	2.12607	3.47707
Snapin	1569.63	-1.6005	0.152347	-10.5056	8.14e-26	2.24e-23	2290	5.09223	7.70855	9.11667	23.3027	19.3037	22.7866
Zfhx2	125.85	-1.59786	0.25749	-6.20555	5.45e-10	3.59e-08	18166	0.0404818	0.0694098	0.0728234	0.192508	0.290056	0.205531
Sdccag8	596.55	-1.56405	0.141302	-11.0688	1.78e-28	5.57e-26	4129	1.42992	1.46681	1.80723	4.84337	3.77019	5.06601
Sgsm3	663.406	-1.56204	0.209545	-7.45442	9.03e-14	9.78e-12	4358	0.906403	1.83558	1.91147	5.64097	4.36116	4.72755
Prkaa2	197.165	-1.56128	0.256135	-6.09551	1.09e-09	6.9e-08	7969	0.134467	0.272355	0.267168	0.893931	0.542885	1.04712
Sorcs2	44.5343	-1.55813	0.301494	-5.16802	2.37e-07	9.26e-06	8802	0.0334193	0.0258322	0.0375741	0.161866	0.247854	0.122656
Zfp92	47.4558	-1.55211	0.307005	-5.05565	4.29e-07	1.59e-05	6744	0.0124622	0.0490403	0.0582353	0.330336	0.159003	0.286819
Zfp850	122.659	-1.55057	0.260172	-5.95979	2.53e-09	1.49e-07	6163	0.129551	0.134159	0.281733	0.710346	0.48898	0.799245
Kif3c	94.9079	-1.5482	0.301087	-5.14204	2.72e-07	1.044e-05	7406	0.0255335	0.108851	0.125597	0.559643	0.309552	0.504141
Slc17a8	207.87	-1.54657	0.173444	-8.91679	4.8e-19	8.8e-17	4720	0.431798	0.446692	0.52552	1.53671	1.29261	1.35333
Gm16192	289.781	-1.54253	0.230495	-6.69224	2.2e-11	1.75e-09	937	3.63267	2.29427	3.0002	10.8926	7.53737	11.8341
Gm4279	30.7117	-1.54148	0.304828	-5.0569	4.26e-07	1.58e-05	2329	0.0631509	0.0532515	0.124254	0.433781	0.563618	0.415266
Zfp583	102.246	-1.53765	0.275604	-5.57918	2.42e-08	1.2e-06	3146	0.267148	0.223394	0.32852	1.29275	0.617059	1.41558
Rragd	20.6453	-1.53497	0.309926	-4.9527	7.32e-07	2.54e-05	5173	0.0203085	0.00799168	0.0159834	0.175267	0.164404	0.113047
Tbc1d8b	201.405	-1.52706	0.178975	-8.53227	1.43e-17	2.2e-15	5211	0.403208	0.40857	0.42047	1.25272	1.13179	1.27761
Zfp382	60.0658	-1.52587	0.303511	-5.02738	4.97e-07	1.7978e-05	2298	0.265154	0.0899498	0.12593	1.18363	0.772355	0.841736
Ddr1	52.2277	-1.51548	0.292006	-5.18991	2.1e-07	8.37e-06	4774	0.0748199	0.0519576	0.125564	0.434093	0.259471	0.447578
Ttbk2	304.686	-1.51016	0.229096	-6.59181	4.35e-11	3.38e-09	11406	0.331581	0.206596	0.248278	0.981128	0.692135	0.918925
Shisa9	59.2891	-1.50961	0.303153	-4.97969	6.37e-07	2.24e-05	5099	0.103016	0.0405383	0.0810766	0.3353	0.565634	0.317596
Igfbp5	46.9773	-1.50809	0.306219	-4.92488	8.44e-07	2.88e-05	6006	0.0139935	0.0619495	0.0688327	0.280352	0.332456	0.224695
Zfp72	101.013	-1.50695	0.273131	-5.51733	3.44e-08	1.63e-06	4157	0.212285	0.149173	0.278457	0.679237	1.06295	0.665507
Gm42490	13.7622	-1.50213	0.300962	-4.9911	6e-07	2.13e-05	2064	0	0.0100148	0	0.301215	0.28664	0.228843
Rubcn	425.11	-1.4846	0.205283	-7.23194	4.76e-13	4.57e-11	7478	0.365265	0.71592	0.751855	1.86022	1.71087	1.83172
Jmjd8	1088.43	-1.48149	0.168067	-8.81489	1.2e-18	2.12e-16	2758	4.15958	4.36193	4.54181	15.1219	9.33127	12.7139
Fyb2	48.3096	-1.47774	0.284677	-5.19092	2.09e-07	8.34e-06	3136	0.1072	0.138418	0.138418	0.561705	0.595445	0.39447
Mitf	178.274	-1.47206	0.200174	-7.35391	1.92e-13	1.93e-11	6196	0.227203	0.323602	0.386988	0.836168	0.922026	0.958341
Gm35082	505.65	-1.47141	0.155713	-9.44946	3.41e-21	7.15e-19	718	5.94049	8.46395	9.6443	21.2503	22.0932	22.1161
Kdelc1	1096.39	-1.46664	0.165176	-8.87926	6.73e-19	1.2e-16	3199	2.6929	4.23877	4.73631	10.9967	9.09098	11.9807
Fastk	1432.87	-1.46239	0.109548	-13.3493	1.19e-40	6.4e-38	4372	3.57556	3.58376	4.32132	11.0029	8.83394	10.3817
Zscan22	714.108	-1.45429	0.18968	-7.66706	1.76e-14	2.06e-12	3501	1.45836	2.63326	2.72772	7.28078	5.71916	6.18032
Gm34552	31.6328	-1.45322	0.299362	-4.85437	1.21e-06	4.03e-05	636	0.0991094	0	0.0325007	1.50702	3.54649	0.848754
Ldlr	1865.47	-1.44287	0.149318	-9.66304	4.33e-22	9.48e-20	9622	1.57224	2.38456	2.83354	6.1571	5.57607	6.20154
Cep290	877.047	-1.42178	0.226423	-6.2793	3.4e-10	2.33e-08	11617	0.779532	0.647676	0.992866	1.81958	3.20366	2.05229
Chst8	33.287	-1.42175	0.309942	-4.58714	4.49e-06	0.00012814	5966	0.00704365	0.0381118	0.0415765	0.138945	0.260311	0.211122
F10	45.5627	-1.42051	0.296349	-4.79336	1.64e-06	5.29e-05	2731	0.0923231	0.121101	0.189221	0.502724	0.744675	0.444733
Lamtor2	7086.43	-1.41932	0.109219	-12.9951	1.3e-38	6.32e-36	1218	68.4503	63.8952	75.4014	186.096	173.331	170.998
Adam22	379.579	-1.40822	0.163339	-8.6215	6.61e-18	1.07e-15	14348	0.231375	0.299656	0.401942	0.882862	0.726748	0.835533
Pkd1l1	19.6749	-1.40747	0.29396	-4.78798	1.68e-06	5.42e-05	7640	0	0	0	0.125454	0.0411388	0.158975
Gpt2	278.291	-1.40307	0.289281	-4.8502	1.23e-06	4.11e-05	5643	0.148936	0.534802	0.633704	1.95558	1.10084	1.94508
Gm45797	81.4095	-1.40088	0.247055	-5.67032	1.43e-08	7.4e-07	1921	0.492194	0.355089	0.451931	1.32152	1.3474	1.3816
Slc31a2	307.363	-1.39905	0.210371	-6.65039	2.92e-11	2.29e-09	2033	1.4159	1.80981	1.78948	5.65745	3.24659	5.37683
Thsd4	111.844	-1.39525	0.241006	-5.78925	7.07e-09	3.9e-07	13986	0.0811243	0.0812867	0.0886764	0.214852	0.302718	0.23801
Btbd19	651.958	-1.3848	0.157116	-8.81383	1.21e-18	2.12e-16	3883	1.4177	2.07077	2.54455	5.25695	4.728	5.41592
Tha1	463.581	-1.37518	0.240316	-5.72238	1.05e-08	5.66e-07	2910	2.0939	1.37803	1.51299	6.16901	3.4054	5.65778
Fam189b	569.085	-1.36589	0.133232	-10.252	1.16e-24	2.91e-22	3649	1.56619	1.94299	2.19224	5.08293	4.5752	4.4873
Acadvl	1637.24	-1.36118	0.121348	-11.2172	3.36e-29	1.12e-26	2686	5.78864	7.58789	9.23476	19.6261	17.0497	18.4977
Gm38075	89.2996	-1.35066	0.239829	-5.63177	1.78e-08	9.01e-07	920	1.0734	0.921184	1.14586	3.49148	3.01439	2.64036
Hspb8	492.976	-1.34925	0.149827	-9.00533	2.15e-19	4.02e-17	1950	2.96312	2.77726	3.43448	8.60826	6.41874	8.00484
AA474408	243.939	-1.32715	0.23462	-5.65659	1.54e-08	7.96e-07	3339	0.836924	0.773827	0.80478	1.86196	2.91803	1.98043
Sav1	178.052	-1.32708	0.197207	-6.72936	1.7e-11	1.37e-09	5265	0.375129	0.416158	0.392602	1.16607	0.86735	1.08081
Gpd1l	1059.32	-1.32668	0.227137	-5.84087	5.19e-09	2.95e-07	5077	2.0527	2.18634	2.85812	8.13821	3.60516	7.92558
Zfp74	489.394	-1.32593	0.217443	-6.09785	1.08e-09	6.82e-08	5628	0.5936	1.15693	1.28915	3.00102	2.11229	2.98534
Synj2bp	2520.44	-1.32321	0.0928219	-14.2553	4.15e-46	2.82e-43	5866	4.64567	5.44776	6.2547	13.8001	11.6804	12.9523
Cfc1	35.2422	-1.30813	0.287533	-4.54949	5.38e-06	0.000150192	1040	0.242437	0.337883	0.377634	1.09596	1.03108	1.21111
Scn2a	41.4525	-1.3047	0.303533	-4.29838	1.72e-05	0.000415048	12732	0	0.00649402	0.0259761	0.120041	0.155376	0.098928
Adam30	12.9172	-1.30388	0.29404	-4.43435	9.24e-06	0.000239525	3531	0.00595049	0	0	0.154062	0.0890117	0.210205
Zfp28	221.007	-1.30317	0.248498	-5.24419	1.57e-07	6.44e-06	4976	0.422251	0.469406	0.573257	1.77521	0.791399	1.65887
Chst2	363.04	-1.30264	0.175311	-7.43047	1.08e-13	1.15e-11	7328	0.467361	0.595179	0.767245	1.58368	1.2085	1.71882
2610035D17Rik	699.078	-1.29897	0.292965	-4.43387	9.26e-06	0.000239601	2121	4.97295	1.37413	2.3292	12.9706	7.58359	12.3329
Gtpbp8	1121.68	-1.29818	0.126092	-10.2955	7.38e-25	1.9e-22	3527	3.33606	3.93249	4.85847	9.67287	8.13022	10.7071
Meis3	64.5824	-1.29277	0.275497	-4.69249	2.699e-06	8.24e-05	3173	0.152303	0.241036	0.228007	0.620467	0.798264	0.524553
Gm43294	44.2899	-1.29118	0.30782	-4.19461	2.73e-05	0.00062321	2490	0.0421912	0.166028	0.190932	0.530574	0.46035	0.876194
Zfp358	1593.74	-1.28831	0.150181	-8.57838	9.62e-18	1.51e-15	2455	6.05088	8.78179	9.75848	22.5596	16.8767	18.9464
Myo1e	118.351	-1.28404	0.273368	-4.6971	2.64e-06	8.1e-05	5704	0.136293	0.221055	0.297156	0.544975	0.891352	0.528388
Gm16152	222.701	-1.28264	0.195715	-6.55362	5.62e-11	4.27e-09	1853	1.49675	1.24938	1.59518	3.53688	3.97103	3.36227
Zfp444	2047.64	-1.28147	0.113026	-11.3379	8.52e-30	2.89e-27	5959	3.49423	4.45738	5.36967	10.5331	9.93445	10.0476
Gm16104	467.841	-1.27786	0.132224	-9.66441	4.27e-22	9.45e-20	401	14.0948	13.4023	17.0622	35.7883	33.1498	35
Praf2	874.677	-1.27363	0.15391	-8.27515	1.28e-16	1.81e-14	1339	5.93146	8.84554	10.1577	20.4876	19.2477	18.6789
Sfrp4	36.9108	-1.27035	0.307771	-4.1276	3.67e-05	0.000795675	4179	0.0653615	0.00494627	0.0494627	0.272744	0.442409	0.258343
Zfp109	70.3995	-1.26538	0.309959	-4.0824	4.46e-05	0.000933631	2932	0.0286647	0.232649	0.204449	0.963025	0.485537	1.15068
Gm13213	22.1161	-1.26136	0.303771	-4.15233	3.2911e-05	0.000724397	474	0.132982	0.0436086	0.30526	2.34999	0.741091	2.37257
Tbc1d9	101.73	-1.26088	0.266723	-4.72729	2.28e-06	7.13e-05	5887	0.185592	0.11587	0.259829	0.629241	0.392565	0.626581
AC156274.1	10.9775	-1.26063	0.289474	-4.35489	1.33e-05	0.000332584	634	0	0	0	0.776318	0.699871	0.67405
Opcml	14.4018	-1.25171	0.292687	-4.2766	1.9e-05	0.000450831	14519	0	0	0.00284737	0.0214101	0.043295	0.0557691
Tor2a	2146.11	-1.25068	0.0949738	-13.1687	1.33e-39	6.76e-37	3050	8.10825	8.69515	10.9858	22.1675	18.5368	21.3637
Napb	75.3586	-1.24847	0.296981	-4.20387	2.62e-05	0.000600923	7051	0.131115	0.0644945	0.0938101	0.337997	0.469352	0.236053
Gm37336	87.5432	-1.24614	0.278517	-4.47421	7.67e-06	0.000204385	1080	0.817102	0.880409	0.803852	1.82291	3.49223	2.3325
Aldoc	1384.6	-1.24268	0.178723	-6.95311	3.57e-12	3.07e-10	3263	4.75215	5.48594	5.714	15.9015	8.96366	13.4345
Acad8	1064.33	-1.24048	0.158632	-7.81981	5.29e-15	6.57e-13	4143	2.29231	3.55734	4.11613	8.1909	6.82767	7.88821
Hsd17b14	103.107	-1.22944	0.255273	-4.81619	1.46e-06	4.76e-05	2046	0.605895	0.585966	0.495041	1.4307	1.85244	1.36315
Zfp637	2468.26	-1.22288	0.105612	-11.5791	5.26e-31	1.95e-28	2565	12.3118	11.9752	13.8125	30.3078	25.4511	28.7266
Gm2065	19.5034	-1.22266	0.309921	-3.94507	7.9778e-05	0.00149448	2757	0.0152421	0.0599796	0.0599796	0.281877	0.254825	0.22027
Ctu1	671.717	-1.22171	0.178924	-6.82812	8.6e-12	7.06e-10	2475	2.60624	3.58288	4.25102	9.90127	6.21504	8.23343
Peg10	13.2019	-1.22002	0.296953	-4.10845	3.9832e-05	0.000854562	6667	0	0.00310042	0.00930125	0.0932515	0.0471427	0.0978352
Col20a1	11.3394	-1.21986	0.293104	-4.16185	3.16e-05	0.000698609	5142	0	0	0.00803986	0.0906808	0.0970795	0.0787351
Gm45380	38.4542	-1.21233	0.297032	-4.08147	4.48e-05	0.00093641	315	1.46745	0.656205	1.31241	4.35853	3.69765	3.92717
Iqgap3	528.345	-1.2121	0.216159	-5.60745	2.05e-08	1.03e-06	11384	0.4485	0.562882	0.715405	1.61107	0.883487	1.74064
Gm5303	30.6174	-1.21064	0.300552	-4.02805	5.62e-05	0.00112151	1252	0.184603	0.264159	0.21463	1.05522	0.694048	0.682664
Gm31105	68.0693	-1.2061	0.266494	-4.52582	6.02e-06	0.000165674	687	0.886935	1.20352	1.23361	3.01654	3.68689	2.4882
Gm42484	54.4871	-1.20191	0.292697	-4.10631	4.02e-05	0.000861597	2104	0.179754	0.196487	0.412623	1.00959	0.544806	0.98349
Col4a4	12.0035	-1.19895	0.297342	-4.03224	5.52e-05	0.00110422	10612	0.00197995	0	0.00584352	0.0488211	0.0348441	0.0508677
Lmnb2	1499.46	-1.19842	0.13006	-9.21437	3.13e-20	6.07e-18	4286	3.69142	4.71186	5.63302	10.9517	8.59708	11.2093
Gm38111	25.2612	-1.1981	0.306832	-3.90474	9.43e-05	0.00171474	2741	0.0919863	0.0452473	0.0904946	0.274072	0.343999	0.311819
Ctif	81.3645	-1.19597	0.289464	-4.13166	3.6016e-05	0.000785103	6173	0.0612671	0.157381	0.194215	0.56232	0.314477	0.400797
1110019D14Rik	447.752	-1.19506	0.19208	-6.22168	4.92e-10	3.26e-08	1734	3.73209	2.72984	3.29011	7.76836	8.01798	7.13413
Dhcr24	1233.55	-1.19442	0.158199	-7.55012	4.35e-14	4.89e-12	4028	3.39058	4.25931	4.37734	10.6049	6.87572	9.66016
Pcsk9	21.5853	-1.19343	0.307173	-3.88522	0.000102238	0.00182754	3521	0.0358044	0.0352238	0.0176119	0.220714	0.330804	0.114983
Gtf2h4	1641.21	-1.18972	0.106346	-11.1873	4.71e-29	1.52e-26	3313	5.4605	6.9068	7.73037	14.3949	13.5774	15.1734
Srms	53.5227	-1.18971	0.296275	-4.01554	5.93e-05	0.00117122	2562	0.106614	0.274315	0.233975	0.930216	0.497927	0.623314
Rapsn	178.97	-1.18874	0.232821	-5.10581	3.29e-07	1.25e-05	1802	1.06105	1.20444	1.36503	2.48695	3.80641	2.62115
Gm17907	46.3956	-1.18436	0.27297	-4.33878	1.43e-05	0.000352731	710	0.710238	0.669607	0.78606	2.00669	2.18734	1.90073
Dgat1	657.262	-1.18426	0.121751	-9.72693	2.31e-22	5.18e-20	3054	2.37356	2.95099	3.3774	6.59912	5.72688	6.46626
4930481A15Rik	619.254	-1.18081	0.196461	-6.01039	1.85e-09	1.12e-07	2240	2.23244	4.05104	4.48475	8.28019	8.52606	7.72158
Fhit	173.553	-1.17916	0.220008	-5.3596	8.34e-08	3.62e-06	1491	1.26828	1.53885	1.53885	3.24892	4.14157	2.98686
Grm1	82.6365	-1.17769	0.26513	-4.44195	8.91e-06	0.000232397	7648	0.140111	0.116217	0.108109	0.274355	0.384366	0.335262
Eldr	655.513	-1.17558	0.169399	-6.9397	3.93e-12	3.35e-10	2426	3.92336	3.12698	3.45076	8.11518	7.4075	8.26066
Nxpe4	62.4654	-1.17476	0.297131	-3.95369	7.6955e-05	0.00144829	5911	0.120856	0.0874238	0.0979146	0.302387	0.484805	0.224501
Sftpb	25.5737	-1.17196	0.30996	-3.78102	0.000156189	0.00259381	1968	0.0320293	0.136543	0.105033	0.4607	0.563666	0.331437
Gm16758	58.2455	-1.16478	0.288871	-4.03217	5.53e-05	0.00110422	3848	0.158348	0.12355	0.193383	0.639534	0.283474	0.53775
Gm38944	12.4475	-1.16461	0.289443	-4.02364	5.73e-05	0.00113608	512	0	0	0.080744	1.51784	0.794417	0.658945
Scd2	5656.87	-1.16301	0.161573	-7.19803	6.11e-13	5.65e-11	5453	10.4459	14.5675	16.6941	33.7666	22.7467	34.9032
Gm44443	89.9395	-1.16217	0.279121	-4.16368	3.13e-05	0.000694552	5633	0.0969805	0.231181	0.205494	0.436877	0.610477	0.439219
Gm19590	3657.38	-1.16053	0.101065	-11.4829	1.61e-30	5.74e-28	1195	39.6839	38.4696	47.447	89.7228	88.2486	86.2224
Slc25a29	216.733	-1.16009	0.198736	-5.83732	5.3e-09	3e-07	2606	1.08039	0.904234	1.22944	2.9821	2.18511	2.21813
Gprasp1	1220.06	-1.15816	0.104402	-11.0933	1.35e-28	4.3e-26	8119	1.80636	2.07494	2.29134	4.60404	3.87345	4.53773
Ndufa3	12914.9	-1.15457	0.224439	-5.14426	2.69e-07	1.03e-05	1022	189.574	129.767	148.253	322.488	487.189	310.068
Gm44283	98.5472	-1.15392	0.228303	-5.05433	4.32e-07	1.6e-05	3950	0.239368	0.334914	0.366312	0.734507	0.645919	0.865514
Zfp2	338.053	-1.15068	0.229485	-5.01417	5.33e-07	1.91e-05	4019	0.862614	1.23437	1.04407	2.89403	1.61928	3.10601
Samd12	724.178	-1.15061	0.122596	-9.38538	6.27e-21	1.29e-18	9283	0.961947	1.0844	1.14007	2.26591	2.0454	2.44957
Tns2	267.151	-1.14931	0.248289	-4.62891	3.676e-06	0.000107844	4728	0.355519	0.83941	0.900617	2.03269	1.58761	1.51754
Gm10069	98.6192	-1.14627	0.294924	-3.88665	0.000101636	0.00181837	4370	0.355796	0.165553	0.141903	0.717264	0.685377	0.761742
4932443L11Rik	19.4011	-1.14475	0.309864	-3.69435	0.000220449	0.00344726	2827	0.066891	0.0219354	0.0511826	0.219918	0.274675	0.222772
Ttc30a1	197.813	-1.14313	0.247081	-4.62652	3.72e-06	0.000108779	3721	0.666305	0.533288	0.738826	1.93535	0.973851	1.95845
AC154738.2	51.597	-1.14298	0.268868	-4.2511	2.13e-05	0.000499541	1110	0.435367	0.63315	0.540039	1.35357	1.44908	1.4792
2410017I17Rik	22.6162	-1.13755	0.291625	-3.90072	9.59e-05	0.00174035	2518	0.0333776	0	0.0164182	0.380646	0.110137	0.598476
Tgfb1i1	41.8356	-1.13394	0.287795	-3.94009	8.15e-05	0.0015214	5585	0.0564311	0.0814235	0.107331	0.259741	0.172138	0.281905
Epha5	32.984	-1.13339	0.307555	-3.68518	0.000228541	0.00355741	16739	0.011297	0.0197579	0.0209928	0.0603546	0.0927782	0.0416543
Apob	51.804	-1.13219	0.293718	-3.85469	0.000115877	0.00203383	13934	0.0211107	0.0400533	0.0578548	0.133854	0.0796107	0.145276
Ttl	437.721	-1.13203	0.201738	-5.6114	2.01e-08	1.01e-06	5945	0.890634	0.983977	0.997885	2.59699	1.47408	2.47431
Gm42819	82.4915	-1.12782	0.276982	-4.07183	4.6646e-05	0.000966137	5121	0.1395	0.21393	0.197784	0.510907	0.6318	0.338192
AC153899.1	15.88	-1.12341	0.30972	-3.62718	0.000286538	0.00430229	1117	0.0564311	0.111032	0.129537	0.579778	0.513103	0.402721
Afmid	78.6427	-1.11915	0.255476	-4.38067	1.18e-05	0.00029962	3539	0.279041	0.256994	0.268675	0.673414	0.76795	0.559281
Col3a1	33.7635	-1.11831	0.301824	-3.70515	0.000211262	0.00333692	9816	0.0321076	0.0379043	0.0294811	0.139867	0.0696888	0.128316
Dpf1	31.0172	-1.11704	0.305444	-3.65709	0.000255097	0.00390801	5376	0.07035	0.0307596	0.0576743	0.216835	0.199464	0.150616
Prmt6	598.716	-1.11684	0.129949	-8.59441	8.37e-18	1.33e-15	4197	1.56695	2.02912	2.36403	4.17854	3.89852	4.2015
Gm37127	9.12276	-1.10984	0.286045	-3.87993	0.000104486	0.00186119	3036	0	0.00680846	0	0.119454	0.127883	0.118535
Gm44141	227.782	-1.1072	0.262817	-4.21281	2.52e-05	0.00058022	1583	2.24314	1.16214	1.71057	3.96013	5.39582	3.60895
C430049B03Rik	86.4803	-1.10609	0.244744	-4.5194	6.2e-06	0.00016971	1610	0.730824	0.513552	0.770328	1.52853	1.67658	1.5926
Mdh1	13901.4	-1.10409	0.0766528	-14.4038	4.9e-47	3.56e-44	2567	65.219	75.7085	90.2109	158.545	145.457	157.146
Zfp551	111.201	-1.10379	0.292695	-3.77113	0.000162507	0.00268996	2636	0.199272	0.729269	0.43913	1.48391	1.33963	1.16044
Abca1	369.721	-1.10081	0.19258	-5.71609	1.09e-08	5.84e-07	10363	0.403477	0.478714	0.560494	0.969888	1.23279	0.885528
AL589696.1	14.8064	-1.0995	0.305142	-3.60322	0.000314296	0.0046471	330	0.191011	0.313189	0.187913	1.41297	2.35305	1.09052
Dsg2	158.863	-1.09742	0.214653	-5.11253	3.18e-07	1.21e-05	8268	0.193136	0.295007	0.270006	0.664218	0.469586	0.563116
Gm38243	83.2555	-1.09564	0.270496	-4.05048	5.11e-05	0.00103961	1567	0.764287	0.527644	0.567218	1.98375	1.16805	1.73678
1700018L02Rik	89.9307	-1.09486	0.239645	-4.56867	4.91e-06	0.000139375	2485	0.414305	0.457495	0.507404	1.23007	0.803514	1.21285
Gm23910	17.4554	-1.09409	0.309822	-3.53135	0.000413443	0.00580931	132	1.11423	0.939567	0.782972	5.49489	2.94131	5.4526
Skp2	533.923	-1.09307	0.170469	-6.41216	1.43e-10	1.04e-08	7875	0.691035	0.968559	1.15755	1.7467	2.08712	2.005
AC153516.1	51.4983	-1.08818	0.291075	-3.73849	0.00018513	0.00300049	779	0.80916	0.424554	0.955246	1.9287	2.44453	1.79012
AC129085.2	238.666	-1.08809	0.17092	-6.36608	1.94e-10	1.38e-08	2800	1.16312	0.98923	1.35835	2.51644	2.29783	2.54641
Pycard	3155.57	-1.08807	0.15244	-7.1377	9.49e-13	8.55e-11	3800	12.5735	9.44858	12.2772	25.3591	22.4827	23.51
Ermap	98.3315	-1.0875	0.306029	-3.55359	NA	NA	5297	0.0118999	0.144385	0.183408	0.449918	1.1169	0.39914
Jchain	92.1967	-1.08432	0.309371	-3.50492	0.000456751	0.00622453	2517	0.100173	0.394193	0.303857	1.80107	0.31585	1.79614
Gm11868	210.37	-1.0831	0.299018	-3.62218	0.00029213	0.00437658	1478	2.50201	0.713257	1.04891	4.04867	4.65334	4.83928
Gm13710	30.8799	-1.08284	0.308535	-3.50961	0.000448766	0.00614037	965	0.304826	0.128521	0.192782	0.510037	1.78177	1.02554
Bmyc	1396.13	-1.0796	0.134998	-7.99712	1.27e-15	1.65e-13	983	19.2157	18.4836	22.1004	40.0558	43.3712	37.4104
AC122341.1	27.8025	-1.07906	0.308122	-3.50207	0.000461666	0.00626635	560	0.03752	0.516762	0.442939	2.08161	1.41963	1.80739
Gm11973	32.545	-1.07901	0.29212	-3.69373	0.000220985	0.003453	975	0.366349	0.381609	0.339208	1.19559	0.929154	1.01502
Pus3	16.0783	-1.07822	0.30921	-3.48701	0.000488458	0.00656436	2972	0.049488	0.0208652	0.0417304	0.165607	0.223949	0.174063
Gm37006	67.727	-1.07524	0.297587	-3.61321	0.000302433	0.00450112	2674	0.102149	0.394239	0.324667	0.881567	0.698322	0.832725
Gm15442	23.1968	-1.07244	0.303171	-3.53742	0.000404054	0.00570495	1527	0	0.0947566	0.148903	0.576786	0.460088	0.648099
Eid3	56.1592	-1.07145	0.267056	-4.01208	6.02e-05	0.00118396	1305	0.402513	0.538541	0.649417	1.23071	1.47339	1.172
Mrpl34	6605.1	-1.07133	0.199935	-5.35838	8.4e-08	3.64e-06	607	171.793	113.875	150.789	278.975	368.334	291.321
2410015M20Rik	7593.64	-1.07122	0.161104	-6.64923	2.95e-11	2.3e-09	755	145.826	123.776	147.76	260.658	326.471	270.529
Gm15656	79.461	-1.07046	0.262585	-4.07661	4.57e-05	0.000954885	615	1.29825	1.47886	2.05024	4.71757	2.58535	4.46182
Cnr1	25.4625	-1.06948	0.308736	-3.46407	0.000532067	0.00700251	6444	0.0293452	0.0384925	0.0384925	0.0803988	0.172144	0.136125
Acp6	2907.41	-1.06835	0.115763	-9.22881	2.74e-20	5.41e-18	8503	4.32678	4.66502	5.66414	10.5653	7.98194	10.5966
Gramd2	19.8179	-1.06704	0.299193	-3.5664	0.000361917	0.00520751	6138	0.0273851	0.00673525	0.00336762	0.177255	0.093375	0.095274
Zfp85	198.681	-1.06476	0.197864	-5.38128	7.4e-08	3.25e-06	2359	1.00647	1.13035	1.3056	2.98687	1.91231	2.44084
Cracr2b	568.109	-1.06444	0.139112	-7.65164	1.98e-14	2.31e-12	2764	2.45536	3.08861	3.18583	5.72636	5.98661	5.75319
Zfp114	34.4818	-1.06296	0.303168	-3.50616	0.000454615	0.00620373	4439	0	0.0698484	0.0558787	0.274276	0.270722	0.309081
Rdh13	465.925	-1.06133	0.167306	-6.34367	2.24e-10	1.56e-08	6595	0.710462	1.01864	1.26624	2.24283	1.77734	2.0531
Zfp974	29.4199	-1.06058	0.304993	-3.47739	0.000506326	0.00675102	7518	0.0279479	0.0329936	0.0577387	0.0964786	0.159848	0.11967
Gm25117	46.7508	-1.05734	0.284976	-3.71027	0.000207038	0.00327529	144	3.21004	4.30635	3.73217	10.9734	11.2984	7.49733
Ube2ql1	28.6417	-1.05423	0.306434	-3.44033	0.000581011	0.00750596	2674	0.0550031	0.046381	0.100492	0.523127	0.103711	0.546739
Rnf225	19.211	-1.05253	0.309002	-3.40623	0.000658677	0.00834515	3239	0.0454086	0.051054	0.0638175	0.175949	0.159824	0.256932
Ankrd13b	258.483	-1.0522	0.201148	-5.23096	1.69e-07	6.91e-06	3839	0.897587	0.850725	1.00149	2.40219	1.43996	2.02129
Igf2bp3	16.4316	-1.0502	0.298452	-3.51883	0.000433454	0.0059994	8159	0	0.0177342	0.00760037	0.0698491	0.0770439	0.0799445
Men1	2871.34	-1.04804	0.193788	-5.40818	6.37e-08	2.87e-06	3458	7.20627	13.2045	14.4777	27.5001	18.8251	25.5945
Qrfp	15.7408	-1.04589	0.304181	-3.43836	0.000585248	0.00755111	2927	0.035892	0.042372	0.007062	0.159303	0.208443	0.215161
Gm38162	32.3755	-1.04585	0.296994	-3.52146	0.000429173	0.00595635	4597	0.086842	0.0764407	0.0629512	0.259214	0.185003	0.220174
Kank2	167.462	-1.04363	0.221509	-4.71148	2.46e-06	7.62e-05	5235	0.305034	0.454079	0.548843	0.890699	1.05597	0.824921
Xlr3b	259.218	-1.04103	0.230965	-4.50731	6.57e-06	0.000178232	3780	0.828219	0.792915	1.13742	1.78179	2.58249	1.57087
Bgn	842.615	-1.03996	0.158592	-6.55749	5.47e-11	4.17e-09	6099	1.61572	1.93521	2.36902	3.55502	4.43185	3.70257
Omp	38.9674	-1.03931	0.298519	-3.48155	0.000498515	0.0066666	2144	0.2156	0.144616	0.231386	0.531622	0.732977	0.430117
Timm21	1913.74	-1.03695	0.127428	-8.13753	4.03e-16	5.44e-14	1315	15.8503	22.3052	25.3076	41.9594	38.7902	42.196
1700020N18Rik	43.7187	-1.03325	0.308994	-3.34393	0.000826002	0.0100462	547	0.806645	0.30231	0.64241	4.12009	0.844984	3.4951
Cdh23	60.1438	-1.03302	0.276214	-3.73995	0.000184059	0.00298601	16939	0.0285293	0.0500318	0.0524724	0.140694	0.0884083	0.0942754
Gm3636	40.8982	-1.02693	0.290563	-3.53426	0.000408911	0.00576154	1746	0.156441	0.343324	0.319646	0.771497	0.603569	0.798684
Bmp8a	50.9816	-1.02667	0.288675	-3.5565	0.000375834	0.00536981	2405	0.314513	0.206275	0.206275	0.570868	0.737993	0.626596
A330023F24Rik	39.1844	-1.0241	0.296653	-3.45218	0.000556073	0.00724818	9354	0.0269547	0.044196	0.0729234	0.110774	0.120567	0.161104
Tmem150a	116.434	-1.02374	0.251238	-4.07478	4.61e-05	0.000957838	1548	0.977265	1.08159	0.84124	2.34278	2.5081	1.74356
Gm43203	43.1308	-1.02357	0.286451	-3.57328	0.000352543	0.0051051	558	0.979016	0.777921	0.96314	2.83185	2.41871	1.81387
Rhd	190.147	-1.0235	0.309597	-3.3059	NA	NA	1594	1.58177	0.609481	0.959608	1.9339	7.36515	2.20122
Ncam1	128.054	-1.02301	0.202513	-5.05159	4.38e-07	1.62e-05	8664	0.169758	0.217107	0.229036	0.469414	0.375569	0.428345
Chac2	456.308	-1.02229	0.160901	-6.35354	2.1e-10	1.48e-08	1315	4.8893	4.60566	5.32874	9.10105	10.5728	9.61254
Hbb-bt	49.27	-1.02112	0.286629	-3.56252	0.000367307	0.00527761	703	0.986301	0.676274	0.793887	1.95297	2.55101	1.85567
C730045M19Rik	104.221	-1.01966	0.297579	-3.42652	0.000611372	0.00784344	1315	0.351518	1.13177	1.2418	1.93053	3.27587	2.12092
Adgrf3	47.5148	-1.01965	0.291398	-3.49916	0.000466731	0.00631825	3285	0.185487	0.13214	0.182479	0.354856	0.574065	0.390272
Wdr60	821.685	-1.01919	0.175655	-5.80219	6.55e-09	3.63e-07	8110	1.34202	1.35849	1.61082	2.54893	3.42181	2.582
Nudt13	652.424	-1.01912	0.168578	-6.04541	1.49e-09	9.11e-08	4933	1.89965	1.62581	2.11188	4.18001	2.9046	4.20385
Gm43569	29.7867	-1.01815	0.299611	-3.39826	0.000678167	0.00853895	559	0.413458	0.776529	0.554664	1.57559	1.62062	1.81062
Gprasp2	501.953	-1.01645	0.14274	-7.12099	1.07e-12	9.61e-11	4540	1.32361	1.66183	1.83029	2.88145	3.08681	3.33912
Apol8	31.9549	-1.01425	0.305007	-3.32533	0.00088314	0.0105645	2665	0.0709571	0.170638	0.131857	0.456852	0.409309	0.278512
A930001A20Rik	10.1426	-1.01376	0.282324	-3.59077	0.000329703	0.00485025	1366	0	0.0151321	0.0151321	0.132746	0.406038	0.345777
Neurl1b	296.373	-1.01356	0.23322	-4.34593	1.39e-05	0.000345192	6331	0.580786	0.656257	0.646462	1.69805	0.823517	1.59515
Klc2	62.6388	-1.01292	0.290256	-3.48974	0.000483484	0.0065061	4134	0.0813205	0.240005	0.220005	0.457433	0.496419	0.435258
Bola1	4026.52	-1.01205	0.201321	-5.02708	4.98e-07	1.7978e-05	1082	60.9363	41.6275	51.0649	98.1115	124.36	94.1462
Zmat5	1883.86	-1.01186	0.192237	-5.26358	1.41e-07	5.86e-06	1248	24.3784	16.2151	22.509	40.372	47.9095	39.9197
Gm7008	88.426	-1.01107	0.252703	-4.00104	6.31e-05	0.00122638	1524	0.66177	0.718855	0.908741	1.75076	1.20101	2.19902
Snhg14	112.259	-1.00861	0.249979	-4.03477	5.47e-05	0.00109735	26093	0.0620037	0.0435702	0.064167	0.097292	0.133208	0.145677
Gm37593	17.3767	-1.00778	0.306803	-3.28479	0.0010206	0.011793	3254	0.0581133	0.0317616	0.0127047	0.19902	0.164769	0.200451
Vkorc1	2461.12	-1.00731	0.180724	-5.57373	2.49e-08	1.23e-06	840	46.4497	35.9765	40.9964	80.489	92.9035	74.1968
Hid1	1414.51	-1.00611	0.14004	-7.18443	6.75e-13	6.19e-11	4595	3.34259	4.91233	5.2902	9.18919	8.28853	8.39472
Nap1l3	601.797	-1.00582	0.194624	-5.16805	2.37e-07	9.26e-06	2837	2.08112	3.40986	3.57016	5.26856	6.82313	5.90642
4930461C15Rik	9.68647	-1.00575	0.274682	-3.6615	0.000250743	0.00385584	1302	0	0	0	0.477502	0.212998	0.241849
Slc13a2	632.71	-1.00428	0.190102	-5.28288	1.27e-07	5.35e-06	2412	2.86595	3.78787	4.60201	6.54056	8.92986	6.69537
Pkp2	72.124	-1.00404	0.305645	-3.285	0.00101984	0.011791	5360	0.07056	0.185109	0.169683	0.265811	0.665715	0.331505
mt-Nd4	44229.6	-1.00235	0.118284	-8.47412	2.37e-17	3.52e-15	1378	459.41	459.235	487.916	1011.22	785.362	894.391
Dlg5	55.0575	-1.00221	0.300607	-3.33396	0.000856188	0.0103087	8491	0.0618631	0.0803351	0.0705975	0.22271	0.0979828	0.296679
Nxnl1	12.4146	-1.00151	0.284063	-3.52566	0.000422429	0.00590084	2730	0.0230892	0	0	0.180288	0.216712	0.14006
Gm37019	55.7212	-0.997809	0.296006	-3.37091	0.000749212	0.00925604	2134	0.423375	0.23247	0.213098	0.861865	0.849039	0.695628
Rdh14	2604.76	-0.993379	0.0960598	-10.3413	4.58e-25	1.21e-22	1480	21.4939	26.2431	31.2292	50.7763	45.9333	49.7863
Gkn3	165.118	-0.993271	0.210592	-4.71656	2.4e-06	7.48e-05	856	2.0373	2.77699	3.35654	6.32481	4.27649	6.01713
Myo6	431.025	-0.993181	0.18918	-5.24994	1.52e-07	6.3e-06	12078	0.565378	0.436411	0.506579	0.952277	1.07917	0.985118
4933400F21Rik	57.1127	-0.99301	0.280994	-3.53392	0.000409444	0.00576506	3393	0.266278	0.14621	0.201039	0.564967	0.474058	0.477283
Gm37626	58.4229	-0.992637	0.274483	-3.61639	0.000298736	0.00445261	4563	0.161164	0.167611	0.149491	0.499583	0.287676	0.364761
4930555A03Rik	740.859	-0.992189	0.119626	-8.2941	1.09e-16	1.56e-14	1933	4.94573	5.44297	6.65134	11.324	9.26804	11.4845
Csrnp3	43.1031	-0.990091	0.298887	-3.31259	0.000924357	0.0109228	12336	0.0221421	0.0519443	0.0452418	0.109195	0.0749362	0.144039
Nrk	231.732	-0.989647	0.247312	-4.00161	6.29e-05	0.00122459	9210	0.182508	0.377051	0.478047	0.641284	0.808987	0.73508
Scube3	65.7673	-0.989594	0.309962	-3.19263	0.00140986	0.0151157	8660	0.0800658	0.0477378	0.0716067	0.32605	0.066182	0.381792
4931440F15Rik	18.0676	-0.989282	0.309074	-3.20079	0.0013705	0.014795	3274	0.0192528	0.0568217	0.0568217	0.174068	0.248468	0.137398
Kank1	19.0646	-0.989011	0.308959	-3.20111	0.001369	0.0147945	6166	0.0136304	0.0234663	0.0368756	0.159645	0.05697	0.105785
Lta4h	7713.69	-0.98776	0.135491	-7.2902	3.09e-13	3.06e-11	6102	17.2993	17.073	21.497	38.5978	27.4476	40.2106
Gm13311	68.3219	-0.985973	0.284128	-3.47017	0.000520122	0.00689433	379	2.43929	1.90888	2.23612	4.23767	7.31725	4.51027
Lca5	46.8228	-0.985048	0.280409	-3.5129	0.000443248	0.00610591	6306	0.109954	0.0721139	0.0917814	0.221827	0.196434	0.249673
Gm37132	32.6486	-0.984426	0.29162	-3.37572	0.000736241	0.00914016	2238	0.131437	0.203195	0.184723	0.509293	0.396531	0.432152
Gm29151	13.2389	-0.98413	0.299872	-3.28184	0.00103133	0.01189	2513	0.025083	0.0246763	0.0329017	0.0824656	0.264854	0.223756
A430110C17Rik	307.17	-0.98275	0.173597	-5.6611	1.5e-08	7.77e-07	4348	0.942314	1.11719	0.984082	2.15672	1.73912	2.06918
Hsph1	3252.83	-0.980802	0.134736	-7.27944	3.35e-13	3.3e-11	7266	6.74637	5.69818	7.31404	11.9041	12.8573	12.5028
Gm44434	20.9479	-0.980422	0.296465	-3.30704	0.00094287	0.0110836	3745	0.0224419	0.0220779	0.0331169	0.311269	0.0394943	0.288282
Myo1b	37.1373	-0.979499	0.309934	-3.16034	0.00157584	0.0164534	10792	0.0486731	0.0191535	0.0229842	0.076811	0.162749	0.0958702
Gm38010	24.4822	-0.972455	0.306746	-3.17023	0.00152321	0.0160354	2784	0.10566	0.0965216	0.0668226	0.316362	0.285559	0.234291
Npas3	33.3997	-0.972028	0.289864	-3.35339	0.000798277	0.00975566	6007	0.0559646	0.0584981	0.0894677	0.168183	0.178512	0.15726
Ddx23	406.652	-0.971959	0.232442	-4.18151	2.9e-05	0.000648743	5452	0.813163	0.936465	1.39522	1.66773	2.83157	1.84408
Mir301b	12.0295	-0.971286	0.304507	-3.1897	0.00142423	0.0152377	97	0.649831	1.06549	0.639293	5.60819	2.85901	4.8694
Gm27206	61.6049	-0.971035	0.270192	-3.59387	0.000325799	0.00480324	979	0.837014	0.527847	1.09792	1.98451	1.81294	1.76903
mt-Cytb	140009	-0.970878	0.0814593	-11.9186	9.47e-33	3.86e-30	1144	1697.99	1780.37	2051.18	3424.51	3321.13	3355.53
Gstz1	2019.88	-0.970861	0.116839	-8.3094	9.62e-17	1.38e-14	5088	5.0711	5.92732	6.84547	11.8984	9.16419	12.0108
Uckl1	1627.23	-0.967743	0.142747	-6.77944	1.21e-11	1e-09	4629	4.18045	5.47908	6.04173	11.5392	8.04792	9.82961
Hdhd5	696.51	-0.965597	0.217316	-4.44328	8.86e-06	0.000231564	4381	1.5539	2.3827	2.89698	5.77101	2.99205	4.91836
Zscan20	99.8886	-0.965022	0.245096	-3.93733	8.24e-05	0.00153301	8375	0.183142	0.143151	0.155491	0.383541	0.269321	0.384042
Zfp607a	244.582	-0.964454	0.230921	-4.17656	2.96e-05	0.000661433	4546	0.910516	0.545635	0.759342	1.73798	1.24448	1.65251
Myh14	25.408	-0.961868	0.299148	-3.21536	0.00130282	0.0142457	7273	0.00577786	0.034105	0.0170525	0.156716	0.0381306	0.194829
Cldn34c1	113.596	-0.960747	0.217508	-4.41707	1.0005e-05	0.000257198	5824	0.205638	0.30523	0.322976	0.551538	0.558711	0.548397
Gm43088	96.9533	-0.960409	0.220695	-4.35176	1.3505e-05	0.000336552	2347	0.474475	0.581274	0.704575	1.1258	1.0792	1.32249
Pstk	2025.41	-0.959082	0.149628	-6.40979	1.46e-10	1.05e-08	7914	3.96914	3.28837	4.05887	6.70034	7.53641	6.99997
Gm33195	13.935	-0.958104	0.300593	-3.18738	0.00143568	0.0153521	2337	0.00899067	0.0353795	0.0619141	0.22169	0.2848	0.13474
4930545L23Rik	13.4173	-0.957704	0.303979	-3.15056	0.00162958	0.0169252	2502	0.0251933	0.0165232	0.0660926	0.217424	0.12562	0.23373
Gm13666	11.5686	-0.956703	0.3037	-3.15016	0.00163183	0.0169252	799	0.0525937	0.0776113	0.155223	0.486317	0.393367	0.675604
Ece2	140.672	-0.956346	0.211318	-4.52563	6.02e-06	0.000165674	5441	0.347548	0.345711	0.414093	0.72843	0.812111	0.640738
Gm38351	57.6465	-0.954762	0.307501	-3.10491	0.0019034	0.0189502	2518	0.0667552	0.254482	0.435081	0.802443	0.719559	0.661003
Cpox	1798.78	-0.954062	0.0924759	-10.3169	5.91e-25	1.54e-22	3186	7.44559	8.06447	10.2963	15.9118	14.8324	15.7712
Gm18066	34.3966	-0.953595	0.296353	-3.21776	0.00129195	0.0141496	1774	0.153972	0.221386	0.326253	0.511081	0.510668	0.760721
Gm45041	23.2585	-0.950639	0.309533	-3.07121	0.00213195	0.0207092	3108	0.0743639	0.0931102	0.0465551	0.283383	0.160612	0.289472
F830115B05Rik	43.5883	-0.949741	0.308661	-3.07698	0.00209112	0.0203572	1894	0.288432	0.0982229	0.163705	0.410314	1.34709	0.522517
Zfp213	447.694	-0.94637	0.221811	-4.26655	1.99e-05	0.000469975	2672	2.91735	1.90304	2.18154	5.47756	3.76408	5.06743
Gm27188	7.49033	-0.944799	0.280816	-3.36448	0.000766876	0.00943419	510	0	0.0405303	0.0405303	0.761897	0.471269	0.529223
Aoah	9.05758	-0.942791	0.270149	-3.4899	0.000483205	0.0065061	5925	0	0	0	0.065581	0.0842503	0.0379611
Tctex1d4	53.4625	-0.942619	0.307271	-3.06772	0.00215701	0.0209028	1111	0.434975	0.66979	0.409316	2.14511	0.632362	1.86252
mt-Tn	232.763	-0.942366	0.287366	-3.27932	0.00104056	0.0119627	71	56.5231	22.7084	41.6321	69.6867	133.584	86.8
Map9	537.717	-0.941931	0.146843	-6.41457	1.41e-10	1.02e-08	6671	0.919693	1.20224	1.54308	2.20951	2.14509	2.32641
Npr1	33.1413	-0.940822	0.282526	-3.33004	0.000868351	0.0104243	4783	0.0439289	0.00432165	0	0.287045	0.131424	0.404414
Snora17	21.9047	-0.939616	0.306861	-3.06202	0.00219848	0.0212037	132	1.59176	1.72254	2.03573	6.27988	5.46244	3.91906
Map3k10	793.209	-0.93659	0.110415	-8.48249	2.2e-17	3.3e-15	4142	2.67332	2.75972	3.31366	5.43482	5.11529	5.18586
B230217O12Rik	147.359	-0.936165	0.244671	-3.82623	0.000130123	0.00222444	1642	0.793358	1.25886	1.77499	2.19289	2.95001	2.52042
Fap	52.0632	-0.934991	0.309744	-3.0186	0.00253947	0.0236521	5662	0.0259764	0.113173	0.116824	0.411763	0.117552	0.401217
Pitpnm2os2	41.6422	-0.934018	0.296784	-3.14713	0.00164883	0.0170407	3821	0.0714854	0.135243	0.194749	0.40677	0.237091	0.359071
Gm37297	124.463	-0.933454	0.215296	-4.33568	1.4531e-05	0.000356877	2384	0.599313	0.849709	0.806357	1.69509	1.31062	1.41518
2900089D17Rik	32.6216	-0.931906	0.307409	-3.03148	0.00243357	0.0228555	2583	0.0650753	0.104033	0.25608	0.371067	0.422302	0.400554
Dapk2	129.417	-0.930314	0.300674	-3.09409	0.00197417	0.0195022	3512	0.137602	0.641538	0.547367	1.04739	1.3424	0.973457
Rln3	26.7744	-0.928789	0.300432	-3.09151	0.0019914	0.0196439	634	0.0994221	0.228223	0.489049	0.612882	2.77032	1.02881
Gm38156	17.4867	-0.928469	0.29241	-3.17523	0.00149716	0.015802	2260	0.027891	0.0548774	0.0182925	0.171932	0.539923	0.129379
4833412C05Rik	14.3844	-0.927957	0.306201	-3.03055	0.0024411	0.0228825	1395	0.0451854	0.0740877	0.11854	0.259973	0.503623	0.290219
Mib2	938.113	-0.927321	0.178698	-5.18932	2.11e-07	8.38e-06	4724	2.09044	3.18546	3.67553	6.54193	4.32462	5.75631
mt-Te	82.8907	-0.925265	0.308272	-3.00146	0.0026869	0.0246352	69	17.6616	7.78887	11.9829	21.7748	62.9673	26.7296
Dcn	139.067	-0.924735	0.288515	-3.20516	0.00134988	0.0146501	5838	0.287923	0.343446	0.258469	0.514718	1.08941	0.485438
Gm43920	55.6389	-0.924541	0.281126	-3.28871	0.00100647	0.0116629	2159	0.233566	0.268075	0.526575	0.683907	0.676504	0.927182
Pcdhgb8	21.3016	-0.92372	0.307383	-3.00511	0.00265481	0.0244247	4615	0.0136584	0.0223949	0.0806216	0.207685	0.140214	0.126715
A630001O12Rik	385.299	-0.921312	0.203558	-4.52603	6.01e-06	0.000165674	2182	2.7251	2.34935	2.6146	4.21453	5.82948	4.63858
Gm15013	32.4043	-0.920839	0.301591	-3.05327	0.00226359	0.0216408	801	0.524624	0.438699	0.438699	1.26127	1.52338	0.898556
Stard13	70.9313	-0.920657	0.262884	-3.50215	0.000461526	0.00626635	8594	0.0709012	0.122666	0.149124	0.210998	0.253853	0.248631
Gm37809	53.127	-0.918576	0.300597	-3.05584	0.00224435	0.0215136	931	0.947873	0.333037	0.710478	2.059	1.68797	1.4737
Gm8000	71.0045	-0.91704	0.261203	-3.51083	0.000446708	0.00613281	592	1.63263	1.88548	1.32682	3.45685	3.49778	3.3814
Adgre4	76.0784	-0.916659	0.27781	-3.29959	0.000968269	0.0112995	3491	0.306952	0.254606	0.290133	0.704935	0.386606	0.844013
Nr1d1	145.473	-0.916271	0.223369	-4.10205	4.1e-05	0.000873436	3077	0.44385	0.792693	0.832999	1.37226	1.31587	1.30113
Gm38344	7.94865	-0.916085	0.282683	-3.24068	0.00119246	0.0133179	1353	0	0.030555	0.0152775	0.248898	0.17764	0.265981
Irf2bp2	1980.68	-0.915299	0.124461	-7.35408	1.92e-13	1.93e-11	5080	5.34379	5.721	6.86439	11.9069	8.64726	11.5559
Gm3854	36.0488	-0.91399	0.294043	-3.10835	0.00188135	0.0187822	3908	0	0.0899176	0.0528927	0.424229	0.165581	0.443163
Gmpr2	945.55	-0.91379	0.121667	-7.51059	5.89e-14	6.58e-12	3925	2.99242	3.77598	4.37635	6.34908	6.50504	6.85934
4930549C15Rik	61.2025	-0.91363	0.260395	-3.50863	0.000450428	0.00615439	1260	0.683698	0.57418	0.738231	1.39802	1.54069	1.2317
Gm45293	10.1774	-0.911617	0.28998	-3.14372	0.00166813	0.0171844	1812	0.0115956	0.0342226	0.0228151	0.243033	0.0918291	0.31032
Mir1192	118.336	-0.909202	0.268379	-3.38775	0.000704685	0.0088372	121	12.6762	11.7873	15.3747	22.9073	39.4212	21.3767
Gm37685	7.34026	-0.90827	0.273808	-3.31718	0.000909323	0.0107952	2177	0.00965144	0	0	0.154689	0.10191	0.154975
Proscos	20.1316	-0.908193	0.308504	-2.94386	0.00324146	0.0281701	666	0.347032	0.217257	0.403478	1.16687	0.860565	0.844294
Gm16213	13.1174	-0.907614	0.285383	-3.18034	0.00147105	0.0155896	639	0	0.0323482	0.194089	1.01348	0.46293	0.915167
AC121844.3	8.07046	-0.906001	0.282328	-3.20904	0.00133178	0.0144846	1785	0.023542	0	0.0115801	0.159636	0.155364	0.214209
Ltbp4	351.793	-0.905361	0.241607	-3.74725	0.000178784	0.00291437	6463	0.412877	0.969078	0.981871	1.50305	1.68491	1.41989
Tst	553.094	-0.903653	0.125514	-7.19959	6.04e-13	5.61e-11	1096	6.84397	7.86459	8.58126	13.9686	12.4323	14.9194
Hmbox1	434.263	-0.903513	0.158079	-5.71558	1.09e-08	5.84e-07	9681	0.692343	0.597844	0.74517	1.3272	1.04845	1.32661
Fbxo46	737.729	-0.903388	0.164096	-5.50525	3.69e-08	1.73e-06	4936	1.6133	2.6215	2.60475	4.27193	3.79803	4.26054
Hrh1	18.7708	-0.900726	0.306011	-2.94344	0.00324588	0.0281713	4450	0.0519378	0.0278703	0.0139352	0.162995	0.087248	0.187012
Apoe	3118.38	-0.900374	0.110476	-8.14996	3.64e-16	4.94e-14	2138	20.6672	21.2699	25.8333	43.9577	33.3619	41.9857
AC121598.3	74.7273	-0.897559	0.255188	-3.51724	0.000436058	0.00602725	1643	0.703357	0.566142	0.616466	1.43476	1.024	1.4511
F2rl2	272.183	-0.896505	0.232918	-3.84902	0.000118594	0.0020655	2502	1.82231	1.25576	1.5697	3.81009	2.16509	3.27221
Gsto2	61.7104	-0.895992	0.294758	-3.03975	0.00236772	0.0224114	1551	0.623156	0.239889	0.626378	1.33614	0.917857	1.33415
Gm31718	53.2925	-0.894611	0.303089	-2.95164	0.00316093	0.0277399	1827	0.161005	0.384672	0.520439	0.623863	1.1941	0.824829
Cercam	274.66	-0.893986	0.291949	-3.06213	0.00219766	0.0212037	3383	0.956466	0.879855	1.27701	3.23902	0.836152	3.29767
mt-Rnr1	43332.4	-0.893254	0.217638	-4.1043	4.06e-05	0.000866403	955	856.597	476.33	624.898	1161.63	1388.83	1229.1
Gm7967	189.461	-0.892492	0.220774	-4.04256	5.29e-05	0.00106578	5950	0.487318	0.330033	0.587111	0.840263	0.792354	1.03955
5830462I19Rik	41.5583	-0.892332	0.274065	-3.25591	0.0011303	0.0127891	3383	0.14906	0.171083	0.177193	0.352234	0.360693	0.352372
Mtif2	1446.17	-0.892252	0.120887	-7.38085	1.57e-13	1.61e-11	3868	5.56786	5.40275	6.35932	10.1127	10.4917	9.77482
Gm43331	130.562	-0.892215	0.231759	-3.84976	0.000118236	0.00206505	1689	1.23156	1.06473	1.01578	1.99383	1.94844	2.57013
Tshb	24.6441	-0.8918	0.309956	-2.87718	0.00401241	0.0330472	4555	0.0184511	0.0862215	0.0589937	0.199047	0.162356	0.16295
Gm37914	42.6626	-0.89177	0.298677	-2.98574	0.00282897	0.0256332	2679	0.149016	0.200609	0.239188	0.696201	0.276047	0.486948
Thyn1	4704.91	-0.891297	0.171924	-5.18424	2.17e-07	8.57e-06	2813	26.5758	21.7066	27.4088	40.7952	53.4405	42.5453
9430031K09Rik	52.1393	-0.889395	0.271374	-3.27738	0.00104776	0.0120114	925	0.681444	0.871512	0.737433	1.7363	1.7389	1.38599
Zp1	9.00075	-0.889369	0.282911	-3.14363	0.00166864	0.0171844	1981	0	0.0313031	0.0104344	0.2223	0.16799	0.136246
Snx17	5564.87	-0.888836	0.0911674	-9.7495	1.85e-22	4.19e-20	3091	23.234	28.187	33.5034	48.9009	46.4749	50.5942
Gm37569	55.8786	-0.887927	0.30125	-2.94747	0.00320383	0.0279957	1722	0.427057	0.240075	0.516162	0.616774	1.36354	0.92737
Ss18l1	92.9045	-0.887384	0.260549	-3.40582	0.000659654	0.00834879	4343	0.261249	0.28081	0.356962	0.60243	0.408674	0.838983
Lztr1	1692.15	-0.885333	0.218756	-4.04712	5.1851e-05	0.00105057	5445	2.64328	5.47796	5.86897	10.143	6.47513	9.51314
Bcorl1	221.757	-0.885264	0.164346	-5.38658	7.18e-08	3.17e-06	8516	0.375024	0.390787	0.424769	0.727005	0.683866	0.723673
Gm26742	367.601	-0.884634	0.160688	-5.5053	3.69e-08	1.73e-06	3340	1.54753	1.7081	1.78855	2.93171	3.22161	2.82833
Gm3571	48.8932	-0.884588	0.266366	-3.32096	0.000897099	0.0106938	1060	0.574835	0.702016	0.624014	1.39298	1.22092	1.35801
Ubxn4	5603.88	-0.884253	0.111967	-7.89747	2.85e-15	3.58e-13	4659	17.8318	17.2232	21.1363	30.6917	33.6074	33.1224
Igfbp6	64.4645	-0.883625	0.303174	-2.91458	0.00356168	0.0301646	1112	1.00143	0.39036	0.632011	1.23466	2.27778	1.71926
Cdkl5	238.261	-0.88245	0.176302	-5.00534	5.58e-07	2e-05	14331	0.260972	0.227893	0.265394	0.448281	0.451531	0.464561
Aldh4a1	343.119	-0.882018	0.189824	-4.64651	3.38e-06	0.000100341	4907	0.924886	1.1163	1.1163	2.22778	1.4129	2.17265
Nutf2-ps1	153.776	-0.881096	0.256701	-3.43238	0.000598309	0.00769039	864	2.69935	1.98571	2.82305	3.77774	6.59072	4.63376
Clec2f	29.2396	-0.880794	0.30556	-2.88256	0.00394462	0.032619	657	0.60763	0.15731	0.251695	2.08971	0.619089	1.91712
Gm37436	96.7247	-0.879389	0.241146	-3.64671	0.000265624	0.00403835	1085	1.25874	0.933505	1.69555	2.72176	2.0959	2.73635
6430571L13Rik	48.296	-0.879199	0.291815	-3.01287	0.00258792	0.02395	2912	0.108231	0.241345	0.30523	0.587121	0.463476	0.424814
Gm44941	57.9658	-0.878175	0.277635	-3.16306	0.00156121	0.0163509	627	0.737235	1.51649	1.54946	2.39627	2.9192	2.69043
2003-09-01	34.7765	-0.87805	0.309433	-2.83761	0.00454533	0.0366217	4971	0.0464943	0.0748478	0.108114	0.182389	0.342169	0.12669
Fam78b	24.9413	-0.876122	0.309955	-2.82661	0.00470433	0.0374829	6325	0.0332193	0.0522889	0.0326806	0.196587	0.06723	0.120906
Zfp60	654.92	-0.875975	0.151377	-5.78673	7.18e-09	3.95e-07	8390	0.939118	1.33286	1.3575	2.24464	1.81357	2.3323
Tnfsf13	363.045	-0.875952	0.165905	-5.27985	1.29e-07	5.42e-06	1637	2.91359	3.53557	3.76286	6.32975	4.8903	7.02102
Nxnl2	253.556	-0.874703	0.153627	-5.69367	1.24e-08	6.54e-07	3505	0.965136	1.07333	1.32692	1.97332	1.87784	2.05348
Gm37646	24.9611	-0.87416	0.3065	-2.85207	0.00434355	0.0352903	111	1.51432	3.16575	3.16575	7.46796	4.99683	8.51048
Mtus1	309.409	-0.872653	0.299509	-2.91362	0.0035727	0.0302328	10078	0.554572	0.188697	0.37124	1.14383	0.414601	1.24757
Msmo1	3152.19	-0.871362	0.156655	-5.56228	2.66e-08	1.29e-06	6144	5.57084	8.85829	9.59508	13.1251	14.0618	14.6066
Foxo4	74.4097	-0.868633	0.265795	-3.26806	0.00108289	0.0123378	3485	0.223074	0.379601	0.290632	0.654116	0.663137	0.503407
1810021B22Rik	117.6	-0.868467	0.242263	-3.58481	0.000337327	0.00493034	896	1.7822	1.45339	2.53767	3.29588	4.31255	3.36376
Rab44	83.7037	-0.868264	0.309933	-2.80146	0.00508722	0.039747	4109	0.388623	0.0804886	0.110672	0.80065	0.66142	0.498119
Gdf15	523.509	-0.866989	0.211989	-4.08979	4.32e-05	0.000909058	1852	4.7763	3.16977	4.6542	9.20365	5.75013	8.63488
Gm26982	75.294	-0.865416	0.277039	-3.1238	0.00178529	0.0181018	1151	0.511132	1.20323	0.987729	1.73297	1.6384	2.30587
Zufsp	1097.49	-0.865321	0.117616	-7.35718	1.88e-13	1.9e-11	9072	1.60502	1.85241	2.27393	3.19523	3.3565	3.21066
Arhgef4	293.745	-0.864955	0.199283	-4.34033	1.42e-05	0.000351525	9861	0.357964	0.469545	0.534527	0.725042	0.967442	0.745855
Ccdc136	110.409	-0.86365	0.268066	-3.22178	0.00127397	0.0140281	4334	0.446015	0.238469	0.367242	0.90851	0.550297	0.736932
Ttbk1	25.503	-0.862872	0.299354	-2.88245	0.00394601	0.032619	14097	0.0178857	0.00733152	0.0102641	0.0771787	0.0144265	0.103709
Hmgn1	11655.6	-0.862649	0.101339	-8.51251	1.7e-17	2.57e-15	3221	48.376	55.1127	68.9551	93.7017	99.6047	97.9005
Zfp526	35.1678	-0.861972	0.288769	-2.98498	0.00283594	0.0256507	3380	0.155408	0.12231	0.128426	0.32189	0.278965	0.312758
Gm38300	19.7398	-0.860466	0.309789	-2.77759	0.00547636	0.0419641	1870	0.0561797	0.17686	0.0773761	0.360169	0.326263	0.336778
Atxn7l1os1	28.342	-0.860217	0.308322	-2.79	0.00527088	0.0408664	1836	0.080108	0.225169	0.225169	0.578477	0.312166	0.563525
Pcgf6	1349.46	-0.859955	0.126896	-6.77687	1.23e-11	1e-09	2098	8.47258	9.7835	12.2269	18.385	14.417	19.4366
Slc9c1	7.75572	-0.859188	0.282825	-3.03788	0.00238252	0.0224991	4057	0	0.01019	0.01019	0.0893919	0.0592426	0.0720719
Nlrp5-ps	11.8787	-0.859084	0.286889	-2.99448	0.0027491	0.025032	4335	0	0.00953655	0.0286097	0.107562	0.0639732	0.140088
Zfp110	823.001	-0.858768	0.180125	-4.76763	1.86e-06	5.958e-05	4116	2.24609	3.3346	3.72129	6.1048	4.11	6.25142
Plekhg5	202.499	-0.858722	0.202642	-4.23762	2.259e-05	0.000527447	4945	0.641596	0.589391	0.610291	1.33058	0.912262	1.1462
Gm43162	188.148	-0.858213	0.191939	-4.47128	7.78e-06	0.000206668	1770	1.38888	1.51817	1.9853	3.29294	2.30842	3.17683
Glrp1	116.928	-0.857942	0.268356	-3.19703	0.00138852	0.0149657	1957	0.773023	0.802737	0.929485	2.02524	0.935277	2.21817
Gab1	379.289	-0.856615	0.225568	-3.7976	0.000146104	0.00245211	5082	0.653241	1.36258	1.36258	2.39064	1.66984	2.1775
Gstt1	1670.13	-0.856265	0.139229	-6.15005	7.75e-10	5.01e-08	1528	12.8982	18.2355	20.6705	33.0248	25.7359	30.0138
Gm37485	16.9833	-0.855855	0.307834	-2.78025	0.00543172	0.04178	2953	0.0853824	0.0279993	0.0349991	0.184218	0.181564	0.20565
Agbl2	10.1837	-0.855649	0.287878	-2.97226	0.00295611	0.0263976	6650	0	0.00932503	0.0124334	0.0389541	0.0639444	0.0676451
Pdzd2	146.548	-0.854738	0.205684	-4.15559	3.24e-05	0.000715696	18419	0.0935403	0.131302	0.138035	0.254559	0.198745	0.203929
Gm43113	14.8822	-0.853959	0.306572	-2.78551	0.00534437	0.0413103	1754	0.0838531	0.0589238	0.0707086	0.383989	0.137028	0.346228
Gm42782	18.4238	-0.853771	0.309901	-2.75498	0.00586954	0.0442115	522	0.483016	0.316789	0.237592	1.38951	1.09796	0.90485
Nr1h3	108.855	-0.853396	0.216116	-3.94879	7.85e-05	0.00147529	2515	0.593159	0.550665	0.821888	1.1639	1.2203	1.18944
Lor	79.1591	-0.853386	0.253984	-3.36	0.000779421	0.0095654	1779	0.436995	0.697149	0.813341	1.31051	1.36142	1.07466
Gpr183	50.0271	-0.852198	0.276134	-3.08618	0.00202748	0.0198746	2887	0.262003	0.193316	0.257754	0.493504	0.397046	0.607681
Rab3a	277.87	-0.851508	0.180206	-4.72521	2.3e-06	7.19e-05	2226	1.44417	2.0429	2.34005	3.30498	3.60463	3.25356
Gm13111	221.164	-0.848881	0.225729	-3.76062	0.000169491	0.00278743	3542	0.860142	0.846194	1.10297	1.28718	2.11399	1.73357
Zbtb10	220.38	-0.847467	0.164603	-5.14857	2.62e-07	1.01e-05	7414	0.402426	0.460025	0.529726	0.793137	0.810451	0.806969
Asb13	1723.28	-0.846606	0.199215	-4.24971	2.14e-05	0.000501504	5395	2.94429	5.69348	6.2567	9.7664	7.26165	9.28446
Trpc1	150.079	-0.846472	0.250268	-3.38226	0.000718931	0.00896352	8030	0.180545	0.262564	0.391272	0.406472	0.619345	0.53499
Gja5	63.2811	-0.846313	0.280735	-3.01463	0.00257292	0.0238546	5746	0.12067	0.140297	0.197855	0.20738	0.37324	0.364037
Zfp420	230.777	-0.846299	0.196803	-4.30024	1.71e-05	0.000412059	5751	0.526102	0.643369	0.672123	1.22068	0.819772	1.27106
Emilin2	2920.07	-0.845802	0.265785	-3.18228	0.00146119	0.0155433	3910	12.8539	7.72367	10.737	29.502	9.86356	25.1266
Gm29054	10.2887	-0.844877	0.298162	-2.83362	0.00460241	0.0369612	1450	0.0144905	0.0712775	0.057022	0.321573	0.216759	0.217164
mt-Tc	381.661	-0.8442	0.297488	-2.83776	0.00454306	0.0366179	66	114.288	41.0278	59.8191	101.656	243.429	160.511
Tnfsf13os	3113.08	-0.844032	0.243005	-3.47331	0.000514079	0.00683647	1109	57.4634	26.4112	36.644	81.0304	81.8885	71.1874
Nutf2	3927.12	-0.842376	0.175629	-4.79635	1.62e-06	5.22e-05	2034	29.6057	26.8594	33.1906	44.9954	63.4727	47.3614
Cecr2	7.15738	-0.842358	0.284148	-2.9645	0.00303172	0.0268607	17082	0.00123002	0.00242015	0.00121007	0.0136483	0.0129879	0.0210673
Stxbp4	1773.31	-0.840834	0.150468	-5.58811	2.3e-08	1.14e-06	11834	2.55138	1.97727	2.47333	4.0956	3.81826	4.20228
Trib2	148.285	-0.840728	0.283937	-2.96096	0.00306682	0.0270774	4335	0.693103	0.271792	0.390999	0.968057	1.01504	0.970242
Gm15477	11.9717	-0.840325	0.298608	-2.81414	0.00489081	0.0385821	4302	0.00488405	0.0288291	0.0240243	0.132473	0.0601663	0.104565
AC137842.1	15.998	-0.840255	0.291291	-2.88459	0.00391928	0.0324382	2064	0.0712589	0.0200295	0.0300443	0.40162	0.0806174	0.381405
Airn	138.97	-0.839261	0.255213	-3.28848	0.00100731	0.0116661	3583	0.5395	0.536521	0.605749	1.24353	1.29516	0.703071
BC024978	109.745	-0.838546	0.236331	-3.54818	0.000387906	0.00551905	7556	0.219678	0.186023	0.240736	0.383973	0.467345	0.348274
Gm38146	104.448	-0.83849	0.25353	-3.30725	0.000942151	0.0110816	1293	1.0725	1.11905	1.34286	1.66286	2.81685	2.24398
Gm38190	88.915	-0.83729	0.285836	-2.92927	0.00339758	0.0291262	4755	0.145819	0.273867	0.36081	0.40314	0.727088	0.473017
Gm15712	133.925	-0.835784	0.220002	-3.79898	0.000145295	0.00244279	1156	1.1996	1.87751	2.25301	3.07	3.27863	3.1909
5430400D12Rik	40.3909	-0.835108	0.307975	-2.71162	0.00669562	0.0486694	1690	0.223788	0.23239	0.391394	0.751077	0.328194	1.15787
Gm43703	26.9397	-0.835064	0.308352	-2.70815	0.00676598	0.0489873	763	0.550752	0.243819	0.406366	1.39198	1.04193	0.825394
Gm43511	53.1421	-0.833491	0.290732	-2.86687	0.0041455	0.0338829	2297	0.26527	0.40495	0.24297	0.755595	0.458786	0.822519
Pcna-ps2	3027.61	-0.833473	0.139558	-5.97224	2.34e-09	1.4e-07	1257	30.7897	37.7232	46.8333	74.1071	51.2582	69.5874
Gm15666	64.7415	-0.833125	0.257495	-3.23551	0.00121427	0.0135096	2796	0.232957	0.377037	0.406608	0.639274	0.568666	0.748124
Gulp1	516.102	-0.83272	0.136779	-6.08807	1.14e-09	7.16e-08	3758	1.73323	2.13415	2.72269	3.88085	3.35524	3.83644
Arhgef5	608.077	-0.832563	0.171927	-4.84254	1.28e-06	4.2585e-05	9977	0.774994	0.967536	1.13121	1.91616	1.22674	1.83281
Gm12523	41.0407	-0.831738	0.298928	-2.7824	0.00539582	0.0416132	599	1.01724	0.793691	0.793691	1.42713	2.62354	1.95256
Sema6d	18.0394	-0.830992	0.299314	-2.77632	0.00549778	0.0420808	10559	0.0198988	0.00391523	0.0117457	0.0760526	0.0245133	0.0809447
Abcb9	146.728	-0.83068	0.228587	-3.63398	0.000279086	0.00421841	5601	0.322614	0.405955	0.457622	0.897246	0.505035	0.783063
mt-Nd6	23006.4	-0.830638	0.186578	-4.45195	8.51e-06	0.000222974	519	805.713	540.778	688.777	1094.68	1300.13	1197.67
Gm20712	13.2042	-0.829686	0.306982	-2.70271	0.00687758	0.0494797	1491	0.0704601	0.083181	0.083181	0.295356	0.173599	0.422385
Clip4	219.982	-0.82899	0.262269	-3.16084	0.00157315	0.0164368	4055	1.07776	0.504655	0.708556	1.68651	1.28574	1.61964
Fn3k	207.345	-0.8281	0.248241	-3.33587	0.00085033	0.0102807	4399	0.702124	0.582664	0.798813	1.08941	1.76519	1.03282
Gm42611	90.0406	-0.827233	0.249299	-3.31823	0.0009059	0.0107797	3407	0.431695	0.376158	0.339755	0.821158	0.602347	0.792204
Mtrf1	668.554	-0.824828	0.121596	-6.78337	1.17e-11	1e-09	2413	3.7181	4.16322	5.50813	7.48257	6.98003	7.74589
Hba-a1	336.758	-0.823967	0.25793	-3.19453	0.00140057	0.0150703	812	6.1067	5.47309	6.46589	8.35835	16.94	8.97463
Uqcr10	17331.5	-0.823061	0.225283	-3.65346	0.000258735	0.00395028	584	567.374	329.524	426.045	706.297	989.09	729.718
Ppil2	4828.78	-0.822919	0.143991	-5.71505	1.1e-08	5.85e-07	6171	9.02279	13.5726	15.0733	22.6932	18.1257	22.2514
Rnf208	389.437	-0.82281	0.200687	-4.09997	4.13e-05	0.000879088	1750	2.19717	3.72069	4.58294	6.86839	5.32462	6.015
Pdgfa	76.3163	-0.822484	0.246103	-3.34203	0.000831684	0.0101033	3119	0.28967	0.3645	0.444027	0.597988	0.758736	0.670649
Gm26641	20.0076	-0.819684	0.30559	-2.6823	0.00731186	0.0516928	954	0.198219	0.173337	0.173337	0.515918	1.20154	0.330071
Fam189a2	13.2355	-0.819643	0.309296	-2.65003	0.00804846	0.0555292	2547	0.0412469	0.0649249	0.0486937	0.1729	0.145177	0.185446
Gm45289	20.5649	-0.819065	0.30975	-2.64428	0.00818652	0.056234	2577	0.0978403	0.0882325	0.056148	0.190992	0.358717	0.200743
9330132A10Rik	39.5471	-0.818166	0.28953	-2.82585	0.00471561	0.0375203	3727	0.107114	0.133107	0.199661	0.243267	0.352205	0.319848
Traf3ip1	314.549	-0.817978	0.217733	-3.7568	0.000172098	0.00282802	3712	1.2849	1.15826	1.43112	2.89611	1.52409	2.59336
Oxct1	7052.36	-0.817621	0.102638	-7.96603	1.64e-15	2.11e-13	3701	28.1644	28.6404	35.4207	53.3068	43.3258	55.7954
Nprl2	1059.56	-0.817516	0.165831	-4.9298	8.23e-07	2.83e-05	2013	5.99127	9.14923	10.0323	16.2402	11.5908	14.8047
Obsl1	2396.06	-0.817303	0.11448	-7.13927	9.38e-13	8.49e-11	8467	3.59823	4.61894	5.53686	8.20243	6.94374	7.48316
Gm44676	135.152	-0.816656	0.21144	-3.86236	0.000112298	0.00197785	3055	0.660254	0.69691	0.669845	1.25495	1.25878	1.08963
Syde1	301.524	-0.815234	0.20105	-4.05489	5.02e-05	0.00102532	3288	1.02883	1.42078	1.87971	2.64717	1.9118	2.95515
Parm1	77.7691	-0.813355	0.258787	-3.14295	0.00167253	0.017207	5068	0.16998	0.203931	0.309976	0.526473	0.313731	0.457118
Dok3	201.589	-0.813222	0.246508	-3.29897	0.000970419	0.011316	2459	0.965541	1.48787	1.20206	1.85408	2.91722	1.96656
Sardh	62.2545	-0.813184	0.302331	-2.68972	0.00715122	0.0509592	5432	0.0541526	0.167434	0.232124	0.429198	0.245058	0.356095
A230065H16Rik	268.414	-0.813108	0.283365	-2.86947	0.00411156	0.0336866	670	7.62048	3.48621	5.24475	8.93125	16.06	8.89608
Nqo2	844.594	-0.812746	0.154896	-5.24703	1.55e-07	6.38e-06	4042	2.66149	3.03256	4.40309	6.12684	4.58319	6.15441
Ebi3	2413.69	-0.812579	0.181341	-4.48094	7.43e-06	0.000198567	1170	25.1236	33.4968	39.5036	50.4141	67.6481	47.387
Gm26888	26.8006	-0.812386	0.30681	-2.64785	0.00810066	0.0558137	3683	0.114098	0.0617364	0.084186	0.288375	0.195776	0.177102
Gm42632	16.8854	-0.812152	0.30629	-2.65158	0.00801156	0.0553496	2411	0.0522883	0.0600138	0.0771606	0.419028	0.145698	0.139934
Zfp503	38.4535	-0.810396	0.286781	-2.82583	0.00471583	0.0375203	4216	0.0897062	0.142183	0.147086	0.325649	0.219263	0.245406
Prr33	7.49985	-0.810154	0.259156	-3.12613	0.00177125	0.0179953	2348	0	0	0	0.187554	0.0708664	0.143688
AC148328.1	37.0994	-0.809855	0.295433	-2.74125	0.00612066	0.0456137	920	0.593795	0.42689	0.584166	0.844712	1.24595	1.41797
Gm38297	13.465	-0.809618	0.28824	-2.80883	0.00497212	0.0391161	1057	0.0993907	0.0586674	0.0391116	0.220568	0.857072	0.276628
Chrac1	5769.41	-0.809424	0.0782527	-10.3437	4.47e-25	1.2e-22	2353	35.7181	39.0306	44.8021	68.9392	60.297	65.5546
5730405O15Rik	32.6827	-0.808928	0.308555	-2.62167	0.00875012	0.0588785	1836	0.205992	0.0900674	0.349011	0.451494	0.654541	0.514522
Gm46339	42.9996	-0.808814	0.307833	-2.62744	0.00860288	0.0582645	3539	0.231545	0.0934523	0.0934523	0.417224	0.282104	0.413105
Egf	86.6405	-0.808812	0.251843	-3.21157	0.00132013	0.0143886	11275	0.0913125	0.111831	0.141164	0.255024	0.147578	0.243372
Gm25873	52.2108	-0.807746	0.27606	-2.92598	0.00343374	0.0293706	107	5.30189	7.72728	7.92046	12.347	16.5876	12.1919
Gm44101	63.1028	-0.80744	0.296491	-2.72333	0.00646284	0.0474517	2221	0.491933	0.17683	0.456035	0.933075	0.840754	0.708887
Tfeb	887.59	-0.807302	0.104285	-7.74131	9.84e-15	1.17e-12	5669	2.29051	2.4211	2.89875	4.29076	3.79614	4.38413
Tmem14a	443.967	-0.807019	0.14036	-5.74964	8.94e-09	4.84e-07	1351	4.3702	5.35504	6.13535	9.39541	7.56773	9.40634
AC132121.1	14.5473	-0.806654	0.305857	-2.63735	0.00835564	0.0570684	332	0.632867	0.249042	0.249042	1.79459	1.28081	1.28719
Gm15197	42.5072	-0.80478	0.293874	-2.73852	0.00617161	0.0458759	478	0.791217	1.25407	1.60002	2.87226	1.66317	3.2938
Dnajb7	17.1044	-0.802468	0.309746	-2.59073	0.00957721	0.0627691	1374	0.07646	0.195572	0.120352	0.50904	0.336395	0.343764
Hs3st1	656.37	-0.802082	0.247641	-3.23889	0.00119997	0.013387	2230	2.07285	5.23714	6.29383	9.09561	6.91444	8.47232
Kctd15	15.869	-0.801997	0.290244	-2.76319	0.00572402	0.0433561	4238	0.00991562	0.0487741	0.00487741	0.140586	0.170137	0.0902227
Ppp1r12b	277.581	-0.801977	0.173779	-4.61492	3.93e-06	0.000114216	14983	0.218764	0.313168	0.357315	0.491015	0.502217	0.495385
Csrnp2	150.502	-0.801637	0.199758	-4.01305	5.99e-05	0.00118025	4126	0.493962	0.576128	0.641256	1.10499	0.788641	1.07935
Gm15740	36.9547	-0.800786	0.302995	-2.6429	0.0082199	0.0564252	1292	0.504139	0.287979	0.27198	1.0426	0.658251	0.853024
Gm7831	77.1468	-0.800782	0.269903	-2.96693	0.0030079	0.0267077	552	1.2561	2.58381	2.28424	3.42578	4.4546	3.83016
Prag1	109.822	-0.799175	0.29898	-2.67301	0.00751746	0.0527413	9606	0.150924	0.133413	0.165691	0.447652	0.123178	0.4519
Thoc7	6902.33	-0.798818	0.177398	-4.50298	6.7e-06	0.000181663	6561	19.1154	13.2227	17.0757	27.0337	29.9966	27.3359
Zswim9	212.589	-0.798817	0.194183	-4.11374	3.89e-05	0.000838733	11875	0.272482	0.28547	0.278507	0.571535	0.397011	0.48488
Ddx17	5273.08	-0.797657	0.107177	-7.44244	9.88e-14	1.05e-11	4761	17.1673	17.1798	19.4288	32.1671	25.4587	30.5326
Gm38376	99.0295	-0.797113	0.2298	-3.46872	0.000522937	0.00691834	2253	0.690115	0.587177	0.733972	1.27625	1.25553	1.05821
Gm45266	60.9934	-0.796899	0.280816	-2.83779	0.00454265	0.0366179	2173	0.36743	0.437571	0.380497	0.572212	1.00396	0.78665
Gm44706	14.0109	-0.796864	0.301424	-2.64367	0.00820131	0.0563166	815	0.128903	0.152175	0.126813	0.95354	0.22685	0.607146
Adrb2	1865.08	-0.796622	0.143524	-5.55044	2.85e-08	1.37e-06	2143	11.6086	14.2851	16.2914	25.421	18.031	26.3963
Zfp317	835.768	-0.796604	0.151085	-5.27255	1.35e-07	5.6e-06	4838	2.12805	2.85405	3.40947	5.1884	3.78707	4.89542
Lrriq1	20.7521	-0.795931	0.309749	-2.5696	0.0101817	0.0654794	6449	0.0130322	0.0384627	0.0544888	0.124522	0.0659373	0.118581
Adat2	1166.06	-0.79516	0.169892	-4.68039	2.86e-06	8.65e-05	1466	10.0756	13.0706	15.1574	19.4725	24.8948	19.0246
Gm17300	48.1056	-0.794868	0.278541	-2.85369	0.00432153	0.0351664	1527	0.343995	0.473783	0.541466	0.86518	1.05336	0.736476
Gm13574	10.1916	-0.794578	0.268624	-2.95795	0.00309689	0.0273192	394	0	0.157389	0	0.657475	1.50158	0.856294
Myo1d	762.011	-0.794375	0.150299	-5.28531	1.25e-07	5.29e-06	6465	1.6315	1.79368	2.28606	3.51804	2.45652	3.49295
6330403K07Rik	114.915	-0.792707	0.245327	-3.23123	0.00123259	0.0136463	1494	0.731313	1.3974	1.3974	1.87261	2.20275	2.25823
Gm6566	86.266	-0.792591	0.256908	-3.08512	0.0020347	0.0199165	1171	0.825376	1.02382	1.48277	2.3449	1.42096	2.42014
Ighv6-4	8.42199	-0.791774	0.274478	-2.88466	0.0039184	0.0324382	357	0.0588549	0	0.173701	0.507931	1.24291	0.945041
Kmt2c	2293.45	-0.791483	0.0928775	-8.52179	1.57e-17	2.39e-15	20291	1.6278	1.81634	2.10566	2.89799	2.91752	3.12035
Pard3bos1	23.7467	-0.79139	0.303431	-2.60814	0.00910359	0.0604728	1984	0.127084	0.177116	0.156279	0.300304	0.372747	0.385447
Gm42467	328.032	-0.791359	0.212773	-3.71927	0.0001998	0.00318055	1447	3.9641	3.18557	3.28556	5.60339	7.02733	5.65797
Cacna1d	48.4712	-0.791151	0.295794	-2.67467	0.00748033	0.0525171	12621	0.0316308	0.0524091	0.0753381	0.0759422	0.137699	0.117619
Pygm	1702.81	-0.791037	0.191944	-4.12119	3.77e-05	0.000813813	3218	5.67394	9.63509	10.0333	12.9925	16.4832	12.9235
C130050O18Rik	62.0311	-0.790995	0.265346	-2.981	0.00287309	0.0258827	3180	0.290721	0.286007	0.273006	0.619101	0.40116	0.62242
Ccdc157	127.626	-0.788969	0.227376	-3.46989	0.000520665	0.00689703	5589	0.379698	0.340255	0.321763	0.565459	0.588819	0.708282
Gm3650	35.9936	-0.788742	0.296436	-2.66075	0.00779677	0.0541798	747	0.450039	0.664112	0.857811	1.49116	0.9405	1.80658
Zfp862-ps	74.4547	-0.788526	0.265572	-2.96916	0.00298618	0.0266109	6979	0.114404	0.151052	0.21325	0.27096	0.36293	0.251379
Enpp6	16.9524	-0.786245	0.305551	-2.5732	0.0100762	0.0650656	6412	0.0196611	0.0161186	0.0386846	0.10504	0.115335	0.0385857
Plekhg1	35.2821	-0.786074	0.302051	-2.60246	0.00925586	0.0611899	8739	0.0432774	0.0544022	0.0614981	0.0829987	0.165017	0.10295
Scarletltr	32.9279	-0.785574	0.309526	-2.53799	0.011149	0.0701466	305	1.03334	1.01658	1.42321	1.78359	6.12234	2.06484
mt-Ta	105.209	-0.785113	0.297829	-2.63612	0.00838603	0.05718	69	29.233	14.3795	15.8773	34.1639	61.8955	34.8789
Gm45294	7.37849	-0.784496	0.276302	-2.83927	0.0045217	0.0364746	2102	0	0.00983372	0.0295012	0.172532	0.114342	0.117703
Gm29640	28.3201	-0.784256	0.30156	-2.60066	0.00930446	0.0614463	278	1.36044	1.41273	1.18967	2.70227	3.59124	2.58901
Cant1	2357	-0.783734	0.124535	-6.29328	3.11e-10	2.15e-08	4358	7.82014	9.04037	9.50519	15.8114	11.7556	15.4936
Gm35732	17.5691	-0.78276	0.30853	-2.53706	0.0111786	0.0702244	356	0.472162	0.406442	0.638694	0.80042	2.23313	1.64267
Tmtc3	216.871	-0.782625	0.203809	-3.83999	0.000123037	0.00212651	8939	0.41839	0.300611	0.420855	0.602767	0.641163	0.712074
Gm42441	7.56771	-0.782581	0.267755	-2.92275	0.00346955	0.0296061	748	0.0561797	0	0	0.519475	0.296603	0.390903
Prkcz	26.7969	-0.781477	0.305308	-2.55964	0.0104782	0.066933	6318	0.0365817	0.0588902	0.0687053	0.0861023	0.140462	0.149519
Ror2	319.732	-0.780128	0.289108	-2.69839	0.00696748	0.0499676	4242	0.341766	1.46672	1.44723	2.27779	1.83488	2.36479
Abcb1a	142.909	-0.780048	0.212249	-3.67516	0.0002377	0.00368489	5480	0.398753	0.335707	0.49413	0.770517	0.56342	0.78804
Gm25265	36.1756	-0.779678	0.298859	-2.60885	0.00908476	0.060466	347	1.02937	0.953105	2.32319	3.21007	2.45089	3.50019
Gm16334	17.0124	-0.779599	0.307585	-2.53458	0.0112582	0.0705892	694	0.33303	0.0893536	0.297845	0.783854	0.959045	0.615775
Gm38257	295.475	-0.77902	0.23929	-3.25555	0.00113174	0.0127891	2761	1.9025	1.21283	1.75935	2.57075	3.62935	2.48463
4930599N24Rik	27.2271	-0.777663	0.309153	-2.51546	0.0118877	0.0733434	1003	0.146638	0.267912	0.473999	0.594021	1.4009	0.538193
Als2cl	537.515	-0.777228	0.174336	-4.45821	8.26e-06	0.000217399	5883	1.05717	1.69707	1.66896	2.76086	2.20929	2.34745
9430002A10Rik	9.6686	-0.776782	0.286572	-2.7106	0.0067161	0.048766	475	0.0442341	0.0870336	0.217584	1.19979	0.350304	0.710273
Dok6	24.71	-0.776701	0.308942	-2.51407	0.0119347	0.0735048	5146	0.0530792	0.0281176	0.0964033	0.130882	0.136524	0.17046
Snhg3	55.2621	-0.7749	0.287518	-2.69513	0.00703606	0.0504061	986	1.00155	0.482171	0.859523	1.89161	1.3313	1.57398
Flrt3	59.2957	-0.774358	0.29491	-2.62575	0.00864591	0.0584432	4865	0.0734204	0.199694	0.242182	0.383376	0.266018	0.411467
Galr2	7.07978	-0.773305	0.276858	-2.79314	0.00521989	0.0405328	2456	0	0.0168326	0.0168326	0.137117	0.0752779	0.119054
Gm38273	35.9823	-0.772859	0.297422	-2.59853	0.00936247	0.0617893	2382	0.158775	0.208267	0.251656	0.478505	0.271658	0.575991
Rab29	1531.13	-0.772699	0.134378	-5.75017	8.92e-09	4.84e-07	1468	14.4846	16.5589	20.2903	25.8692	30.1127	26.2458
Gm37334	17.7905	-0.771765	0.307026	-2.51368	0.011948	0.0735148	2938	0.0286061	0.06332	0.0914623	0.0969876	0.213955	0.2756
AC136986.2	41.9384	-0.767657	0.302129	-2.54083	0.0110591	0.0697315	2944	0.271204	0.11234	0.168509	0.457552	0.420759	0.366717
Gm38380	232.685	-0.766812	0.221206	-3.4665	0.000527273	0.0069529	2248	1.88802	1.32409	1.59074	2.8117	3.043	2.48132
Gm45110	12.491	-0.766775	0.297185	-2.58013	0.0098764	0.0640711	1402	0.0149866	0.117948	0.0737178	0.240199	0.250554	0.433155
Gm21989	10.0931	-0.766618	0.282929	-2.70958	0.00673692	0.048838	1609	0.0522342	0.0256936	0.0128468	0.128798	0.379187	0.167746
Rexo2	8136.65	-0.766443	0.128484	-5.96526	2.44e-09	1.46e-07	3385	39.9678	34.1719	43.5881	60.801	64.9738	63.6287
Myo15	118.645	-0.765619	0.279893	-2.7354	0.0062305	0.0461787	12760	0.143258	0.103676	0.157134	0.192863	0.37672	0.200947
Ints9	1684.25	-0.765581	0.161438	-4.74227	2.11e-06	6.66e-05	6814	2.76285	4.52299	4.87792	6.95703	5.83897	6.88227
Gm17056	100.148	-0.765045	0.276151	-2.77038	0.00559903	0.0425677	2299	0.685446	0.566437	0.638366	1.21691	0.723768	1.75122
mt-Co1	191043	-0.764763	0.106074	-7.2097	5.61e-13	5.24e-11	1545	1754.63	2110.58	2255.98	3633.62	2791.42	3334.99
Gcsam	129.594	-0.764521	0.232133	-3.29345	0.000989643	0.0115006	3424	0.607508	0.470881	0.688211	0.900302	1.18251	0.9722
Ikzf4	286.811	-0.764389	0.238176	-3.20934	0.00133038	0.0144771	5995	0.627357	0.675799	0.934395	1.62902	0.761735	1.55699
Mrpl24	3625.22	-0.763988	0.131178	-5.82405	5.74e-09	3.23e-07	2255	26.6763	22.7054	29.4428	41.2404	43.6503	41.7324
Samd5	27.0041	-0.763865	0.293222	-2.60507	0.00918551	0.0608977	6922	0.057673	0.0119448	0.0059724	0.179632	0.0721154	0.162467
C130083A15Rik	103.812	-0.763137	0.280755	-2.71816	0.00656456	0.048034	1460	1.28082	0.722051	1.04768	1.45491	2.58329	1.87947
Fbp1	9162.75	-0.762544	0.308031	-2.47554	0.0133034	0.0791056	1702	21.6902	92.7014	93.4908	168.303	157.291	157.51
Ahdc1	277.451	-0.762515	0.151283	-5.04031	4.65e-07	1.7e-05	8444	0.450382	0.511621	0.65605	0.886594	0.827636	0.889664
Usp35	44.3479	-0.761794	0.295294	-2.57978	0.00988633	0.0640833	5288	0.0874142	0.0429983	0.0508162	0.533962	0.0314664	0.327512
AC124732.1	52.0017	-0.760748	0.277492	-2.74151	0.00611566	0.0455931	910	0.715766	0.817733	0.976737	1.90725	1.05647	1.87845
Mroh8	26.7846	-0.759684	0.299668	-2.53508	0.0112422	0.0705581	4844	0.0650636	0.0853446	0.0725429	0.171128	0.125952	0.185731
AC170188.1	27.8752	-0.759266	0.309902	-2.45002	0.0142848	0.0833824	1963	0.224776	0.0526502	0.200071	0.527855	0.310806	0.492692
Sik1	1166.84	-0.758787	0.159217	-4.76575	1.88e-06	5.99e-05	4511	4.5879	3.4825	4.4631	6.87379	6.2215	7.42918
Gpaa1	2955.03	-0.758271	0.102093	-7.42723	1.11e-13	1.17e-11	2846	14.0567	17.4312	20.38	28.2346	26.615	26.6332
Zfp953	142.753	-0.758137	0.241295	-3.14195	0.00167829	0.0172228	4677	0.516632	0.402184	0.486156	0.63695	0.952677	0.880058
Scd1	35.6849	-0.757304	0.30161	-2.51088	0.0120432	0.0738773	4836	0.0955844	0.0213715	0.072663	0.326752	0.0611688	0.367425
Gm43788	413.039	-0.756564	0.174419	-4.33763	1.44e-05	0.000354149	2417	2.5123	2.8051	2.97614	4.35136	5.1403	4.01078
Gm18342	14.3278	-0.756166	0.308146	-2.45392	0.0141309	0.0827451	694	0.211928	0.238276	0.178707	0.783854	0.372962	0.842639
Gm23138	14.5528	-0.75582	0.286604	-2.63716	0.00836037	0.0570815	103	0	1.40479	1.20411	2.7665	6.64141	5.67759
Cysrt1	6.56542	-0.755491	0.253974	-2.97468	0.00293298	0.0262486	1330	0	0	0	0.136339	0.236316	0.236758
Gm44907	22.8918	-0.755239	0.309427	-2.44077	0.0146561	0.0849655	1633	0.0900664	0.265817	0.151896	0.428305	0.430223	0.413202
Plag1	118.221	-0.754915	0.208285	-3.62443	0.000289599	0.00434185	8487	0.198055	0.236248	0.228941	0.390689	0.370332	0.355123
Grin2d	71.5708	-0.754803	0.296873	-2.54251	0.0110059	0.0695038	6658	0.160945	0.124184	0.15523	0.42409	0.141619	0.374979
Plxna4os1	1855.32	-0.754132	0.170779	-4.41584	1.01e-05	0.000258331	1977	17.0789	12.7452	15.3695	25.708	25.5768	23.0153
Smim13	881.275	-0.753994	0.156527	-4.81703	1.46e-06	4.75e-05	4483	2.54028	3.30598	3.85929	5.8015	4.04985	5.78982
Gm11630	8.29775	-0.753834	0.292297	-2.579	0.00990857	0.0641662	382	0.165009	0.162334	0.108222	1.08501	0.67758	0.529916
2810442N19Rik	16.4459	-0.753472	0.306421	-2.45895	0.0139346	0.081902	928	0.113207	0.289565	0.111371	0.697858	0.338686	0.702874
Gm37805	9.90137	-0.752584	0.286671	-2.62525	0.00865851	0.0584701	1094	0.0960292	0.0377888	0.0188944	0.236787	0.456292	0.267272
Gm44684	19.9508	-0.752552	0.309309	-2.43301	0.0149737	0.086266	2926	0.0933512	0.0565153	0.0989018	0.159358	0.189558	0.269043
Gm16150	165.665	-0.751341	0.179638	-4.18253	2.88e-05	0.000648249	912	2.48817	2.87845	3.51307	4.71507	4.66261	5.05576
Itpr1	1523.46	-0.751002	0.101382	-7.40768	1.29e-13	1.35e-11	18319	1.19972	1.36645	1.58761	2.33889	1.91453	2.28002
Gm24106	15.095	-0.750301	0.306725	-2.44617	0.0144384	0.08399	127	0.66177	1.6276	1.30208	3.46753	5.38634	2.47943
Cdc42bpa	915.271	-0.749497	0.138588	-5.40808	6.37e-08	2.87e-06	21522	0.542804	0.726089	0.850945	1.05558	1.13651	1.15062
Npl	2253.56	-0.749245	0.09529	-7.86279	3.76e-15	4.69e-13	2961	11.4955	11.693	14.9252	19.4918	19.3749	20.6689
Gm19409	115.175	-0.749057	0.279524	-2.67976	0.00736755	0.0519402	2858	0.389641	0.5786	0.846202	0.969832	1.56549	0.794853
Smim24	1500.5	-0.748691	0.137636	-5.43965	5.34e-08	2.43e-06	1058	20.1771	22.2725	28.0751	34.3516	40.9782	35.8001
Pgpep1	1638.13	-0.74837	0.157037	-4.76556	1.88e-06	5.99e-05	5319	3.55914	5.65825	6.07018	8.62509	7.10472	8.66442
Mfap3l	53.2189	-0.748181	0.2909	-2.57195	0.0101127	0.065198	6837	0.101414	0.0967464	0.13605	0.159132	0.305569	0.187515
Zfp879	59.199	-0.7481	0.287542	-2.6017	0.00927617	0.0612992	2414	0.191486	0.428137	0.453826	0.858475	0.490161	0.745385
Fkbp4	13587.1	-0.748095	0.101057	-7.40269	1.33e-13	1.39e-11	2795	64.7701	82.9407	96.5411	130.153	123.345	126.985
Hsd17b1	110.497	-0.748046	0.209409	-3.57217	0.000354037	0.00512309	1339	1.19257	1.29673	1.46654	2.16677	2.29205	2.13329
Fam60a	658.789	-0.747975	0.182464	-4.09931	4.14e-05	0.000880656	4138	1.701	2.68746	3.50169	4.57617	3.91837	4.17444
AW554918	689.781	-0.747948	0.162487	-4.60312	4.16e-06	0.00012003	7014	1.13833	1.78001	1.95683	2.62221	2.56737	2.58142
Chrnb1	765.897	-0.747894	0.135874	-5.50431	3.71e-08	1.73e-06	2531	4.20888	5.18599	5.61884	7.34865	8.27625	8.11346
Gm43571	22.1094	-0.747716	0.281407	-2.65706	0.0078826	0.0546069	3098	0.0339109	0.0200166	0.0600498	0.309382	0.0238712	0.471911
Draxin	10.7094	-0.746427	0.298231	-2.50284	0.01232	0.0750555	5200	0.00808123	0.0159004	0.0278256	0.0498163	0.0533315	0.108135
Car1	1973.59	-0.74589	0.28267	-2.63873	NA	NA	1248	6.41448	9.55678	10.6002	15.0072	128.722	21.681
Gm23656	42.5754	-0.743855	0.275471	-2.7003	0.00692767	0.0497872	112	5.8156	4.7985	6.27496	9.71419	10.2346	11.6476
Usp40	963.027	-0.743461	0.169425	-4.38813	1.14e-05	0.000290601	11871	0.952238	1.40868	1.66464	2.30437	1.71317	2.43279
Ncor2	1056.72	-0.742767	0.107671	-6.89849	5.26e-12	4.44e-10	10490	1.40809	1.65521	1.99611	2.58798	2.5027	2.79381
Aak1	569.861	-0.741889	0.126094	-5.88363	4e-09	2.31e-07	21453	0.410371	0.428768	0.479835	0.751065	0.658417	0.674141
4632418H02Rik	28.6654	-0.741087	0.308372	-2.40322	0.0162513	0.0915285	2721	0.131272	0.11395	0.151933	0.418889	0.149482	0.388505
Ppp1r13l	119.166	-0.740736	0.269982	-2.74366	0.00607593	0.0453734	3604	0.652956	0.332655	0.47604	1.12847	0.743839	0.873717
Foxred2	1210.98	-0.740451	0.110844	-6.6801	2.39e-11	1.89e-09	5939	2.78074	3.46654	3.99557	5.57869	5.14894	5.2225
Dnajb3	169.634	-0.740172	0.261272	-2.83295	0.00461203	0.0369689	1051	1.57934	2.69444	3.24513	3.52459	5.87543	3.7023
Hcfc1r1	2533.23	-0.739043	0.177796	-4.1567	3.2288e-05	0.000712997	958	43.3822	37.8239	47.7924	61.3271	84.1042	62.2873
Slco2a1	123.422	-0.73854	0.293473	-2.51655	0.0118511	0.0732063	13545	0.195453	0.0717248	0.10835	0.221847	0.300289	0.24742
Gm44260	43.5252	-0.736733	0.300837	-2.44895	0.0143275	0.0835839	2094	0.371258	0.148069	0.325752	0.680395	0.450287	0.676693
Mmp2	286.455	-0.73638	0.265412	-2.77448	0.00552895	0.0422083	3371	0.816513	1.46551	1.64947	2.97391	1.2395	2.87572
Rhbdf1	269.238	-0.736045	0.297225	-2.47639	0.013272	0.0790146	5433	0.251376	0.894084	1.00061	1.07757	2.02476	1.08051
Ing4	70.959	-0.735972	0.29008	-2.53713	0.0111765	0.0702244	5320	0.138232	0.174844	0.27198	0.516142	0.201564	0.427009
Gm44041	21.3684	-0.735811	0.309902	-2.37433	0.0175808	0.0967419	396	0.477527	0.365387	1.09616	1.7008	2.10094	1.13596
Ptpn23	279.14	-0.735018	0.194966	-3.76998	0.000163264	0.00270028	5619	0.796473	0.787236	0.812987	1.4522	0.990384	1.52909
Chst11	471.267	-0.734439	0.274442	-2.67611	0.00744813	0.0524176	5527	0.707089	1.50344	1.69792	3.17772	1.17078	2.82421
Gm37663	84.2638	-0.734082	0.281856	-2.60446	0.009202	0.0609788	2299	0.712863	0.440562	0.42258	1.0141	1.17411	0.851154
Pomgnt2	1645.21	-0.734038	0.167708	-4.37689	1.2e-05	0.0003041	2903	6.91205	9.93293	11.357	17.1418	11.349	16.4874
Gm22574	15.4588	-0.733855	0.309657	-2.36989	0.0177932	0.0976203	60	2.45131	1.72254	4.82311	7.33961	8.31972	8.24706
Itgb1bp2	56.0609	-0.733083	0.306762	-2.38975	0.0168599	0.093947	1799	0.467175	0.390659	0.333209	1.45434	0.390525	0.950189
Aff3	2481.61	-0.733057	0.0992471	-7.38618	1.51e-13	1.56e-11	6654	5.37121	6.29993	7.11072	10.3166	8.50227	10.3367
Ypel3	6768.62	-0.732409	0.1546	-4.73744	2.16e-06	6.8e-05	1848	66.6491	50.7366	62.1904	96.0625	96.4331	95.0067
Gm45124	7.64834	-0.732113	0.251162	-2.9149	0.00355799	0.0301646	2755	0	0	0	0.20686	0.0536864	0.0898046
Gm38082	491.692	-0.7321	0.239215	-3.06043	0.00221021	0.0212934	6882	1.12658	1.05425	1.16838	1.52446	2.67841	1.49031
Gm31812	71.0587	-0.730795	0.279383	-2.61575	0.00890329	0.0595894	1170	0.502832	1.20136	1.02469	1.99265	1.32736	1.7686
Tceal1	624.231	-0.730324	0.145846	-5.00749	5.51e-07	1.98e-05	2803	3.61306	3.09725	4.38777	5.53578	5.64608	6.27497
Ddah1	21.5249	-0.730275	0.3096	-2.35877	0.0183358	0.0998173	3983	0.0316513	0.0882245	0.0830348	0.136579	0.190313	0.158116
Gm37423	90.276	-0.730114	0.267254	-2.73191	0.00629684	0.0465687	3342	0.528109	0.303068	0.377289	0.689856	0.768961	0.753771
Art3	63.5409	-0.729016	0.264148	-2.75987	0.00578235	0.0437111	3932	0.251151	0.215536	0.273363	0.355759	0.507816	0.451899
A930024E05Rik	50.1048	-0.72887	0.277467	-2.62687	0.00861731	0.0583079	1896	0.29921	0.392477	0.501499	0.929064	0.526564	0.759223
Actn3	34.5453	-0.728279	0.309962	-2.34957	0.018795	0.101503	2894	0.166986	0.121423	0.128565	0.510213	0.12777	0.474088
Bace1	436.686	-0.72779	0.181985	-3.99916	6.36e-05	0.00123377	6348	1.12867	0.928022	1.32202	1.97507	1.40089	2.09046
Cd14	135.582	-0.727282	0.258433	-2.8142	0.00488986	0.0385821	1572	0.882149	1.5516	1.6042	2.29054	2.92848	1.75987
Tcea2	404.389	-0.727095	0.215239	-3.37809	0.000729925	0.00907836	2704	1.83382	2.63732	2.79021	3.84161	4.90923	3.08599
Gm44686	219.89	-0.72599	0.165624	-4.38337	1.17e-05	0.000296284	540	5.44735	6.92844	7.8854	11.1293	10.1343	10.7878
Kif1b	876.123	-0.725234	0.134342	-5.3984	6.72e-08	3.01e-06	17608	0.843646	0.766573	0.861661	1.32112	1.19804	1.37318
Snx16	401.099	-0.7245	0.209475	-3.45865	0.000542894	0.00711282	2632	1.85205	2.58381	3.03146	3.40538	4.98031	3.64042
Mir17hg	88.0022	-0.723815	0.228472	-3.16806	0.00153458	0.0161302	3536	0.344641	0.356589	0.496886	0.732593	0.554229	0.718777
Zcchc11	3386.59	-0.723744	0.173046	-4.18239	2.88e-05	0.000648249	8684	6.76017	5.33424	7.07661	8.79393	11.6755	10.0597
Gm37706	288.461	-0.723484	0.194216	-3.72515	0.000195201	0.00312199	2765	1.32982	1.71942	2.10816	2.2766	3.05574	2.88776
Lrrc32	16.5473	-0.723419	0.307599	-2.35182	0.0186817	0.101186	4688	0.0313734	0.0220462	0.0617292	0.0994627	0.0670436	0.17272
Sgce	2164.45	-0.723313	0.105513	-6.85523	7.12e-12	5.89e-10	10612	3.18573	3.1516	3.95801	5.08716	5.32766	5.43224
Gm44164	493.822	-0.722429	0.209961	-3.44078	0.000580033	0.00749807	2561	2.1003	3.60785	3.75313	4.87543	5.97746	4.39125
Timm13	11308.8	-0.721966	0.17718	-4.07477	4.61e-05	0.000957838	1371	147.461	113.424	142.703	200.736	250.866	194.209
Mtus2	311.579	-0.721433	0.176053	-4.09783	4.17e-05	0.000885406	12874	0.404752	0.380527	0.4014	0.591574	0.670655	0.635939
CAAA01194877.1	491.474	-0.721165	0.156383	-4.61154	4e-06	0.000115921	4233	1.77203	1.83607	2.1779	2.68653	3.29321	3.08182
Sag	43.8378	-0.719689	0.282194	-2.55033	0.0107621	0.0683456	8904	0.0542742	0.0905378	0.0742874	0.142556	0.110049	0.159141
Gm45532	73.039	-0.719537	0.299148	-2.40529	0.0161597	0.0912149	3620	0.168322	0.371155	0.314054	0.751373	0.280899	0.720738
Gm43508	28.502	-0.719471	0.308366	-2.33317	0.0196391	0.104673	3783	0.0722034	0.0601045	0.120209	0.150647	0.420299	0.118911
Ric8a	3882.54	-0.719032	0.1465	-4.90806	9.2e-07	3.12e-05	7065	7.00968	9.96805	10.6761	16.3383	11.5875	15.2557
9430034N14Rik	239.318	-0.717502	0.186764	-3.84176	0.000122157	0.00211311	3785	0.977007	1.06493	1.054	1.711	1.34815	1.94911
AC158983.1	7.27124	-0.717456	0.275042	-2.60853	0.00909324	0.0604728	221	0	0.187063	0.280595	0.937719	1.58949	1.11951
Gm10044	17.8321	-0.717066	0.28525	-2.51381	0.0119433	0.0735086	2634	0.0797692	0.0392378	0	0.245867	0.196534	0.28179
mt-Rnr2	476755	-0.716075	0.210802	-3.3969	0.000681534	0.00857603	1582	5759.87	3796.51	4894.19	6589.94	9767.42	7386.06
Gm37255	139.402	-0.716062	0.193274	-3.70491	0.000211468	0.00333758	3060	0.617976	0.729546	0.905178	1.28676	1.16609	1.14665
Gm44967	10.8869	-0.7155	0.303776	-2.35535	0.0185051	0.100533	631	0.199789	0.131033	0.163791	0.780009	0.380899	0.534675
2310074N15Rik	27.375	-0.71506	0.307775	-2.32332	0.0201621	0.106651	582	0.794238	0.106549	0.603777	1.4243	1.46127	1.54584
Snhg12	584.74	-0.715017	0.221871	-3.22267	0.00127002	0.0139999	1626	7.21048	4.23325	5.63162	9.4792	10.3016	8.78377
Rap1gap	205.089	-0.714315	0.244184	-2.92532	0.00344103	0.029412	6429	0.424865	0.50157	0.591595	1.0033	0.503258	1.09504
Gm12164	15.3858	-0.713899	0.309781	-2.30453	0.021193	0.11061	551	0.343196	0.225087	0.412659	1.12833	0.603972	0.857226
Ncam2	229.584	-0.712438	0.290288	-2.45425	0.0141179	0.082693	6162	0.190949	0.734637	0.754764	1.14346	0.765093	1.24104
Gm37349	142.448	-0.712435	0.215275	-3.30942	0.000934888	0.0110089	624	3.73757	3.2132	4.10759	7.05731	5.95535	5.11837
Gm11677	6.46487	-0.712338	0.266727	-2.67066	0.00757015	0.0530169	977	0.0215058	0	0.0423142	0.344686	0.132464	0.299279
2009-03-01	96.9757	-0.711605	0.251526	-2.82916	0.0046671	0.0372636	3037	0.532717	0.415179	0.551303	0.665311	0.980115	0.918342
Pgam2	21.9474	-0.710322	0.307441	-2.31043	0.0208643	0.109512	840	0.200107	0.3199	0.54137	0.801806	0.748334	0.749733
Tm7sf2	304.545	-0.70962	0.172704	-4.10887	3.98e-05	0.00085391	3484	1.10966	1.57817	1.68496	2.60235	1.97937	2.29826
F5	200.386	-0.709135	0.21929	-3.23377	0.00122167	0.0135623	7430	0.489224	0.37001	0.433996	0.801889	0.552408	0.802204
2610001J05Rik	5033.13	-0.708857	0.105646	-6.70974	1.95e-11	1.56e-09	3784	19.934	21.6319	26.1058	32.5312	35.8088	34.5047
Gm44861	12.3967	-0.708823	0.275776	-2.57029	0.0101613	0.0654262	1220	0.0516669	0.016943	0.0847151	0.127399	0.757716	0.202797
AC159379.2	63.6322	-0.708399	0.264517	-2.67809	0.0074044	0.0521424	2482	0.313221	0.424736	0.458048	0.720149	0.804485	0.552784
Ophn1	482.137	-0.708304	0.159042	-4.45357	8.45e-06	0.000221587	13100	0.514854	0.569621	0.774748	0.905669	1.04437	0.915132
Gm45212	21.4459	-0.706916	0.308248	-2.29334	0.0218286	0.112806	3403	0.0555688	0.0607419	0.0971871	0.0989593	0.325976	0.152018
A230056P14Rik	72.6114	-0.704879	0.276614	-2.54824	0.0108267	0.0686706	2354	0.330252	0.553203	0.52686	1.07844	0.53407	0.955479
Kcnc3	10.8107	-0.704814	0.29566	-2.38386	0.017132	0.0950168	5995	0.0105144	0.0206877	0.0137918	0.0345681	0.0956023	0.0487733
Zfp941	192.121	-0.704708	0.261498	-2.69489	0.00704113	0.050407	4715	0.307481	0.710205	0.942556	1.23616	0.921472	1.16872
Gm7173	183.759	-0.704217	0.178284	-3.94998	7.82e-05	0.00146934	9839	0.294699	0.294122	0.33824	0.544998	0.439704	0.482347
4930594M22Rik	69.2026	-0.703799	0.253859	-2.7724	0.00556446	0.042341	4342	0.217758	0.204705	0.338002	0.489214	0.425801	0.372967
AA986860	73.4454	-0.703783	0.280876	-2.50567	0.012222	0.0745702	3640	0.22512	0.289614	0.408866	0.747245	0.325068	0.617912
Aldh1a7	50.0887	-0.703603	0.303622	-2.31736	0.020484	0.107905	2066	0.0508499	0.290147	0.420213	0.426308	1.42286	0.435469
Gm33474	10.0742	-0.70312	0.300723	-2.33809	0.0193823	0.103815	1231	0.0341368	0.0671664	0.134333	0.315652	0.240302	0.255798
Gm44418	6.43532	-0.70308	0.248305	-2.83152	0.00463276	0.0370475	705	0	0	0	0.587903	0.209796	0.350939
Gm11672	44.6954	-0.702948	0.281213	-2.49969	0.0124301	0.0755	645	0.814387	1.02551	1.31394	2.16875	1.34721	2.26663
Ifrd1	2345.52	-0.702851	0.128163	-5.48403	4.16e-08	1.92e-06	5858	5.21514	7.11716	8.09811	10.7633	9.03267	11.3727
Lox	12.155	-0.70275	0.298157	-2.35698	0.0184243	0.100192	4810	0.0218412	0.0300818	0.0128922	0.0915544	0.0384371	0.126254
Osbp2	16.5171	-0.70257	0.290633	-2.41738	0.0156327	0.0891049	6361	0	0.0259965	0.0357452	0.0977374	0.063943	0.109613
Gm15713	55.9849	-0.702535	0.265581	-2.64527	0.00816246	0.0561445	1546	0.584399	0.548182	0.534812	0.938326	1.07629	0.916556
9930120I10Rik	67.9029	-0.701218	0.280989	-2.49553	0.0125768	0.0760733	865	1.19023	0.979756	1.386	2.00648	2.86408	1.53414
Clcf1	206.402	-0.700918	0.2457	-2.85274	0.00433444	0.0352573	3713	0.724329	1.02991	0.885162	1.9465	0.926156	1.64162
CT010505.3	8.68663	-0.700431	0.27187	-2.57634	0.00998511	0.0645592	1651	0.038179	0.0250399	0	0.251043	0.0895857	0.258842
Asxl3	10.9961	-0.700349	0.257697	-2.71772	0.00657335	0.0480551	15533	0	0.00399224	0	0.0133417	0.051181	0.0173762
AI606181	160.392	-0.700169	0.242448	-2.88791	0.00387812	0.0322167	2796	1.08964	0.731894	0.879752	1.91782	1.22991	1.47211
Cdon	64.8276	-0.700101	0.265514	-2.63678	0.00836978	0.0571227	7715	0.144341	0.104491	0.139321	0.238395	0.174938	0.274044
Gm37879	115.609	-0.699867	0.235803	-2.96802	0.00299728	0.0266579	1995	1.03213	0.663113	1.08792	1.6101	1.38083	1.64603
Zbtb20	3653.33	-0.699829	0.120533	-5.80613	6.39e-09	3.57e-07	30730	1.96232	1.85785	2.19687	2.89645	3.18867	3.10189
Sphk1	79.921	-0.699661	0.308239	-2.26987	0.0232157	0.117814	4774	0.118832	0.277107	0.277107	0.341848	0.836503	0.259124
4732440D04Rik	264.76	-0.698892	0.167141	-4.18146	2.8964e-05	0.000648743	5428	0.816758	0.734967	0.883484	1.26468	1.14785	1.40057
Map2k6	287.626	-0.698889	0.183769	-3.80309	0.000142903	0.00240852	3444	1.06154	1.31441	1.84258	2.02332	2.32982	2.17475
Zfp90	76.3806	-0.698889	0.262024	-2.66727	0.00764695	0.0534106	7823	0.145034	0.150609	0.158536	0.337755	0.177249	0.284636
Taf15	432.418	-0.698284	0.173131	-4.03328	5.5e-05	0.00110223	2919	2.69208	2.089	2.56345	3.85151	3.80659	3.90662
Vasn	224.555	-0.698277	0.168798	-4.13676	3.52e-05	0.000770314	3007	1.04811	1.26484	1.44356	1.98139	1.99208	1.84753
Gm960	69.6879	-0.697836	0.285727	-2.44232	0.0145932	0.0846634	3703	0.340446	0.173045	0.323761	0.594621	0.354487	0.625621
Gm15530	57.9103	-0.696986	0.298951	-2.33144	0.0197302	0.104994	555	2.00647	1.2663	1.04283	3.92068	1.96542	3.03946
Zfp628	304.276	-0.696432	0.173727	-4.00878	6.1e-05	0.00119368	3523	1.2763	1.33774	1.72498	2.53677	1.75804	2.49627
mt-Nd5	42775.3	-0.696126	0.120618	-5.77134	7.86e-09	4.3e-07	1824	408.371	349.483	427.983	606.739	579.41	629.085
Gm44069	58.61	-0.696057	0.303028	-2.29701	0.0216183	0.112111	506	0.581337	2.28764	2.08339	3.99318	3.03266	2.93374
Gm45555	115.749	-0.695765	0.265386	-2.62171	0.00874907	0.0588785	2602	0.767127	0.714966	0.548141	1.51325	0.817121	1.31391
Gm20485	46.3164	-0.695651	0.303019	-2.29573	NA	NA	394	1.70649	0.83941	0.83941	1.64369	7.74254	1.59841
Klhl9	2133.97	-0.695524	0.124448	-5.58888	2.29e-08	1.14e-06	4174	8.27561	7.56696	10.1867	13.0702	11.6227	14.9857
9530077C05Rik	264.548	-0.695521	0.243866	-2.85206	0.00434368	0.0352903	4856	0.484607	1.01735	1.16208	1.69638	1.0927	1.60723
Sfi1	965.54	-0.695465	0.129656	-5.36392	8.14e-08	3.56e-06	7559	1.67611	2.29429	2.55954	3.50922	3.01085	3.39507
Gm26608	17.7496	-0.695416	0.308777	-2.25216	0.0243121	0.121796	2886	0.0291215	0.0859479	0.100273	0.260302	0.115311	0.20263
B3galt4	345.927	-0.695034	0.144181	-4.82057	1.43e-06	4.69e-05	1569	3.32108	3.51754	4.34752	6.05924	5.64428	5.40438
Tmem121b	39.544	-0.69486	0.298674	-2.32648	0.0199927	0.105975	4869	0.0733601	0.12736	0.152832	0.260694	0.140494	0.295643
Kif5c	7.08114	-0.694514	0.273452	-2.5398	0.0110916	0.0698716	7142	0	0.00578843	0.00868264	0.0507789	0.023298	0.0377911
Gm43982	86.1693	-0.694435	0.260995	-2.66072	0.0077973	0.0541798	1829	0.459512	0.813709	0.983232	1.13306	1.45561	1.20515
Ifrd2	2158.78	-0.693592	0.0931109	-7.44909	9.4e-14	1.01e-11	2637	11.7048	13.8038	16.6336	21.3857	20.227	21.5111
Gm28791	160.825	-0.693525	0.189144	-3.66665	0.000245745	0.00379043	1779	1.47633	1.40592	1.60344	2.24244	2.32792	2.50332
Cntn1	8.87519	-0.693135	0.255775	-2.70994	0.00672962	0.0488119	9433	0.00222741	0.00219129	0	0.052177	0.00587987	0.0572254
2810410L24Rik	145.477	-0.692393	0.191852	-3.60899	0.000307395	0.00456396	3028	0.728592	0.70995	0.962529	1.26614	1.27	1.22562
Snord98	6.0587	-0.692251	0.25934	-2.66928	0.00760138	0.0531835	65	0	0.318007	0.318007	6.37649	1.70661	3.11427
Tmem245	1169	-0.691971	0.155156	-4.45984	8.2e-06	0.000216035	17090	1.21592	0.965186	1.25184	1.87349	1.50373	1.95834
Kif13b	474.15	-0.691543	0.194485	-3.55577	0.000376878	0.00538095	12470	0.55603	0.628236	0.706144	1.23187	0.68497	1.09303
Gm42672	38.9656	-0.690943	0.290839	-2.37569	0.0175163	0.0966032	352	1.13413	1.82041	1.99658	4.04758	2.73122	2.49201
Hoxc9	8.12981	-0.690634	0.287949	-2.39846	0.016464	0.0923307	2430	0.0345863	0.0255191	0.00850637	0.149244	0.0989084	0.101816
Gm25617	7.29476	-0.690056	0.26114	-2.64248	0.00823021	0.0564589	133	0	0.155417	0.310834	0.779083	3.47524	2.02935
1700051O22Rik	8.62428	-0.689814	0.267327	-2.58041	0.0098682	0.0640678	638	0.0329329	0	0.129595	0.487232	0.231828	0.846093
AC153912.2	184.924	-0.689622	0.235697	-2.92589	0.00343475	0.0293706	2015	1.65796	1.20022	1.549	2.2112	2.9361	2.09851
Cldn13	101.635	-0.68961	0.308887	-2.23256	0.0255777	0.125849	1067	0.610447	1.39482	1.85976	1.55378	4.95562	1.66529
Gm15634	13.8951	-0.688914	0.305067	-2.25824	0.0239309	0.120334	492	0.128117	0.504158	0.252079	0.73712	0.901866	1.05145
Zfp354a	8.38864	-0.688508	0.26238	-2.62408	0.00868822	0.058593	4318	0	0	0.0191482	0.0719903	0.0899151	0.0625067
AC126804.1	169.932	-0.688409	0.234803	-2.93186	0.00336936	0.0289452	2079	1.25319	1.21299	1.49138	2.75368	1.40507	2.41256
Gm20519	9.59202	-0.688308	0.276264	-2.49149	0.0127209	0.0766155	359	0.292635	0	0.115156	0.793731	0.823989	1.31569
Gm26881	46.7804	-0.688113	0.303564	-2.26678	0.0234035	0.118531	661	0.762888	0.938145	1.3134	1.45002	3.10468	1.39512
Gm16523	174.357	-0.688058	0.2967	-2.31904	0.0203931	0.107565	4750	0.473305	0.509146	0.62229	0.545358	1.75541	0.715008
Ncald	24.9579	-0.68804	0.308138	-2.23289	0.0255561	0.125803	8581	0.0489714	0.0313152	0.0337241	0.0754705	0.107728	0.0681496
Steap1	6.09709	-0.687786	0.246639	-2.78864	0.00529301	0.0410068	1377	0	0	0	0.188123	0.241677	0.114338
AC142113.2	38.1489	-0.687239	0.295339	-2.32695	0.019968	0.105872	748	0.477527	0.911933	0.856664	1.90474	1.08754	1.32306
Rusc2	165.56	-0.686842	0.237888	-2.88725	0.00388622	0.0322558	7923	0.22011	0.401774	0.399165	0.69968	0.436363	0.539376
Hspa12b	768.987	-0.686536	0.171378	-4.00596	6.18e-05	0.00120453	3685	2.38906	3.75266	4.52114	5.77842	5.29813	5.1759
Gm14341	27.6409	-0.685811	0.303075	-2.26284	0.0236453	0.119547	667	0.441015	0.557824	0.774755	0.893258	1.46908	1.14652
4933407K13Rik	137.601	-0.68574	0.263312	-2.60428	0.00920672	0.0609788	6432	0.2548	0.366361	0.392071	0.724939	0.324809	0.702874
Pofut1	1249.55	-0.685642	0.159619	-4.29549	1.74e-05	0.000418989	9912	1.63011	2.16881	2.64011	3.90188	2.58895	3.3561
Glt8d2	86.2065	-0.68552	0.294416	-2.32841	0.0198904	0.105634	5773	0.105547	0.293604	0.268541	0.49359	0.249798	0.522073
Foxf2	5.51996	-0.685141	0.246562	-2.77878	0.00545635	0.0418581	2363	0	0	0	0.109625	0.0860647	0.095184
Gm37702	25.6924	-0.685137	0.303543	-2.25713	0.0239997	0.12062	1872	0.179583	0.187713	0.209796	0.276757	0.444429	0.444553
Upp2	170.25	-0.685116	0.197083	-3.47628	0.000508419	0.00677448	7053	0.387276	0.325312	0.495294	0.591326	0.636984	0.660122
Mon2	1181.85	-0.684953	0.118028	-5.80331	6.5e-09	3.62e-07	14041	1.19863	1.39118	1.7445	2.27663	1.86976	2.36758
Gm11464	11.5937	-0.684649	0.307822	-2.22417	0.026137	0.127727	537	0.156508	0.269447	0.30794	0.771829	0.619718	0.628268
Gm45628	27.056	-0.68428	0.302415	-2.26272	0.023653	0.119557	274	0.996881	1.88599	1.28247	2.74172	2.56407	3.11933
Gm17235	5.77017	-0.684246	0.252169	-2.71344	0.00665882	0.0484884	964	0	0	0.0214424	0.295591	0.115072	0.326647
Gm38387	79.0859	-0.683739	0.271424	-2.51908	0.0117662	0.0728134	2577	0.570735	0.385015	0.449184	1.08564	0.631341	0.794245
Gm2830	1390.83	-0.683072	0.254669	-2.6822	0.00731397	0.0516928	385	73.6756	39.4618	55.9982	71.7925	130.09	84.7101
Slc18b1	276.916	-0.682988	0.17993	-3.79585	0.000147139	0.00246564	3258	1.15439	1.27525	1.89701	2.11498	1.9748	2.55434
Gm37407	273.788	-0.682671	0.186558	-3.65928	0.000252921	0.00388639	1316	3.06546	2.98434	4.4608	6.0037	4.24275	6.10155
Cyp39a1	193.543	-0.682658	0.246083	-2.77409	0.00553556	0.042219	3053	1.01856	0.656743	1.40827	2.01941	1.23538	1.84916
Gpha2	54.5732	-0.682473	0.309523	-2.20491	0.0274601	0.132422	770	0.218298	1.12748	1.53015	2.59045	1.70476	2.01552
Ankrd44	882.303	-0.682126	0.169071	-4.03456	5.47e-05	0.00109735	14175	1.11467	0.907022	1.09368	1.77996	1.28863	1.7946
Cebpa	160.834	-0.681427	0.190342	-3.58002	0.000343569	0.00500362	2636	0.972445	0.886101	1.19977	1.7689	1.50094	1.50174
1810062O18Rik	141.82	-0.681262	0.261332	-2.60688	0.00913703	0.0606553	1816	1.52725	0.967506	1.13824	1.65469	2.49429	2.09314
Irak1bp1	1043.73	-0.681145	0.146095	-4.66236	3.126e-06	9.36e-05	2158	8.09097	6.60919	9.98083	12.064	12.414	12.9032
Fat1	27.1807	-0.680931	0.302343	-2.25218	0.0243107	0.121796	15655	0.0161057	0.0303686	0.0277279	0.0579149	0.0496012	0.0402284
Myrf	8.42383	-0.680562	0.278887	-2.44028	0.0146759	0.0850314	8562	0.00981602	0	0.00724263	0.0393317	0.0280714	0.0394043
AC122397.3	9.45636	-0.679903	0.271873	-2.50081	0.0123909	0.075352	527	0.199347	0	0.0392229	0.63901	0.66656	0.682869
Gm23209	12.5171	-0.679567	0.297643	-2.28316	0.022421	0.115043	110	0.382022	1.12748	1.69122	6.12288	3.19343	2.04473
Gm45630	20.2958	-0.679539	0.308553	-2.20235	0.0276409	0.133105	1911	0.109949	0.173065	0.140615	0.284665	0.377311	0.258934
Ermn	7.33142	-0.678542	0.245187	-2.76745	0.00564963	0.0428404	3635	0	0	0	0.0285056	0.0966374	0.123752
Gm43609	76.5974	-0.677557	0.247909	-2.73309	0.0062743	0.0464527	2712	0.472597	0.388715	0.495421	0.649523	0.715806	0.887405
Mansc4	9.15479	-0.676909	0.281967	-2.40067	0.0163652	0.0919668	1278	0	0.0646963	0.0808704	0.243235	0.303798	0.211192
4833413G10Rik	34.9699	-0.675923	0.307781	-2.19612	0.0280833	0.134504	1946	0.0971741	0.339905	0.308039	0.425973	0.627043	0.496997
Zfp712	203.784	-0.675846	0.262297	-2.57664	0.00997649	0.0645239	3968	0.688371	0.869952	0.875161	1.93239	0.731516	1.53045
Mettl24	199.181	-0.675707	0.250924	-2.69287	0.00708395	0.0506067	1529	1.20928	2.67675	2.46045	2.96487	3.99027	3.39807
Gm44250	231.617	-0.67452	0.300967	-2.24118	0.0250147	0.124068	4229	0.785001	0.650076	0.923793	2.11328	0.450293	2.16463
Gm26902	5.46783	-0.67447	0.245306	-2.7495	0.00596863	0.0447472	3702	0	0	0	0.0559795	0.0549354	0.0729076
G0s2	39.7258	-0.674294	0.298082	-2.26211	0.0236905	0.119657	871	0.603077	0.569565	0.830616	1.27887	0.764153	1.83345
Calcoco1	1037.97	-0.67415	0.157632	-4.27673	1.9e-05	0.000450831	3963	3.12809	4.91334	5.42972	6.968	6.14876	7.19085
Klk1b22	53.6145	-0.67402	0.309706	-2.17633	0.0295309	0.139114	855	1.32702	0.314288	0.556048	2.30262	0.973066	2.4728
Asb17	18.7985	-0.673919	0.306273	-2.20039	0.0277792	0.133423	2580	0.0488632	0.112165	0.0801181	0.100405	0.336802	0.235381
4933423P22Rik	71.309	-0.673799	0.252731	-2.66607	0.00767433	0.05351	5536	0.185973	0.186691	0.250166	0.313512	0.400757	0.308777
Cables1	964.598	-0.67378	0.150861	-4.46624	7.96e-06	0.000210766	3839	3.6615	4.17286	5.02897	7.20656	4.97483	7.35867
Anks1	2838.83	-0.672852	0.184173	-3.65337	0.000258825	0.00395028	7143	7.28612	5.49534	7.07536	12.2287	7.59667	11.32
Gm29114	26.4849	-0.672836	0.291659	-2.30693	0.0210587	0.110022	2508	0	0.140111	0.131869	0.320191	0.398073	0.349756
Rnps1	4458.36	-0.672403	0.202541	-3.31983	0.000900713	0.0107243	1920	42.2303	32.3191	40.3828	73.2072	39.8846	70.2406
Gm44432	255.237	-0.672393	0.208309	-3.22786	0.00124721	0.0137782	938	5.152	3.92254	4.27513	7.78792	5.9328	7.67317
Bicd1	1239.81	-0.672389	0.113568	-5.92056	3.21e-09	1.87e-07	27373	0.653218	0.733997	0.962805	1.20565	1.03069	1.25225
Fzd2	23.7581	-0.672236	0.30767	-2.18493	0.0288941	0.137065	3663	0.0172082	0.118504	0.0902887	0.226302	0.136277	0.245613
Car11	231.617	-0.671982	0.206263	-3.25788	0.00112247	0.0127388	1926	1.39638	2.25379	2.40404	3.49697	2.49582	3.48007
Olfr417	35.8441	-0.670594	0.307409	-2.18144	0.0291511	0.137899	6080	0.120953	0.0169987	0.054396	0.225812	0.139878	0.184967
Phlpp1	326.527	-0.670096	0.159172	-4.20987	2.56e-05	0.000586498	6752	0.759291	0.762285	0.942907	1.40802	1.02956	1.31914
mt-Atp6	185.303	-0.669786	0.175917	-3.80741	0.000140431	0.00237473	681	4.07265	4.18873	5.58497	7.49366	6.1899	7.49733
Gxylt1	762.876	-0.669729	0.174576	-3.83632	0.00012489	0.00215488	6704	1.56393	1.98256	2.24773	3.53559	2.15108	3.20739
Gm17334	72.365	-0.669666	0.259655	-2.57906	0.00990708	0.0641662	907	1.08878	1.32182	1.41298	1.79932	2.60915	1.93426
Bod1	2456.88	-0.669579	0.142743	-4.69081	2.72e-06	8.27e-05	1644	18.7618	28.6168	29.6981	41.047	34.5024	39.8945
Ier5l	192.058	-0.669028	0.202573	-3.30265	0.000957769	0.0112075	2683	1.29998	0.947621	1.31742	1.85377	1.86743	1.86106
Gm28437	330.666	-0.668478	0.142956	-4.67611	2.92e-06	8.81e-05	783	6.27921	7.33894	8.02532	11.7116	9.94069	10.9444
Nrg1	12.9018	-0.667963	0.305457	-2.18677	0.0287593	0.13672	10351	0.00811948	0.0219665	0.00998477	0.0400417	0.0303643	0.0478044
Tspo2	52.1089	-0.667253	0.279851	-2.38432	NA	NA	3176	0.244778	0.0130167	0.0325417	0.301784	1.07111	0.325765
Zik1	529.646	-0.667237	0.222471	-2.99921	0.00270681	0.0247354	4199	1.53118	2.18076	2.60412	3.7262	2.07822	4.22093
Gm3081	48.377	-0.667215	0.301893	-2.21011	0.0270978	0.131066	3025	0.222267	0.266495	0.19133	0.333975	0.660077	0.334591
Gna15	3597.66	-0.666687	0.0791544	-8.42261	3.68e-17	5.39e-15	2135	25.4299	28.0964	34.2636	44.3834	40.908	43.5723
Zfyve28	7.45461	-0.666685	0.265913	-2.50716	0.0121706	0.0743016	5756	0.0109509	0	0.00359112	0.0765074	0.028908	0.0429833
Gm26873	93.3337	-0.666607	0.308058	-2.1639	0.0304717	0.142325	2368	0.771948	0.340434	0.445183	1.50964	0.429415	1.53873
4632411P08Rik	34.7088	-0.66637	0.294376	-2.26367	0.0235944	0.11935	3237	0.116837	0.146871	0.223499	0.232076	0.291289	0.368265
Zfp608	1729.42	-0.666356	0.121578	-5.4809	4.23e-08	1.95e-06	6112	4.65808	4.60621	5.26908	7.82814	6.1073	7.86778
Uqcrb	27198.5	-0.666069	0.17388	-3.83062	0.000127822	0.00219617	876	589.201	427.426	542.458	733.842	878.593	783.137
4930466K18Rik	73.3917	-0.66581	0.295141	-2.2559	0.0240767	0.120918	906	1.41466	0.638823	1.55143	3.00218	1.40805	2.40808
Fam110c	901.73	-0.665699	0.15467	-4.30399	1.68e-05	0.000406591	3088	3.98723	5.4086	5.58263	7.02978	8.2323	7.17442
Gm44712	8.05322	-0.665338	0.293807	-2.26454	0.023541	0.119139	1076	0.0390543	0.0960524	0.0576314	0.264823	0.274918	0.209033
D430013B06Rik	119.937	-0.664965	0.277265	-2.3983	0.0164715	0.0923346	1872	1.06627	0.761892	1.14836	2.39395	0.93824	1.94642
Lpar1	32.1963	-0.664443	0.277902	-2.39092	0.0168061	0.0937456	4289	0	0.0192777	0.134944	0.374465	0.172425	0.26745
Mapk7	552.174	-0.664258	0.172738	-3.84547	0.000120321	0.00208844	4394	1.53017	2.36624	2.5497	3.58442	2.69287	3.49614
Rab15	48.7888	-0.663866	0.282732	-2.34804	0.0188725	0.101813	4614	0.173044	0.161278	0.147838	0.224573	0.272475	0.365604
Gm27853	11.5972	-0.663712	0.275751	-2.40692	0.0160877	0.0909594	250	0	0.413409	0.413409	2.38321	0.591624	2.15923
Gm27202	36.4126	-0.663167	0.284001	-2.33509	0.0195389	0.104358	512	0.82075	1.25153	1.21116	2.17557	1.76938	1.88898
Ccdc171	711.214	-0.662401	0.144274	-4.59127	4.41e-06	0.000125978	5999	1.81427	1.90545	2.39128	2.80247	3.31611	2.96569
Pitpnm2os1	25.2054	-0.661893	0.309929	-2.13563	0.0327095	0.148919	1618	0.142845	0.178855	0.281057	0.288184	0.74273	0.333626
1700034I23Rik	6.90718	-0.661853	0.26554	-2.49248	0.0126855	0.076493	2348	0	0.0264103	0.00880344	0.121358	0.141733	0.0670545
Gm12786	19.8917	-0.661748	0.301953	-2.19156	0.0284113	0.135501	644	0.130504	0.224679	0.64194	1.08606	0.401919	1.53672
Rps27-ps1	24.6094	-0.661706	0.309466	-2.13822	0.0324992	0.148326	246	1.70823	1.00832	0.840263	1.68485	4.28386	2.92579
Jph4	15.24	-0.661204	0.309865	-2.13384	0.0328556	0.149384	7064	0.014872	0.0321879	0.0351141	0.0660081	0.052345	0.0764167
Fam168a	1245.56	-0.660816	0.114032	-5.79502	6.83e-09	3.78e-07	7252	2.80458	2.87312	3.1781	4.74011	3.86489	4.5809
Clec12a	106.356	-0.66015	0.284982	-2.31646	0.0205329	0.108027	5528	0.144433	0.385141	0.373923	0.403	0.642139	0.51673
Zscan18	156.272	-0.659929	0.22462	-2.93798	0.0033036	0.0284403	4261	0.419139	0.76162	0.645194	0.97271	0.95023	0.955421
Jdp2	1058.08	-0.65974	0.15407	-4.28207	1.85e-05	0.000440923	2148	6.43639	8.66081	10.4026	14.9904	10.5266	12.5968
Srcap	451.442	-0.659008	0.15698	-4.19803	2.69e-05	0.00061594	15783	0.387395	0.508151	0.580182	0.720527	0.782497	0.694012
Sfn	73.9618	-0.658408	0.309137	-2.12983	0.033186	0.150408	1613	1.05512	0.217854	0.294743	1.70234	0.779418	1.72908
Rac3	18.7831	-0.658314	0.309176	-2.12925	0.0332335	0.150497	1293	0.0974997	0.239797	0.191837	0.661136	0.243078	0.43488
Dbp	684.13	-0.658031	0.118073	-5.5731	2.5e-08	1.23e-06	2993	3.40475	3.67414	4.82748	6.07583	5.31236	6.14716
Spo11	81.3576	-0.657362	0.254782	-2.58009	0.00987733	0.0640711	3921	0.316159	0.311032	0.374293	0.713513	0.386646	0.567892
Sesn3	760.734	-0.657216	0.165407	-3.97333	7.09e-05	0.00135501	15269	0.92059	0.683646	0.927322	1.33348	1.14424	1.37288
Gm17151	121.131	-0.657043	0.208709	-3.14813	0.0016432	0.0170015	367	5.32436	5.12538	6.08286	9.31715	8.6648	7.72204
Fgf1	5.70591	-0.656991	0.263025	-2.49782	0.0124959	0.0757416	4648	0	0.00889435	0.00444718	0.0668791	0.0357991	0.0387125
Gm16725	30.5817	-0.656837	0.30529	-2.15152	0.0314354	0.145064	1253	0.318606	0.346432	0.362929	0.951003	0.36888	0.789822
Pdgfd	113.218	-0.656575	0.246259	-2.6662	0.00767138	0.0535078	3154	0.399706	0.589836	0.793002	1.05129	0.691698	1.12674
Trp53inp2	319.694	-0.656496	0.169967	-3.86249	0.000112238	0.00197785	5257	0.867306	1.15994	1.07343	1.59162	1.6037	1.48891
Tex15	139.365	-0.656399	0.258283	-2.5414	0.0110411	0.0696612	9622	0.281692	0.201936	0.199787	0.430754	0.270925	0.462836
Sugp2	2699.27	-0.656079	0.169744	-3.8651	0.000111045	0.00196256	14428	2.7145	3.19197	3.68768	4.19054	5.81763	4.3213
Zrsr1	143.947	-0.6559	0.254959	-2.57257	0.0100947	0.0651433	3282	0.806645	0.604621	0.686496	0.84454	1.39704	1.21986
Gm37672	10.6272	-0.655705	0.303034	-2.1638	0.0304794	0.142325	4014	0.0261724	0.025748	0.0308976	0.103257	0.0460594	0.106464
Atp2b4	3681.98	-0.655218	0.0841876	-7.78283	7.09e-15	8.59e-13	12248	4.8102	5.09674	5.73974	7.92913	7.19424	7.80829
Gm9968	279.346	-0.655078	0.237811	-2.75462	0.00587611	0.0442312	2990	1.81301	1.2582	1.45869	2.13127	3.00511	2.16645
Plekhg6	67.983	-0.655009	0.279957	-2.33968	0.0193004	0.103521	3299	0.24202	0.23183	0.513786	0.7067	0.509982	0.463612
Zfp612	791.528	-0.654747	0.158786	-4.12346	3.7322e-05	0.000806663	6083	1.58197	2.42283	2.74904	3.33015	3.31895	3.36104
Gm37964	6.18454	-0.654653	0.262174	-2.49702	0.0125243	0.075801	4905	0.00428363	0.00842833	0	0.0422499	0.0678468	0.0320986
Dnah14	21.2231	-0.65462	0.309681	-2.11385	0.0345279	0.154472	16235	0.0220013	0.0178249	0.0101856	0.0414855	0.0318861	0.041562
Gm24927	13.6314	-0.654608	0.293741	-2.22852	0.0258456	0.126743	107	0.589099	2.31818	0.386364	3.63147	5.18362	3.7837
Traf3ip2	96.348	-0.6541	0.292878	-2.23335	0.0255257	0.125745	3687	0.336225	0.330772	0.5326	0.498839	1.11822	0.500229
Tgfa	54.5833	-0.653521	0.30313	-2.15591	0.0310905	0.143929	6490	0.061512	0.149694	0.159249	0.259444	0.128193	0.332701
Camk2n1	14.4975	-0.653336	0.305748	-2.13684	0.0326109	0.148578	4444	0.02364	0.0279079	0.0604672	0.145727	0.104007	0.0556732
Prdm2	485.566	-0.652627	0.154053	-4.23637	2.27e-05	0.000529777	7420	1.06755	0.997309	1.30653	1.58499	1.80398	1.62173
Gm43537	27.7748	-0.652479	0.298197	-2.18808	0.0286635	0.136384	3110	0.108096	0.126283	0.166161	0.199906	0.27346	0.267589
Smim1	214.564	-0.652006	0.242941	-2.68381	0.00727889	0.0516357	5761	0.441304	0.653016	0.757068	0.921788	1.26122	0.730082
Cldn7	274.915	-0.65146	0.187644	-3.47178	0.000517014	0.00686206	1948	1.87677	2.40873	2.9605	3.52397	4.08108	3.26757
Gm42934	43.0183	-0.650846	0.299927	-2.17001	0.0300058	0.140555	1345	0.484273	0.461051	0.445683	1.17485	0.467361	1.07025
Fhitos	8.47764	-0.650833	0.241658	-2.6932	0.00707695	0.0505745	1696	0	0	0	0.366573	0.0436044	0.22545
Stard4	3706.46	-0.650503	0.138721	-4.6893	2.74e-06	8.32e-05	5586	8.48572	12.4186	13.7063	18.749	14.8144	17.4267
Gm6238	20.7944	-0.650464	0.309861	-2.09921	0.0357982	0.158412	465	0.722966	0.622337	0.355621	1.50413	0.954233	1.49947
Gpr62	107.328	-0.6504	0.235872	-2.75742	0.0058259	0.0439478	1977	0.573902	0.982815	1.17101	1.46753	1.36534	1.44486
Rps4l	919.004	-0.649493	0.253795	-2.55912	0.0104937	0.0669337	943	15.4186	14.511	17.3386	34.5851	12.1556	31.8418
A430073D23Rik	59.5514	-0.649133	0.276223	-2.35004	0.0187716	0.101503	665	1.45341	1.39875	1.33659	1.98666	3.0026	2.16464
AC154382.1	5.76696	-0.649063	0.276756	-2.34525	0.0190141	0.102388	1282	0.0327788	0.0161236	0.0322472	0.202063	0.158636	0.122811
Gm20300	256.552	-0.648809	0.217407	-2.98431	0.00284222	0.0256847	3440	0.78792	1.44213	1.5623	2.02567	1.6016	2.22304
Cttnbp2nl	82.1688	-0.648491	0.309395	-2.096	0.0360823	0.159219	8138	0.234949	0.0507999	0.10414	0.34378	0.19765	0.345478
9630013D21Rik	34.7075	-0.648239	0.302064	-2.14604	0.0318702	0.146308	3142	0.12037	0.124996	0.249993	0.214359	0.370707	0.336449
Zfp607b	57.1759	-0.647921	0.292209	-2.21732	0.0266015	0.129446	5508	0.11444	0.210157	0.14636	0.286887	0.359158	0.200092
Gm44567	72.5855	-0.647772	0.288003	-2.24918	0.0245008	0.122427	2631	0.343398	0.463534	0.463534	1.02397	0.38649	0.88053
A430027C01Rik	354.036	-0.647679	0.170701	-3.79424	0.000148096	0.00247759	1644	2.96508	3.63368	4.52638	6.55491	4.48711	5.63668
Farp1	73.5803	-0.64754	0.286641	-2.25906	0.0238796	0.120225	5524	0.163556	0.224516	0.228258	0.501771	0.190773	0.41124
Slc7a7	390.54	-0.64703	0.189737	-3.41013	0.000649311	0.00826457	3315	1.59723	2.14499	2.27593	3.57115	2.21971	3.39246
Gm14502	5.42163	-0.646792	0.247955	-2.60851	0.00909385	0.0604728	113	0	0	0.182925	1.37546	2.94503	1.39331
Ppp4r4	9.33415	-0.646774	0.288494	-2.24189	0.0249683	0.124038	4192	0.0200489	0.00986187	0.0246547	0.0556156	0.12349	0.0429236
Gm13586	10.5861	-0.646636	0.301349	-2.1458	0.0318887	0.146341	464	0.181131	0.178194	0.356387	0.949087	0.398454	0.872534
Gm42633	32.8374	-0.646605	0.304696	-2.12213	0.0338269	0.152334	2764	0.258459	0.0373923	0.0747846	0.412373	0.32107	0.382461
BC037032	587.078	-0.646269	0.179444	-3.60151	0.00031637	0.00467438	7125	1.46857	1.13144	1.60432	1.90148	2.31979	2.10557
Pde1c	128.322	-0.645682	0.217435	-2.96955	0.00298239	0.0265972	20067	0.0910935	0.118458	0.111248	0.14329	0.173209	0.180456
Zfp697	46.0008	-0.645274	0.294522	-2.19092	0.0284576	0.135595	8276	0.0761643	0.0749292	0.102403	0.109553	0.212226	0.130451
Gm39929	13.6192	-0.645244	0.265674	-2.42871	0.0151529	0.0871011	693	0.212234	0	0.0298275	0.971886	0.320143	0.941223
Klf12	263.346	-0.645014	0.160797	-4.01135	6.04e-05	0.00118647	6985	0.601609	0.600731	0.742776	0.91973	0.992569	0.975672
Zfp24	2169.13	-0.644862	0.0931294	-6.92437	4.38e-12	3.71e-10	6271	5.25364	5.65628	7.27471	9.36048	8.07221	8.92362
Zfp954	890.395	-0.644715	0.1953	-3.30116	0.000962875	0.0112474	2394	4.75692	6.82972	7.47729	8.32103	11.7617	8.47442
B4galt5	660.596	-0.644367	0.145811	-4.41918	9.91e-06	0.000255016	4308	2.05332	2.73975	3.20517	4.4016	3.35604	4.0306
1700034J05Rik	6.56999	-0.644136	0.241209	-2.67045	0.00757496	0.0530169	3007	0	0	0	0.0516884	0.15371	0.059839
Wdfy1	1728.64	-0.644075	0.309903	-2.07831	0.0376805	0.164277	6488	5.86811	1.61528	2.58381	8.43653	6.40022	8.67716
Wwtr1	178.364	-0.642696	0.251611	-2.55432	0.0106395	0.0677149	4779	0.338536	0.743947	0.778549	0.878118	1.10643	0.955403
Gm45292	40.6441	-0.642502	0.30825	-2.08435	0.037128	0.16274	2207	0.276087	0.252878	0.224781	0.446022	0.820956	0.285354
Sqle	3598.17	-0.642399	0.157607	-4.07596	4.58e-05	0.000955958	5546	7.98622	12.0832	13.8163	18.4592	13.5312	18.0025
AC130827.1	19.1052	-0.642224	0.306471	-2.09555	0.0361223	0.159306	3850	0.060032	0.0751654	0.0751654	0.148026	0.13446	0.14021
Col11a1	14.6554	-0.642102	0.304103	-2.11146	0.0347327	0.155113	12744	0.00494614	0.0129758	0.0210857	0.0487844	0.0188596	0.0423578
CT025660.2	22.196	-0.641682	0.309112	-2.07589	0.0379042	0.164653	3539	0.0474963	0.0876115	0.099293	0.25619	0.0731381	0.247863
Ccdc17	148.475	-0.640143	0.218481	-2.92997	0.00338995	0.0290852	2634	0.845553	1.00449	0.980945	1.19983	1.63545	1.5285
Phf2	552.161	-0.640139	0.150076	-4.26544	2e-05	0.000471239	5494	1.78981	1.48614	1.90752	2.54613	2.50705	2.63239
Zfp759	114.548	-0.63998	0.230199	-2.78012	0.00543387	0.04178	3776	0.389508	0.476253	0.667849	0.981023	0.705061	0.696918
Gm24233	14.261	-0.639911	0.308214	-2.07619	0.0378764	0.164567	122	2.06667	0.847151	1.18601	3.60964	3.33395	3.68721
Sh2b2	263.755	-0.639395	0.188429	-3.39329	0.000690574	0.00866837	5406	0.594656	0.860314	1.07444	1.23629	1.30984	1.21072
Rptoros	9.59288	-0.639123	0.288937	-2.21198	0.0269683	0.130639	1174	0.0178971	0.0704275	0.123248	0.375108	0.141733	0.325693
Tbkbp1	642.143	-0.638826	0.14053	-4.54583	5.472e-06	0.000152615	3975	2.13019	2.89647	3.44768	4.12517	3.99067	4.2268
Zbtb37	179.68	-0.637624	0.247824	-2.57289	0.0100854	0.0651041	18814	0.151883	0.161505	0.153815	0.203777	0.333131	0.20682
C79798	17.2478	-0.637489	0.30996	-2.05668	0.0397169	0.170096	1793	0.117185	0.080699	0.184455	0.346742	0.195916	0.313608
Lrrc8e	74.8372	-0.637337	0.24874	-2.56226	0.0103993	0.0665817	4134	0.294787	0.325007	0.260006	0.49503	0.442752	0.489666
Gm10800	99.3645	-0.637264	0.246302	-2.58733	0.00967242	0.0631592	660	2.76966	1.75386	2.88134	4.51366	3.61361	3.74866
Kif6	33.479	-0.63718	0.300571	-2.1199	0.0340143	0.152906	6015	0.00349313	0.0790392	0.0996581	0.167959	0.156758	0.209402
Zfp108	66.7116	-0.636945	0.295326	-2.15675	0.031025	0.14379	2721	0.00772186	0.402622	0.311462	0.694975	1.09394	0.586891
Tdrp	36.1199	-0.636664	0.283457	-2.24607	0.0246996	0.122974	4695	0.116356	0.118872	0.123274	0.231734	0.169328	0.225159
Lmbrd2	285.194	-0.636555	0.223564	-2.84731	0.00440907	0.0357217	8589	0.410977	0.543896	0.741239	0.699714	1.06767	0.798702
Gm26743	13.6202	-0.63648	0.308808	-2.06108	0.039295	0.168893	1726	0.10956	0.0718556	0.107783	0.210118	0.299925	0.195469
Msh4	16.8626	-0.636097	0.309538	-2.05499	0.0398798	0.170507	6895	0.0335204	0.0359747	0.0209853	0.048841	0.0831234	0.0848139
Gm26625	85.5628	-0.636057	0.264866	-2.40143	0.0163312	0.0918517	2538	0.372539	0.46423	0.838873	0.908392	1.00527	0.76214
Helz	1461.48	-0.63589	0.144036	-4.41481	1.01e-05	0.00025924	15044	1.76816	1.48392	1.75597	2.60698	2.16417	2.66722
Gm45353	112.467	-0.635654	0.215999	-2.94286	0.00325197	0.0281745	252	7.25386	7.87447	7.21826	12.5411	10.5647	11.603
Gm37510	225.878	-0.634875	0.170731	-3.71857	0.000200357	0.00318693	4762	0.728023	0.824735	0.894187	1.19676	1.26956	1.16191
Gli3	67.0869	-0.634656	0.296141	-2.14308	0.0321064	0.14716	9589	0.0569706	0.101315	0.170296	0.140477	0.254505	0.17592
Myl10	16294.4	-0.634589	0.199773	-3.17655	0.00149038	0.0157404	1203	245.847	196.739	242.204	290.742	443.641	302.398
Sh2d3c	1100.86	-0.633863	0.224105	-2.82842	0.00467786	0.0373202	5233	2.20431	4.01322	4.54648	6.46994	3.61074	6.46435
Tmem115	2027.94	-0.633617	0.100694	-6.29251	3.12e-10	2.15e-08	2194	13.302	16.3555	19.1348	24.0036	22.7353	23.4044
Fkrp	2038.39	-0.633154	0.114037	-5.55216	2.82e-08	1.36e-06	5337	6.33446	6.30145	7.32007	10.8336	8.39021	9.89108
Gm13429	23.2924	-0.632861	0.301346	-2.10011	0.035719	0.158199	1362	0.215974	0.151766	0.166942	0.266272	1.0588	0.247709
Evi2	190.716	-0.63255	0.209005	-3.02648	0.0024742	0.0231395	3944	0.681905	0.833318	0.94862	1.44498	0.900037	1.43141
Gm3696	22.3294	-0.632545	0.308454	-2.0507	0.0402965	0.171568	1814	0.196908	0.148135	0.15953	0.499811	0.2548	0.309978
Xntrpc	6.27526	-0.632344	0.279866	-2.25946	0.023855	0.12022	5673	0.0111112	0.00728732	0.00364366	0.0410965	0.0391079	0.0356827
Gm28557	158.929	-0.631951	0.238087	-2.65428	0.00794772	0.0549645	5072	0.455684	0.509426	0.599085	1.0419	0.521258	0.91795
8030462N17Rik	229.846	-0.631918	0.235485	-2.68347	0.00728631	0.0516357	3418	0.719225	1.17927	1.53003	1.55366	2.10954	1.55957
Gm30928	10.0545	-0.631822	0.278039	-2.27242	0.0230612	0.117299	611	0	0.202983	0.135322	0.805541	0.332849	0.6258
Gm42783	174.41	-0.631818	0.180582	-3.49879	0.000467367	0.00631845	795	3.27722	3.92609	4.08209	6.06067	5.41857	5.37544
Gm37519	25.628	-0.631494	0.301071	-2.09749	0.0359502	0.158808	2210	0.123595	0.14965	0.252535	0.339923	0.284435	0.34603
Sgf29	3654.29	-0.631458	0.0965239	-6.54198	6.07e-11	4.59e-09	1802	29.2781	36.3052	41.5589	53.2897	49.5448	50.9252
Gm43951	5.09861	-0.631454	0.247559	-2.55073	0.0107499	0.0682894	2889	0	0.00715489	0	0.107599	0.0447968	0.0622831
Plekha4	46.4074	-0.6311	0.284935	-2.2149	0.0267673	0.129974	6371	0.125322	0.0876005	0.126534	0.24396	0.139293	0.211822
9930024M15Rik	108.471	-0.630904	0.233273	-2.70457	0.00683936	0.0493525	2584	0.569189	0.735946	0.80794	0.872171	1.08754	1.31435
Gm19040	52.0181	-0.629863	0.308385	-2.04246	0.041106	0.173924	4726	0.106701	0.170577	0.188072	0.400133	0.109537	0.452124
Gm37531	297.508	-0.62959	0.192616	-3.26862	0.00108073	0.012327	5415	0.64023	0.992488	1.22916	1.38253	1.45106	1.39147
Fam171b	130.13	-0.629406	0.262047	-2.40189	0.0163108	0.0917621	5744	0.427979	0.327474	0.331073	0.464513	0.753178	0.55995
Zc3h12c	361.542	-0.629364	0.156295	-4.02678	5.65e-05	0.00112439	6845	0.702931	0.908957	1.16262	1.40781	1.30188	1.3275
Papss2	35.0683	-0.628986	0.307113	-2.04806	0.0405537	0.172302	3635	0.0578025	0.170595	0.193341	0.299309	0.183102	0.346506
Nfix	2691.74	-0.628764	0.212463	-2.95941	0.00308229	0.0272022	7351	7.82882	4.40348	6.02877	8.97196	9.83894	9.479
Gm26648	45.3203	-0.628455	0.296009	-2.12309	0.033746	0.152141	5831	0.0576538	0.120528	0.187881	0.213242	0.225119	0.20058
Gm26603	115.289	-0.628295	0.280739	-2.238	0.0252208	0.124726	2861	0.558144	0.643017	0.715266	0.724348	1.60908	0.856912
Cx3cl1	350.965	-0.628226	0.193048	-3.25425	0.00113694	0.0128173	3930	1.07462	1.74621	1.7988	2.3993	1.87235	2.63837
Gm8213	100.089	-0.628197	0.280294	-2.24121	0.0250127	0.124068	441	4.76444	2.62482	3.14041	5.58033	7.42046	5.10022
Vamp7	2394.36	-0.627789	0.139969	-4.4852	7.28e-06	0.00019548	2534	11.9401	17.2363	20.7928	24.7084	21.9831	25.3767
Gm45457	9.11449	-0.627381	0.245842	-2.55196	0.0107118	0.0680687	3089	0	0	0.0133833	0.201265	0.0179556	0.145626
Espn	267.775	-0.626866	0.205122	-3.05606	0.00224265	0.0215074	8272	0.441967	0.56474	0.654698	1.02403	0.592286	0.905444
4930444A19Rik	26.7526	-0.626397	0.305959	-2.04733	0.0406261	0.172573	2666	0.0236435	0.193834	0.139561	0.310932	0.194175	0.430267
Gm11400	72.1039	-0.626143	0.268701	-2.33026	0.0197926	0.105244	1214	0.657682	0.919444	1.36214	1.21627	1.75136	1.74155
AC105958.1	154.681	-0.626008	0.25388	-2.46576	0.0136722	0.0808498	2144	0.931	1.20513	1.4558	1.80027	2.49212	1.33231
Gm45130	105.307	-0.625714	0.301929	-2.07239	0.0382293	0.165641	3388	0.67598	0.219639	0.457581	0.695782	1.16779	0.690427
Kirrel3	8.11319	-0.625148	0.27159	-2.30181	0.0213461	0.111068	6454	0.00325553	0.00640548	0.012811	0.0722468	0.0114585	0.0557595
Spata13	724.214	-0.624463	0.163943	-3.80903	0.000139513	0.00236237	9102	1.13574	1.3694	1.65327	2.33943	1.52749	2.25365
Rock2	5097.47	-0.624446	0.0910287	-6.85988	6.89e-12	5.73e-10	13897	5.49433	6.32445	7.63336	9.21206	8.48781	10.0831
Mcmdc2	27.2881	-0.624424	0.304796	-2.04866	0.0404955	0.172244	5916	0.0284127	0.0559039	0.0768679	0.210178	0.0343764	0.193896
Rapgef3	280.034	-0.624408	0.27402	-2.2787	0.022685	0.116008	6336	0.368094	0.933042	0.858007	1.49638	0.691559	1.388
Hdac1	6799.63	-0.623732	0.153008	-4.07645	4.57e-05	0.000954885	3445	31.1478	33.3908	38.3409	59.8172	36.8531	54.8556
Zfp456	69.7336	-0.623624	0.274251	-2.27392	0.0229708	0.11698	4634	0.158695	0.276558	0.298861	0.318635	0.490733	0.383441
Micu1	2182.57	-0.623598	0.121402	-5.13665	2.8e-07	1.07e-05	9234	3.41085	4.3472	4.69865	5.98659	6.21481	5.68754
Gm26749	25.1665	-0.623265	0.300083	-2.07698	0.0378036	0.164434	1933	0.206525	0.171095	0.203176	0.402036	0.296501	0.383981
Gm37660	180.223	-0.622848	0.223404	-2.788	0.00530352	0.0410725	1732	2.0623	1.50374	1.61115	2.94641	2.51919	2.61021
Kcnh4	13.7541	-0.622304	0.307493	-2.0238	0.0429909	0.17907	3954	0.0371974	0.0365942	0.0522774	0.111375	0.05611	0.153587
Lamb3	256.217	-0.622193	0.222886	-2.79153	0.00524588	0.040719	6612	0.613303	0.597105	0.756542	0.795313	1.27226	0.908252
Bpi	6.22808	-0.62206	0.23849	-2.60832	0.00909866	0.0604728	1926	0	0	0	0.0672495	0.220784	0.105103
Fn3krp	1273.42	-0.621666	0.158438	-3.92372	8.72e-05	0.00160078	2520	9.29662	7.48074	9.35913	14.6587	10.7115	13.3167
Ecscr	934.066	-0.621462	0.155019	-4.00893	6.1e-05	0.00119368	1680	7.29138	10.286	11.6887	13.6615	15.1758	13.3881
Scrib	719.633	-0.620895	0.17719	-3.50412	0.000458127	0.00623493	5736	2.43958	1.73695	2.25588	3.4458	2.94278	3.22322
Gm43807	23.9386	-0.618611	0.299786	-2.06351	0.0390642	0.168221	1781	0.212353	0.150879	0.0348183	0.581797	0.186855	0.530412
Cdk5r1	39.3125	-0.618034	0.291201	-2.12236	0.0338073	0.1523	4162	0.141354	0.129128	0.16886	0.354771	0.222108	0.194549
Gm43389	37.6745	-0.617605	0.296494	-2.08303	0.0372489	0.163094	2595	0.170033	0.278792	0.215068	0.409281	0.477346	0.294693
Gm39822	7.01033	-0.6176	0.237743	-2.59776	0.00938336	0.061867	2284	0	0	0	0.170126	0.0323787	0.187105
Gm15654	138.501	-0.617325	0.247485	-2.49439	0.0126173	0.076228	300	9.31496	5.71883	7.64807	12.6069	9.61389	14.095
Qser1	931.598	-0.617311	0.125059	-4.93614	7.97e-07	2.75e-05	8973	1.79133	1.66552	1.99034	2.53762	2.51373	2.81244
Zbtb4	362.351	-0.617311	0.172682	-3.57484	0.000350443	0.00508555	8117	0.817979	0.723225	0.753783	1.10741	1.11381	1.18321
AC117769.2	45.273	-0.616732	0.284213	-2.16996	0.0300095	0.140555	469	1.8368	1.14591	1.54257	2.43027	2.32582	3.02131
Dand5	446.625	-0.616425	0.134105	-4.59658	4.29e-06	0.000123378	1584	4.47018	4.98492	5.33726	7.6536	6.81638	6.91515
Rpsa-ps1	57.0357	-0.615595	0.274021	-2.24652	0.0246705	0.12293	886	1.11459	0.956534	1.00319	2.22206	1.5233	1.39623
Gm36208	29.8758	-0.615538	0.240485	-2.55957	NA	NA	429	0.146931	0	0	0.241534	7.06777	0.786433
AC155305.1	8.2239	-0.615385	0.275323	-2.23514	0.0254085	0.125366	319	0	0.323989	0.194393	1.13687	0.637526	0.987109
Gm16299	39.0549	-0.614878	0.307671	-1.99849	0.045663	0.186574	2766	0.311446	0.104623	0.17188	0.346517	0.421099	0.422843
Zfas1	3596.9	-0.614809	0.204359	-3.00848	0.0026256	0.0242327	2929	24.8347	16.5209	20.7763	27.8591	36.9134	29.0806
Palm3	18.0803	-0.614776	0.309672	-1.98525	0.0471166	0.190623	3612	0.0523535	0.0629499	0.0801181	0.236669	0.081897	0.130767
0610043K17Rik	60.1626	-0.614455	0.291574	-2.10737	0.0350857	0.156253	770	1.47351	0.61743	1.557	2.05217	2.25701	2.01552
Gm10848	36.1608	-0.61428	0.306941	-2.0013	0.04536	0.185672	1811	0.417671	0.171208	0.251105	0.715199	0.398146	0.583723
A530083M17Rik	139.537	-0.614139	0.281056	-2.18511	0.0288809	0.137065	3376	0.721949	0.569418	0.661259	1.48859	0.536685	1.33913
Gm42651	55.0928	-0.613695	0.268015	-2.28978	0.0220343	0.113603	1339	0.564901	0.586615	0.879923	0.986654	0.911296	1.3774
Zmiz1	1927.2	-0.613481	0.0977542	-6.27575	3.48e-10	2.38e-08	12523	2.50497	2.51552	3.14274	4.18882	3.49451	3.95132
Zfp12	903.552	-0.613478	0.145411	-4.21892	2.45e-05	0.000566018	5821	2.30289	2.72718	3.14265	4.58814	3.12531	4.13441
4930447K03Rik	9.34631	-0.613145	0.282382	-2.17133	0.0299062	0.1402	1033	0.0406799	0.0400203	0.140071	0.300923	0.483236	0.130641
Osbpl3	503.622	-0.612906	0.130425	-4.69928	2.61e-06	8.03e-05	9021	0.926999	0.905092	1.10673	1.53342	1.26657	1.43614
Gm22358	15.4734	-0.612645	0.307197	-1.99431	0.0461186	0.187983	122	1.20556	0.847151	2.71088	2.54798	3.63703	5.34645
Islr	469.671	-0.612641	0.226231	-2.70804	0.00676823	0.0489873	2686	1.65837	3.67851	3.6939	4.35921	4.63927	4.52184
Abcc8	6.37745	-0.612554	0.237221	-2.5822	0.00981715	0.063879	8090	0	0	0	0.0448285	0.0411358	0.0111209
Slc2a4rg-ps	27.25	-0.611914	0.302054	-2.02585	0.0427804	0.178595	2976	0.169445	0.0625115	0.0555658	0.426519	0.0931868	0.355216
C530008M17Rik	654.042	-0.611166	0.133639	-4.57325	4.8e-06	0.000136555	12305	0.78888	0.942392	1.07846	1.36838	1.14941	1.52079
Tjp1	241.481	-0.61082	0.221974	-2.75177	0.00592748	0.0445163	7811	0.567579	0.412827	0.587485	0.839052	0.58227	0.984798
Pik3cd	4965.9	-0.610484	0.150826	-4.04761	5.17e-05	0.00105035	6259	11.0142	14.4948	16.4003	23.1729	15.3099	22.1218
Mup-ps22	45.3311	-0.610484	0.275243	-2.21798	0.0265563	0.129287	243	2.07518	3.31748	3.7428	5.11694	5.09759	4.62798
AW046200	37.052	-0.610209	0.302559	-2.01683	0.0437137	0.18097	3082	0.109078	0.174378	0.268273	0.41185	0.19796	0.401382
Hba-a2	55.7386	-0.610054	0.309751	-1.9695	0.0488958	0.195314	667	1.35454	1.14664	0.681785	1.39814	4.43496	1.31512
Med16	2827.32	-0.610035	0.173035	-3.5255	0.000422681	0.00590084	4663	7.38523	11.5698	13.0459	18.1548	12.0691	16.2552
Gm20635	19.3028	-0.609877	0.309808	-1.96856	0.0490036	0.195592	1287	0.244886	0.128488	0.240915	0.402556	0.531519	0.349526
C230071H17Rik	20.8277	-0.609779	0.30553	-1.9958	0.0459554	0.187468	2973	0.134279	0.0347637	0.0695273	0.339817	0.149249	0.158874
Gm11743	8.45695	-0.609312	0.293051	-2.0792	0.0375987	0.164026	1735	0.0242204	0.0357415	0.0833967	0.209028	0.106561	0.168528
Igkc	125.244	-0.609263	0.238953	-2.54972	NA	NA	532	0.0789895	0.194271	0.233126	15.0947	0.243267	14.29
Gm43313	514.212	-0.609262	0.165147	-3.68921	0.000224953	0.0035123	2235	3.57237	3.98612	4.48554	5.34316	6.63427	5.42424
Gm14036	6.44507	-0.609148	0.28104	-2.16748	0.0301984	0.141245	480	0.0875466	0.12919	0.086127	0.269838	0.500724	0.609158
Mecomos	294.344	-0.609018	0.189137	-3.21998	0.00128198	0.0140858	6253	0.873646	0.674361	0.876008	1.37124	1.00824	1.23377
Prkg1	344.372	-0.608648	0.183765	-3.3121	0.000925985	0.0109293	7799	0.56037	0.890535	0.856079	1.04296	1.10944	1.21703
Arid3a	338.111	-0.608266	0.199007	-3.0565	0.00223939	0.0214863	5562	1.01241	0.899363	1.23384	1.62543	1.77503	1.23338
Cers4	4154.71	-0.607416	0.148598	-4.08766	4.36e-05	0.00091463	12264	4.86903	6.24463	6.76206	9.80712	6.52004	9.51838
AC107638.1	92.2544	-0.607301	0.232534	-2.61166	0.00901025	0.060088	1061	1.52485	1.26633	1.59753	2.29503	1.88193	2.58626
Prr12	451.003	-0.607175	0.160272	-3.78841	0.000151612	0.00253434	7185	1.1551	0.940744	1.17377	1.6801	1.51303	1.5746
Exoc3l	538.589	-0.606991	0.210826	-2.8791	0.00398809	0.0328868	3693	1.47357	2.9945	3.15123	3.75976	3.6596	3.79434
Hdac11	386.518	-0.606809	0.151363	-4.00896	6.1e-05	0.00119368	3849	1.69771	1.50907	2.07832	2.79303	2.34886	2.48353
Lrrc36	265.725	-0.606631	0.209609	-2.8941	0.00380246	0.031746	2549	1.93709	1.56508	1.80836	2.62195	3.04632	2.2942
Dync2li1	951.153	-0.606569	0.125777	-4.82257	1.42e-06	4.65e-05	1324	10.3786	12.1619	15.7839	17.7262	16.4914	20.1477
Insm1	11.5131	-0.606461	0.277659	-2.18419	0.0289483	0.137194	3100	0	0.0200037	0.0666789	0.150413	0.0894593	0.152365
Gm36933	74.3255	-0.606193	0.243081	-2.49379	0.0126386	0.0763343	3071	0.307881	0.457699	0.457699	0.691686	0.608048	0.585919
Invs	357.487	-0.606106	0.159129	-3.8089	0.000139584	0.00236237	11431	0.428275	0.585883	0.634707	0.879271	0.690621	0.812631
Acsl4	728.695	-0.606067	0.156845	-3.86412	0.000111491	0.00196874	5405	1.8776	2.37491	2.88354	3.46512	2.76383	4.05313
Gm45728	22.2964	-0.606038	0.309939	-1.95534	0.0505425	0.199772	2979	0.0352655	0.104081	0.173468	0.260871	0.192392	0.203855
Cep350	1499.22	-0.605385	0.124564	-4.86003	1.17e-06	3.92e-05	16520	1.61654	1.42391	1.74047	2.28624	2.23045	2.33089
Ctdspl	1571.87	-0.605344	0.113038	-5.35524	8.54e-08	3.69e-06	5190	5.23863	4.78328	6.00997	7.98597	7.28131	7.571
Rai1	1902.37	-0.605003	0.211058	-2.86653	0.00415001	0.0339061	9591	3.12178	3.45909	3.58193	6.97377	3.15174	5.28589
Xlr	128.921	-0.604769	0.307953	-1.96384	0.049549	0.197035	2333	0.738499	0.691083	0.965744	0.666211	2.91628	0.954439
Foxc2	7.98099	-0.604356	0.235818	-2.5628	0.0103831	0.0664987	2725	0	0	0	0.0665437	0.244249	0.0412697
2410006H16Rik	7918.54	-0.603871	0.224258	-2.69275	0.00708664	0.0506082	462	368.105	210.15	280.841	383.521	527.035	402.86
Rflna	23.4117	-0.603685	0.300389	-2.00967	0.0444658	0.183375	1940	0.20578	0.0852391	0.0852391	0.534113	0.10483	0.521721
Ski	1009.55	-0.60319	0.119893	-5.03109	4.88e-07	1.77e-05	5562	3.12032	2.99911	3.46738	4.72261	4.07859	4.9133
Kcnd1	150.299	-0.60296	0.268107	-2.24895	0.0245156	0.122458	5287	0.333826	0.629458	0.426155	0.852541	0.475582	0.940179
Mrps26	3935.09	-0.602238	0.111515	-5.40051	6.65e-08	2.98e-06	4358	14.9412	15.3013	17.6444	22.6233	23.6809	21.532
Gm28016	6.79493	-0.602157	0.279728	-2.15265	0.0313461	0.144816	196	0.4288	0.210923	0.105462	1.05733	1.03761	1.49182
Ube4bos1	44.2097	-0.602062	0.303062	-1.9866	0.0469672	0.190147	2903	0.0940908	0.277695	0.334658	0.339087	0.439438	0.480366
Cdip1	1200.89	-0.6018	0.145053	-4.14883	3.34e-05	0.000733963	5746	2.99846	3.73766	4.36001	5.18	5.78844	4.77553
4933406I18Rik	9.66843	-0.601794	0.280918	-2.14224	0.032174	0.147404	1650	0.0254681	0.0626378	0.0501102	0.0627988	0.347355	0.17721
Gpr68	11.3729	-0.601559	0.281897	-2.13397	0.0328452	0.14937	7159	0.0264144	0.00577468	0.00288734	0.0470399	0.0464854	0.0691191
Gm43721	55.0359	-0.601555	0.300104	-2.00449	0.0450176	0.184827	2313	0.154427	0.536199	0.411086	0.772767	0.567517	0.622346
Gm29216	221.408	-0.601081	0.207004	-2.90372	0.00368757	0.0309476	492	8.84008	6.42801	7.68841	11.2674	10.7097	12.526
Mir5128	20.0778	-0.601029	0.3065	-1.96094	0.0498856	0.197973	84	3.50187	3.69116	3.199	6.16774	6.82305	6.9618
Veph1	49.8836	-0.600999	0.30996	-1.93896	0.0525066	0.204717	7086	0.0266865	0.122518	0.148771	0.252245	0.106974	0.26028
C1qtnf12	2771.83	-0.600698	0.131499	-4.56807	4.92e-06	0.000139578	1366	32.7781	33.8808	40.9021	48.0352	56.3039	48.1289
Hmga1	4045.5	-0.600408	0.196638	-3.05337	0.00226288	0.0216408	1990	40.4386	27.2871	36.594	62.1057	38.4909	55.8457
Bcan	4.81688	-0.60039	0.24287	-2.47207	0.0134334	0.0797622	4064	0	0	0.00508624	0.0701155	0.0454928	0.0276722
Rps2-ps9	42.7666	-0.600335	0.297339	-2.01902	0.0434846	0.18036	817	1.15729	0.177103	0.177103	2.50484	0.927807	1.62427
Pprc1	1091.21	-0.599992	0.148855	-4.03071	5.56e-05	0.00110999	7516	2.11901	2.42292	3.18198	4.129	2.87065	4.04892
Gm43813	387.408	-0.599929	0.182724	-3.28325	0.00102616	0.0118507	5378	0.949372	1.39904	1.43363	1.93152	1.95265	1.58506
Cyp4f41-ps	36.4849	-0.599664	0.306324	-1.95761	0.0502753	0.199068	1077	0.429198	0.36466	0.72932	0.553206	1.32182	0.918892
Gm13373	8.69085	-0.599627	0.282619	-2.12168	0.0338643	0.152438	655	0.0641563	0.189348	0.0631159	0.276842	0.705659	0.343389
Eya2	2339.97	-0.598898	0.18027	-3.32222	0.00089305	0.010658	2963	8.75053	16.0243	17.1126	20.7201	19.3743	19.9946
Rpusd2	329.286	-0.598445	0.244671	-2.44592	0.0144483	0.0840236	2706	2.04987	1.74928	2.32982	4.31742	1.80373	3.45775
Ccdc159	72.2119	-0.598423	0.309952	-1.9307	0.0535207	0.207006	2183	0.779618	0.198846	0.303003	0.878118	1.36354	0.587285
Gas5	31041.1	-0.598271	0.184392	-3.24455	0.00117636	0.0131682	3760	164.295	114.342	147.25	191.218	235.366	198.922
Gm44291	79.1834	-0.597792	0.282063	-2.11935	0.0340605	0.153017	2865	0.35202	0.483393	0.505038	0.623878	1.0325	0.51814
Gm20605	31.3672	-0.597477	0.302475	-1.9753	0.0482346	0.193519	4464	0.098843	0.0787182	0.143545	0.21471	0.120107	0.251926
Gm21844	4.88175	-0.597468	0.242357	-2.46523	0.0136924	0.0808918	663	0	0	0.0311772	0.390716	0.139429	0.37317
Cacna2d4	45.6663	-0.596952	0.294342	-2.02809	0.0425512	0.178092	9478	0.0997577	0.0610649	0.058884	0.144855	0.130694	0.113907
4930509H03Rik	97.5607	-0.596721	0.251266	-2.37486	0.0175556	0.0967119	1215	1.62556	1.05479	1.29297	2.19602	2.06947	1.98078
AC107711.1	62.9012	-0.596552	0.245899	-2.42601	0.0152659	0.0874546	1295	0.762568	0.750202	0.941744	1.28022	1.0993	1.40683
Sash1	402.824	-0.595718	0.2135	-2.79025	0.00526676	0.04085	8568	0.902442	0.636905	0.868507	1.0461	1.41553	1.1183
Klhl28	717.037	-0.595093	0.181511	-3.27854	0.00104345	0.0119823	7257	1.29999	1.79161	2.13341	2.90564	1.84195	2.82041
Rad54l2	762.849	-0.595047	0.162502	-3.66179	0.000250462	0.00385556	11828	0.927278	1.12195	1.37186	1.74113	1.24578	1.92821
Gm44130	49.8611	-0.593968	0.307006	-1.93471	0.0530254	0.205677	3004	0.202838	0.144501	0.275239	0.172467	1.00319	0.269544
Hectd4	832.954	-0.593878	0.204305	-2.90682	0.00365119	0.030731	16443	0.775637	0.84477	1.01448	1.59432	0.811806	1.5074
A430078G23Rik	490.815	-0.593863	0.132753	-4.47344	7.7e-06	0.000204856	4755	1.56424	1.89968	2.0214	2.75661	2.51176	2.50699
Gm45738	11.0431	-0.593862	0.306098	-1.94011	0.0523668	0.204321	233	0.721414	0.443572	0.532287	1.33414	1.58697	1.35145
Mpst	191.77	-0.59367	0.233212	-2.54562	0.0109083	0.0691449	1509	2.39491	1.63008	2.42457	3.79383	2.35238	3.74121
Gm10925	250.338	-0.593604	0.17455	-3.40077	0.000671952	0.00848168	678	5.20631	6.95113	7.28649	9.89567	7.85342	10.3835
Gm15859	233.143	-0.592787	0.203473	-2.91335	0.00357572	0.0302332	710	5.74109	4.86193	6.43405	7.29704	9.60869	8.01475
Zfp770	236.356	-0.592449	0.254277	-2.32994	0.0198094	0.105305	6793	0.686661	0.474694	0.559895	0.743615	1.18937	0.748298
2310016G11Rik	17.885	-0.592435	0.286821	-2.06552	0.0388734	0.167647	1558	0.20229	0.0663366	0.0132673	0.498803	0.237333	0.418657
Hmgcs1	1336.22	-0.591942	0.133452	-4.43563	9.18e-06	0.000238405	4594	4.00649	5.30035	6.28123	8.16493	6.29019	7.52507
Gm42908	47.4921	-0.591839	0.301946	-1.96008	0.0499865	0.19831	870	0.60377	1.14044	0.736534	1.07191	2.08259	1.26679
Rs1	8.05233	-0.591713	0.271546	-2.17906	0.0293276	0.138412	5840	0	0.0106184	0.0176973	0.0620998	0.0253264	0.0616219
Ankrd52	243.612	-0.591662	0.173441	-3.41132	0.000646493	0.0082426	8401	0.470195	0.455188	0.605277	0.656786	0.739442	0.797835
Nwd1	1422.77	-0.591062	0.16796	-3.51906	0.000433084	0.00599835	12067	1.68897	2.15835	2.39131	3.57644	2.17257	3.24509
Gm23370	20.1297	-0.59086	0.30684	-1.92563	0.0541507	0.208571	130	0.646498	1.59004	3.81609	6.17723	4.69317	3.11427
Gm16151	133.784	-0.590438	0.226711	-2.60436	0.00920466	0.0609788	639	2.4661	4.10822	4.26996	6.28356	4.4557	5.4558
Cdc42bpg	59.8228	-0.590366	0.30582	-1.93043	0.053553	0.207057	6099	0.182586	0.111842	0.135566	0.157151	0.42439	0.217581
Gm38012	57.4996	-0.590315	0.308758	-1.9119	0.0558884	0.212769	3029	0.215037	0.266143	0.348034	0.342086	0.939977	0.282171
Dbn1	42.8307	-0.589837	0.303456	-1.94373	0.0519279	0.203278	4514	0.102403	0.155693	0.0641087	0.407448	0.0532449	0.433496
Arid3b	298.85	-0.589744	0.232163	-2.54021	0.0110786	0.0698115	7976	0.52686	0.666037	0.730827	1.24066	0.581815	1.09978
Hmg20a	1893.86	-0.589736	0.114429	-5.15371	2.55e-07	9.923e-06	9314	2.94166	3.90817	4.03023	5.26767	4.74017	5.27405
Gm28404	15.8451	-0.58972	0.291872	-2.02047	0.0433341	0.179984	453	0.324676	0.319411	0.365041	2.00145	0.204065	1.29093
Thrb	196.689	-0.589676	0.204867	-2.87834	0.0039977	0.0329527	7403	0.317878	0.516552	0.561227	0.710335	0.579397	0.747403
Mvd	565.055	-0.589649	0.136302	-4.32604	1.52e-05	0.00037136	1859	4.6905	5.1704	6.37126	7.39929	8.03578	7.38037
Gm39090	5.48514	-0.588461	0.234208	-2.51255	0.0119861	0.0736381	1169	0	0	0	0.0886381	0.221416	0.269365
4632427E13Rik	2463.47	-0.588404	0.0942475	-6.24317	4.29e-10	2.9e-08	7303	5.55273	5.62968	6.9062	8.64074	7.5872	9.08549
Ago4	390.392	-0.588183	0.199776	-2.94421	0.00323785	0.0281701	6947	0.852909	0.892636	1.20208	1.80105	0.995337	1.52493
Gm42876	70.1039	-0.588065	0.253181	-2.32271	0.0201948	0.106762	3215	0.26795	0.41791	0.41791	0.644591	0.454299	0.608648
Prex2	515.104	-0.587999	0.149782	-3.9257	8.65e-05	0.00159053	16609	0.489574	0.569997	0.581198	0.740841	0.694604	0.907317
Pcm1	2401.73	-0.587572	0.140078	-4.19461	2.73e-05	0.00062321	7458	5.93317	5.0138	6.05591	7.68312	8.26989	8.23922
AC154563.1	8.67796	-0.587533	0.297686	-1.97367	0.0484197	0.194136	442	0.28522	0.140297	0.187063	0.761897	0.543772	0.559755
Gm43852	14.9619	-0.587224	0.299177	-1.9628	0.0496695	0.197437	917	0.160391	0.135248	0.247956	0.367239	0.907276	0.22075
Gm43011	52.9891	-0.587212	0.27158	-2.16221	0.0306021	0.142641	4433	0.213288	0.158537	0.214492	0.34477	0.241895	0.360237
Ino80d	858.564	-0.587073	0.114812	-5.11333	3.17e-07	1.21e-05	17713	0.795941	0.835548	0.955745	1.28989	1.0636	1.29266
Dbndd1	23.3386	-0.586984	0.303131	-1.93641	0.052818	0.205342	2645	0.0953249	0.125039	0.187558	0.274225	0.209697	0.246604
Enpp3	7.42886	-0.586911	0.24939	-2.35338	0.0186034	0.100896	6017	0.00349197	0.00687069	0	0.0172209	0.0952528	0.0261665
5033417F24Rik	39.5172	-0.586775	0.292101	-2.00881	0.0445571	0.183566	1787	0.388008	0.32388	0.32388	0.66682	0.662142	0.440526
Gm15764	25.253	-0.586372	0.304424	-1.92617	0.0540833	0.208351	751	0.363709	0.440383	0.743146	1.0348	0.664691	1.10813
Slc29a2	224.507	-0.586094	0.235395	-2.48983	0.0127805	0.0768261	2472	0.900965	1.72254	2.12391	2.70362	1.8922	2.44755
Nrxn1	2761.83	-0.585954	0.159315	-3.67797	0.000235096	0.00364829	20733	2.51226	1.87932	2.62705	3.12358	3.49202	3.41291
Bmp4	141.303	-0.585836	0.298566	-1.96216	0.0497434	0.197576	2248	0.327132	1.2965	1.39765	1.62479	2.07253	1.38074
E230013L22Rik	33.1122	-0.5858	0.301759	-1.94129	0.0522237	0.204044	1856	0.294338	0.256153	0.256153	0.572244	0.288879	0.618045
mt-Atp8	15.9247	-0.58554	0.309434	-1.8923	0.0584516	0.219166	204	0.926964	1.01326	1.41856	2.03173	2.17509	2.42561
Gm43727	19.6794	-0.585527	0.286682	-2.04243	0.0411091	0.173924	2647	0	0.101517	0.109326	0.185941	0.293354	0.254915
Btbd7	1286.64	-0.58509	0.141644	-4.13071	3.62e-05	0.000787493	16456	1.41215	1.25485	1.46588	1.99919	1.68075	2.22104
Erich2	48.588	-0.584351	0.285794	-2.04466	0.0408884	0.17329	2948	0.1568	0.308515	0.343573	0.483293	0.470359	0.35859
Htr1b	14.5927	-0.583709	0.309567	-1.88557	0.0593532	0.221487	4724	0.0222388	0.0393807	0.0656344	0.0932211	0.0782737	0.0999855
Cul9	720.349	-0.583285	0.233106	-2.50223	0.0123414	0.0750734	12198	0.594266	1.18451	1.30821	1.77751	1.02763	1.78121
Ethe1	3904	-0.583011	0.117494	-4.96205	6.98e-07	2.43e-05	1484	45.5054	44.6282	49.9769	67.2225	67.4996	62.0803
Khnyn	969.007	-0.582949	0.159822	-3.6475	0.000264803	0.00402943	6502	1.84842	2.88662	3.25857	4.07572	3.43491	3.74982
Amz1	108.06	-0.582148	0.302396	-1.92512	0.0542143	0.208698	6697	0.32629	0.163586	0.234576	0.545399	0.184965	0.614608
Naaladl1	14.7778	-0.58212	0.271345	-2.14531	0.0319279	0.146474	2491	0.0421742	0.0414903	0.0331922	0.395171	0.014844	0.234762
Gm22933	29.0821	-0.580642	0.306109	-1.89685	0.0578484	0.217684	74	3.40722	6.42461	8.10059	15.4027	9.49397	7.90259
CT010467.1	307109	-0.580625	0.203865	-2.84808	0.00439841	0.0356496	2466	2499.89	1693.89	2233.32	2676.37	3841.62	2888.25
Vegfa	645.726	-0.580301	0.161784	-3.58689	0.000334644	0.00490875	4285	2.01041	2.62421	3.46357	4.25595	3.11949	4.04173
3110031N09Rik	10.0895	-0.580141	0.305536	-1.89877	0.0575948	0.217033	326	0.322258	0.317032	0.507251	0.874078	1.02082	0.89692
Rbpms2	1003.74	-0.579647	0.145122	-3.9942	6.49e-05	0.00125512	2506	7.03447	6.23578	8.04218	9.32396	10.7196	9.95355
Olfr173	7.41583	-0.579536	0.270747	-2.14051	0.0323138	0.147811	2867	0.0219859	0.00720979	0.0216294	0.144566	0.0257946	0.109832
Gm43420	152.888	-0.579396	0.227722	-2.54432	0.0109491	0.0692802	1857	0.882538	1.6474	1.78098	2.19009	2.00115	2.13171
Ighm	34.3399	-0.579088	0.309697	-1.86985	0.061504	0.226893	1886	0.167109	0.153439	0.449358	0.329644	0.862655	0.357773
Dstyk	535.103	-0.57905	0.198006	-2.92441	0.00345114	0.0294736	9345	0.899356	0.968825	1.13472	1.74083	0.963487	1.6872
Amelx	9.94829	-0.578913	0.298556	-1.93904	0.0524962	0.204716	999	0.0841289	0.103456	0.144838	0.155583	0.388642	0.382746
Rpl23a-ps2	34.3706	-0.578894	0.30925	-1.87193	0.0612167	0.226243	474	0.487602	1.13382	1.61352	1.25697	2.84735	1.94551
Fcer1g	1924.2	-0.578738	0.180856	-3.19999	0.00137431	0.0148283	874	44.1139	32.0463	38.4556	55.3657	59.5263	51.0573
Gm37159	10.8315	-0.578583	0.301998	-1.91585	0.0553844	0.211642	3605	0.0349701	0.0286692	0.0401368	0.0862286	0.051285	0.143499
4930426D05Rik	26.9937	-0.578395	0.304987	-1.89646	0.0578991	0.217777	3001	0.147029	0.048215	0.130869	0.0949515	0.412767	0.292298
Gm43728	19.2413	-0.577934	0.307773	-1.87779	0.0604094	0.224283	2622	0.136228	0.0315339	0.110369	0.276631	0.204485	0.171564
Cdkn1b	444.902	-0.577858	0.189219	-3.05391	0.00225884	0.0216321	4552	1.86941	1.60296	1.59842	2.34461	2.64814	2.38162
Rasal2	399.609	-0.577806	0.152635	-3.78553	0.00015338	0.00255968	13740	0.503106	0.454329	0.589725	0.801267	0.706429	0.679343
Zfp94	441.854	-0.577007	0.186368	-3.09606	0.00196113	0.0193922	3510	1.77188	2.37328	2.5205	2.80448	3.71345	2.94767
Kcnh2	275.705	-0.575829	0.183298	-3.14148	0.00168093	0.0172323	4845	0.789275	0.951396	1.29697	1.68419	1.16768	1.47625
Zfp777	718.858	-0.575264	0.158344	-3.633	0.000280143	0.00423015	3588	3.49601	2.94387	4.23434	5.78303	4.14801	5.20926
Gm37621	88.8551	-0.574998	0.240025	-2.39558	0.0165942	0.0927693	5531	0.197538	0.298976	0.336348	0.369997	0.384406	0.483917
Wisp3	13.6116	-0.574889	0.309165	-1.85949	0.0629573	0.230608	1419	0.103649	0.160236	0.116535	0.255576	0.338756	0.237759
Mmp11	59.2127	-0.574143	0.253155	-2.26795	0.0233323	0.118288	2778	0.272283	0.37948	0.439006	0.596792	0.485833	0.574849
Inpp4a	241.057	-0.573963	0.198736	-2.88807	0.0038762	0.0322167	10387	0.445024	0.354226	0.405967	0.655905	0.489484	0.621469
Ccser1	257.223	-0.573742	0.22325	-2.56995	0.0101713	0.0654512	9589	0.508353	0.319035	0.564779	0.624042	0.611198	0.818615
Fmo5	624.706	-0.573221	0.147868	-3.87657	0.000105939	0.00188212	5675	1.85121	1.83211	2.19271	2.51513	2.97767	2.73471
Dnajb14	893.569	-0.572791	0.11602	-4.937	7.93e-07	2.7423e-05	15741	0.842263	1.01245	1.21599	1.39388	1.40826	1.43602
Adcy9	463.214	-0.572703	0.125663	-4.55745	5.18e-06	0.000145406	5197	1.3746	1.57107	1.85346	2.29786	2.02777	2.35437
Gm22791	5.35504	-0.57243	0.232021	-2.46715	0.0136194	0.080608	145	0	0	0	2.32247	0.637526	1.70629
Gm42479	19.9969	-0.572351	0.283224	-2.02084	0.0432963	0.179937	1356	0.201435	0.106706	0.0609748	0.133725	1.02258	0.265392
Stab2	4.97256	-0.57198	0.23206	-2.4648	0.0137091	0.0809114	8757	0	0	0	0.0177489	0.0337801	0.0179792
Fgfr2	40.6256	-0.571903	0.301063	-1.89961	0.0574839	0.216736	10328	0.0345847	0.0680476	0.0840589	0.107852	0.0680242	0.148088
AC132863.1	116.76	-0.571685	0.209498	-2.72883	0.006356	0.04687	751	2.07034	2.77992	3.35792	4.20819	3.5204	4.13301
Jmy	1178.02	-0.571671	0.128691	-4.44221	8.9e-06	0.000232397	8858	2.15852	2.20286	2.79324	3.65552	2.71751	3.6234
Paqr7	2325.58	-0.571624	0.121519	-4.70399	2.55e-06	7.87e-05	4259	9.64473	8.91077	10.6725	14.7921	11.6859	14.4701
Dot1l	1217.82	-0.57088	0.145307	-3.92879	8.54e-05	0.0015759	8705	2.15543	2.47428	2.87321	4.14234	2.74404	3.66383
Lamc1	405.837	-0.570766	0.164547	-3.46872	0.000522953	0.00691834	8272	0.868693	0.739659	0.999539	1.39982	1.03259	1.27252
AC121844.2	5.78085	-0.57061	0.23707	-2.40693	0.0160873	0.0909594	2066	0	0	0.0100051	0.0376154	0.205823	0.0870938
Il1rapl2	84.5945	-0.568374	0.264968	-2.14507	0.0319472	0.146494	4692	0.232861	0.326005	0.352438	0.61283	0.299469	0.508131
Gm7890	75.1118	-0.567626	0.256835	-2.21008	0.0270998	0.131066	601	1.64314	2.098	2.68269	2.88786	3.87607	2.84424
Brd1	2533.83	-0.567594	0.100515	-5.64687	1.63e-08	8.34e-07	8138	5.41675	5.14349	6.21791	7.98971	7.20629	8.02061
Rcor2	702.332	-0.567469	0.148104	-3.83157	0.00012733	0.00219142	3135	3.62586	3.85058	4.5297	5.71799	6.07429	4.92886
Zfp827	208.965	-0.56741	0.213095	-2.66271	0.00775135	0.0539916	8944	0.469839	0.346665	0.388265	0.634289	0.516778	0.628689
Sac3d1	3602.38	-0.567248	0.127817	-4.43796	9.08e-06	0.000236149	1374	47.2064	41.3259	51.9319	73.7166	57.2006	65.5116
2310040G07Rik	7.74324	-0.566707	0.284345	-1.99303	0.0462585	0.188301	791	0.106251	0.0522642	0.104528	0.294741	0.490839	0.170609
Nek7	1879.95	-0.566644	0.152217	-3.7226	0.000197184	0.00314629	7376	3.74589	4.59873	5.36659	7.09775	4.81507	7.31843
Rpp40	1327.78	-0.566124	0.172071	-3.29007	0.00100164	0.0116135	6540	2.46416	3.7643	4.7599	5.66413	4.24325	5.4304
Wrap53	1031.61	-0.566103	0.108336	-5.22544	1.74e-07	7.05e-06	2062	8.04988	8.45063	10.5858	13.6809	11.2974	12.3804
Gm12470	12.3596	-0.565969	0.299979	-1.8867	0.0592009	0.22108	1049	0.160238	0.0985247	0.137935	0.543278	0.140997	0.428827
Adat3	303.493	-0.5657	0.223753	-2.52824	0.0114636	0.0715287	4652	0.943968	1.25303	1.19526	2.32205	1.24394	1.44564
E430014B02Rik	7.05665	-0.565609	0.257774	-2.19421	0.0282206	0.134907	3156	0	0.0261983	0.00654958	0.0492481	0.123021	0.0712674
Vpreb1	130.245	-0.565455	0.2107	-2.6837	0.00728128	0.0516357	1113	1.47248	2.15433	2.58149	3.1886	2.69101	3.03126
Gm45413	45.4906	-0.56509	0.308915	-1.82927	0.0673585	0.240767	3538	0.249426	0.0993211	0.210327	0.380733	0.491209	0.190718
2810405F17Rik	69.0943	-0.565003	0.304311	-1.85666	0.063359	0.231465	1117	0.902898	0.777225	1.18434	1.08998	2.81379	1.04708
AC120394.2	9.65656	-0.565001	0.293658	-1.92401	0.0543534	0.209075	702	0.179583	0.147226	0.0883354	0.479713	0.210692	0.640797
Dennd5b	245.333	-0.564865	0.179431	-3.1481	0.00164337	0.0170015	18081	0.205684	0.236646	0.281231	0.345279	0.276082	0.40553
Satb1	310.131	-0.564763	0.250045	-2.25865	0.0239053	0.120292	19027	0.272758	0.253126	0.305272	0.506463	0.224459	0.542588
Erg	1445.27	-0.564707	0.121364	-4.65302	3.27e-06	9.75e-05	3466	7.42606	6.87028	8.07496	11.1436	9.18545	10.8501
Khk	4657.88	-0.564604	0.132793	-4.25175	2.12e-05	0.000498661	1797	43.3085	43.0319	53.1543	60.6745	71.4838	60.6044
Cilp	9.27555	-0.564551	0.274807	-2.05435	0.0399415	0.170591	4252	0	0.0145841	0.0388908	0.0974769	0.0608739	0.0687666
Gm6634	83.4843	-0.564487	0.29504	-1.91326	0.055715	0.212466	1804	0.896819	0.595823	0.67603	1.56518	0.60466	1.59588
Tbc1d22bos	16.7079	-0.564473	0.309567	-1.82343	0.0682382	0.243145	1816	0.0925603	0.159354	0.147971	0.256763	0.213796	0.309636
1700031P21Rik	12.8589	-0.564234	0.256139	-2.20284	NA	NA	568	0	0.21835	0.109175	0.319246	1.79024	0.316788
Mllt6	282.6	-0.563952	0.23642	-2.38538	0.0170617	0.0947821	7451	0.826235	0.454967	0.64916	0.952601	1.00741	0.935782
Trim56	902.926	-0.563789	0.149578	-3.76919	0.00016378	0.00270443	9281	1.42399	1.76393	2.05569	2.73252	1.9064	2.6876
Numa1	3018.47	-0.562695	0.124253	-4.52863	5.94e-06	0.000164675	7919	6.93563	6.04531	7.47572	10.121	8.36279	10.0147
Lrguk	7.34481	-0.562672	0.247135	-2.27678	0.0227996	0.116487	12068	0.0052232	0	0	0.0128793	0.0321721	0.024229
Mc1r	7.49371	-0.562531	0.258598	-2.17531	0.0296067	0.139342	3638	0.0231019	0.00568182	0	0.106808	0.0762298	0.0432776
Gemin6	2946.64	-0.562468	0.104895	-5.36221	8.22e-08	3.584e-06	1428	30.0013	36.7089	45.8861	53.0063	49.4056	51.174
AC117949.2	101.492	-0.561873	0.234209	-2.39902	0.0164389	0.0922535	584	2.26662	3.07933	3.75183	4.87927	3.3874	5.12232
Plcb2	2888.46	-0.561847	0.123671	-4.54307	5.544e-06	0.000154414	6597	6.6502	7.82702	9.25581	10.4058	11.7342	10.3885
Mmp17	241.373	-0.561847	0.202236	-2.77817	0.00546664	0.0419054	6619	0.571388	0.593351	0.76511	1.13496	0.664784	0.982049
Gadd45gip1	3167.61	-0.561513	0.137795	-4.07499	4.6e-05	0.000957838	2494	21.9716	20.3804	25.9417	30.2773	34.7674	29.4091
Prdm15	292.361	-0.561381	0.154207	-3.64044	0.00027217	0.00412306	10547	0.434288	0.472322	0.584033	0.763847	0.592494	0.727199
A930003A15Rik	51.9711	-0.561279	0.305854	-1.83512	0.0664873	0.238702	746	1.04211	1.02521	1.08063	2.98631	0.768279	2.08036
Lbh	629.521	-0.561036	0.239317	-2.34432	0.0190616	0.102589	3207	4.5403	2.34613	3.01646	4.90303	5.14812	4.95146
Gm44249	29.1548	-0.560992	0.307035	-1.82713	0.0676804	0.241707	1805	0.139687	0.286295	0.19468	0.545358	0.133156	0.785039
Gm43031	32.0795	-0.560273	0.303834	-1.84401	0.0651822	0.235597	1887	0.178155	0.372441	0.230037	0.604026	0.352717	0.441019
B230398E01Rik	5.62663	-0.560201	0.244739	-2.28898	0.0220808	0.113785	1958	0.0214619	0	0	0.0793805	0.0849818	0.172308
Gm44224	6.00579	-0.560119	0.230093	-2.43431	0.0149201	0.0860479	1463	0	0	0	0.301009	0.0505489	0.169113
Gm44995	10.9073	-0.560098	0.276032	-2.02911	0.0424474	0.177871	504	0.208444	0.164051	0.123039	1.18215	0.110049	0.981793
Dhx57	509.391	-0.559534	0.170803	-3.2759	0.00105325	0.0120608	5077	1.40295	1.81177	2.19448	2.29094	2.82222	2.379
Lsm14b	312.619	-0.55926	0.170212	-3.28567	0.00101739	0.0117693	2892	1.60563	1.75828	2.46588	2.90216	2.21834	3.03315
Plxnd1	294.879	-0.559233	0.204819	-2.73038	0.00632619	0.0467349	7301	0.73673	0.659666	0.713458	1.19215	0.739429	1.14601
Gm21057	68.7391	-0.558945	0.262113	-2.13246	0.0329691	0.149693	1009	1.18696	0.860416	1.41354	2.1309	1.35593	1.82789
Col4a3bp	555.701	-0.558943	0.133511	-4.1865	2.83e-05	0.000640148	8236	1.00005	1.22477	1.43057	1.81168	1.45015	1.78876
Tcaf2	98.5081	-0.558683	0.252954	-2.20863	0.0272004	0.131419	4778	0.268247	0.363399	0.432618	0.656016	0.35212	0.59784
Gm13986	67.073	-0.558658	0.30932	-1.80608	0.0709052	0.249739	5352	0.176664	0.15835	0.216283	0.198446	0.642529	0.180709
Insig1	1081.81	-0.558519	0.157768	-3.54013	0.000399926	0.00565451	3093	4.59217	6.58274	7.79904	9.16247	9.07975	7.88274
Gm37307	10.099	-0.558215	0.29694	-1.87989	0.0601225	0.223824	2621	0.0400824	0.0473189	0.0394324	0.118601	0.176347	0.0600702
mt-Co3	274.2	-0.558129	0.175185	-3.18595	0.00144282	0.0154042	784	6.5392	5.43127	6.56498	9.44985	7.92354	8.9222
Zfp65	377.604	-0.557834	0.161072	-3.46326	0.000533682	0.00701469	4195	1.46753	1.60141	1.7443	2.49474	1.79814	2.48243
Gm17146	6.40765	-0.557827	0.259909	-2.14624	0.0318541	0.146299	372	0	0.222263	0.0555658	0.696357	0.695795	0.483699
Gm35035	170.526	-0.557636	0.244448	-2.28121	0.022536	0.115459	628	2.60967	5.49677	6.18798	6.76487	6.24126	7.87936
Gm43065	21.6015	-0.556935	0.302427	-1.84155	0.0655411	0.236473	2092	0.0200872	0.177853	0.187734	0.359097	0.18559	0.408554
Gm26785	22.2679	-0.556762	0.303713	-1.83319	0.0667748	0.239504	2914	0.108156	0.0993091	0.148964	0.248911	0.190339	0.185246
Gm2962	117.302	-0.556687	0.279381	-1.99257	0.046308	0.188416	336	7.8792	4.42939	4.55243	7.16999	10.0145	10.0411
Adamts17	74.9064	-0.556546	0.309962	-1.79553	0.0725696	0.253434	7764	0.124487	0.146429	0.13578	0.363677	0.059532	0.417162
Epb41l4b	4207.16	-0.555369	0.170451	-3.25823	0.00112109	0.0127303	8858	6.06521	9.37149	10.2419	13.7886	9.1022	12.9295
Fasn	3121.89	-0.55526	0.143511	-3.86911	0.000109232	0.0019322	10947	4.12086	5.19453	6.16319	8.24202	5.55644	7.60211
4931413K12Rik	22.9858	-0.555099	0.309952	-1.79092	0.0733065	0.254783	1282	0.360567	0.128989	0.257978	0.363714	0.6057	0.543878
Rgs1	12834.1	-0.554679	0.188467	-2.94311	0.00324928	0.0281713	6947	36.1125	27.0915	34.1344	54.0202	32.9366	53.1008
Hsd17b7	449.363	-0.554578	0.13562	-4.0892	4.33e-05	0.000910442	5104	1.35025	1.60779	1.81029	2.08089	2.15527	2.31794
Frk	50.0657	-0.554446	0.28998	-1.91201	0.0558744	0.212769	5256	0.1639	0.0983185	0.204502	0.290785	0.17236	0.299551
Plcb1	252.408	-0.55438	0.192821	-2.8751	0.00403896	0.0332121	11115	0.396973	0.332885	0.4798	0.505738	0.627087	0.568623
Slc25a38	1298.87	-0.554277	0.108809	-5.09406	3.5e-07	1.319e-05	2747	8.22244	8.14177	9.19524	11.7688	11.1522	12.1999
Ccdc186	551.002	-0.554032	0.132606	-4.17804	2.94e-05	0.000657856	6899	1.21822	1.38422	1.73777	2.14025	1.70438	2.12564
Ranbp3l	20.6132	-0.553732	0.309358	-1.78994	0.0734635	0.254942	6722	0.0531375	0.0276754	0.0430507	0.10405	0.0412562	0.123803
Naip5	329.125	-0.553632	0.251786	-2.19882	0.0278909	0.133764	5204	1.4535	0.726882	0.996981	1.81192	1.29674	1.77637
Gm37570	87.8119	-0.553275	0.288094	-1.92046	0.0547993	0.209997	3106	0.520883	0.432576	0.405956	0.909076	0.386908	0.970356
Fgfr1	667.672	-0.553046	0.1367	-4.04569	5.22e-05	0.0010544	9875	1.22131	1.07172	1.34803	1.7156	1.65318	1.6627
Spag8	44.6243	-0.552345	0.309791	-1.78296	0.0745928	0.257452	1662	0.290769	0.422862	0.410425	1.24691	0.200234	0.906716
Il4	813.865	-0.552294	0.155801	-3.54486	0.000392824	0.00557733	1227	11.6615	10.7817	13.157	15.9818	18.3074	15.013
Mir1931	571.758	-0.552285	0.236751	-2.33277	0.0196603	0.104751	119	105.409	58.5374	81.6397	132.135	90.1108	146.859
Gm24989	21.5033	-0.552181	0.307908	-1.79333	0.0729197	0.254177	88	2.6264	4.93273	1.87913	9.71419	3.3615	8.69008
Gm24145	15.2315	-0.551858	0.309253	-1.78449	0.0743448	0.256814	163	0.773418	1.90219	1.14131	3.01954	2.83562	2.2078
Max	2073.18	-0.551843	0.128439	-4.29654	1.73e-05	0.000417505	3598	10.2487	9.07708	11.8174	15.4145	12.1217	15.4781
Gm13274	33.513	-0.551664	0.298395	-1.84877	0.0644909	0.233922	365	1.66938	1.13263	1.52905	3.33565	1.92481	2.15677
Lnpep	602.032	-0.551565	0.143671	-3.83909	0.000123491	0.00213254	5181	1.75195	2.08261	2.46562	3.14494	2.35519	3.20384
Gm6598	391.437	-0.551238	0.181469	-3.03765	0.00238432	0.0225057	2615	2.6274	2.5927	2.72708	3.57611	4.24205	3.34584
Pde2a	15.8832	-0.551234	0.295521	-1.8653	0.0621397	0.228534	6149	0.0239191	0.016808	0.0470624	0.0252768	0.138309	0.0731566
Tnfaip2	3246.19	-0.55109	0.109572	-5.02947	4.92e-07	1.78e-05	4984	11.53	10.7375	13.0061	16.866	14.3225	17.2571
Lhcgr	1696.87	-0.551028	0.140327	-3.92675	8.61e-05	0.00158647	2553	9.41512	12.4363	14.3309	15.8593	17.8075	15.6642
Txlna	4243.56	-0.551021	0.124393	-4.42968	9.44e-06	0.000243839	5348	13.5622	13.4582	15.901	22.0343	15.9784	21.2471
Gm37589	74.4638	-0.550148	0.263811	-2.08538	0.0370345	0.1624	3994	0.347206	0.315698	0.26912	0.53184	0.365692	0.551881
Gm12289	35.1906	-0.550103	0.309682	-1.77635	0.0756753	0.260042	2235	0.206822	0.268207	0.203468	0.649061	0.165443	0.533367
Majin	8.85049	-0.549876	0.28068	-1.95908	0.0501031	0.198618	1641	0.0128039	0.0377888	0.10077	0.0947148	0.259129	0.178181
Gm31520	10.451	-0.549658	0.238926	-2.30054	0.0214177	0.111355	1802	0.0233199	0	0.0114708	0.359385	0.0102599	0.337005
4930553P18Rik	5.99917	-0.549423	0.228528	-2.40418	0.0162087	0.0913876	1659	0	0	0	0.202989	0.200596	0.0406727
Gm16153	130.849	-0.549292	0.239683	-2.29174	0.0219205	0.113131	4118	0.561251	0.501954	0.582267	0.597602	0.920372	0.890285
Mtcp1	116.606	-0.549035	0.277981	-1.97508	0.0482591	0.193569	4478	0.215836	0.540073	0.577001	0.590053	0.81748	0.612778
Gm42671	187.748	-0.548967	0.244915	-2.24146	0.0249962	0.124067	1604	1.11344	2.25519	2.84799	2.77779	2.83548	3.35136
Gm39121	16.3737	-0.54881	0.304417	-1.80282	0.0714163	0.250832	525	0.320171	0.314979	0.551213	0.78947	0.387373	1.67083
K230015D01Rik	12.9003	-0.548496	0.305299	-1.79659	0.0724012	0.253106	1516	0.0970174	0.149984	0.0681744	0.341748	0.15854	0.267055
Gm43857	70.2177	-0.548405	0.273382	-2.00601	0.0448555	0.184385	3079	0.436738	0.362522	0.328955	0.53845	0.468361	0.774326
Pkp4	642.258	-0.548144	0.18644	-2.94006	0.00328152	0.0283288	5707	2.07277	1.89066	1.98483	3.31806	2.07981	3.1056
Cdc37l1	1651.17	-0.548047	0.142206	-3.85389	0.000116257	0.002037	12214	2.13828	2.33546	2.86516	3.17497	3.76456	3.07345
Thap3	1767.17	-0.548008	0.121339	-4.51632	6.29e-06	0.000171499	1334	23.862	21.1043	26.76	34.0215	32.2366	32.0182
Ecm2	122.829	-0.547941	0.247145	-2.21709	0.0266173	0.129462	5677	0.425628	0.338621	0.338621	0.465432	0.631799	0.546749
Efnb1	649.154	-0.54766	0.122136	-4.48403	7.32e-06	0.00019622	3452	3.04942	3.20356	3.982	5.05783	4.05435	4.89324
Nek5	20.891	-0.547633	0.308948	-1.77257	0.0762996	0.261613	2897	0.0870329	0.0713513	0.171243	0.19672	0.229747	0.170806
Gm22951	49.2552	-0.547582	0.309624	-1.76854	0.0769707	0.26347	107	6.67645	5.4091	8.11364	20.0941	3.97411	15.345
Ak1	1230.31	-0.547346	0.133831	-4.08984	4.32e-05	0.000909058	2593	7.56014	8.25065	9.96455	13.4767	9.45447	12.5254
Gm16580	329.557	-0.546971	0.211178	-2.59009	0.00959497	0.0627743	1044	6.54084	4.23705	5.722	8.9574	6.78257	8.16519
Kctd9	707.428	-0.546745	0.115499	-4.73377	2.2e-06	6.91e-05	4746	2.29326	2.62192	3.23167	3.84255	3.3229	3.91453
AV099323	144.399	-0.546659	0.261869	-2.08753	0.0368403	0.161687	921	3.26232	1.84037	2.82788	3.06579	4.5769	4.37141
Gm7598	10.3401	-0.546585	0.280639	-1.94765	0.0514572	0.202096	3123	0	0.0397127	0.0529503	0.107832	0.0947205	0.129637
Jade2	470.338	-0.546428	0.193736	-2.82048	0.00479523	0.0379887	10760	0.724457	0.708867	0.89905	1.33615	0.754307	1.22284
AC159193.3	109.355	-0.546149	0.299622	-1.82279	0.0683351	0.243448	2622	0.93757	0.433591	0.559727	1.44243	0.564096	1.38966
Pcdh7	857.61	-0.545958	0.118285	-4.61563	3.92e-06	0.000113989	10604	1.31766	1.39765	1.692	1.8737	1.98587	2.13169
Cry2	542.533	-0.545947	0.16156	-3.37922	0.000726917	0.00904647	6320	1.11705	1.71382	1.83483	2.12728	2.09163	2.18514
Akap8l	2474.08	-0.545829	0.107289	-5.08747	3.63e-07	1.36e-05	2075	17.5988	22.2743	25.4122	31.2976	26.1865	31.066
Dlg4	108.273	-0.545586	0.23311	-2.34047	0.0192596	0.103463	4982	0.324741	0.336072	0.485437	0.68635	0.419344	0.559816
Chd9	3435.45	-0.54555	0.162877	-3.34947	0.000809677	0.00986764	23148	2.88464	2.21099	2.83429	3.45013	3.9855	3.59903
Gm28505	9.42418	-0.545504	0.278426	-1.95924	0.0500846	0.198589	680	0.123595	0.0303978	0.212784	0.342854	0.78847	0.231535
Proca1	54.9065	-0.545349	0.273884	-1.99116	0.0464629	0.188793	2088	0.402513	0.435585	0.485083	0.806414	0.451581	0.807902
Glis2	320.003	-0.545233	0.16763	-3.2526	0.00114355	0.0128776	4373	1.04263	1.48895	1.4086	1.90744	1.64039	1.92877
Plxna4	86.9267	-0.545144	0.239551	-2.27569	0.0228643	0.116671	14103	0.113228	0.0806124	0.127514	0.156129	0.150759	0.162673
Ksr1	274.223	-0.544882	0.199736	-2.72802	0.00637159	0.0469253	7103	0.570908	0.753717	0.727526	1.17433	0.718395	1.03229
Pcdhga12	79.6833	-0.544597	0.270358	-2.01436	0.0439719	0.181817	6664	0.192329	0.217127	0.192312	0.260444	0.402281	0.253136
Fam120c	275.612	-0.544355	0.186431	-2.91987	0.00350172	0.0298156	5823	0.627846	0.859051	1.07559	1.27231	0.958862	1.33646
Flrt2	26.4185	-0.54386	0.299079	-1.81845	0.0689951	0.24507	7721	0.0680326	0.0240946	0.0214174	0.120783	0.031129	0.168959
2410089E03Rik	389.025	-0.543746	0.153638	-3.53914	0.000401439	0.00567197	13095	0.515051	0.479864	0.61088	0.688413	0.765226	0.752309
Nt5dc3	273.16	-0.543697	0.182543	-2.97846	0.00289696	0.0260062	6004	0.832889	0.764298	0.819382	1.32888	0.982304	1.10512
Gm44040	9.18868	-0.543631	0.298582	-1.82071	0.0686513	0.244189	545	0.269869	0.113782	0.189637	0.665437	0.441004	0.453967
mt-Nd2	44129.7	-0.543293	0.148567	-3.6569	0.000255288	0.00390801	1038	840.245	653.37	781.595	1055.72	1033.35	1072.55
Gm22956	33.5602	-0.543149	0.303043	-1.79232	0.0730818	0.254381	80	6.04072	8.26819	5.16762	9.39038	14.5595	9.55909
Abca17	49.0434	-0.543002	0.286884	-1.89276	0.0583903	0.219018	5317	0.193633	0.101078	0.155505	0.233857	0.236449	0.253812
Rin1	79.821	-0.542607	0.303239	-1.78937	0.0735547	0.255008	4792	0.197309	0.258812	0.336456	0.616259	0.162042	0.596094
Plk5	26.3641	-0.542605	0.309892	-1.75095	0.0799547	0.269925	2678	0.180455	0.0849049	0.146654	0.425615	0.131171	0.293958
E230029C05Rik	19.978	-0.542355	0.30983	-1.75049	0.080034	0.270096	5972	0.0598108	0.0242286	0.0623022	0.0824155	0.0959705	0.101688
Lnpk	723.985	-0.542272	0.118103	-4.5915	4.4e-06	0.000125978	9154	1.23946	1.44743	1.62808	1.9809	1.75107	2.1401
Klc3	150.4	-0.542179	0.257942	-2.10194	0.0355583	0.157658	2647	1.04778	0.905846	0.929273	1.86919	0.873076	1.67394
Ptprm	137.142	-0.541867	0.303434	-1.78578	0.0741342	0.256434	8828	0.414131	0.0280976	0.0983416	0.581003	0.351838	0.471343
Slc44a3	7.38479	-0.541795	0.227162	-2.38505	0.0170766	0.0948129	5057	0	0	0	0.0153675	0.124303	0.0355815
Pde6h	27.8626	-0.541616	0.30934	-1.75088	0.0799668	0.269925	7846	0.0669487	0.0526905	0.0210762	0.108953	0.0589098	0.140467
Tnrc18	822.585	-0.541458	0.168431	-3.21472	0.00130571	0.0142696	12266	1.27616	1.00437	1.31107	1.79511	1.35203	1.87953
D130017N08Rik	289.058	-0.541445	0.232113	-2.33267	0.0196654	0.104751	5129	1.21258	0.765722	0.926927	1.34851	1.58965	1.31558
Gm19327	98.1146	-0.541332	0.235429	-2.29934	0.0214856	0.111622	3271	0.359715	0.606654	0.619293	0.728589	0.746087	0.804513
Hes5	51.4217	-0.5412	0.263575	-2.0533	0.0400431	0.170908	1363	0.647447	0.606617	0.667279	0.988286	1.01733	0.891098
Aebp1	174.231	-0.541156	0.262821	-2.05903	0.0394915	0.169523	4058	0.802547	0.611251	0.769158	0.887315	1.52626	0.848022
Gm42867	54.2054	-0.541064	0.29744	-1.81907	0.068901	0.244821	469	1.344	2.1596	2.11553	2.37504	4.49395	2.20604
Lpar6	997.561	-0.541053	0.15778	-3.42917	0.000605427	0.00777206	5400	2.74702	3.29962	4.00777	4.1735	5.22807	4.27764
BC064078	1142.16	-0.540867	0.174974	-3.09113	0.00199395	0.01965	2547	6.59951	8.35908	9.27615	9.95701	13.349	9.94345
Zfp239	787.41	-0.540746	0.150842	-3.58485	0.000337278	0.00493034	4364	2.54214	3.58086	3.68507	4.9209	3.73239	4.82413
CT009757.3	12.601	-0.540556	0.308515	-1.75212	0.0797526	0.269683	2320	0.0633958	0.0534581	0.106916	0.200983	0.119536	0.155117
Dmwd	1907.68	-0.540468	0.171913	-3.14384	0.00166747	0.0171844	2556	11.2208	13.8369	15.2522	22.4384	13.1139	20.6089
Eng	4915.69	-0.540282	0.158437	-3.41008	0.000649438	0.00826457	4048	15.7065	23.8517	26.8134	34.6268	24.4851	31.7377
5430420F09Rik	81.6594	-0.540049	0.247949	-2.17806	0.0294015	0.138632	1799	0.56061	0.953668	0.850258	1.31034	1.00714	1.16273
BC065397	97.3424	-0.539163	0.272626	-1.97767	0.0479662	0.192867	3515	0.484184	0.499855	0.399884	0.515879	0.920468	0.684678
Mbd5	411.626	-0.539154	0.182872	-2.94825	0.00319578	0.0279583	19632	0.377799	0.331663	0.411683	0.609611	0.394589	0.573985
Fnip2	212.247	-0.538918	0.223454	-2.41177	0.0158754	0.0901022	8364	0.462226	0.370704	0.501687	0.783577	0.444302	0.707244
Bcr	654.6	-0.538738	0.124551	-4.32545	1.52e-05	0.000371617	8191	1.28001	1.42076	1.6605	2.06199	1.70189	2.17478
Mecom	4484.57	-0.538708	0.0935876	-5.75619	8.6e-09	4.68e-07	12427	6.29981	6.10949	7.29879	8.98017	8.41025	9.26864
Setd1b	586.177	-0.538659	0.18079	-2.97948	0.00288741	0.0259617	12068	0.94714	0.697123	0.950622	1.13767	1.29148	1.18722
Rfx1	392.319	-0.538645	0.200916	-2.68094	0.00734154	0.0517748	6431	0.810259	1.17961	1.29532	1.22453	1.74792	1.58084
Abcg1	2288.11	-0.538228	0.0954951	-5.63619	1.74e-08	8.83e-07	4066	9.11036	10.0963	11.6265	14.4494	13.723	13.348
Coa3	9608.67	-0.538081	0.157449	-3.41749	0.000632004	0.00807758	886	196.215	177.939	209.644	243.9	310.231	247.894
Gpr3	20.5635	-0.537836	0.309848	-1.73581	0.0825977	0.275852	2734	0.0845366	0.113408	0.136089	0.151599	0.304306	0.164535
Zfp407	486.849	-0.537716	0.17969	-2.99247	0.00276731	0.0251528	15167	0.615083	0.501532	0.594206	0.941081	0.655811	0.811176
Heca	746.854	-0.53762	0.124348	-4.32351	1.54e-05	0.000373997	6247	2.13913	1.98532	2.36915	3.08515	2.75533	3.01717
Fdft1	2102.93	-0.537582	0.143446	-3.74762	0.00017852	0.00291239	4227	6.53151	9.92202	10.8218	13.133	11.3239	12.5257
Fmn2	95.5085	-0.537434	0.241708	-2.22348	0.0261833	0.12787	7960	0.190051	0.173985	0.26747	0.322179	0.227619	0.370157
AI429214	295.629	-0.537344	0.246013	-2.18421	0.0289465	0.137194	1930	2.24265	2.63468	3.13806	5.07352	2.13621	4.62659
Tepsin	358.598	-0.536986	0.231065	-2.32396	0.0201276	0.106579	3329	1.18026	2.17943	2.39676	3.39272	1.92713	2.912
Tgfb3	81.5349	-0.536937	0.233717	-2.29738	0.0215971	0.112058	3383	0.329173	0.476588	0.464368	0.604923	0.58476	0.638259
Gm40332	31.6906	-0.536796	0.294865	-1.82048	0.0686858	0.24427	938	0.3584	0.683139	0.617029	0.883735	0.906674	0.88721
Ccdc18	738.345	-0.536701	0.213029	-2.51938	0.0117561	0.0727961	6433	2.49208	1.58089	1.91506	2.63756	3.08665	2.88448
Gm16089	180.652	-0.536191	0.23708	-2.26164	0.0237196	0.119775	336	11.0059	7.44383	9.41245	11.6416	15.572	13.3211
Rfx3	459.147	-0.536182	0.196957	-2.72233	0.00648227	0.04756	11034	0.799774	0.57137	0.846751	1.18089	0.800923	1.15579
Sox6	2995.14	-0.536103	0.0989295	-5.41904	5.99e-08	2.717e-06	14832	3.05563	3.75725	4.29241	5.17321	4.46251	5.30302
Kat6a	1211.73	-0.53589	0.136652	-3.92156	8.8e-05	0.00161369	9180	2.22014	2.19764	2.77408	3.73047	2.62622	3.4767
Cic	869.264	-0.535847	0.138419	-3.8712	0.000108301	0.00191906	10294	1.37775	1.51806	1.69476	2.38561	1.68826	2.21773
Syn2	9.91442	-0.535777	0.266146	-2.01309	0.0441047	0.182255	7031	0	0.00587981	0.0264591	0.0368433	0.0709974	0.0383877
Gm22672	9.87424	-0.535685	0.301473	-1.77689	0.0755866	0.259998	134	0.784	1.23406	0.617029	2.89976	1.79364	2.01421
Sorcs1	7.6323	-0.535594	0.240083	-2.23087	0.0256898	0.126213	8441	0	0.00489764	0.00244882	0.00613778	0.0744699	0.0213169
Samd1	908.583	-0.535493	0.173437	-3.08753	0.00201828	0.0197939	2393	7.59494	5.51961	7.17809	10.1323	9.29435	8.85393
Gm4779	15.5561	-0.535493	0.282504	-1.89552	0.0580232	0.217922	2364	0.0533279	0.061207	0.0699508	0.394485	0.0234623	0.247374
Gm29417	37.6826	-0.535382	0.289057	-1.85217	0.0640018	0.233075	571	0.956727	1.08601	1.23082	1.81468	2.03986	1.29989
Gm36936	159.363	-0.535227	0.201155	-2.66077	0.00779629	0.0541798	2749	0.886613	0.92487	1.31587	1.48887	1.55358	1.29274
Vwa5b2	10.6757	-0.535087	0.280748	-1.90593	0.0566592	0.2147	7567	0.0111068	0.0136583	0.0136583	0.0410802	0.0097731	0.0921437
Bmx	5.81998	-0.534812	0.254735	-2.09948	0.0357743	0.158348	3092	0.0135907	0.0133703	0	0.100535	0.0298969	0.0800168
Srgap3	297.815	-0.534743	0.147526	-3.62474	0.000289253	0.00433986	9852	0.473456	0.50774	0.671392	0.778292	0.713108	0.753385
9430092D12Rik	107.71	-0.534651	0.2125	-2.51601	0.0118693	0.073286	1274	1.41834	1.34666	1.73606	2.23665	1.79949	2.34806
Bahcc1	432.817	-0.534556	0.186401	-2.86778	0.00413366	0.0338405	11118	0.599078	0.697196	0.801311	1.14867	0.690109	1.09446
Sidt1	50.3257	-0.533946	0.297084	-1.79729	0.0722895	0.252929	5623	0.0934163	0.165423	0.180127	0.327089	0.131519	0.264
Gm42447	14.5173	-0.533847	0.308334	-1.73139	0.0833817	0.277803	2903	0.0796153	0.0569631	0.0640834	0.21416	0.127373	0.0929741
Ppara	12.5897	-0.533667	0.256648	-2.07937	0.0375835	0.163995	3836	0	0.0484969	0.00538855	0.081036	0.192787	0.0762241
3110021N24Rik	5.48175	-0.533653	0.256169	-2.08321	0.0372325	0.163057	1812	0.0231912	0.0228151	0	0.0857765	0.153048	0.0868896
Magi2	358.431	-0.53363	0.192993	-2.76502	0.00569195	0.0431452	11348	0.562866	0.526416	0.597455	0.684821	0.923761	0.737312
Gm15789	14.272	-0.5336	0.295417	-1.80626	0.0708772	0.249707	1359	0.0154608	0.197731	0.152101	0.26686	0.299295	0.41376
Gm36189	14.4436	-0.533228	0.3049	-1.74886	0.080315	0.270727	523	0.562441	0.158092	0.316183	0.742959	0.954461	0.731097
Sytl4	347.492	-0.533081	0.139074	-3.83308	0.00012655	0.00218167	5125	1.11513	1.17368	1.40761	1.81963	1.51514	1.69842
Gm26841	66.6625	-0.532619	0.262766	-2.02697	0.0426654	0.178335	1787	0.411523	0.64776	0.902237	0.898757	0.982868	0.981743
Efnb2	67.443	-0.532458	0.252732	-2.10681	0.0351344	0.156392	6855	0.165515	0.180923	0.159815	0.275861	0.250825	0.223115
4930439A04Rik	18.9295	-0.532411	0.308535	-1.72561	0.0844175	0.280153	861	0.366049	0.360113	0.144045	0.661903	0.773028	0.444093
H2-Ke6	147.114	-0.532361	0.200647	-2.65322	0.00797284	0.0551195	1533	1.58989	1.76636	1.75288	2.78816	2.17083	2.2448
Crygn	37.3135	-0.532274	0.309378	-1.72047	0.0853477	0.281908	802	1.02174	0.438152	0.56702	0.936696	1.82116	1.03766
Slc9a3r2	897.459	-0.532235	0.162613	-3.27301	0.00106409	0.0121576	2257	5.32495	8.05022	8.32497	9.53772	10.5343	9.38744
Zfp449	175.223	-0.532179	0.260764	-2.04085	0.0412659	0.174418	3738	0.427194	0.945599	1.10043	1.48996	0.895231	1.23953
Zfp30	401.178	-0.532029	0.225323	-2.36119	0.0182164	0.0994333	6078	1.40351	1.01006	1.00666	1.47892	1.86464	1.60974
Gm37233	27.5608	-0.531871	0.296182	-1.79576	0.0725328	0.253348	6263	0.00335481	0.0528066	0.105613	0.1489	0.0974154	0.165197
Vps13c	779.626	-0.531788	0.184343	-2.88477	0.00391695	0.0324382	16299	0.85468	0.729218	0.991736	1.04578	1.41336	1.08465
AC126028.1	35.541	-0.531779	0.309575	-1.71777	0.0858384	0.282794	2123	0.0791755	0.369985	0.27262	0.451468	0.670559	0.28605
Gm26789	170.844	-0.531232	0.191501	-2.77404	0.00553649	0.042219	2502	0.965742	1.21445	1.52013	1.9154	1.43354	1.77994
Gm44550	39.842	-0.531173	0.309421	-1.71666	0.0860404	0.283231	2058	0.479847	0.150659	0.200879	0.604186	0.458164	0.546452
Cbl	1225.43	-0.530469	0.142458	-3.72369	0.000196333	0.00313516	12345	1.79391	1.67105	1.91384	2.48658	2.05475	2.83678
Lipo3	469.62	-0.530273	0.209107	-2.53589	0.0112161	0.070416	3431	1.50649	2.89182	3.01833	3.11065	3.47025	3.67765
Abi3bp	17.1476	-0.52991	0.288428	-1.83723	0.0661754	0.237876	4735	0.0177497	0.056751	0.0392892	0.0328251	0.226467	0.0760025
Gm28151	15.6181	-0.529821	0.279241	-1.89736	0.0577807	0.217532	951	0	0.152149	0.326033	0.68098	0.311054	0.662224
Zfp37	70.6177	-0.529721	0.280914	-1.88571	0.0593342	0.221456	4086	0.226259	0.338943	0.30859	0.297971	0.574647	0.456886
Tmem86b	233.091	-0.529713	0.193615	-2.73591	0.00622072	0.0461404	1917	2.23593	1.98402	2.27515	2.94584	3.33695	2.75723
mt-Tw	29.809	-0.52962	0.30034	-1.7634	0.0778325	0.265439	67	7.84	7.09583	6.17029	10.0525	14.0732	11.0781
Ccnd3-ps	14.7685	-0.529592	0.307066	-1.72468	0.0845843	0.280432	881	0.119246	0.258088	0.305013	0.676281	0.251826	0.561661
Stap2	52.2208	-0.529247	0.277061	-1.91022	0.0561047	0.213393	1491	0.479129	0.623857	0.679311	0.886069	0.644795	1.20681
AC158979.1	34.0354	-0.529247	0.302772	-1.74801	0.0804631	0.271006	2252	0.15861	0.146859	0.275362	0.126532	0.903068	0.279652
Dsc2	62.8215	-0.529051	0.306729	-1.72481	0.0845609	0.280401	5277	0.0199083	0.262445	0.207606	0.46635	0.224228	0.362293
Pdzk1ip1	14238.2	-0.529038	0.195675	-2.70365	0.00685825	0.0493972	1778	144.632	129.313	153.912	164.985	256.704	171.005
Gm45242	57.2031	-0.528792	0.27817	-1.90097	0.0573059	0.216417	2129	0.404631	0.378651	0.592249	0.66921	0.868401	0.528229
Gm42635	84.0982	-0.528605	0.274169	-1.92802	0.053852	0.207893	2571	0.400447	0.602989	0.683388	0.62469	1.12181	0.752357
Gm26407	3.86741	-0.528437	0.235419	-2.24467	0.0247892	NA	307	0	0.0673305	0	0.506277	0.481779	0.512846
Spen	1077.63	-0.528302	0.155156	-3.40497	0.000661723	0.00836813	14089	1.41675	1.36444	1.33069	1.98572	1.60357	2.10089
Gm45343	172.521	-0.528162	0.215323	-2.45288	0.0141717	0.0828888	828	4.13626	3.47004	3.32026	5.31856	4.82302	5.51434
Kif21b	213.312	-0.528029	0.193776	-2.72495	0.00643115	0.0472701	12184	0.251776	0.31725	0.378325	0.533653	0.352042	0.430124
AC159244.3	382.146	-0.527613	0.181035	-2.91442	0.00356346	0.0301672	3153	1.83257	2.24209	2.49776	2.87554	3.47131	2.62513
Cst6	167.585	-0.527117	0.270891	-1.94587	0.0516708	0.202727	3951	0.999773	0.497012	0.617341	0.950684	1.20728	1.093
Gm17036	20.0662	-0.527034	0.309738	-1.70155	0.0888401	0.289361	254	0.744491	1.79036	0.813798	1.63178	2.62038	2.39088
Cbarp	174.591	-0.526739	0.295108	-1.7849	0.0742768	0.25671	4996	0.517289	0.554412	0.641298	1.37922	0.325654	1.11199
Gm34882	4.39661	-0.52652	0.233815	-2.25186	0.0243309	0.121804	974	0	0.0212223	0	0.26596	0.0759271	0.207831
Gm25348	18.0113	-0.526272	0.283175	-1.85847	0.0631027	0.230941	111	3.02864	0.18622	1.30354	4.90085	7.99492	2.6342
Gas2l3	1803.7	-0.525871	0.178228	-2.95056	0.00317198	0.0278129	7032	3.11941	4.95598	6.03183	7.20552	5.09268	6.88641
Gm25035	5.82174	-0.525401	0.264128	-1.98919	0.0466804	0.189288	77	0	0.805343	0.805343	3.0278	2.88129	2.04473
Gm13022	6.38466	-0.525303	0.24102	-2.1795	0.0292942	0.138293	285	0	0.072528	0.145056	1.99965	0.259484	0.394596
Gm42571	94.5509	-0.524342	0.285647	-1.83563	0.0664128	0.238477	2464	0.818618	0.528506	0.528506	1.23004	0.600268	1.1958
St8sia1	14.9507	-0.524102	0.30842	-1.69931	0.0892599	0.290022	9341	0.0292416	0.0154901	0.0199159	0.0637837	0.0296889	0.0457497
Gm44916	51.0969	-0.524077	0.297316	-1.76269	0.0779526	0.265708	2194	0.411796	0.386276	0.320326	0.566735	0.842674	0.410063
St3gal1	1472.27	-0.52407	0.119839	-4.3731	1.22e-05	0.000308278	4985	4.82183	5.25781	6.14102	8.12731	6.03418	7.70187
Arhgap6	1703.42	-0.524011	0.128941	-4.06395	4.82e-05	0.000993291	12128	2.14824	2.58551	2.99626	3.50078	3.68149	3.14903
Fam161b	94.4308	-0.523935	0.301396	-1.73836	0.0821472	0.274723	4656	0.108305	0.492788	0.395119	0.606441	0.456647	0.565198
Gramd1b	473.409	-0.523925	0.138981	-3.76976	0.000163402	0.00270038	10075	0.792482	0.781682	1.00121	1.18274	1.18545	1.09614
Dnajc28	224.723	-0.523586	0.179982	-2.90909	0.00362479	0.0305593	3562	0.967388	1.18963	1.25926	1.82539	1.29241	1.59755
Gm23200	7.80343	-0.523462	0.245492	-2.1323	0.0329824	0.149693	132	0	0	0.782972	3.53243	1.54069	1.70394
Mocs1	453.537	-0.523402	0.281727	-1.85784	0.063192	0.231069	3110	2.90508	0.312383	0.677938	5.70565	2.96644	5.74233
Shank3	695.47	-0.523258	0.149066	-3.51024	0.000447702	0.0061382	8896	1.43602	1.34767	1.44991	2.11115	1.88499	1.78247
Gm37949	54.2815	-0.523059	0.301058	-1.7374	0.0823164	0.275154	2091	0.321549	0.464616	0.474502	0.359268	0.981443	0.699177
Zfp738	285.742	-0.522288	0.194956	-2.67901	0.00738413	0.0520391	15129	0.366644	0.323809	0.312878	0.518809	0.453377	0.435597
Zfp692	568.17	-0.522277	0.136324	-3.83115	0.000127545	0.00219326	1963	4.40989	5.23343	6.28644	7.50874	6.04659	7.89454
Kat2b	759.938	-0.522201	0.116134	-4.49653	6.907e-06	0.000186756	4867	2.66363	2.73511	3.16831	4.04508	3.40363	4.07601
Spta1	25.4318	-0.522174	0.307632	-1.6974	0.0896208	0.290832	9691	0.0411942	0.0319943	0.049058	0.0427687	0.0877577	0.081232
Gm13562	77.3056	-0.522009	0.264272	-1.97527	0.0482371	0.193519	1344	0.922366	0.86127	1.19963	1.58048	0.96293	1.9078
E2f4	3904.29	-0.521943	0.156764	-3.32948	0.000870086	0.010439	2452	21.1483	30.5168	36.1902	44.4032	31.2762	42.8192
Ino80	717.07	-0.521859	0.210271	-2.48184	0.0130707	0.0781327	6803	2.32874	1.50403	1.69849	2.7302	2.35893	2.81687
Sbspon	51.3432	-0.52153	0.2974	-1.75363	0.0794941	0.269256	2748	0.168212	0.383622	0.3761	0.527894	0.605511	0.335579
Acot7	8145.76	-0.521262	0.0722959	-7.21012	5.59e-13	5.24e-11	2124	62.8258	69.1254	80.1808	98.081	87.3579	96.2051
Rlf	1151.67	-0.521068	0.174651	-2.98347	0.00284996	0.0257282	9492	1.71552	2.34535	2.5653	3.56419	2.1893	3.32214
Apcdd1	35.7017	-0.520604	0.301212	-1.72836	0.0839235	0.279105	2799	0.120107	0.206779	0.302783	0.472	0.251002	0.305357
Bicd2	978.737	-0.520568	0.18322	-2.84121	0.00449421	0.0363104	6316	2.51163	2.76872	3.10908	4.62229	2.62571	4.37661
Mrpl54	5611.29	-0.520427	0.187621	-2.77383	0.00554013	0.0422302	825	139.973	98.7172	124.649	155.144	191.987	156.299
Olfr920	36.6944	-0.519883	0.304851	-1.70537	0.088126	0.28814	5711	0.0551861	0.108582	0.148396	0.204115	0.100357	0.220548
Atp6v0c	1765.89	-0.5196	0.273479	-1.89996	0.0574381	0.216736	3384	13.8398	4.52625	7.47045	13.3427	12.5768	14.3034
Gm13340	68.1091	-0.519275	0.263581	-1.97008	0.0488295	0.195133	1545	0.897566	0.655568	0.695705	1.03953	1.10092	1.22287
Plxna1	754.534	-0.519215	0.207059	-2.50758	0.0121562	0.0742578	9054	1.16497	1.52962	1.82185	2.58072	1.33343	2.37987
Metrnl	882.753	-0.518948	0.124765	-4.15939	3.19e-05	0.00070541	1586	8.69063	10.1658	11.821	15.6472	11.9952	13.4725
n-R5s25	6.71004	-0.518818	0.269315	-1.92644	0.0540497	0.20834	119	0.176565	0.347403	0.868507	0.870739	3.10727	1.70107
Dmxl1	1328.83	-0.51871	0.101941	-5.08835	3.61e-07	1.36e-05	21923	1.05042	1.05884	1.22573	1.56446	1.36366	1.53072
Gm10524	1241.31	-0.518646	0.213325	-2.43125	0.015047	0.0866149	1893	14.851	8.62635	10.9631	16.3118	15.3434	17.466
Abhd8	3793.98	-0.518558	0.119915	-4.3244	1.53e-05	0.000372938	4079	14.8557	17.0421	19.3377	26.0125	18.7104	24.0414
Zfp235	287.102	-0.518466	0.239897	-2.16121	0.0306795	0.142774	6025	0.488227	0.988066	1.08756	1.25975	0.89296	1.47458
A130048G24Rik	58.511	-0.518457	0.303667	-1.70732	0.087763	0.287368	2750	0.504269	0.255562	0.21798	0.546349	0.685746	0.458019
Cldnd1	3277.66	-0.518329	0.154753	-3.3494	0.000809864	0.00986764	2563	16.3056	25.0901	29.4209	33.5455	27.2166	34.0758
D530018E20Rik	341.256	-0.518187	0.187209	-2.76796	0.00564092	0.0428031	958	6.82096	6.0199	6.23566	8.1391	9.47572	8.75732
Gm43215	9.96429	-0.517385	0.285412	-1.81277	0.0698675	0.24722	252	0.667022	0.164051	0.328103	1.74753	0.513563	1.60657
Srprb	2136.94	-0.517271	0.167448	-3.08914	0.00200733	0.0197252	4287	7.3076	9.87959	10.0339	15.04	9.17728	12.9537
Dancr	284.463	-0.517111	0.17704	-2.92087	0.00349053	0.0297601	2347	1.8979	2.29868	2.39556	2.6931	3.29275	2.96124
Nsdhl	1497.63	-0.516839	0.113151	-4.56771	4.93e-06	0.000139612	2853	7.79174	9.95486	11.3314	13.9828	11.8524	12.8109
Gm42483	41.9992	-0.516464	0.302731	-1.70601	0.0880053	0.287791	1742	0.373908	0.308515	0.486504	0.342023	0.838446	0.723049
Gm43860	11.9474	-0.516445	0.308128	-1.67607	0.0937241	0.299667	2705	0.0466052	0.0611326	0.0764158	0.172377	0.102523	0.108095
Ablim1	853.348	-0.516243	0.257861	-2.00202	0.0452826	0.185484	11949	0.52928	1.61572	1.68145	1.9598	1.63855	1.85221
Cdh2	17.1549	-0.516165	0.302166	-1.70822	0.0875962	0.28696	8066	0.0468884	0.0102507	0.0205013	0.0481735	0.0527188	0.0892318
Gm12977	39.7063	-0.516144	0.284629	-1.81339	0.0697717	0.247063	1169	0.575157	0.530466	0.601194	0.819903	0.69588	1.13518
Gm17976	6.8161	-0.515552	0.263638	-1.95553	0.0505209	0.199756	1909	0	0.0541395	0.0216558	0.149266	0.0871631	0.141385
Trip10	813.031	-0.515418	0.133889	-3.84959	0.000118317	0.00206505	3180	4.58546	4.4396	4.94661	6.62275	5.40113	6.86076
Gm38381	167.125	-0.515237	0.210039	-2.45305	0.0141649	0.0828727	2275	1.27453	1.31746	1.32654	2.24316	1.43843	1.8389
Mapk1ip1	505.688	-0.515153	0.159853	-3.22267	0.00127003	0.0139999	1883	5.11053	4.20435	5.28014	6.54835	6.74532	6.50989
Sft2d2	2745.6	-0.515126	0.124289	-4.14459	3.4e-05	0.000746866	5702	6.82809	9.3637	10.5056	12.8841	10.4925	12.1296
Gm37370	25.4388	-0.514924	0.309785	-1.6622	0.0964732	0.304715	1410	0.163917	0.293198	0.366498	0.679763	0.23602	0.606167
Gm44200	13.0365	-0.514855	0.302563	-1.70165	0.0888215	0.289361	662	0.126956	0.374691	0.249794	0.939136	0.363062	0.475661
Gm6296	6.0525	-0.514736	0.247152	-2.08267	0.0372814	0.163161	943	0	0.0438398	0.0438398	0.439525	0.0588174	0.238515
Rcn3	2966.28	-0.514284	0.0983529	-5.22897	1.7e-07	6.955e-06	1717	30.2747	29.9042	35.0688	44.1749	37.9887	44.8006
Unc45bos	71.0942	-0.514259	0.292773	-1.75651	0.0790009	0.268166	1306	0.418293	0.917984	1.47194	1.60663	1.04757	1.65332
Gm43628	216.592	-0.51404	0.220258	-2.33381	0.0196058	0.104616	1187	2.90298	2.9778	3.95299	3.60088	5.60722	4.33923
AC159308.2	10.1417	-0.513877	0.256983	-1.99965	0.0455381	0.186251	2325	0.0632595	0.00889053	0	0.222834	0.0954233	0.154784
Fer1l6	11.1802	-0.513839	0.222641	-2.30792	0.0210035	0.109903	8053	0	0	0	0.0997193	0.00229582	0.0754108
Fbxo47	22.685	-0.51372	0.306657	-1.67523	0.0938895	0.299904	2202	0.104961	0.122033	0.19713	0.423507	0.0839612	0.408574
AC112680.3	11.9891	-0.513519	0.303843	-1.69008	0.0910124	0.293291	488	0.215279	0.254145	0.50829	0.955494	0.378858	0.875712
Irf2bp1	3473.87	-0.51325	0.100999	-5.08176	3.74e-07	1.4e-05	2734	19.943	23.1503	27.4145	34.7067	27.5025	31.2288
Zfp647	93.6438	-0.513109	0.277596	-1.8484	0.064544	0.233995	1608	1.34587	0.668448	0.899834	1.40155	1.59818	1.46869
Gm26804	82.9787	-0.512843	0.265316	-1.93295	0.0532423	0.206204	1017	1.07432	1.72762	1.42275	2.62356	1.43616	2.23372
Gm16754	23.0507	-0.512676	0.307973	-1.66468	0.0959768	0.303832	2611	0.20118	0.0712502	0.0791669	0.267875	0.318641	0.163672
Fdps	656.489	-0.512624	0.11945	-4.29153	1.7745e-05	0.000425044	4208	2.53153	2.79012	3.29608	4.23534	3.43579	3.81637
Zbtb34	253.986	-0.512581	0.201143	-2.54834	0.0108237	0.0686706	6604	0.687223	0.672948	0.701118	1.02771	0.711087	1.14435
Osgin1	822.007	-0.512193	0.212133	-2.41449	0.0157573	0.0895643	2674	4.54169	5.54253	6.54745	9.86192	4.7154	8.63847
Sgsm1	307.596	-0.512032	0.213517	-2.39809	0.0164809	0.0923368	7466	0.757033	0.744757	0.683848	1.12417	0.735469	1.24119
Prrg3	4.11973	-0.511939	0.232744	-2.19958	0.0278366	0.133542	6087	0.00345181	0	0	0.0212785	0.0394854	0.0184754
Gm9922	15.0651	-0.511936	0.304347	-1.68208	0.0925528	0.296826	435	0.483016	0.475183	0.380147	1.19101	1.40256	0.413646
Gm44152	33.2416	-0.511729	0.30923	-1.65485	0.0979551	0.307251	1691	0.149104	0.354491	0.41561	0.674038	0.2624	0.704953
Gm43329	121.808	-0.511726	0.206656	-2.47622	0.0132782	0.079025	3232	0.533081	0.645952	0.876193	1.00989	0.886658	0.918608
Vsig8	5.86616	-0.511696	0.260285	-1.96591	0.0493091	0.196503	1879	0	0.0220016	0.0440031	0.0965042	0.147591	0.0837913
Zbtb7b	92.0337	-0.511678	0.233593	-2.19046	0.0284906	0.13572	5591	0.236756	0.310556	0.332739	0.421626	0.45303	0.358037
Slain1os	6.88331	-0.511603	0.284171	-1.80034	0.0718073	0.251635	3101	0.0271025	0.0133315	0.026663	0.0584752	0.101355	0.050772
Gm17477	137.506	-0.511533	0.238134	-2.14809	0.0317066	0.145849	2581	0.944323	0.824897	1.05715	1.0137	1.5974	1.36817
Gm42372	162.576	-0.511522	0.190428	-2.68617	0.00722765	0.0513809	5067	0.472721	0.526246	0.762853	0.797533	0.769888	0.81676
Gm38125	51.1162	-0.511335	0.277408	-1.84326	0.0652909	0.235905	3438	0.287239	0.192395	0.276568	0.391807	0.301147	0.457952
Gm45240	62.3561	-0.511322	0.307015	-1.66547	0.09582	0.303452	674	1.18461	1.10406	1.50275	4.22774	0.384029	3.60406
Gm16599	71.0277	-0.511262	0.289657	-1.76506	0.0775534	0.264709	1182	1.10211	0.664533	1.25912	1.33686	2.12724	1.16075
Npas2	30.8962	-0.510971	0.307304	-1.66275	0.0963616	0.304538	4791	0.0701689	0.107861	0.129433	0.0919174	0.192948	0.234732
AC154681.1	9.84863	-0.510915	0.268726	-1.90125	0.0572697	0.216346	1743	0	0.0592957	0.0830139	0.193206	0.286393	0.0903292
Gm2093	30.3628	-0.51087	0.309958	-1.64819	0.0993133	0.309983	3526	0.196645	0.0996591	0.0703476	0.242441	0.288387	0.178609
Arhgap5	799.595	-0.510861	0.175349	-2.91339	0.00357524	0.0302332	10887	0.918649	1.43537	1.70877	1.91779	1.51139	2.03083
Ddit4	428.259	-0.510474	0.176966	-2.88458	0.00391936	0.0324382	1755	3.23249	4.935	5.24123	6.28793	5.01448	6.84371
Evpl	64.6604	-0.510429	0.259607	-1.96616	0.0492803	0.196446	6384	0.167853	0.197509	0.158655	0.255636	0.275123	0.236053
Gm37048	14.7549	-0.510075	0.267513	-1.90673	0.0565558	0.214423	5578	0.0452016	0.0111171	0	0.0789488	0.0762334	0.116936
Nod2	75.5829	-0.509857	0.265479	-1.92052	0.0547926	0.209997	5014	0.289145	0.243231	0.239108	0.495978	0.342921	0.314009
Lst1	7376.66	-0.509643	0.162363	-3.13891	0.00169578	0.0173323	415	337.394	290.582	337.203	409.603	499.005	396.292
Il17d	21.5721	-0.509249	0.297043	-1.7144	0.0864557	0.284153	1274	0.148431	0.210923	0.259598	0.162666	1.04486	0.282474
Sap30	3140.88	-0.509058	0.128628	-3.95761	7.57e-05	0.0014311	1178	49.3888	42.85	54.2556	62.8261	66.9846	65.643
Rc3h2	1087.7	-0.508872	0.105833	-4.80827	1.52e-06	4.94e-05	19624	0.862975	1.01119	1.20711	1.4098	1.21911	1.44185
Rexo1	1705.07	-0.50879	0.172505	-2.94943	0.00318365	0.0278912	7155	3.20087	4.52988	5.4399	7.04544	4.44183	6.24934
AC154171.1	15.3496	-0.508705	0.309854	-1.64176	0.100641	0.312669	643	0.326768	0.385763	0.353616	0.805739	0.517556	0.664615
Stmn1	33455.8	-0.50868	0.208267	-2.44244	0.0145883	0.0846634	1922	391.855	217.083	315.37	469.812	362.041	470.448
Gm13563	38.8022	-0.508588	0.29573	-1.71977	0.0854743	0.28222	1678	0.425733	0.221733	0.505059	0.54032	0.628028	0.643394
Gm37788	54.4334	-0.50834	0.29863	-1.70224	0.08871	0.28926	2705	0.427215	0.267455	0.267455	0.775698	0.369082	0.457323
Mst1r	22.9386	-0.508274	0.221491	-2.29478	NA	NA	5007	0	0	0	0.0103473	0.502178	0.0269526
Gm42729	263.862	-0.508107	0.194261	-2.61558	0.00890749	0.0595937	2930	1.43421	1.55205	1.92595	1.86548	2.58078	2.19546
Nacad	13.7517	-0.507576	0.307082	-1.6529	0.0983517	0.30802	4892	0.0472451	0.0211268	0.046479	0.095315	0.0491307	0.10115
Lzts2	2420.72	-0.507562	0.112137	-4.52625	6e-06	0.000165674	2921	12.4226	15.0517	18.7386	21.3728	17.6908	21.8606
Gm12275	25.0634	-0.507437	0.307524	-1.65007	0.0989278	0.309413	307	0.958165	0.740636	1.75059	3.45956	0.722668	3.00382
Layn	656.745	-0.507329	0.203552	-2.49239	0.0126888	0.076493	2409	5.35528	3.95562	5.34566	5.53791	7.9356	6.66637
Gm21411	36.5489	-0.507235	0.298019	-1.70202	0.0887511	0.289301	750	0.924493	0.551213	0.909501	1.48519	0.862785	1.52945
Gm37383	17.0277	-0.507057	0.309819	-1.63662	0.101709	0.31476	745	0.394841	0.360693	0.221965	0.521567	0.76931	0.603812
Rpp30	3137.89	-0.506682	0.126609	-4.00195	6.28e-05	0.00122398	1155	49.7356	44.276	55.5508	62.3278	68.0784	68.5665
Sh3d21	249.475	-0.506277	0.239045	-2.11791	0.0341826	0.153362	2717	1.06719	1.9476	1.92478	2.00219	2.85115	1.99506
Mylip	436.83	-0.506002	0.221643	-2.28296	0.0224329	0.115075	3233	2.5151	2.22497	2.44874	4.02229	2.13304	4.04897
Zbed4	391.963	-0.505915	0.1906	-2.65432	0.00794677	0.0549645	5764	0.852987	1.27666	1.6281	1.94149	1.38245	1.74426
Hacl1	1214.68	-0.505578	0.13679	-3.696	0.000219019	0.00343546	5144	4.15813	4.0706	4.75373	6.66245	4.73348	6.02964
Zbtb18	744.303	-0.505555	0.173456	-2.9146	0.00356145	0.0301646	6138	2.44754	1.80841	2.31356	2.93736	2.70185	3.33092
Wdfy4	2144.11	-0.50546	0.188301	-2.68433	0.00726761	0.051593	10552	3.98241	2.98735	4.01969	6.00478	3.62511	5.53773
Gm17024	31.8319	-0.505218	0.308941	-1.63532	0.101982	0.315152	634	0.662814	0.749875	0.912892	1.92036	0.554065	1.70286
Taf1	1476.43	-0.504882	0.140643	-3.58981	0.000330916	0.00486459	8558	2.78169	3.15926	3.57953	4.53737	3.31613	4.89367
Ptpn14	281.531	-0.5048	0.176063	-2.86715	0.00414183	0.0338801	13413	0.363423	0.406844	0.366776	0.55042	0.450731	0.55337
Ehbp1	194.334	-0.504394	0.182168	-2.76883	0.00562575	0.042752	5825	0.523025	0.560675	0.74875	0.867189	0.685573	0.926708
Khdrbs3	1669.59	-0.504386	0.22039	-2.28861	0.0221021	0.113808	1887	20.5658	11.2718	14.7443	22.0607	22.2898	21.6219
Efemp1	38.1639	-0.504254	0.308933	-1.63224	0.102628	0.316496	2037	0.319758	0.152213	0.32472	0.852038	0.154296	0.618336
Ccdc8	624.851	-0.50396	0.141132	-3.57085	0.000355823	0.00514528	4809	1.83941	2.54459	2.83257	3.12966	3.10637	3.30668
Ttc30b	272.755	-0.503644	0.186644	-2.69841	0.00696705	0.0499676	2737	1.34343	1.72191	2.45448	2.79204	2.27641	2.32562
Wdr86	31.9189	-0.503396	0.309775	-1.62504	0.104154	0.319213	5034	0.0417386	0.119079	0.135504	0.149231	0.249742	0.116168
Thra	1395.2	-0.503385	0.120848	-4.16545	3.11e-05	0.000689928	4614	5.4099	5.37146	5.86873	7.36599	7.48105	7.26822
Ccdc114	308.886	-0.503337	0.148617	-3.3868	0.00070713	0.00885435	6086	0.766429	0.910234	1.13779	1.2982	1.13007	1.31197
Adap1	1857.01	-0.503306	0.13064	-3.85262	0.000116859	0.00204579	3292	8.27172	11.051	11.9992	15.4231	11.6703	14.4435
Gm26788	29.0853	-0.503027	0.303552	-1.65714	0.0974915	0.306524	4782	0.0790886	0.0994188	0.116709	0.205849	0.0927893	0.192842
Rad50	3099.51	-0.502842	0.129133	-3.89397	9.86e-05	0.00177982	5375	10.4411	9.36036	12.0293	13.398	14.88	13.8802
Mctp1	2084.14	-0.502092	0.102048	-4.92015	8.65e-07	2.95e-05	8193	4.08017	4.67501	5.40667	5.91886	6.21917	6.43491
Gm16365	8.95012	-0.502044	0.280498	-1.78983	0.0734817	0.254942	1408	0.0149227	0.0880844	0.0880844	0.312767	0.0787852	0.239616
Gm15760	15.2987	-0.501988	0.30825	-1.62851	0.103417	0.31811	283	0.890934	0.876486	0.438243	2.01378	1.04527	1.58954
Tmem150b	33.9837	-0.501931	0.304994	-1.64571	0.0998242	0.310879	3732	0.15201	0.12739	0.155084	0.236	0.133757	0.367634
Gm15345	7.38322	-0.501778	0.280021	-1.79193	0.0731438	0.254478	663	0.190147	0.0311772	0.0935315	0.351645	0.418286	0.305321
Gm38247	92.9155	-0.501298	0.281727	-1.77938	0.0751782	0.258946	433	4.02755	3.62807	3.1507	5.145	7.42946	3.74001
Vcan	6.73552	-0.500781	0.231616	-2.16212	0.030609	0.142641	14462	0	0.00285859	0	0.00537363	0.0370737	0.0108867
Gm44321	85.0701	-0.500765	0.237407	-2.10931	0.034918	0.155771	2855	0.426847	0.535767	0.637128	0.898264	0.589293	0.764176
E130018N17Rik	96.6268	-0.500528	0.289811	-1.72709	0.0841522	0.279546	1309	1.70144	0.647433	1.32645	1.72169	2.20334	1.7698
Serpinb8	265.658	-0.500466	0.281951	-1.77501	0.0758957	0.26058	4795	0.679194	1.05184	1.13806	0.848176	2.24018	1.09763
Wfikkn2	26.5374	-0.500449	0.309818	-1.6153	0.106246	0.323213	3827	0.0549025	0.113426	0.156635	0.128609	0.275367	0.158684
Krt18	5741.96	-0.500162	0.122105	-4.09616	4.2e-05	0.000890888	1400	71.333	69.4233	86.5355	94.866	107.602	96.7477
Nfic	4776.12	-0.499995	0.0933903	-5.35382	8.61e-08	3.71e-06	6630	12.5972	12.2745	15.1864	18.8482	15.9618	17.8782
Gm44750	22.3237	-0.499884	0.288323	-1.73377	0.0829598	0.276578	2223	0.160679	0.0278954	0.139477	0.104877	0.607127	0.202357
AC132336.1	82.8982	-0.499769	0.293841	-1.70082	0.0889776	0.289494	1740	0.507167	0.950367	0.962246	0.967697	1.8382	0.853144
Zscan10	10.5481	-0.499677	0.294483	-1.69679	0.089736	0.290974	2856	0.0588549	0.0506629	0.0144751	0.145123	0.0776818	0.11813
Aacs	2211.95	-0.499666	0.187852	-2.6599	0.00781649	0.0542227	3854	7.92145	11.0325	12.6737	17.3615	9.68067	15.7747
Gm24992	13.3941	-0.49943	0.278769	-1.79156	0.073204	0.254601	130	0.161625	0.795018	2.22605	4.98163	0.995522	4.32538
Tmem177	1155.86	-0.499219	0.21104	-2.36552	0.0180048	0.0986218	3341	3.60983	7.3253	8.16672	9.35074	7.07213	9.41822
Klhl10	28.4455	-0.499199	0.309899	-1.61084	0.107214	0.324735	2161	0.23335	0.191305	0.143479	0.491478	0.145442	0.478774
Gm22806	26.3247	-0.499187	0.304952	-1.63694	0.101644	0.314605	136	3.24438	2.58381	3.49574	3.80948	6.66121	4.79608
Gm41231	50.5932	-0.49899	0.291993	-1.70891	0.0874676	0.286724	449	1.31027	2.62409	1.70336	3.6924	2.1	3.0557
Panx2	61.2736	-0.498762	0.30363	-1.64267	0.100452	0.31234	3599	0.338608	0.183789	0.292913	0.583013	0.205482	0.587454
Gm29486	15.4747	-0.498355	0.30349	-1.64208	0.100573	0.312621	372	0.395372	0.833487	0.388961	1.11417	0.596395	1.99526
Ier5	2658.34	-0.498257	0.115083	-4.32953	1.4943e-05	0.000366343	3276	14.1357	13.8623	17.0298	21.0098	16.6823	21.8603
Rgmb	121.631	-0.498077	0.257741	-1.93247	0.053302	0.206285	2633	0.813954	0.675146	0.942065	1.49544	0.709196	1.33261
Gm15445	36.1176	-0.497734	0.297012	-1.67581	0.0937762	0.299764	603	0.801422	0.856985	1.37118	1.50358	1.99293	1.1563
Mir130b	6.30649	-0.497485	0.28001	-1.77667	0.0756226	0.260036	82	0.512468	0.756237	1.00832	4.10681	1.80373	1.64575
Uaca	176.744	-0.496955	0.243031	-2.04482	0.0408726	0.17329	5807	0.528265	0.530377	0.551735	0.976939	0.471201	0.863735
Sf3b5	10880.7	-0.496931	0.169304	-2.93513	0.00333403	0.028678	3841	57.4266	43.3913	53.1696	65.5739	76.3068	65.7953
Pcdhb18	11.2446	-0.496916	0.259689	-1.9135	0.0556838	0.21246	5041	0.0166722	0.0164019	0.0123014	0.107914	0.00366758	0.129392
Dennd2a	267.168	-0.496823	0.225624	-2.202	0.0276655	0.133161	7229	0.444697	0.734861	0.840658	0.824185	1.10485	0.808952
Dst	1416.66	-0.496753	0.172048	-2.88729	0.00388574	0.0322558	41155	0.712711	0.495227	0.663987	0.87303	0.812666	0.84929
Rcan2	36.8194	-0.49638	0.305659	-1.62397	0.104383	0.319633	3744	0.134687	0.165629	0.17115	0.339028	0.118514	0.342426
Gm44667	117.438	-0.496345	0.215811	-2.29991	0.0214535	0.111512	3337	0.604457	0.60085	0.693765	0.954826	0.687008	0.990806
Gm37558	556.31	-0.496281	0.200285	-2.47787	0.0132168	0.0787748	2983	3.64156	2.88957	3.53401	5.36674	3.28487	5.2705
Gm10031	313.566	-0.496068	0.157933	-3.141	0.00168372	0.017235	2653	1.95619	1.9868	2.59452	3.3296	2.48787	2.89946
Mir28c	4.00684	-0.49596	0.220758	-2.24662	0.0246641	NA	75	0	0	0	2.07236	2.71161	1.79936
Gm18009	4.19414	-0.495748	0.22067	-2.24656	0.0246679	0.12293	1016	0	0	0	0.229469	0.0909855	0.19924
Gm16432	24.8591	-0.495465	0.301791	-1.64175	0.100642	0.312669	5259	0.0878962	0.0628879	0.0786099	0.128069	0.105466	0.141136
D930048G16Rik	112.81	-0.495431	0.27286	-1.81569	0.0694173	0.246097	2266	0.7047	0.866591	1.03079	1.74907	0.677196	1.42932
Hpcal1	1529.13	-0.495339	0.100576	-4.925	8.44e-07	2.88e-05	1695	15.0611	15.7681	19.5241	23.8413	19.4808	22.6645
Crcp	1759.34	-0.495192	0.116507	-4.2503	2.13e-05	0.00050075	1585	16.4113	21.479	24.1525	29.5328	24.8104	26.891
Nrbp2	65.7858	-0.495165	0.284008	-1.74349	0.0812482	0.272523	3893	0.161915	0.355747	0.361056	0.479097	0.303943	0.531534
Mill2	575.148	-0.49506	0.162249	-3.05123	0.00227904	0.021754	4546	1.80717	2.27348	2.97371	3.25943	3.26981	2.74594
Foxo3	1577.67	-0.494863	0.196454	-2.51898	0.0117696	0.0728134	7571	4.51806	2.94317	3.73494	5.52921	4.22952	5.72177
9030624G23Rik	11.818	-0.494678	0.256989	-1.9249	NA	NA	2245	0.0467955	0.027622	0.027622	0.0576938	0.444706	0.0300561
Cbx1	7078.85	-0.494303	0.168088	-2.94075	0.00327424	0.0282832	4273	33.0337	24.6904	32.7786	37.3017	44.7733	39.2307
Mir8095	8.58907	-0.494252	0.286549	-1.72484	0.0845562	0.280401	129	0.488632	1.28189	0.320472	3.01215	1.57652	1.74356
Rps12-ps10	30.027	-0.494222	0.309201	-1.59838	0.109957	0.32971	399	1.47447	0.569863	1.45056	1.55817	2.68752	1.80387
Tert	167.309	-0.494093	0.251931	-1.96122	0.0498532	0.197935	5730	0.432691	0.566364	0.551934	0.560586	0.987331	0.624123
Gm43268	39.4923	-0.494034	0.308656	-1.6006	0.109466	0.328623	4055	0.0984495	0.168218	0.152926	0.364132	0.0638312	0.416005
Armc9	482.061	-0.493812	0.202921	-2.43352	0.0149529	0.0861951	13006	0.439416	0.742204	0.869349	1.0357	0.713602	1.0134
Cmtm4	348.289	-0.493787	0.192898	-2.55984	0.0104721	0.066933	7734	0.929122	0.713604	0.783094	1.19575	0.999236	1.1371
Gm21816	67.0119	-0.493737	0.309262	-1.5965	0.110377	0.330433	3106	0.108235	0.372681	0.499126	0.300245	1.08334	0.383797
Tesk2	212.437	-0.493625	0.253721	-1.94554	0.0517095	0.202774	4272	0.698406	0.822561	1.14675	1.61903	0.696772	1.48472
Usp20	465.624	-0.493584	0.208007	-2.37292	0.0176481	0.0970333	9017	0.591865	1.10722	1.14619	1.35886	1.33275	1.12996
Gm43054	25.1115	-0.493542	0.307126	-1.60697	0.108061	0.326111	884	0.475366	0.303978	0.397509	0.46886	1.464	0.432538
Cbs	30.0026	-0.493538	0.29206	-1.68985	0.0910562	0.293339	3343	0.00628513	0.179313	0.136031	0.379695	0.138261	0.322948
Smim26	1183.02	-0.493286	0.24332	-2.02731	0.0426303	0.178224	471	60.2678	29.0967	41.7798	57.0889	71.0483	59.3101
Gm43421	22.5544	-0.493153	0.306075	-1.61122	0.107132	0.32473	2905	0.0795605	0.14231	0.156541	0.169427	0.203657	0.24776
Tmem30c	3.70161	-0.493142	0.230074	-2.1434	0.0320808	NA	3948	0	0.00523568	0	0.0328071	0.0280977	0.0512735
Lonrf1	383.981	-0.492981	0.21954	-2.24552	0.0247347	0.123069	3930	2.11181	1.20446	1.91978	2.50476	2.1405	2.63837
Creld1	810.397	-0.492844	0.160568	-3.06938	0.00214506	0.0207981	4251	2.57018	3.71981	4.34707	4.89937	4.82756	4.24337
Prkd3	1477.35	-0.492764	0.122195	-4.03262	5.52e-05	0.00110422	11017	2.09597	2.45036	2.94381	3.5646	2.71358	3.5605
Gm12866	8.97326	-0.492723	0.284665	-1.73089	0.0834719	0.277921	1671	0.100592	0.0247402	0.0371104	0.248038	0.154899	0.107682
Klrb1a	10.9355	-0.492453	0.266379	-1.8487	0.0645018	0.233922	1595	0	0.116636	0.0518382	0.129929	0.359333	0.197422
Gm44237	22.5335	-0.49229	0.309914	-1.58847	0.112179	0.333815	936	0.336718	0.242922	0.530012	0.885624	0.335791	0.792987
Phldb2	297.063	-0.492135	0.154429	-3.1868	0.00143855	0.0153667	7577	0.668299	0.630181	0.878434	0.947017	0.927219	1.00037
Ubfd1	3269.27	-0.49207	0.124299	-3.95876	7.53e-05	0.00142557	9629	4.97513	6.60322	7.41252	8.8375	7.02742	9.02809
Rdh11	1810.28	-0.492067	0.143214	-3.43589	0.000590614	0.00760588	3455	7.42537	10.1408	11.7202	12.3787	13.7043	12.1541
Gm45084	30.7827	-0.491929	0.305375	-1.6109	0.107201	0.324735	1957	0.322093	0.211247	0.211247	0.304447	0.510151	0.425244
Magi3	321.112	-0.491773	0.248718	-1.97723	0.0480155	0.192972	8520	0.495687	0.781208	0.737538	1.22225	0.535986	1.1114
Nqo1	983.82	-0.491449	0.123792	-3.96997	7.19e-05	0.00136649	1553	10.1065	11.593	13.6561	15.1791	16.2144	14.7436
Gm14212	5.28506	-0.491071	0.255483	-1.92213	0.0545899	0.209644	826	0	0.0750744	0.0500496	0.344975	0.179063	0.16338
Gm44624	18.1867	-0.490995	0.304876	-1.61047	0.107294	0.324809	2278	0.0276706	0.136109	0.172405	0.329776	0.146088	0.227092
Gm5602	7.34054	-0.490779	0.219268	-2.23826	0.0252044	0.124675	1763	0	0	0	0.0293868	0.367039	0.102062
Hook2	921.596	-0.490737	0.113837	-4.31088	1.63e-05	0.000394598	3978	3.7818	4.07901	5.09227	5.86075	4.93113	6.15731
Gm26952	12.6712	-0.49063	0.275942	-1.77802	0.0754013	0.259495	409	0.0513721	0.707547	0.101078	1.07671	0.723257	1.26483
Abca2	1629.68	-0.490461	0.199122	-2.46312	0.0137735	0.0812131	8346	2.73151	3.84383	4.16332	6.00279	3.14562	5.42761
Rab11fip2	950.939	-0.49044	0.195088	-2.51394	0.0119392	0.0735054	6080	2.94779	2.39342	3.18556	3.36588	4.70417	3.3849
Phyhip	10.4854	-0.490248	0.264409	-1.85413	0.0637211	0.232336	2910	0	0.0213098	0.0710326	0.0890189	0.196954	0.077292
Abtb2	107.24	-0.490232	0.300656	-1.63054	0.102988	0.317125	6032	0.128882	0.397509	0.370095	0.558287	0.239072	0.622706
AC161884.1	82.4127	-0.48981	0.265623	-1.844	0.0651826	0.235597	2174	0.531562	0.665563	0.808183	1.22731	0.595298	1.08632
Dusp6	2847.42	-0.489405	0.20386	-2.40069	0.016364	0.0919668	3132	14.1551	16.2618	19.4033	27.3354	13.5533	27.124
Foxr1	11.854	-0.4894	0.303681	-1.61156	0.107058	0.324674	2291	0.0458559	0.0812022	0.0812022	0.180913	0.0726296	0.206168
Wdr93	18.3734	-0.489361	0.30994	-1.57889	0.114362	0.337646	2285	0.128734	0.0814154	0.153785	0.147378	0.194187	0.324829
Dach1	1811.44	-0.489339	0.118508	-4.12916	3.64e-05	0.000791118	7317	4.20396	4.25161	5.35901	6.68766	5.02571	6.42145
Tnks1bp1	224.759	-0.489057	0.20045	-2.4398	0.0146954	0.0851204	6184	0.679534	0.568237	0.728681	1.05981	0.693609	0.94929
Gm15541	13.6036	-0.488985	0.272704	-1.7931	0.0729574	0.254177	2713	0.00774463	0.0380952	0.0990476	0.286449	0.0340735	0.19068
Zfp606	297.922	-0.488928	0.24602	-1.98736	0.0468831	0.189903	7680	0.908296	0.497922	0.619038	1.02876	0.796825	1.09531
Gm28180	13.6028	-0.488924	0.305224	-1.60185	0.109188	0.328323	722	0.232811	0.229036	0.314924	0.502303	0.819424	0.280371
Gm28229	50.113	-0.488779	0.288472	-1.69438	0.0901939	0.291715	2153	0.448915	0.240019	0.49924	0.685813	0.455122	0.668596
Rgcc	2318.1	-0.48838	0.114206	-4.27629	1.9e-05	0.000450943	918	37.2617	49.1093	55.2789	66.0028	57.8815	60.3461
AC125539.2	6.06846	-0.488182	0.281644	-1.73333	0.0830373	0.276791	973	0.0431885	0.0849762	0.0637322	0.133117	0.209014	0.254277
Gm28379	15.5712	-0.487758	0.287541	-1.69631	0.0898275	0.291178	3157	0.0266217	0.05238	0.0916651	0.10667	0.29867	0.0427469
Aph1b	437.455	-0.487745	0.173462	-2.81183	0.00492599	0.0388281	5163	1.38365	1.65348	1.62145	1.81627	2.30611	2.06928
Gm26624	415.58	-0.487685	0.246003	-1.98244	0.0474305	0.191376	3769	1.35466	2.33633	2.24858	3.51212	1.59914	3.25832
Ttc33	1919.93	-0.487421	0.103899	-4.69131	2.71e-06	8.27e-05	2163	15.1926	15.2138	19.2657	21.1619	19.7875	23.7606
Tox	1207.82	-0.487283	0.165474	-2.94477	0.00323196	0.0281569	7609	2.37201	2.84154	3.64022	3.65638	4.49997	3.4171
Mid1ip1	1646.57	-0.487281	0.148613	-3.27885	0.00104229	0.0119758	2128	10.634	15.0949	17.6301	21.0474	15.6994	20.1138
Alg10b	424.755	-0.48725	0.171784	-2.83641	0.00456244	0.0367014	3727	1.49395	2.36266	2.48467	2.98176	2.54976	2.8545
Ccdc126	399.437	-0.486987	0.203312	-2.39527	0.0166083	0.0927949	2421	2.43004	3.38104	3.20175	4.39767	2.87901	5.0168
Mblac2	676.75	-0.486937	0.161519	-3.01474	0.00257201	0.0238546	3957	3.04256	2.86785	3.53127	4.5891	3.21454	4.80875
Baiap3	18.3504	-0.486894	0.225765	-2.15664	0.0310341	0.143799	5112	0.00822034	0	0.00808704	0.263504	0	0.180393
Zfr	4793.75	-0.486728	0.104634	-4.65174	3.29e-06	9.8e-05	5911	13.3795	14.9425	17.0162	22.0567	16.8086	20.3801
Dock7	1173.81	-0.486408	0.122005	-3.98678	6.7e-05	0.00129011	16818	1.2056	1.2389	1.44293	1.57879	1.7556	1.74126
Gm43259	10.5176	-0.486404	0.306635	-1.58626	0.112679	0.334639	3277	0.044882	0.0441542	0.0441542	0.102764	0.095911	0.0754995
Zfp493	34.116	-0.486276	0.295486	-1.64568	0.0998294	0.310879	4792	0.171001	0.0345083	0.0388218	0.10271	0.370382	0.154891
Mgat5	1107.65	-0.486249	0.164002	-2.9649	0.00302784	0.0268528	10291	1.95391	1.81577	2.15723	3.03322	1.96901	2.94181
Gm24840	26.2189	-0.486186	0.302862	-1.6053	0.108427	0.326988	147	3.28747	1.828	3.656	4.93419	4.2762	4.89621
Cpd	597.866	-0.486164	0.130482	-3.7259	0.000194622	0.00311517	8332	1.13226	1.24291	1.64729	1.90273	1.52885	1.82214
2900018N21Rik	564.835	-0.486145	0.123836	-3.92573	8.6466e-05	0.00159053	1580	5.86452	6.34505	7.77105	9.05018	7.65273	9.43809
Gm42921	15.0883	-0.485978	0.309101	-1.57223	0.115897	0.340549	655	0.384938	0.15779	0.47337	0.632782	0.677432	0.6181
Fut7	1324.55	-0.48593	0.119805	-4.05601	4.99e-05	0.00102245	2355	10.4387	9.37413	11.428	14.1567	12.9693	13.8772
Gm37894	17.1726	-0.485618	0.30511	-1.59162	0.111471	0.33239	2599	0.0889277	0.127252	0.0477194	0.119605	0.284544	0.155774
Gm14123	52.5181	-0.485512	0.273042	-1.77816	0.0753779	0.259458	2658	0.379435	0.241078	0.412165	0.487293	0.466032	0.55003
Rpia	632.234	-0.485359	0.253877	-1.91179	0.0559029	0.212784	5359	2.72883	1.55057	1.85529	2.26707	3.75354	2.76166
AC151971.2	20.2886	-0.485257	0.304476	-1.59375	0.110993	0.33178	909	0.485407	0.204658	0.181918	0.427467	0.996617	0.470129
Zfp771	3277.52	-0.485143	0.156935	-3.09136	0.00199243	0.0196445	2009	33.4255	25.0433	30.9491	41.7644	36.6084	41.211
Lmtk2	480.611	-0.485	0.158272	-3.06434	0.0021815	0.0210899	8114	1.07723	1.03429	1.15402	1.40154	1.55626	1.36105
Bcor	1268.32	-0.48471	0.162965	-2.97432	0.00293635	0.0262672	8666	2.66701	2.37808	3.03641	4.19386	2.69878	3.90093
Clip2	246.721	-0.484436	0.155018	-3.12504	0.00177782	0.0180351	5187	0.810148	0.848816	0.976338	1.23854	1.05505	1.19246
Cyb5r1	1658.64	-0.484348	0.185847	-2.60616	0.00915633	0.0607493	4437	4.25717	7.64486	9.05643	9.56896	8.56702	9.3932
Gm22639	9.01088	-0.48414	0.295748	-1.637	0.10163	0.314605	125	0.672358	0.992183	0.992183	1.65789	1.33115	3.59872
Dennd1a	679.26	-0.484004	0.186341	-2.59741	0.00939292	0.0618899	15344	0.527197	0.947037	0.99284	1.0923	1.05189	1.11258
Dcbld2	139.825	-0.48383	0.227357	-2.12807	0.0333316	0.150785	8401	0.210087	0.322323	0.381374	0.351519	0.393929	0.492623
Cbfa2t3	4788.12	-0.483801	0.125628	-3.85105	0.000117613	0.00205722	8373	10.7628	9.18112	11.835	13.9314	14.0257	13.6596
Gm21738	15.7266	-0.483758	0.309938	-1.56082	0.118566	0.34535	681	0.401095	0.273178	0.364237	0.456467	0.678717	0.759641
Numbl	280.459	-0.483642	0.17045	-2.83744	0.00454774	0.0366266	8673	0.448181	0.610128	0.74836	0.845264	0.765281	0.76244
Gm36266	65.8931	-0.483508	0.307125	-1.5743	0.115418	0.339729	1749	0.876968	0.390009	0.484557	1.3478	0.475684	1.23455
Gm16235	14.3349	-0.483338	0.298255	-1.62055	0.105113	0.32133	480	0.306413	0.430635	0.387571	1.18729	0.231103	1.31203
Gipc2	46.2575	-0.483131	0.302376	-1.59778	0.110092	0.329866	3839	0.224397	0.209989	0.145377	0.2969	0.192636	0.468705
Mrc2	7.98974	-0.483038	0.251177	-1.9231	0.0544671	0.209315	6674	0	0.0154858	0.00619433	0.0465769	0.0110808	0.074142
Gm12097	31.3498	-0.48293	0.306916	-1.57349	0.115605	0.340133	1414	0.430923	0.336224	0.27775	0.42136	0.797584	0.524919
Plekha5	1626.88	-0.482816	0.13299	-3.63047	0.000282907	0.00425405	9356	2.87006	3.16818	3.66086	4.79826	3.3633	4.58686
Chac1	54.9904	-0.482802	0.30975	-1.55868	0.119072	0.346378	1637	0.744441	0.176779	0.55559	1.44002	0.417878	0.975523
Mtmr1	726.085	-0.482761	0.161509	-2.98907	0.00279831	0.0253893	5859	1.63528	2.47312	2.84003	2.87386	2.93464	3.26305
Dusp1	50120.1	-0.482642	0.236106	-2.04417	0.0409363	0.173419	2697	370.536	279.63	341.097	593.652	246.359	563.909
Wdfy3	1510.01	-0.482321	0.0956194	-5.04418	4.55e-07	1.67e-05	15346	1.70735	1.71334	2.09318	2.50672	2.20953	2.44032
1700054M17Rik	31.2514	-0.482218	0.303077	-1.59107	0.111593	0.332655	445	0.661026	0.882559	1.34706	0.640336	4.07157	1.21305
Skida1	45.8626	-0.482184	0.304243	-1.58487	0.112997	0.335025	4927	0.230283	0.096493	0.113274	0.257625	0.206384	0.273903
Gm38357	11.2988	-0.482078	0.296145	-1.62785	0.103558	0.318432	2464	0.0511636	0.0587229	0.0587229	0.157698	0.0450201	0.219078
Dio2	271.567	-0.481985	0.237283	-2.03127	0.0422277	0.177452	5815	0.870799	0.785585	0.83535	1.43889	0.709008	1.37311
Mfsd7a	39.8089	-0.481962	0.307025	-1.56978	0.116466	0.34158	2508	0.10891	0.370882	0.296705	0.402821	0.523392	0.33182
Lrrcc1	2238.78	-0.481736	0.103118	-4.67169	2.99e-06	8.9707e-05	7475	4.607	5.56651	6.70304	7.09385	6.91053	7.77215
Prr7	8.71666	-0.481448	0.298277	-1.6141	0.106506	0.323516	1359	0.0927647	0.0456302	0.10647	0.152492	0.217669	0.198605
Gm30238	16.4321	-0.481231	0.301911	-1.59395	0.110948	0.331702	2603	0.0161438	0.103233	0.142938	0.149277	0.220183	0.181457
Ralgapa1	2488.01	-0.481084	0.101519	-4.73887	2.15e-06	6.76e-05	12315	3.12737	3.88904	4.34223	5.07783	4.40776	5.22347
Gm38009	17.6928	-0.481033	0.29245	-1.64484	0.100004	0.311326	3341	0.00628889	0.0866168	0.105178	0.124056	0.232417	0.121178
AI464131	8.95628	-0.480932	0.217532	-2.21085	0.027046	0.13089	4701	0	0	0	0.110208	0.00393283	0.129182
Gm44901	68.3758	-0.480829	0.245957	-1.95493	0.0505911	0.199813	3977	0.322274	0.254678	0.343035	0.429896	0.413743	0.44113
Rbm5	6149.5	-0.480811	0.11046	-4.35279	1.34e-05	0.000335382	15434	6.01856	7.9098	8.44819	10.537	8.65357	9.84261
Pkd2	523.358	-0.480704	0.161263	-2.98087	0.0028743	0.0258827	10169	0.772759	1.02651	1.06107	1.45202	1.01268	1.32046
Scaper	1105.59	-0.480548	0.150014	-3.20334	0.00135841	0.0147175	5428	3.85928	3.36257	4.04041	4.5958	5.28285	4.94343
Gm37642	71.7618	-0.480528	0.294015	-1.63437	0.102182	0.31551	1735	0.690281	0.65526	0.738657	1.32882	0.490179	1.43897
Ghrhr	5.79899	-0.480432	0.256731	-1.87135	0.0612971	0.226417	3487	0	0.0177836	0.0177836	0.0742888	0.0265103	0.0774029
Sel1l3	129.018	-0.480379	0.222131	-2.1626	0.0305722	0.142568	9850	0.170649	0.281202	0.264414	0.307698	0.328472	0.333384
Frs3	85.5154	-0.48037	0.267074	-1.79864	0.0720759	0.252315	3128	0.564239	0.363451	0.502224	0.530015	0.768374	0.755006
Cd46	61.7272	-0.479528	0.28632	-1.6748	0.0939741	0.300009	7603	0.135413	0.119624	0.163124	0.245314	0.11429	0.272164
Gm37069	16.2962	-0.479295	0.25357	-1.89019	0.0587329	0.219897	4142	0.0608726	0	0.00998091	0.131336	0.0446361	0.24979
Itpr3	439.376	-0.479272	0.245157	-1.95496	0.0505881	0.199813	8990	0.803988	0.827739	0.995586	1.50989	0.639583	1.55367
Gm10516	29.4348	-0.479239	0.309089	-1.55049	0.121025	0.349874	2788	0.128117	0.0963831	0.252079	0.399531	0.0994705	0.403371
Gm42482	104.843	-0.478882	0.237583	-2.01564	0.0438373	0.181408	1947	0.874117	1.01919	1.00857	1.03778	1.37689	1.58264
Utrn	3834.34	-0.478846	0.0769953	-6.21916	5e-10	3.3e-08	17108	3.68077	4.06692	4.88731	5.53128	5.15916	5.5612
Gm45481	24.1385	-0.478732	0.305101	-1.56909	0.116626	0.341911	877	0.383329	0.447821	0.51853	0.62029	0.548113	1.02586
Gm28800	28.2067	-0.478558	0.309896	-1.54425	0.122527	0.352103	2243	0.290391	0.101371	0.175095	0.24253	0.40389	0.371022
Gm37718	176.836	-0.478466	0.235881	-2.02843	0.0425167	0.178042	2631	1.21387	0.98992	1.43774	1.25043	2.01677	1.69267
Gm16103	25.7486	-0.478419	0.309946	-1.54356	0.122696	0.352288	1279	0.213562	0.323229	0.387874	0.972178	0.27465	0.43964
Gm38164	7.3043	-0.478346	0.262329	-1.82346	0.0682335	0.243145	330	0	0.125276	0.438465	0.549489	0.8964	0.81789
Ehd3	1363.49	-0.478339	0.127675	-3.74654	0.00017929	0.00291793	3658	7.08223	6.26669	7.34599	9.42561	8.51632	9.19847
A130071D04Rik	944.989	-0.478329	0.138369	-3.45691	0.000546409	0.00714539	5864	3.03487	2.70718	3.19363	4.3292	3.41137	4.03506
Gm45153	542.151	-0.478316	0.182192	-2.62534	0.00865626	0.0584701	1901	4.36582	5.4911	5.94779	6.47272	8.24726	6.05781
Ankrd13d	481.698	-0.47766	0.18463	-2.58713	0.00967797	0.0631752	2460	3.19438	3.61313	3.99965	5.55999	3.39703	5.53156
Hspg2	6.87317	-0.477423	0.25627	-1.86297	0.062467	0.229365	14307	0.00440579	0	0.00577912	0.0144849	0.0271373	0.00786048
Gfap	37.8588	-0.477397	0.291519	-1.63761	0.101502	0.314357	4218	0.0896637	0.176419	0.200922	0.227232	0.245458	0.218628
Catsper2	156.446	-0.477332	0.236485	-2.01844	0.043545	0.180419	3695	0.870017	0.553823	0.850314	1.10068	0.830596	1.23569
Atp1a3	3.87741	-0.477203	0.217666	-2.19237	0.0283527	NA	5958	0	0	0	0.0217393	0.0217217	0.0377509
Tead2	393.148	-0.477007	0.219227	-2.17586	0.0295655	0.139212	4788	0.925932	1.85637	1.74413	2.2615	1.62564	2.22195
Marf1	297.181	-0.476887	0.172718	-2.76108	0.0057611	0.0435721	7765	0.627765	0.633557	0.873138	0.980801	0.990485	0.82263
Tceanc2	1164.84	-0.476787	0.217488	-2.19224	0.0283621	0.135393	7193	3.69806	2.15814	2.81909	4.57731	3.23602	4.21822
Plcd4	17.5738	-0.476526	0.309588	-1.53923	0.123749	0.354075	7045	0.0357891	0.046945	0.0322747	0.0772171	0.0498619	0.0766228
AC145736.1	9.6162	-0.476076	0.30264	-1.57308	0.115701	0.340315	479	0.219324	0.215767	0.38838	0.432643	0.694757	0.61043
Phf3	2196.98	-0.475863	0.104473	-4.55487	5.24e-06	0.000146796	14190	2.69932	2.71382	3.27173	3.97421	3.25336	4.04031
Gm43312	84.2801	-0.475805	0.265718	-1.79064	0.0733516	0.254809	2466	0.71571	0.502931	0.561607	0.92441	0.62977	1.03978
Sh3pxd2b	237.673	-0.475712	0.170647	-2.78769	0.00530849	0.0410797	9709	0.419834	0.385349	0.559927	0.589648	0.550325	0.653284
Lypd2	9.94616	-0.475658	0.236061	-2.01498	NA	NA	679	0.123777	0	0.0304425	0.152604	1.27975	0.165626
Ago3	1647.73	-0.475408	0.218779	-2.173	0.0297804	0.139804	16571	2.33556	1.30726	1.66901	2.56059	2.14661	2.6644
Zfp275	626.067	-0.474924	0.140869	-3.37138	0.000747927	0.00925604	6745	1.49835	1.65486	2.05019	2.55012	1.84197	2.40092
Tmprss9	5.71961	-0.474869	0.253869	-1.87053	0.0614104	0.22669	3812	0	0.00542247	0.0271124	0.0475686	0.0582002	0.0531028
Gm26664	184.152	-0.474406	0.235101	-2.01789	0.0436031	0.180549	705	5.03673	4.19273	4.77913	7.86321	4.32704	7.40162
Gm5915	61.5853	-0.474395	0.254663	-1.86284	0.0624849	0.229389	454	2.36029	2.04884	2.86837	3.48056	3.62435	3.02205
Nat1	26.5125	-0.47439	0.269827	-1.75812	0.0787266	0.267592	1442	0	0.200684	0.329695	0.826357	0.153855	0.889073
Zfp395	1059.78	-0.474272	0.212625	-2.23056	0.0257101	0.126226	4733	2.48157	4.71233	5.29318	5.15572	6.33593	4.9375
Unk	872.414	-0.474244	0.142951	-3.31752	0.000908197	0.0107944	4438	2.86904	3.65622	4.55514	5.2416	3.97427	5.16434
Gm11512	6.34362	-0.473937	0.221335	-2.14126	0.0322527	0.147698	663	0	0	0.0311772	0.625146	0.0278858	0.542793
AC160340.2	188.683	-0.4739	0.226302	-2.0941	0.0362507	0.159651	3675	0.909056	0.911188	0.956185	1.36748	0.865301	1.60351
Gm13091	40.8141	-0.473775	0.309853	-1.52903	0.126257	0.35887	469	1.0752	1.58665	1.36628	3.36924	0.748991	3.11723
Nrap	45.5922	-0.473623	0.295766	-1.60135	0.1093	0.328472	5507	0.0495997	0.131372	0.135126	0.381018	0.0235006	0.359414
AC122335.1	7.34655	-0.473563	0.25273	-1.87379	0.0609587	0.225658	175	0	0.590585	0.236234	1.77631	2.11294	0.514102
Gng7	146.986	-0.473521	0.186173	-2.54344	0.0109766	0.0693832	3786	0.593819	0.698843	0.868094	0.957905	0.893648	0.998059
Obscn	1212.77	-0.472799	0.201302	-2.34871	0.0188387	0.101685	28898	0.462424	0.933454	0.948476	1.13217	0.961584	0.996254
Gm20457	22.5591	-0.472781	0.308786	-1.5311	0.125746	0.357867	682	0.616164	0.454629	0.484938	0.569747	0.948811	1.1213
Tbc1d13	360.862	-0.472741	0.215543	-2.19326	0.0282888	0.135138	4719	1.59844	1.06878	1.48053	1.78955	2.14306	1.67772
Abl1	1714.57	-0.47265	0.187291	-2.52361	0.0116156	0.0721969	11596	2.17976	2.82891	3.21751	4.53932	2.45213	3.94715
Tet3	1318.64	-0.472626	0.119077	-3.96907	7.22e-05	0.0013704	16695	1.31139	1.34708	1.79652	1.81851	1.96677	1.93597
1700003E16Rik	73.0872	-0.472462	0.279348	-1.6913	0.0907787	0.292816	2221	0.539234	0.456035	0.73524	1.06137	0.482809	0.992442
Rapgef2	444.567	-0.472277	0.178205	-2.65019	0.00804468	0.055522	14051	0.577206	0.509002	0.664939	0.873869	0.584214	0.872403
Bcas3os1	99.8711	-0.472206	0.24032	-1.96491	0.0494252	0.196811	3618	0.522667	0.462772	0.491338	0.852027	0.541668	0.671402
Cxxc5	6830.55	-0.472191	0.0789427	-5.98144	2.21e-09	1.33e-07	2271	48.8226	53.938	67.5818	74.1432	69.2801	74.2602
Thap8	44.5797	-0.472127	0.3071	-1.53737	0.124202	0.354863	2432	0.15551	0.322976	0.433468	0.553879	0.235664	0.693626
Rcan3	772.762	-0.471905	0.137331	-3.43625	0.000589829	0.00760059	5111	2.44192	2.6652	3.39318	4.16621	3.00602	3.87702
Dhrs13	1490.63	-0.471885	0.143825	-3.28097	0.00103449	0.0119131	1967	12.4657	14.05	15.8575	20.9659	14.1928	20.3308
Mc5r	333.467	-0.47175	0.188794	-2.49876	0.0124629	0.0756318	1162	5.91279	4.30487	5.49671	7.24523	6.8257	6.9489
Gm16045	17.0374	-0.47173	0.309262	-1.52534	0.127174	0.360472	2969	0.0707686	0.0835452	0.104431	0.0872499	0.230403	0.151512
Zfp939	141.672	-0.471555	0.24356	-1.93609	0.0528564	0.205413	2480	0.626947	1.00852	1.53362	1.30567	1.41644	1.53272
Gm26541	97.8003	-0.471553	0.252581	-1.86694	0.0619101	0.227937	3973	0.507696	0.3798	0.416219	0.521611	0.684061	0.622733
Scoc	2369.16	-0.471514	0.157101	-3.00134	0.0026879	0.0246352	4279	7.64534	11.0961	12.4052	15.0439	10.6462	14.8965
Baz1b	4319.9	-0.471502	0.125299	-3.763	0.000167886	0.0027655	13667	5.29162	5.63231	6.83319	8.62788	6.10909	8.3339
Ric1	484.891	-0.4715	0.160326	-2.94088	0.00327285	0.0282832	10727	0.865754	0.741879	0.894108	1.2485	0.95311	1.10499
Parp4	442.261	-0.471289	0.133893	-3.51988	0.000431737	0.00598786	6534	1.10298	1.27806	1.4141	1.57393	1.6185	1.72115
Bach1	731.802	-0.471175	0.13773	-3.42101	0.000623881	0.00798881	6179	2.22387	1.95699	2.41864	3.15264	2.59416	2.87929
Serpinb10	103.673	-0.470847	0.308932	-1.52411	0.127481	0.361041	3490	0.505714	0.296139	0.509358	0.26721	1.70579	0.418905
Carf	287.558	-0.470776	0.169602	-2.77576	0.00550726	0.04209	14557	0.293005	0.373452	0.43877	0.526738	0.394989	0.528423
Epm2a	132.047	-0.470507	0.207123	-2.27163	0.0231087	0.117418	3287	0.754281	0.685452	0.754626	0.96935	1.01244	0.964822
Slc25a23	663.004	-0.470506	0.131312	-3.58311	0.000339532	0.00495191	5294	2.27813	2.24509	2.45984	2.96527	2.9964	3.12271
Zfp442	166.781	-0.470455	0.203876	-2.30756	0.0210237	0.109923	2922	0.762213	1.13185	1.28041	1.41845	1.4616	1.30857
2010109A12Rik	178.129	-0.470395	0.243429	-1.93237	0.053314	0.206285	1275	2.75205	1.96167	2.8047	2.96632	4.35018	2.98129
AC124414.1	11.385	-0.470378	0.284208	-1.65505	0.0979143	0.307251	2946	0.0713211	0.0280658	0.0210494	0.211035	0.04393	0.114521
Macf1	2343.98	-0.470214	0.11707	-4.0165	5.9068e-05	0.0011676	31402	1.38705	1.22698	1.56796	1.78103	1.74568	1.8852
AC122357.3	14.4525	-0.470041	0.294115	-1.59815	0.110009	0.329816	2293	0.100795	0.0540876	0.0721168	0.327619	0.0483775	0.205988
Gm10110	63.4204	-0.469973	0.287423	-1.63513	0.102022	0.315152	3220	0.424139	0.301712	0.269615	0.394199	0.602878	0.495941
Gm38057	42.354	-0.469815	0.305651	-1.5371	0.124269	0.354956	3203	0.104958	0.238778	0.322674	0.509517	0.21357	0.337064
Ptpn4	563.377	-0.46979	0.158599	-2.96212	0.00305529	0.0270107	11321	0.868584	0.863628	1.04074	1.24706	0.960259	1.43841
Nov	3517.1	-0.469335	0.242438	-1.9359	0.0528802	0.205427	2869	10.2017	27.6231	30.2672	33.2181	25.3899	32.9658
AC159205.4	29.7535	-0.469062	0.309962	-1.51329	0.130207	0.365657	704	0.298454	0.587229	1.1451	1.76622	0.656543	1.08626
B230303O12Rik	10.8082	-0.468841	0.297177	-1.57765	0.114647	0.338201	3645	0.0288219	0.0396964	0.0453673	0.0852823	0.0355056	0.148095
Gpc6	14.6077	-0.468732	0.285514	-1.64171	0.10065	0.312669	6425	0.0523236	0.00643439	0.0128688	0.104828	0.0460408	0.0630126
Smg8	693.581	-0.468605	0.16885	-2.77526	0.0055157	0.0421387	3218	3.40828	3.71914	4.95886	5.90056	3.89529	6.04586
Tmf1	1235.36	-0.468404	0.135671	-3.4525	0.000555408	0.00724415	5732	3.0681	4.23362	4.88634	5.07967	5.27038	5.28161
Fam208b	792.197	-0.468379	0.131182	-3.57044	0.000356379	0.00514967	12454	0.970085	1.22157	1.39585	1.43521	1.54836	1.62721
Gm37733	108.631	-0.468374	0.272747	-1.71725	0.0859339	0.283017	2962	0.695171	0.48152	0.760662	0.743377	1.2546	0.736571
Trip11	1325.66	-0.468347	0.152491	-3.07131	0.00213122	0.0207092	10150	2.21497	2.28495	2.81241	2.79207	3.60658	3.05359
AC187103.2	3.69099	-0.46832	0.216202	-2.16612	0.030302	NA	1617	0	0	0	0.0961206	0.102903	0.0834582
Slc12a6	987.466	-0.468162	0.157506	-2.97235	0.00295527	0.0263976	10165	1.49032	1.73254	2.24905	2.10498	2.66093	2.27243
Zdhhc14	166.265	-0.468057	0.267095	-1.7524	0.0797055	0.269642	3115	0.829656	0.935646	1.08163	0.923082	1.94082	1.0903
Gm43984	1198.22	-0.467999	0.158652	-2.94985	0.00317928	0.0278649	2864	8.52479	6.71213	7.85247	10.3835	9.90904	10.1622
Malat1	309650	-0.467992	0.156778	-2.98507	0.00283514	0.0256507	6983	840.511	739.277	880.734	973.004	1232.49	1005.5
Gm37850	41.5655	-0.467794	0.290382	-1.61096	0.107189	0.324735	549	1.07161	1.73195	1.05423	1.79303	1.95322	2.04845
Gm42874	33.9478	-0.467761	0.303886	-1.53927	0.123739	0.354075	1774	0.438227	0.198082	0.291298	0.56949	0.40645	0.532505
Gm44771	14.4267	-0.467711	0.307057	-1.52321	0.127707	0.361378	626	0.201385	0.429259	0.363219	1.03452	0.502077	0.431156
A530041M06Rik	251.848	-0.4677	0.203043	-2.30345	0.0212533	0.11084	2288	1.70808	1.99658	2.40312	2.13984	3.11909	2.77218
Gm16573	15.7269	-0.467565	0.309628	-1.51009	0.131021	0.366779	1302	0.112963	0.174635	0.269891	0.477502	0.269798	0.259124
Klhl8	355.701	-0.46753	0.166836	-2.80233	0.00507351	0.0396989	3489	1.83675	1.77734	2.04394	2.63574	1.99773	2.83648
4930563E22Rik	77.5489	-0.46738	0.30922	-1.51148	0.130666	0.366037	3313	0.0824466	0.411787	0.605202	1.03993	0.267865	0.672112
Gm17638	114.128	-0.467353	0.257296	-1.8164	0.069309	0.245756	4343	0.304791	0.499747	0.628253	0.805228	0.446988	0.735404
Itsn1	1381.93	-0.466924	0.135469	-3.44672	0.000567426	0.00736072	22539	1.13917	1.00422	1.28761	1.45389	1.55443	1.43001
Gm45731	182.29	-0.466888	0.227949	-2.04821	0.0405395	0.172278	1203	2.54999	3.07566	2.57737	3.27305	4.47222	3.36538
Igsf6	53.0108	-0.466296	0.294346	-1.58417	0.113154	0.335345	2175	0.30913	0.532205	0.399154	0.845618	0.365515	0.692856
Map3k15	8.07442	-0.466274	0.297797	-1.56575	0.117408	0.343353	4348	0.0193295	0.0285241	0.0237701	0.0417046	0.0552777	0.0672483
Hpn	84.8274	-0.466237	0.271992	-1.71416	0.0865002	0.284193	4101	0.256172	0.418349	0.42843	0.612713	0.320084	0.647172
Zw10	1250.94	-0.466168	0.192472	-2.42201	0.0154349	0.0881217	3827	4.08475	6.53008	7.76155	9.26659	5.91315	8.93332
Gm22897	7.6435	-0.466164	0.29709	-1.5691	0.116624	0.341911	128	0.82075	0.645952	0.80744	1.61903	1.58883	2.10862
Gnb1l	1068.74	-0.466022	0.129203	-3.60689	0.000309886	0.00459191	4164	3.92068	5.04848	5.49525	6.89293	5.29251	6.49804
Angptl4	851.343	-0.46602	0.120221	-3.87635	0.000106033	0.00188216	3286	4.1626	4.52914	5.98223	6.16473	6.31842	6.26298
Gm45091	36.7041	-0.465834	0.295419	-1.57686	0.114828	0.338578	504	1.54249	0.86127	1.2714	1.64473	1.9442	2.00821
AC101677.2	19.2564	-0.465629	0.301732	-1.54319	0.122785	0.352397	741	0.113421	0.446326	0.530012	0.419506	1.24752	0.546364
Trabd	2711.36	-0.465523	0.145782	-3.19328	0.00140668	0.0150896	5591	6.92607	9.87864	10.5293	13.6218	9.77156	11.9922
9530062K07Rik	46.6443	-0.46552	0.289257	-1.60936	0.107537	0.325183	787	1.2548	0.945536	0.787947	1.64577	1.22159	1.68618
Gm42031	205.132	-0.465401	0.309535	-1.50355	0.132697	0.370047	1885	2.97612	0.515391	1.19527	4.39758	1.04947	3.71088
Gm16159	8.03377	-0.465356	0.25734	-1.80833	0.070555	0.248744	1157	0	0.0893279	0.0714623	0.134336	0.431446	0.136079
Tbc1d31	788.685	-0.46524	0.149345	-3.11521	0.00183816	0.0185272	6366	1.90111	2.42227	2.63333	3.38964	2.39308	3.27169
Gpt	298.343	-0.465221	0.22816	-2.03901	0.0414489	0.174865	1749	3.08741	2.8837	3.30917	3.48059	5.48622	3.4979
Prrc2b	2245.98	-0.465191	0.118151	-3.93726	8.24e-05	0.00153301	11262	3.67351	3.41204	4.09849	4.62334	4.86257	4.93298
Zc3h11a	172.481	-0.464845	0.213743	-2.17478	0.0296463	0.139417	6031	0.543483	0.483259	0.53467	0.648579	0.800105	0.641456
1700056N10Rik	219.152	-0.464827	0.216586	-2.14615	0.0318611	0.146299	1043	4.35131	3.27002	3.76547	5.7124	4.05926	5.77934
Prkag2os1	185.429	-0.464788	0.240199	-1.93501	0.0529888	0.205654	991	3.01069	3.17045	4.02563	5.09725	5.57819	3.10939
Gm43178	214.927	-0.464562	0.273318	-1.69971	0.0891852	0.28988	1386	2.77421	2.68448	2.65465	5.06502	1.84082	4.98199
1110046J04Rik	50.1684	-0.464559	0.306906	-1.51369	0.130106	0.365642	3487	0.0783325	0.343816	0.296393	0.445733	0.302217	0.399915
Bicra	297.273	-0.464513	0.173186	-2.68217	0.00731469	0.0516928	7941	0.582101	0.705415	0.804329	1.0504	0.719415	0.977173
Trim3	376.843	-0.464374	0.19607	-2.36841	0.0178647	0.0978809	4569	1.08068	1.63771	1.90011	2.39258	1.54979	2.14139
5430427M07Rik	26.791	-0.464127	0.300333	-1.54538	0.122255	0.351521	1143	0.459562	0.325519	0.379772	0.702572	0.533782	0.590341
Myo1h	155.251	-0.46411	0.234016	-1.98324	0.0473402	0.191277	5927	0.574289	0.359214	0.474301	0.673071	0.60203	0.664096
Slc9a6	390.737	-0.463902	0.267087	-1.73689	0.0824063	0.275364	5098	1.51258	1.12313	1.4029	2.61179	0.924776	2.31185
Arap1	3259.28	-0.463862	0.178958	-2.59201	0.0095416	0.0626218	8433	5.42908	7.69658	8.55693	11.2643	6.64288	10.5325
A730017L22Rik	254.826	-0.463701	0.217995	-2.12712	0.0334103	0.151002	6012	0.625583	0.794225	0.921438	1.24093	0.688851	1.22337
Mfsd4a	105.481	-0.463434	0.28473	-1.62763	0.103604	0.318439	7187	0.251421	0.209955	0.304866	0.479379	0.1775	0.478819
Polr3f	898.396	-0.463176	0.118534	-3.90755	9.32e-05	0.00169644	7710	2.04934	2.04292	2.4692	2.66101	2.76005	3.00477
Nfat5	1765.11	-0.463127	0.138896	-3.33433	0.000855045	0.0103071	18378	1.87841	1.63987	1.82208	2.41313	2.09147	2.47463
Gm8276	53.2159	-0.463071	0.284813	-1.62588	0.103976	0.318999	1812	0.660948	0.365041	0.479117	0.7291	0.755039	0.744768
Diaph1	5508.82	-0.463046	0.0933384	-4.96093	7.02e-07	2.44e-05	6339	15.32	15.4792	18.2281	20.7759	20.8974	21.0195
5031434O11Rik	878.09	-0.463015	0.208169	-2.22423	0.0261329	0.127727	3731	4.77553	3.45708	4.64822	5.04065	7.05141	5.04578
Hmgn2	27127.2	-0.462962	0.227702	-2.03319	0.0420332	0.176854	3060	216.251	105.156	152.961	229.069	189.13	238.386
Rpl7-ps7	266.631	-0.462951	0.176888	-2.61719	0.00886559	0.0594544	799	6.25865	4.96712	7.37307	8.5916	7.45084	8.33245
Slx4ip	607.773	-0.462936	0.134272	-3.44776	0.000565258	0.0073397	5905	1.57273	1.97428	2.26483	2.65406	2.14157	2.69294
Dopey2	325.178	-0.46289	0.191109	-2.42212	0.0154301	0.0881217	9342	0.492555	0.727958	0.716895	0.937243	0.657044	0.967863
A430035B10Rik	156.859	-0.462869	0.268958	-1.72097	0.0852554	0.28174	5056	0.29921	0.650041	0.735895	0.911986	0.508281	0.938649
Banp	1629.07	-0.462814	0.14628	-3.16389	0.00155676	0.0163331	6632	4.6952	4.11103	4.87776	6.66361	4.87296	6.37589
Gm17571	62.5335	-0.46274	0.287444	-1.60984	0.107433	0.325156	90	12.1398	14.01	9.18688	23.6019	11.7092	18.2435
AC163661.1	4.2766	-0.462472	0.229691	-2.01345	0.0440674	0.182175	910	0	0	0.0454296	0.227732	0.0812671	0.247165
Gm16487	19.8179	-0.462304	0.303361	-1.52394	0.127524	0.361111	4037	0.0312279	0.102405	0.0716836	0.102668	0.238145	0.072429
mt-Tq	106.545	-0.462175	0.309841	-1.49165	0.13579	0.375151	71	37.2875	11.6453	19.2148	20.7966	67.4431	30.4117
Gm43416	4.89982	-0.461925	0.21477	-2.15079	0.031493	0.145199	1015	0	0	0	0.15313	0.364301	0.0664788
Pabpc4	2267.23	-0.461811	0.178267	-2.59055	0.00958217	0.0627691	4027	12.0996	8.36674	10.4713	13.4765	13.8467	13.6728
Gm44553	11.1499	-0.461646	0.2996	-1.54088	0.123347	0.35361	2037	0.0412591	0.0710326	0.111623	0.0763019	0.190601	0.209793
Gm44830	13.7426	-0.461568	0.299431	-1.54149	0.123199	0.353435	584	0.251847	0.353946	0.318552	1.19764	0.221606	0.693246
Gm20717	28.8141	-0.461363	0.309469	-1.49082	0.136009	0.375247	698	0.481632	0.681119	0.829188	0.890699	1.72169	0.644469
Adh1	32.59	-0.461119	0.297308	-1.55098	0.120906	0.349716	2233	0.178779	0.323989	0.240677	0.336422	0.422258	0.362611
Gm10801	13.342	-0.46084	0.309433	-1.4893	0.136408	0.375712	504	0.333511	0.451141	0.410128	0.873763	0.770344	0.535523
Acbd4	898.495	-0.460785	0.129436	-3.55995	0.000370929	0.00531966	2937	5.30824	5.44034	6.46084	8.01743	6.11239	8.11764
Scai	872.091	-0.460751	0.141878	-3.24752	0.00116417	0.0130809	12341	1.32629	1.11719	1.52085	1.72753	1.51609	1.8918
Dnajc30	1091.09	-0.460569	0.127714	-3.60626	0.00031064	0.00459973	1661	10.0565	12.7557	14.3611	14.9719	16.3734	16.1005
Gm20492	1056.9	-0.46041	0.240631	-1.91335	0.0557036	0.212463	286	87.2773	47.2674	62.2282	82.3328	110.025	79.4297
Zkscan8	778.549	-0.460409	0.169877	-2.71024	0.00672339	0.0488015	8902	1.27691	1.79491	1.82974	2.52876	1.64903	2.22848
Gm37183	115.566	-0.460219	0.259682	-1.77224	0.076355	0.261729	3405	0.530679	0.503862	0.813464	0.654269	1.10767	0.74643
Inf2	1384.65	-0.460068	0.196163	-2.34534	0.0190099	0.102388	4871	5.78444	4.47273	5.32993	8.58874	4.98739	7.37881
Elovl6	1418.27	-0.460051	0.156051	-2.94809	0.00319745	0.0279583	6431	4.07743	3.65454	4.58987	5.94945	4.10531	6.06105
Zswim5	38.7484	-0.460031	0.296291	-1.55263	0.120511	0.349109	5582	0.0414051	0.140716	0.0851703	0.32485	0.026497	0.282056
Hspa4l	1952.37	-0.459783	0.116293	-3.95365	7.7e-05	0.00144829	11792	2.47851	3.25167	3.66712	4.11678	3.95102	3.89299
Fam199x	628.903	-0.45962	0.166682	-2.75747	0.00582513	0.0439478	8299	0.992456	1.57662	1.71361	1.81353	1.79781	1.89985
Gnaz	381.815	-0.459605	0.198204	-2.31885	0.020403	0.10759	3612	1.28557	2.11741	2.55233	2.97629	2.19075	2.60289
Ccser2	1062.44	-0.45947	0.233335	-1.96914	0.0489366	0.195439	8715	2.18912	2.01368	2.43587	3.81954	1.62289	3.68543
AC154828.2	33.2096	-0.45946	0.302112	-1.52083	0.128304	0.362368	1070	0.628372	0.405682	0.502273	0.750504	0.570199	1.11409
Pp2d1	28.3708	-0.459204	0.305437	-1.50343	0.132727	0.37008	2476	0.186691	0.133573	0.158618	0.60681	0.0821369	0.308856
Snord65	17.5189	-0.458982	0.308754	-1.48656	0.13713	0.37658	72	3.79369	2.8709	5.16762	6.11634	6.41953	6.87255
Wipf2	528.685	-0.458653	0.187877	-2.44124	0.0146368	0.0848777	7819	1.4269	0.991358	1.30331	1.7824	1.44473	1.7202
Ifit2	695.07	-0.458594	0.145672	-3.14813	0.00164319	0.0170015	3927	2.82503	3.4056	3.72669	4.90121	3.45095	4.54765
Rnf19b	989.807	-0.458449	0.185807	-2.46734	0.013612	0.080608	2872	5.08453	7.02451	7.13246	10.0209	5.89024	9.44475
Phf8	819.265	-0.458425	0.125444	-3.65442	0.000257763	0.00393999	9318	1.34167	1.6216	2.032	2.33246	1.88692	2.15796
Klhl25	676.886	-0.458001	0.147124	-3.11302	0.00185184	0.0186058	3856	2.66454	3.3879	3.85963	4.74289	3.44737	4.60222
Gm37205	24.736	-0.457897	0.308396	-1.48477	0.137606	0.377327	2736	0.207347	0.098215	0.12088	0.255636	0.20948	0.254843
Tcf20	386.579	-0.457759	0.156779	-2.91977	0.00350289	0.0298156	7347	0.980923	0.863731	1.10006	1.27989	1.30855	1.22149
Sptan1	2056.72	-0.457602	0.122422	-3.73791	0.000185556	0.00300311	13362	2.73765	2.63757	3.3074	3.92193	3.09798	4.15097
Kmt2b	590.323	-0.457417	0.18896	-2.4207	0.0154904	0.0883928	9596	1.19332	1.02749	1.17182	1.73309	1.09434	1.69463
Igf1	347.743	-0.4567	0.265083	-1.72286	0.0849143	0.280978	9904	0.27155	0.830659	0.824398	0.928523	0.791501	0.915213
Slc25a35	359.507	-0.456431	0.181822	-2.51031	0.0120625	0.0739507	3677	1.61712	1.81576	2.01814	2.80391	1.7548	2.61805
Fam181b	316.108	-0.4564	0.222421	-2.05196	0.0401733	0.171222	2003	3.52459	2.09491	2.94113	4.19024	3.35059	4.09864
Gm13270	33.3609	-0.456064	0.297782	-1.53154	0.125637	0.357659	4357	0.10127	0.161303	0.128093	0.178365	0.241871	0.165192
AC154335.1	61.0051	-0.455517	0.275695	-1.65225	0.0984837	0.308284	395	1.86175	2.98283	3.4538	4.65625	4.1189	2.84709
Golga3	591.448	-0.455421	0.211094	-2.15744	0.0309715	0.14363	12671	0.671576	0.882545	1.04894	1.36974	0.726632	1.36148
Desi2	2318.99	-0.455388	0.0917125	-4.96538	6.86e-07	2.39e-05	9156	4.34635	4.67095	5.33242	5.97535	5.80736	6.46804
C030013C21Rik	14.551	-0.455003	0.309749	-1.46894	0.141849	0.384285	795	0.211433	0.208005	0.44201	0.521348	0.395346	0.594128
Podxl2	21.935	-0.454981	0.305789	-1.48789	0.136779	0.376226	5749	0.0402023	0.0755053	0.0755053	0.0991301	0.106125	0.0938959
Gm17017	3.4194	-0.454868	0.247328	-1.83913	0.0658957	NA	2405	0.00873646	0.00859479	0.00859479	0.0430844	0.0614994	0.0467609
Gucy1a2	21.1205	-0.454718	0.296594	-1.53313	0.125243	0.356836	6650	0.00631916	0.0621668	0.0590585	0.109072	0.0417028	0.13529
Jcad	599.148	-0.454656	0.206633	-2.2003	0.0277855	0.133423	6730	1.09895	1.87355	2.02098	2.56351	1.58785	2.4163
Rpsa-ps2	264.753	-0.454651	0.169222	-2.68672	0.00721584	0.0513242	880	5.13342	5.2146	6.52999	8.36009	7.01713	6.492
Ascc3	1930.51	-0.45465	0.108593	-4.18674	2.83e-05	0.000640148	16685	1.94182	2.0305	2.60286	2.8179	2.85108	2.66102
C230085N15Rik	44.0886	-0.454619	0.288476	-1.57593	0.115041	0.338964	4327	0.121396	0.205415	0.210192	0.191575	0.256366	0.327477
Dupd1	39.2945	-0.45454	0.304172	-1.49435	0.135084	0.373994	1242	0.338345	0.63243	0.63243	0.64657	1.19087	0.597613
Tmem221	184.867	-0.454515	0.218797	-2.07734	0.0377705	0.164388	1604	2.27927	1.86859	2.1521	2.79394	3.20432	2.41186
H2-M3	3376.7	-0.454039	0.207153	-2.19181	0.0283931	0.135478	1438	41.7448	40.651	47.3063	73.4261	34.4951	65.9118
Gm12207	145.194	-0.453801	0.209945	-2.16152	0.0306552	0.142726	494	4.72114	5.89987	5.60697	7.70842	7.55998	6.19212
Ltk	16.2798	-0.453666	0.30281	-1.49818	0.134085	0.372293	3594	0.0175386	0.074768	0.103525	0.15857	0.154326	0.0750984
Plcd3	17.388	-0.45366	0.241747	-1.87659	0.0605742	0.224794	3393	0.012385	0.0304605	0.0426447	0.35883	0	0.218755
Acin1	2977.32	-0.453554	0.144382	-3.14134	0.00168176	0.0172323	10527	5.29721	4.66151	5.92408	6.24051	7.46064	6.68328
Mturn	183.604	-0.453535	0.203284	-2.23104	0.0256782	0.126213	5695	0.461176	0.675102	0.656954	0.93702	0.704469	0.722745
Dagla	17.1241	-0.45325	0.291429	-1.55527	0.119882	0.347993	5747	0.0365603	0.0359674	0.0359674	0.126209	0.0128681	0.136979
AC135377.1	11.9594	-0.453106	0.307025	-1.47579	0.139999	0.381373	463	0.272283	0.535736	0.312513	0.72734	0.798629	0.631524
Phex	3.90834	-0.453067	0.222297	-2.03812	0.0415384	NA	6291	0	0.00328572	0	0.0205885	0.0411438	0.0107258
Slc6a16	7.65242	-0.452547	0.228306	-1.98219	0.0474574	0.191447	3024	0.0208444	0	0	0.102796	0.0183415	0.178508
Gm43034	28.2929	-0.452486	0.301894	-1.49882	0.13392	0.37208	1364	0.33889	0.272777	0.439475	0.683696	0.352415	0.59363
Tnfsfm13	42.409	-0.452402	0.280757	-1.61137	0.1071	0.324681	2235	0.225624	0.388438	0.397687	0.463615	0.42188	0.553494
Phactr1	262.665	-0.452241	0.213193	-2.12128	0.0338983	0.152557	9611	0.323552	0.541979	0.675323	0.663043	0.711753	0.622502
Crocc	138.531	-0.452151	0.283642	-1.59409	0.110917	0.331658	8266	0.31011	0.292577	0.26507	0.55156	0.199063	0.538763
Mospd2	352.461	-0.451976	0.205748	-2.19675	0.0280383	0.13432	7914	0.538953	0.91416	1.05781	0.945969	1.09332	1.21356
Asxl1	1351.89	-0.451696	0.167303	-2.69986	0.00693686	0.0498182	7444	2.8762	3.37381	3.98193	5.29991	3.17162	4.81021
Ar	54.5207	-0.451484	0.30694	-1.47092	0.141313	0.383495	10048	0.0522771	0.10903	0.111087	0.0876545	0.228159	0.102969
Prdm10	215.034	-0.451442	0.239902	-1.88178	0.0598656	0.22299	9259	0.260966	0.538026	0.482214	0.665868	0.437297	0.624305
F13a1	38.8578	-0.451098	0.29774	-1.51507	0.129755	0.365119	6739	0.0904177	0.0981533	0.107355	0.111475	0.20576	0.120153
Tanc1	237.73	-0.450896	0.242261	-1.8612	0.0627158	0.229905	14570	0.3735	0.191525	0.314952	0.416037	0.390829	0.398279
Gm37229	6.04586	-0.450843	0.281221	-1.60316	0.108899	0.327676	732	0.0574076	0.0564767	0.16943	0.247721	0.252572	0.276541
Art4	2006.09	-0.450835	0.119831	-3.76226	0.000168388	0.00277152	2517	12.1793	15.2996	17.9275	18.5356	19.8545	18.9623
Slc35d2	756.597	-0.450825	0.167619	-2.68958	0.00715421	0.0509592	3298	3.00069	4.92632	5.0642	5.69459	5.07334	5.90602
Zcchc2	564.397	-0.450814	0.211793	-2.12856	0.0332908	0.15069	6774	1.20037	1.59896	1.85223	2.47037	1.29642	2.39729
Gm44681	14.1075	-0.450766	0.303317	-1.48612	0.137247	0.376748	842	0.174677	0.368239	0.147296	0.461482	0.658727	0.293838
9330154J02Rik	7.54088	-0.450746	0.283718	-1.58871	0.112126	0.333746	4057	0.031074	0.015285	0.015285	0.0319257	0.0820283	0.0554399
Strip2	6.17186	-0.45072	0.276204	-1.63184	0.102713	0.316506	8329	0.0126133	0.00248175	0.00744524	0.0217711	0.0244172	0.024304
Mir1898	16.1654	-0.450499	0.30931	-1.45647	0.145264	0.390024	83	4.05035	1.49425	3.23754	4.68154	5.56875	5.69074
Rfx5	671.555	-0.449787	0.182435	-2.46547	0.0136833	0.0808868	5497	1.88439	2.3878	2.57958	3.68045	2.13572	3.13832
Scx	15.7242	-0.449629	0.301216	-1.49271	0.135512	0.374664	1136	0.314428	0.0727834	0.163763	0.364852	0.537071	0.27719
Cby3	29.3241	-0.449505	0.309775	-1.45107	0.146761	0.392095	731	0.603605	0.508986	0.820032	0.60243	1.71984	0.830757
Rpain	4321.07	-0.448873	0.152066	-2.95184	0.00315885	0.0277336	2842	31.1028	25.0126	28.5546	40.0326	34.7582	35.2575
Palld	683.487	-0.448831	0.120757	-3.7168	0.000201763	0.00320428	10292	1.07996	1.23316	1.46011	1.69391	1.3886	1.7199
Pkd2l2	233.46	-0.448732	0.223644	-2.00646	0.0448076	0.184262	2666	0.985146	1.76777	2.1787	1.97247	2.03191	2.42974
Gm37292	24.7392	-0.448578	0.30743	-1.45912	0.144532	0.389036	758	0.277193	0.627204	0.736283	1.09359	0.780507	0.712147
Lrfn4	422.931	-0.448396	0.204506	-2.19258	0.0283375	0.135307	3366	1.77278	2.30286	2.99679	3.7787	2.12566	3.35442
Bmpr2	1133.46	-0.44819	0.131597	-3.40577	0.000659784	0.00834879	17983	1.14269	1.12876	1.27933	1.70987	1.26867	1.58718
Gm26617	200.384	-0.448057	0.264912	-1.69134	0.0907713	0.292816	4429	0.37952	0.900745	1.23677	1.20486	0.976801	1.20865
Ptafr	175.55	-0.447822	0.192526	-2.32603	0.0200168	0.106056	3637	0.797235	0.920708	0.971859	1.32478	0.935342	1.27395
6820431F20Rik	171.498	-0.447709	0.185326	-2.41579	0.0157011	0.0894197	5006	0.583411	0.627629	0.706083	0.807252	0.878986	0.795262
Pgm2l1	1099.3	-0.447659	0.158027	-2.83281	0.00461415	0.0369713	9583	2.15089	1.91541	2.36838	3.11946	2.14343	3.08875
Myh10	597.804	-0.447403	0.199062	-2.24756	0.0246046	0.122691	10458	1.15322	0.865717	1.14243	1.69179	1.02359	1.48183
Gm42858	26.0322	-0.447317	0.309908	-1.44339	0.148912	0.395338	1704	0.135636	0.279003	0.327525	0.273639	0.618445	0.316788
Gm16536	129.613	-0.447293	0.288316	-1.55139	0.120807	0.349529	1589	1.7322	1.14475	1.31386	2.64099	1.00062	2.64695
Gm28661	134.525	-0.447213	0.218702	-2.04485	0.0408696	0.17329	681	4.01095	2.85319	4.00661	4.9831	4.53383	4.95418
Cope	14437.7	-0.447019	0.0839107	-5.32732	9.97e-08	4.25e-06	3353	71.0483	81.8435	92.5455	111.259	97.1226	101.17
Gm10657	10.1016	-0.44701	0.255005	-1.75294	0.0796118	0.269476	1031	0.0407589	0.120294	0.0601469	0.477386	0.0179324	0.545392
Cux1	9051.24	-0.446983	0.0808582	-5.52799	3.24e-08	1.54e-06	20024	7.95685	8.12511	9.63431	10.9044	10.4537	11.1033
Cct7	24884.1	-0.446977	0.121757	-3.67105	0.000241556	0.0037343	6778	53.2348	73.722	82.752	94.843	77.5481	92.8251
Sox18	908.681	-0.446849	0.162878	-2.74346	0.0060795	0.0453734	1620	8.15805	11.4581	12.1343	12.5045	15.0759	12.8426
Tnfrsf17	9.83964	-0.446463	0.263407	-1.69496	0.0900835	0.29159	815	0	0.177538	0.152175	0.572124	0.13611	0.524353
Lmbr1	532.545	-0.445505	0.15132	-2.94412	0.0032387	0.0281701	5850	1.53005	1.83384	1.74904	2.50632	1.91835	2.1723
Epm2aip1	995.248	-0.445326	0.100544	-4.42918	9.46e-06	0.000244096	7165	2.32839	2.58778	2.99455	3.32619	3.20996	3.44678
Gm42879	77.4029	-0.445207	0.234565	-1.89801	0.0576948	0.217289	2214	0.512468	0.681547	0.737564	0.854123	0.759906	0.965103
Ntf5	65.4375	-0.445112	0.308048	-1.44495	0.148473	0.394737	2653	0.261353	0.615517	0.327237	0.478447	1.03138	0.398463
Slc39a10	1373.35	-0.445015	0.130897	-3.39973	0.00067453	0.00850485	6095	3.24045	4.31045	5.35499	5.82267	4.92616	5.52428
Rbm6	2394.15	-0.444874	0.136653	-3.2555	0.00113193	0.0127891	13944	2.37024	3.39912	4.0662	4.25983	3.94056	4.18741
Snord49a	19.7539	-0.444856	0.309237	-1.43856	0.150275	0.397558	72	3.21004	4.01926	6.31598	8.27505	8.47379	4.99822
Gm33973	3.69887	-0.444636	0.211997	-2.09737	0.0359611	NA	534	0	0	0	0.339572	0.346222	0.168479
Ttc21a	39.3431	-0.44453	0.306679	-1.4495	0.147198	0.392838	5388	0.20668	0.0383639	0.0575459	0.173081	0.233334	0.200374
Tpcn1	522.383	-0.444196	0.163502	-2.71675	0.00659254	0.0481435	8462	1.23654	1.05526	1.14809	1.56431	1.43545	1.46456
Kantr	791.795	-0.444182	0.141369	-3.142	0.00167796	0.0172228	5089	3.01399	2.7214	2.99354	3.73118	3.54216	3.95123
Gm38414	9.30585	-0.444048	0.297993	-1.49013	0.13619	0.375418	2143	0.0392183	0.0771646	0.0578735	0.0725278	0.146664	0.157433
Phf19	887.293	-0.443932	0.177751	-2.49749	0.0125076	0.0757809	5039	2.87293	3.3309	3.69189	5.1151	2.99393	4.7671
P2rx3	6.76931	-0.443791	0.258302	-1.71811	0.085776	0.282681	2789	0.00753359	0.0370571	0.0148229	0.0185762	0.119322	0.104839
Gm15893	201.615	-0.443783	0.276641	-1.60418	0.108674	0.32721	1559	2.91111	1.78994	2.05511	2.27641	4.48272	2.8133
Pcdhgb6	64.4808	-0.443687	0.288294	-1.53901	0.123802	0.354117	4684	0.174944	0.22065	0.339801	0.508799	0.209197	0.340933
Spdya	10.411	-0.443638	0.30482	-1.45541	0.145557	0.390607	2198	0.0764739	0.0752337	0.0470211	0.12964	0.11776	0.153494
Polr3gl	882.035	-0.443488	0.145667	-3.04453	0.00233045	0.0221512	1597	10.92	9.34507	10.6912	13.9985	12.121	13.7881
Jtb	4980.7	-0.443118	0.140401	-3.15609	0.00159902	0.0166783	1531	59.6026	54.1807	70.2607	71.267	86.2343	76.0555
Dscr3	2258.09	-0.443082	0.172769	-2.56459	0.0103298	0.0662409	3670	8.50753	12.4135	14.03	17.2297	11.0325	16.6208
AC154257.2	12.961	-0.443079	0.295539	-1.49922	0.133815	0.371943	340	0.617976	0.303978	0.54716	1.52379	0.326263	1.58767
Nbeal2	1424.92	-0.442939	0.14364	-3.08368	0.0020446	0.0199942	9554	2.45431	2.87318	3.11117	4.13214	2.80014	3.88913
Gm20324	329.008	-0.442877	0.144406	-3.06688	0.00216306	0.0209515	1118	4.71718	5.71304	6.24921	7.22916	6.43286	7.60462
Gm44093	34.9417	-0.442754	0.307179	-1.44135	0.149485	0.396285	1802	0.0582997	0.458834	0.367067	0.34501	0.523253	0.748901
Kazn	239.641	-0.442549	0.229631	-1.92722	0.0539518	0.208222	10721	0.395883	0.377895	0.456944	0.700709	0.344898	0.612598
Gm43890	19.9911	-0.442517	0.302448	-1.46312	0.143435	0.387519	2799	0.172654	0.0664645	0.0443097	0.148079	0.151922	0.313393
AC122811.1	3.6843	-0.442408	0.221088	-2.00105	0.045387	NA	2921	0	0.00707651	0	0.0798153	0.0189883	0.0539007
Gm44974	44.5601	-0.442371	0.307913	-1.43667	0.150811	0.398224	1279	0.591402	0.45252	0.67878	0.54685	1.50335	0.633082
Gm20036	23.165	-0.442297	0.304714	-1.45152	0.146636	0.392057	844	0.348527	0.563295	0.465331	0.859391	0.547638	0.746179
Tmcc2	445.344	-0.442034	0.179162	-2.46723	0.0136164	0.080608	5692	1.36211	1.47076	1.54339	2.23456	1.40318	2.07454
Zfp729b	425.931	-0.44203	0.241491	-1.83042	0.0671865	0.240365	4865	1.30861	1.75476	1.74626	2.77948	1.18948	2.56589
Rps6ka2	20.3959	-0.442025	0.300518	-1.47088	0.141324	0.383495	5404	0.0583212	0.0153001	0.0841507	0.158188	0.0410546	0.133187
Gm45070	3.80965	-0.441922	0.229316	-1.92714	0.0539628	NA	246	0	0.0840263	0.0840263	0.842423	0.150311	0.822877
Slc2a6	18.8661	-0.441899	0.308624	-1.43184	0.15219	0.400232	3211	0.052348	0.0965609	0.12231	0.193618	0.0690935	0.231154
Crybg3	235.992	-0.441733	0.220581	-2.00259	0.0452214	0.185401	10358	0.261676	0.476949	0.546796	0.535196	0.589025	0.538522
[truncated: 21,117 more rows]
