# Supplementary material for: ZNF143 mediates CTCF-bound promoter–enhancer loops required for murine hematopoietic stem and progenitor cell function
Source: Nat Commun. 2021 Jan 4;12:43. doi: 10.1038/s41467-020-20282-1 (PMC7782510; doi:10.1038/s41467-020-20282-1)
Supplement: Supplementary file 7 — Supplementary Data 4 [file 41467_2020_20282_MOESM7_ESM.xlsx]

## Sheet: S4.Differential_loops.promoter.
chr	x1	x2	chr	y1	y2	WT_loop_intensity	KO_loop_intensity	FC(WT/KO)	chr	start	end	strand	gene
chr1	4490000	4500000	chr1	4780000	4790000	9.52284	6.8926	1.3816	chr1	4495851	4496851	1	Gm37587
chr1	4490000	4500000	chr1	4780000	4790000	9.52284	6.8926	1.3816	chr1	4497054	4498054	-1	Sox17
chr1	4800000	4810000	chr1	4850000	4860000	1.65657	1.67132	0.991174	chr1	4807192	4808192	1	Gm37988
chr1	4800000	4810000	chr1	4850000	4860000	1.65657	1.67132	0.991174	chr1	4807088	4808088	1	Lypla1
chr1	4850000	4875000	chr1	5075000	5100000	1.76786	1.86233	0.949276	chr1	4857114	4858114	1	Tcea1
chr1	6200000	6225000	chr1	7075000	7100000	5.29414	2.47593	2.13824	chr1	6205497	6206497	1	Rb1cc1
chr1	6200000	6225000	chr1	7075000	7100000	5.29414	2.47593	2.13824	chr1	6214993	6215993	-1	4732440D04Rik
chr1	6475000	6500000	chr1	6975000	7000000	4.24679	3.10856	1.36616	chr1	6486531	6487531	1	St18
chr1	9540000	9550000	chr1	9700000	9710000	4.49169	5.43014	0.827178	chr1	9544708	9545708	1	Rrs1
chr1	9540000	9550000	chr1	9700000	9710000	4.49169	5.43014	0.827178	chr1	9547248	9548248	1	Adhfe1
chr1	9570000	9580000	chr1	9700000	9710000	5.60487	5.17753	1.08254	chr1	9573848	9574848	1	Gm6161
chr1	9745000	9750000	chr1	10035000	10040000	11.5986	8.58211	1.35148	chr1	9746948	9747948	1	1700034P13Rik
chr1	9745000	9750000	chr1	10035000	10040000	11.5986	8.58211	1.35148	chr1	9748082	9749082	-1	Vcpip1
chr1	9800000	9805000	chr1	9845000	9850000	3.865	2.94623	1.31184	chr1	9802253	9803253	-1	Gm6195
chr1	12990000	13000000	chr1	13120000	13130000	2.35474	1.7916	1.31432	chr1	12992350	12993350	-1	Slco5a1
chr1	13590000	13595000	chr1	13655000	13660000	4.00587	3.04736	1.31454	chr1	13589610	13590610	-1	Tram1
chr1	13780000	13790000	chr1	14860000	14870000	17.3708	20.6007	0.843216	chr1	13786579	13787579	-1	Gm5523
chr1	14310000	14315000	chr1	14500000	14505000	6.16488	2.84825	2.16445	chr1	14309935	14310935	-1	Eya1
chr1	15000000	15025000	chr1	16425000	16450000	13.8736	27.2911	0.508356	chr1	15018859	15019859	-1	Gm26345
chr1	15805000	15810000	chr1	16100000	16105000	7.3558	5.14529	1.42962	chr1	15804946	15805946	1	Terf1
chr1	16100000	16110000	chr1	16650000	16660000	11.4822	2.55063	4.50169	chr1	16104362	16105362	-1	Rpl7
chr1	16100000	16110000	chr1	16650000	16660000	11.4822	2.55063	4.50169	chr1	16105074	16106074	1	Rdh10
chr1	16105000	16110000	chr1	16615000	16620000	12.3511	8.21275	1.50389	chr1	16104362	16105362	-1	Rpl7
chr1	16105000	16110000	chr1	16615000	16620000	12.3511	8.21275	1.50389	chr1	16105074	16106074	1	Rdh10
chr1	16105000	16110000	chr1	16430000	16435000	8.72016	6.04911	1.44156	chr1	16104362	16105362	-1	Rpl7
chr1	16105000	16110000	chr1	16430000	16435000	8.72016	6.04911	1.44156	chr1	16105074	16106074	1	Rdh10
chr1	16615000	16620000	chr1	16655000	16660000	3.57448	2.92859	1.22055	chr1	16619189	16620189	-1	Ube2w
chr1	16615000	16620000	chr1	16655000	16660000	3.57448	2.92859	1.22055	chr1	16617860	16618860	1	Gm38342
chr1	17160000	17170000	chr1	18010000	18020000	24.6812	14.7815	1.66973	chr1	17167703	17168703	1	Gm28784
chr1	17160000	17170000	chr1	18100000	18110000	9.82887	24.4248	0.402414	chr1	17167703	17168703	1	Gm28784
chr1	17975000	18000000	chr1	18100000	18125000	3.31358	1.33736	2.47771	chr1	17993113	17994113	1	Gm17969
chr1	17975000	18000000	chr1	18100000	18125000	3.31358	1.33736	2.47771	chr1	17999322	18000322	-1	Gm18775
chr1	19200000	19210000	chr1	20510000	20520000	21.8701	21.6306	1.01107	chr1	19208214	19209214	1	Tfap2b
chr1	20800000	20825000	chr1	21075000	21100000	1.36636	2.2428	0.60922	chr1	20820012	20821012	-1	Mcm3
chr1	20800000	20825000	chr1	21075000	21100000	1.36636	2.2428	0.60922	chr1	20820631	20821631	1	Gm20587
chr1	20950000	20955000	chr1	21075000	21080000	5.29255	6.48154	0.816558	chr1	20950926	20951926	1	Efhc1
chr1	21200000	21225000	chr1	22250000	22275000	5.31818	8.88161	0.598785	chr1	21217875	21218875	1	Tmem14a
chr1	21210000	21220000	chr1	21340000	21350000	2.63385	2.05444	1.28203	chr1	21217875	21218875	1	Tmem14a
chr1	21215000	21220000	chr1	21270000	21275000	3.16871	2.98409	1.06187	chr1	21217875	21218875	1	Tmem14a
chr1	23255000	23260000	chr1	23380000	23385000	3.73241	2.50157	1.49203	chr1	23256107	23257107	-1	Gm6420
chr1	23920000	23925000	chr1	24000000	24005000	4.64424	3.22727	1.43906	chr1	23922017	23923017	-1	Smap1
chr1	23920000	23925000	chr1	24100000	24105000	5.57472	4.4288	1.25874	chr1	23922017	23923017	-1	Smap1
chr1	24610000	24615000	chr1	188975000	188980000	42908.7	47178.2	0.909505	chr1	24612400	24613400	-1	Gm10222
chr1	24610000	24615000	chr1	188975000	188980000	42908.7	47178.2	0.909505	chr1	24612110	24613110	-1	Gm28439
chr1	24610000	24615000	chr1	188975000	188980000	42908.7	47178.2	0.909505	chr1	24612819	24613819	-1	Gm28438
chr1	24610000	24615000	chr1	188975000	188980000	42908.7	47178.2	0.909505	chr1	24613671	24614671	-1	Gm28437
chr1	24610000	24615000	chr1	188975000	188980000	42908.7	47178.2	0.909505	chr1	24614351	24615351	-1	Gm10925
chr1	24610000	24615000	chr1	34750000	34755000	216.883	322.531	0.67244	chr1	24612400	24613400	-1	Gm10222
chr1	24610000	24615000	chr1	34750000	34755000	216.883	322.531	0.67244	chr1	24612110	24613110	-1	Gm28439
chr1	24610000	24615000	chr1	34750000	34755000	216.883	322.531	0.67244	chr1	24612819	24613819	-1	Gm28438
chr1	24610000	24615000	chr1	34750000	34755000	216.883	322.531	0.67244	chr1	24613671	24614671	-1	Gm28437
chr1	24610000	24615000	chr1	34750000	34755000	216.883	322.531	0.67244	chr1	24614351	24615351	-1	Gm10925
chr1	30870000	30875000	chr1	30945000	30950000	6.71109	6.99387	0.959567	chr1	30873621	30874621	-1	Phf3
chr1	31200000	31225000	chr1	33725000	33750000	6.77769	10.3511	0.654782	chr1	31222384	31223384	-1	4931428L18Rik
chr1	31200000	31225000	chr1	33725000	33750000	6.77769	10.3511	0.654782	chr1	31222138	31223138	1	Pih1d3
chr1	33660000	33670000	chr1	33960000	33970000	2.84536	4.98885	0.570344	chr1	33669495	33670495	-1	Prim2
chr1	33660000	33670000	chr1	33960000	33970000	2.84536	4.98885	0.570344	chr1	33669124	33670124	1	1700001G17Rik
chr1	33890000	33895000	chr1	33960000	33965000	6.93012	6.27622	1.10419	chr1	33890817	33891817	-1	Gm37067
chr1	34110000	34120000	chr1	34160000	34170000	2.05103	1.98239	1.03462	chr1	34116659	34117659	1	Mir6896
chr1	34450000	34475000	chr1	34825000	34850000	2.81526	3.09341	0.910082	chr1	34459062	34460062	1	Ptpn18
chr1	34450000	34475000	chr1	34825000	34850000	2.81526	3.09341	0.910082	chr1	34472848	34473848	-1	Gm28417
chr1	34475000	34500000	chr1	36250000	36275000	6.06395	12.598	0.481341	chr1	34485633	34486633	-1	4930568A12Rik
chr1	34475000	34500000	chr1	36250000	36275000	6.06395	12.598	0.481341	chr1	34497710	34498710	1	Prss39
chr1	34630000	34640000	chr1	34700000	34710000	2.71124	2.96021	0.915894	chr1	34635889	34636889	-1	AA619741
chr1	36060000	36070000	chr1	36270000	36280000	1.66826	0.928628	1.79648	chr1	36067700	36068700	1	Hs6st1
chr1	36145000	36150000	chr1	36270000	36275000	5.06759	3.24072	1.56372	chr1	36144013	36145013	-1	Mir6897
chr1	36270000	36275000	chr1	36305000	36310000	2.5071	2.65226	0.945269	chr1	36274379	36275379	-1	Neurl3
chr1	36365000	36370000	chr1	36470000	36475000	5.79867	4.79548	1.2092	chr1	36368881	36369881	-1	Kansl3
chr1	36540000	36550000	chr1	36630000	36640000	4.06806	2.98672	1.36205	chr1	36547145	36548145	-1	Ankrd39
chr1	36540000	36550000	chr1	36630000	36640000	4.06806	2.98672	1.36205	chr1	36539129	36540129	-1	Gm42417
chr1	36545000	36550000	chr1	36680000	36685000	8.14274	10.2212	0.796651	chr1	36547145	36548145	-1	Ankrd39
chr1	37425000	37450000	chr1	37850000	37875000	2.51632	2.34005	1.07533	chr1	37429803	37430803	-1	Coa5
chr1	37425000	37450000	chr1	37850000	37875000	2.51632	2.34005	1.07533	chr1	37429439	37430439	1	Unc50
chr1	37890000	37900000	chr1	37990000	38000000	3.6581	1.66523	2.19675	chr1	37889777	37890777	1	Mrpl30
chr1	37890000	37900000	chr1	37990000	38000000	3.6581	1.66523	2.19675	chr1	37890111	37891111	-1	Mitd1
chr1	39535000	39540000	chr1	39575000	39580000	2.95573	2.02136	1.46225	chr1	39534292	39535292	1	Cnot11
chr1	40580000	40585000	chr1	40765000	40770000	8.59111	3.51165	2.44646	chr1	40579381	40580381	1	Slc9a4
chr1	40580000	40585000	chr1	40765000	40770000	8.59111	3.51165	2.44646	chr1	40580362	40581362	-1	Gm35801
chr1	40800000	40805000	chr1	40840000	40845000	3.39885	2.00647	1.69394	chr1	40804901	40805901	1	Tmem182
chr1	42700000	42725000	chr1	78200000	78225000	52.0589	30.1818	1.72484	chr1	42713154	42714154	-1	Pantr2
chr1	43075000	43100000	chr1	44100000	44125000	2.01855	5.79735	0.348186	chr1	43091888	43092888	1	8430432A02Rik
chr1	43075000	43100000	chr1	44100000	44125000	2.01855	5.79735	0.348186	chr1	43098337	43099337	-1	Tgfbrap1
chr1	43075000	43100000	chr1	44100000	44125000	2.01855	5.79735	0.348186	chr1	43098010	43099010	1	AI597479
chr1	43300000	43310000	chr1	43630000	43640000	7.53374	7.40206	1.01779	chr1	43302625	43303625	-1	Gm29040
chr1	43820000	43830000	chr1	43930000	43940000	2.3644	0.877976	2.69301	chr1	43827500	43828500	-1	Uxs1
chr1	43900000	43905000	chr1	43940000	43945000	2.62576	1.92481	1.36417	chr1	43902228	43903228	1	Gm26352
chr1	43900000	43905000	chr1	44060000	44065000	8.78781	6.55978	1.33965	chr1	43902228	43903228	1	Gm26352
chr1	43930000	43940000	chr1	44110000	44120000	2.02828	1.61829	1.25334	chr1	43932947	43933947	1	Tpp2
chr1	44100000	44125000	chr1	45800000	45825000	14.598	9.49205	1.53792	chr1	44102141	44103141	-1	Tex30
chr1	44100000	44125000	chr1	45800000	45825000	14.598	9.49205	1.53792	chr1	44110490	44111490	-1	Gm29247
chr1	44100000	44125000	chr1	45800000	45825000	14.598	9.49205	1.53792	chr1	44118508	44119508	-1	Kdelc1
chr1	44100000	44125000	chr1	45800000	45825000	14.598	9.49205	1.53792	chr1	44118257	44119257	1	Bivm
chr1	44740000	44750000	chr1	45620000	45630000	24.917	3.83832	6.49166	chr1	44744649	44745649	-1	4930521E06Rik
chr1	44740000	44750000	chr1	45310000	45320000	13.9162	6.534	2.12982	chr1	44744649	44745649	-1	4930521E06Rik
chr1	44740000	44750000	chr1	45760000	45770000	16.6022	21.7718	0.762555	chr1	44744649	44745649	-1	4930521E06Rik
chr1	46410000	46420000	chr1	53710000	53720000	56.7332	155.885	0.363944	chr1	46413802	46414802	1	Gm8326
chr1	46850000	46855000	chr1	46905000	46910000	3.03025	3.13037	0.968018	chr1	46850179	46851179	-1	Gm28151
chr1	46850000	46860000	chr1	46960000	46970000	2.98695	3.76913	0.792476	chr1	46850179	46851179	-1	Gm28151
chr1	51450000	51475000	chr1	51925000	51950000	0.895025	3.95651	0.226216	chr1	51458631	51459631	-1	1700072G22Rik
chr1	51470000	51480000	chr1	52000000	52010000	6.2253	1.99636	3.11832	chr1	51478125	51479125	-1	Nabp1
chr1	52125000	52150000	chr1	52625000	52650000	0.736636	0.692507	1.06372	chr1	52135030	52136030	-1	Gm18301
chr1	52125000	52150000	chr1	52475000	52500000	0.868706	2.00207	0.433903	chr1	52135030	52136030	-1	Gm18301
chr1	52225000	52250000	chr1	52800000	52825000	6.85282	2.32717	2.9447	chr1	52232932	52233932	-1	Gls
chr1	52630000	52635000	chr1	52845000	52850000	7.1647	5.74046	1.24811	chr1	52630003	52631003	1	Nemp2
chr1	53780000	53790000	chr1	53850000	53860000	3.63964	3.81548	0.953914	chr1	53784924	53785924	-1	Stk17b
chr1	55025000	55030000	chr1	55085000	55090000	4.45753	3.98676	1.11809	chr1	55027181	55028181	-1	Sf3b1
chr1	55085000	55090000	chr1	55130000	55135000	3.67788	3.57857	1.02775	chr1	55087432	55088432	1	Hspe1
chr1	55085000	55090000	chr1	55130000	55135000	3.67788	3.57857	1.02775	chr1	55087943	55088943	-1	Hspd1
chr1	55225000	55250000	chr1	55725000	55750000	2.53331	2.2979	1.10244	chr1	55225551	55226551	1	Gm10561
chr1	55225000	55250000	chr1	55725000	55750000	2.53331	2.2979	1.10244	chr1	55226482	55227482	-1	Rftn2
chr1	55225000	55250000	chr1	55725000	55750000	2.53331	2.2979	1.10244	chr1	55236477	55237477	1	Mars2
chr1	55235000	55240000	chr1	55360000	55365000	5.62132	4.49572	1.25037	chr1	55236477	55237477	1	Mars2
chr1	55400000	55425000	chr1	56975000	57000000	7.75335	3.75704	2.06368	chr1	55405221	55406221	1	Plcl1
chr1	55400000	55410000	chr1	55830000	55840000	13.449	7.41012	1.81496	chr1	55405221	55406221	1	Plcl1
chr1	55960000	55970000	chr1	56970000	56980000	22.809	7.33528	3.10949	chr1	55960456	55961456	-1	Gm36986
chr1	56975000	57000000	chr1	63250000	63275000	20.4847	18.8183	1.08855	chr1	56976103	56977103	1	Gm4081
chr1	56975000	57000000	chr1	63250000	63275000	20.4847	18.8183	1.08855	chr1	56978350	56979350	-1	Satb2
chr1	56975000	57000000	chr1	63250000	63275000	20.4847	18.8183	1.08855	chr1	56998975	56999975	-1	Gm23943
chr1	57400000	57425000	chr1	58275000	58300000	12.4503	7.52005	1.65562	chr1	57406801	57407801	-1	Tyw5
chr1	57400000	57425000	chr1	58275000	58300000	12.4503	7.52005	1.65562	chr1	57405628	57406628	1	9430016H08Rik
chr1	57400000	57425000	chr1	58275000	58300000	12.4503	7.52005	1.65562	chr1	57422073	57423073	-1	Gm22371
chr1	57420000	57430000	chr1	58140000	58150000	9.84112	6.6327	1.48373	chr1	57422073	57423073	-1	Gm22371
chr1	58155000	58160000	chr1	58270000	58275000	12.3636	9.10504	1.35788	chr1	58154788	58155788	-1	Gm24548
chr1	58425000	58450000	chr1	59675000	59700000	8.18031	5.11365	1.5997	chr1	58445186	58446186	-1	Ppil3
chr1	58425000	58450000	chr1	59675000	59700000	8.18031	5.11365	1.5997	chr1	58444451	58445451	1	Nif3l1
chr1	58425000	58450000	chr1	58700000	58725000	2.17724	1.3797	1.57805	chr1	58445186	58446186	-1	Ppil3
chr1	58425000	58450000	chr1	58700000	58725000	2.17724	1.3797	1.57805	chr1	58444451	58445451	1	Nif3l1
chr1	58500000	58510000	chr1	58580000	58590000	3.2551	1.42141	2.29006	chr1	58504809	58505809	-1	Orc2
chr1	58500000	58510000	chr1	58580000	58590000	3.2551	1.42141	2.29006	chr1	58504448	58505448	1	Gm15834
chr1	59000000	59010000	chr1	59240000	59250000	2.78371	3.28041	0.848585	chr1	59003239	59004239	-1	Als2cr11b
chr1	59150000	59155000	chr1	59235000	59240000	5.36218	2.94521	1.82064	chr1	59154907	59155907	1	Gm19125
chr1	59150000	59155000	chr1	59235000	59240000	5.36218	2.94521	1.82064	chr1	59150347	59151347	1	Gm29017
chr1	60520000	60530000	chr1	60860000	60870000	6.21268	4.18339	1.48508	chr1	60522766	60523766	-1	Gm11575
chr1	61175000	61200000	chr1	62975000	63000000	24.7042	11.884	2.07878	chr1	61196942	61197942	-1	Gm11591
chr1	61175000	61200000	chr1	62700000	62725000	12.7525	7.58855	1.68049	chr1	61196942	61197942	-1	Gm11591
chr1	61370000	61380000	chr1	62700000	62710000	16.8468	20.6396	0.816239	chr1	61377732	61378732	1	9530026F06Rik
chr1	61375000	61380000	chr1	61770000	61775000	10.5455	4.96942	2.12207	chr1	61377732	61378732	1	9530026F06Rik
chr1	63110000	63120000	chr1	63170000	63180000	2.51865	2.97732	0.845946	chr1	63112378	63113378	1	Ino80dos
chr1	63110000	63120000	chr1	63170000	63180000	2.51865	2.97732	0.845946	chr1	63116418	63117418	1	Gm20342
chr1	63110000	63120000	chr1	63170000	63180000	2.51865	2.97732	0.845946	chr1	63114367	63115367	-1	Ino80d
chr1	63650000	63675000	chr1	64700000	64725000	4.34273	3.67535	1.18158	chr1	63670768	63671768	1	Gm12748
chr1	63650000	63675000	chr1	65000000	65025000	3.11746	9.30504	0.335029	chr1	63670768	63671768	1	Gm12748
chr1	64120000	64130000	chr1	64190000	64200000	3.94628	1.20558	3.27336	chr1	64121982	64122982	-1	Klf7
chr1	64120000	64125000	chr1	64305000	64310000	8.48289	3.73574	2.27074	chr1	64121982	64122982	-1	Klf7
chr1	64120000	64130000	chr1	64530000	64540000	7.88381	6.45061	1.22218	chr1	64121982	64122982	-1	Klf7
chr1	64300000	64310000	chr1	64530000	64540000	3.26392	3.01282	1.08334	chr1	64302743	64303743	-1	Gm28981
chr1	64525000	64550000	chr1	65175000	65200000	4.26327	3.78715	1.12572	chr1	64531945	64532945	1	Creb1
chr1	64530000	64540000	chr1	64690000	64700000	2.88973	2.32485	1.24297	chr1	64531945	64532945	1	Creb1
chr1	64530000	64540000	chr1	64610000	64620000	1.28732	1.33338	0.965461	chr1	64531945	64532945	1	Creb1
chr1	65175000	65200000	chr1	71550000	71575000	20.3407	11.9943	1.69586	chr1	65186200	65187200	-1	Idh1
chr1	65175000	65200000	chr1	71550000	71575000	20.3407	11.9943	1.69586	chr1	65185983	65186983	1	Pikfyve
chr1	65175000	65200000	chr1	66700000	66725000	12.1194	11.5065	1.05327	chr1	65186200	65187200	-1	Idh1
chr1	65175000	65200000	chr1	66700000	66725000	12.1194	11.5065	1.05327	chr1	65185983	65186983	1	Pikfyve
chr1	71100000	71125000	chr1	71550000	71575000	6.46282	2.00845	3.21782	chr1	71102846	71103846	-1	Bard1
chr1	71550000	71575000	chr1	72700000	72725000	3.47283	3.21001	1.08188	chr1	71556450	71557450	1	Atic
chr1	72240000	72250000	chr1	72300000	72310000	1.51218	1.39278	1.08572	chr1	72243513	72244513	1	Gm24497
chr1	72300000	72325000	chr1	72700000	72725000	3.94258	3.78617	1.04131	chr1	72306721	72307721	1	Xrcc5
chr1	72300000	72310000	chr1	72580000	72590000	3.0424	3.63735	0.836434	chr1	72306721	72307721	1	Xrcc5
chr1	72300000	72325000	chr1	72850000	72875000	3.00273	3.94158	0.76181	chr1	72306721	72307721	1	Xrcc5
chr1	72575000	72600000	chr1	72850000	72875000	0.935361	0.913592	1.02383	chr1	72582551	72583551	1	Smarcal1
chr1	72580000	72585000	chr1	72710000	72715000	3.22782	2.62452	1.22987	chr1	72582551	72583551	1	Smarcal1
chr1	72870000	72880000	chr1	73270000	73280000	7.89863	2.34505	3.36821	chr1	72874584	72875584	-1	Igfbp5
chr1	72870000	72875000	chr1	73825000	73830000	30.5685	21.3043	1.43485	chr1	72874584	72875584	-1	Igfbp5
chr1	74280000	74290000	chr1	74450000	74460000	4.12981	3.47453	1.1886	chr1	74280461	74281461	1	Gm28364
chr1	74280000	74290000	chr1	74450000	74460000	4.12981	3.47453	1.1886	chr1	74287560	74288560	-1	Gm37503
chr1	74280000	74290000	chr1	74450000	74460000	4.12981	3.47453	1.1886	chr1	74284438	74285438	-1	Aamp
chr1	74280000	74290000	chr1	74450000	74460000	4.12981	3.47453	1.1886	chr1	74284230	74285230	1	Pnkd
chr1	74285000	74290000	chr1	74390000	74395000	7.04855	6.18261	1.14006	chr1	74287560	74288560	-1	Gm37503
chr1	74285000	74290000	chr1	74390000	74395000	7.04855	6.18261	1.14006	chr1	74284438	74285438	-1	Aamp
chr1	74285000	74290000	chr1	74390000	74395000	7.04855	6.18261	1.14006	chr1	74284230	74285230	1	Pnkd
chr1	74505000	74510000	chr1	74815000	74820000	5.48934	0.668953	8.20587	chr1	74505358	74506358	1	Cnot9
chr1	74505000	74510000	chr1	74585000	74590000	3.85041	3.64689	1.05581	chr1	74505358	74506358	1	Cnot9
chr1	74580000	74590000	chr1	75310000	75320000	3.70185	5.32995	0.694537	chr1	74587946	74588946	-1	Zfp142
chr1	74580000	74590000	chr1	75310000	75320000	3.70185	5.32995	0.694537	chr1	74587589	74588589	1	Bcs1l
chr1	74580000	74590000	chr1	75310000	75320000	3.70185	5.32995	0.694537	chr1	74586672	74587672	-1	Gm25035
chr1	74950000	74955000	chr1	75015000	75020000	5.51356	4.10188	1.34416	chr1	74951372	74952372	-1	Ihh
chr1	74950000	74955000	chr1	75015000	75020000	5.51356	4.10188	1.34416	chr1	74953552	74954552	1	Gm37744
chr1	75180000	75185000	chr1	75215000	75220000	2.94164	2.84464	1.0341	chr1	75184846	75185846	-1	Gm29253
chr1	75180000	75185000	chr1	75215000	75220000	2.94164	2.84464	1.0341	chr1	75180092	75181092	-1	Abcb6
chr1	75390000	75400000	chr1	75460000	75470000	2.45665	3.04587	0.80655	chr1	75396063	75397063	-1	Gm15178
chr1	78450000	78475000	chr1	80525000	80550000	12.6308	17.6158	0.717012	chr1	78466626	78467626	-1	4833412K13Rik
chr1	79775000	79800000	chr1	80500000	80525000	6.00493	4.17338	1.43887	chr1	79775843	79776843	-1	Wdfy1
chr1	79775000	79800000	chr1	80500000	80525000	6.00493	4.17338	1.43887	chr1	79775318	79776318	1	Mrpl44
chr1	80175000	80200000	chr1	80400000	80425000	3.63045	2.94367	1.23331	chr1	80184019	80185019	1	9830004L10Rik
chr1	80180000	80185000	chr1	80510000	80515000	17.1934	10.9401	1.5716	chr1	80184019	80185019	1	9830004L10Rik
chr1	80250000	80275000	chr1	80500000	80525000	3.62797	0.990874	3.66139	chr1	80255897	80256897	-1	Gm37932
chr1	80670000	80680000	chr1	80720000	80730000	2.57235	2.84003	0.905746	chr1	80669264	80670264	-1	Gm37645
chr1	83060000	83070000	chr1	83180000	83190000	2.01539	0.440936	4.5707	chr1	83059078	83060078	-1	A030005K14Rik
chr1	83060000	83070000	chr1	83180000	83190000	2.01539	0.440936	4.5707	chr1	83060230	83061230	1	Krtap28-13
chr1	83060000	83070000	chr1	83180000	83190000	2.01539	0.440936	4.5707	chr1	83066402	83067402	1	Gm29518
chr1	85075000	85100000	chr1	85575000	85600000	19.8636	7.55617	2.6288	chr1	85079936	85080936	-1	Gm18342
chr1	85075000	85100000	chr1	85575000	85600000	19.8636	7.55617	2.6288	chr1	85099464	85100464	1	Gm10553
chr1	86150000	86175000	chr1	86525000	86550000	1.37814	1.27631	1.07978	chr1	86154080	86155080	1	Armc9
chr1	87540000	87550000	chr1	87660000	87670000	3.91082	5.25822	0.743753	chr1	87544392	87545392	-1	Gm6153
chr1	87750000	87775000	chr1	88275000	88300000	3.68689	3.32439	1.10904	chr1	87755170	87756170	1	Atg16l1
chr1	88000000	88010000	chr1	88280000	88290000	2.44857	1.77113	1.38249	chr1	88008251	88009251	-1	Usp40
chr1	88150000	88155000	chr1	88290000	88295000	5.7855	3.33644	1.73404	chr1	88150338	88151338	1	Gm15374
chr1	88150000	88155000	chr1	88290000	88295000	5.7855	3.33644	1.73404	chr1	88153088	88154088	1	Gm15371
chr1	88400000	88425000	chr1	89175000	89200000	6.13176	6.48181	0.945994	chr1	88406261	88407261	1	Spp2
chr1	88455000	88460000	chr1	88705000	88710000	17.5808	15.2179	1.15527	chr1	88458983	88459983	1	Gm28888
chr1	88755000	88760000	chr1	89195000	89200000	27.8313	15.9852	1.74107	chr1	88754190	88755190	1	Platr5
chr1	90600000	90625000	chr1	91100000	91125000	3.76374	0.748175	5.03056	chr1	90602281	90603281	1	Cops8
chr1	90970000	90980000	chr1	91100000	91110000	8.90705	8.30826	1.07207	chr1	90969361	90970361	-1	Rab17
chr1	90970000	90980000	chr1	91100000	91110000	8.90705	8.30826	1.07207	chr1	90974960	90975960	-1	Gm28199
chr1	91175000	91180000	chr1	91210000	91215000	3.42943	3.80941	0.900251	chr1	91179122	91180122	1	Ramp1
chr1	91250000	91255000	chr1	91295000	91300000	3.09811	2.13144	1.45353	chr1	91249604	91250604	1	Ube2f
chr1	91525000	91550000	chr1	92450000	92475000	7.56712	5.30586	1.42618	chr1	91539844	91540844	1	Asb1
chr1	91900000	91925000	chr1	92600000	92625000	2.20384	5.85617	0.376328	chr1	91915560	91916560	1	Gm37600
chr1	92500000	92525000	chr1	92825000	92850000	2.83962	0.997426	2.84694	chr1	92518361	92519361	-1	Olfr1414
chr1	92610000	92620000	chr1	92830000	92840000	5.50662	4.04934	1.35988	chr1	92617088	92618088	1	Olfr12
chr1	92645000	92650000	chr1	92830000	92835000	7.66516	4.97518	1.54068	chr1	92648541	92649541	-1	Otos
chr1	93630000	93640000	chr1	93750000	93760000	3.3608	1.37711	2.44047	chr1	93634493	93635493	1	Gm28536
chr1	93630000	93635000	chr1	93665000	93670000	2.69808	1.88717	1.4297	chr1	93634493	93635493	1	Gm28536
chr1	93750000	93755000	chr1	93800000	93805000	2.90734	2.98015	0.975569	chr1	93750800	93751800	1	Atg4b
chr1	93750000	93755000	chr1	93800000	93805000	2.90734	2.98015	0.975569	chr1	93754564	93755564	-1	Thap4
chr1	93820000	93830000	chr1	94070000	94080000	0.760055	1.90749	0.398458	chr1	93824209	93825209	1	D2hgdh
chr1	93900000	93925000	chr1	94075000	94100000	5.208	NaN	#VALUE!	chr1	93905544	93906544	1	Gm18666
chr1	93900000	93925000	chr1	94075000	94100000	5.208	NaN	#VALUE!	chr1	93917611	93918611	1	Gm9994
chr1	93975000	94000000	chr1	94075000	94100000	NaN	8.9735	#VALUE!	chr1	93974653	93975653	1	Gm7889
chr1	93975000	94000000	chr1	94075000	94100000	NaN	8.9735	#VALUE!	chr1	93989809	93990809	1	Gm6086
chr1	95310000	95320000	chr1	95740000	95750000	8.25725	3.53381	2.33664	chr1	95312923	95313923	1	Fam174a
chr1	95310000	95315000	chr1	95665000	95670000	11.5699	8.81298	1.31282	chr1	95312923	95313923	1	Fam174a
chr1	105650000	105675000	chr1	106750000	106775000	8.59316	4.06952	2.11159	chr1	105663377	105664377	-1	Pign
chr1	105650000	105675000	chr1	106750000	106775000	8.59316	4.06952	2.11159	chr1	105663161	105664161	1	2310035C23Rik
chr1	105660000	105670000	chr1	105990000	106000000	5.5347	1.29555	4.27208	chr1	105663377	105664377	-1	Pign
chr1	105660000	105670000	chr1	105990000	106000000	5.5347	1.29555	4.27208	chr1	105663161	105664161	1	2310035C23Rik
chr1	105890000	105895000	chr1	106395000	106400000	12.0337	10.3464	1.16309	chr1	105890712	105891712	-1	Gm37779
chr1	105890000	105895000	chr1	106035000	106040000	9.4396	11.191	0.843499	chr1	105890712	105891712	-1	Gm37779
chr1	105975000	106000000	chr1	106700000	106725000	2.95498	4.171	0.70846	chr1	105989982	105990982	-1	Gm7160
chr1	105975000	106000000	chr1	106700000	106725000	2.95498	4.171	0.70846	chr1	105989706	105990706	1	Zcchc2
chr1	105990000	105995000	chr1	106035000	106040000	2.71768	1.61722	1.68047	chr1	105989982	105990982	-1	Gm7160
chr1	105990000	105995000	chr1	106035000	106040000	2.71768	1.61722	1.68047	chr1	105989706	105990706	1	Zcchc2
chr1	105990000	106000000	chr1	106170000	106180000	3.49597	3.81119	0.917293	chr1	105989982	105990982	-1	Gm7160
chr1	105990000	106000000	chr1	106170000	106180000	3.49597	3.81119	0.917293	chr1	105989706	105990706	1	Zcchc2
chr1	106170000	106175000	chr1	106395000	106400000	7.19655	4.81507	1.49459	chr1	106171224	106172224	-1	Gm20753
chr1	106170000	106175000	chr1	106395000	106400000	7.19655	4.81507	1.49459	chr1	106171052	106172052	1	Phlpp1
chr1	107125000	107150000	chr1	107475000	107500000	6.92823	5.11226	1.35522	chr1	107138269	107139269	-1	Gm15388
chr1	118300000	118325000	chr1	120100000	120125000	8.95688	8.27879	1.08191	chr1	118311439	118312439	-1	Tsn
chr1	118300000	118325000	chr1	120100000	120125000	8.95688	8.27879	1.08191	chr1	118321139	118322139	1	Nifk
chr1	118320000	118325000	chr1	118475000	118480000	6.30948	5.11382	1.23381	chr1	118321139	118322139	1	Nifk
chr1	118320000	118325000	chr1	118385000	118390000	3.22824	2.66461	1.21153	chr1	118321139	118322139	1	Nifk
chr1	118385000	118390000	chr1	118460000	118465000	4.27911	2.37205	1.80397	chr1	118388358	118389358	1	Clasp1
chr1	119500000	119510000	chr1	119830000	119840000	2.34381	2.26667	1.03403	chr1	119504494	119505494	-1	Ralb
chr1	119810000	119820000	chr1	119890000	119900000	1.94154	1.58181	1.22741	chr1	119817063	119818063	1	Gm8338
chr1	119835000	119840000	chr1	119910000	119915000	3.63954	3.04349	1.19585	chr1	119837313	119838313	-1	Ptpn4
chr1	120600000	120625000	chr1	121550000	121575000	4.49338	2.99053	1.50254	chr1	120621040	120622040	1	2610027F03Rik
chr1	120600000	120625000	chr1	121550000	121575000	4.49338	2.99053	1.50254	chr1	120601718	120602718	1	En1
chr1	120600000	120625000	chr1	121425000	121450000	6.69439	5.44075	1.23042	chr1	120621040	120622040	1	2610027F03Rik
chr1	120600000	120625000	chr1	121425000	121450000	6.69439	5.44075	1.23042	chr1	120601718	120602718	1	En1
chr1	121325000	121330000	chr1	121430000	121435000	4.68552	3.49922	1.33902	chr1	121327392	121328392	1	Gm37174
chr1	121430000	121435000	chr1	121565000	121570000	4.89569	3.74688	1.3066	chr1	121430349	121431349	1	Ccdc93
chr1	125435000	125440000	chr1	125470000	125475000	2.61628	2.88861	0.905723	chr1	125435427	125436427	-1	Actr3
chr1	127200000	127225000	chr1	127300000	127325000	3.13408	2.43862	1.28518	chr1	127204315	127205315	1	Mgat5
chr1	127200000	127205000	chr1	127455000	127460000	9.73222	7.75544	1.25489	chr1	127204315	127205315	1	Mgat5
chr1	127205000	127210000	chr1	127240000	127245000	3.14395	2.6052	1.2068	chr1	127204315	127205315	1	Mgat5
chr1	127670000	127680000	chr1	127770000	127780000	2.092	0.994084	2.10445	chr1	127679248	127680248	-1	Tmem163
chr1	128100000	128110000	chr1	128240000	128250000	3.77661	4.04213	0.934313	chr1	128101170	128102170	-1	Gm38026
chr1	128100000	128110000	chr1	128240000	128250000	3.77661	4.04213	0.934313	chr1	128102747	128103747	-1	Zranb3
chr1	128100000	128110000	chr1	128240000	128250000	3.77661	4.04213	0.934313	chr1	128102601	128103601	1	R3hdm1
chr1	128350000	128375000	chr1	150375000	150400000	32.5186	55.5338	0.585563	chr1	128359364	128360364	-1	Mcm6
chr1	128590000	128595000	chr1	128830000	128835000	7.86585	7.69475	1.02224	chr1	128591993	128592993	-1	Cxcr4
chr1	129825000	129850000	chr1	130350000	130375000	5.06862	2.39171	2.11924	chr1	129832448	129833448	1	Gm37479
chr1	132005000	132010000	chr1	132095000	132100000	6.12269	4.18262	1.46384	chr1	132006907	132007907	1	Elk4
chr1	132065000	132070000	chr1	132105000	132110000	3.69071	2.76219	1.33615	chr1	132067762	132068762	-1	Mfsd4a
chr1	133045000	133050000	chr1	133085000	133090000	6.44776	4.86999	1.32398	chr1	133044967	133045967	1	Pik3c2b
chr1	133310000	133315000	chr1	133610000	133615000	15.1041	9.49766	1.5903	chr1	133309100	133310100	1	Golt1a
chr1	133310000	133315000	chr1	133610000	133615000	15.1041	9.49766	1.5903	chr1	133309127	133310127	1	Kiss1
chr1	133310000	133315000	chr1	133610000	133615000	15.1041	9.49766	1.5903	chr1	133309127	133310127	1	Gm28040
chr1	133310000	133315000	chr1	133350000	133355000	4.45045	3.48565	1.27679	chr1	133309100	133310100	1	Golt1a
chr1	133310000	133315000	chr1	133350000	133355000	4.45045	3.48565	1.27679	chr1	133309127	133310127	1	Kiss1
chr1	133310000	133315000	chr1	133350000	133355000	4.45045	3.48565	1.27679	chr1	133309127	133310127	1	Gm28040
chr1	133800000	133805000	chr1	133890000	133895000	7.08346	4.62443	1.53175	chr1	133800741	133801741	-1	Atp2b4
chr1	134360000	134370000	chr1	134600000	134610000	4.13489	1.42997	2.89158	chr1	134361679	134362679	-1	Tmem183a
chr1	134360000	134370000	chr1	134450000	134460000	4.63194	4.08691	1.13336	chr1	134361679	134362679	-1	Tmem183a
chr1	134360000	134370000	chr1	134410000	134420000	2.67477	3.43115	0.779556	chr1	134361679	134362679	-1	Tmem183a
chr1	135150000	135160000	chr1	135370000	135380000	6.77634	4.32755	1.56586	chr1	135150466	135151466	-1	Gm26280
chr1	135150000	135160000	chr1	135370000	135380000	6.77634	4.32755	1.56586	chr1	135152263	135153263	1	Gm15445
chr1	135715000	135720000	chr1	135750000	135755000	4.6618	4.67058	0.99812	chr1	135719361	135720361	1	Csrp1
chr1	135720000	135725000	chr1	135780000	135785000	4.66178	4.00798	1.16313	chr1	135719361	135720361	1	Csrp1
chr1	135865000	135870000	chr1	135940000	135945000	5.40219	4.19021	1.28924	chr1	135869082	135870082	1	Gm28883
chr1	136110000	136120000	chr1	136170000	136180000	3.21272	3.02608	1.06168	chr1	136119522	136120522	-1	Gm37759
chr1	136110000	136120000	chr1	136210000	136220000	4.24398	4.41227	0.961859	chr1	136119522	136120522	-1	Gm37759
chr1	136525000	136550000	chr1	137225000	137250000	3.09135	2.03759	1.51716	chr1	136540905	136541905	1	Gm37799
chr1	138840000	138850000	chr1	138960000	138970000	2.39369	2.01618	1.18724	chr1	138848277	138849277	-1	Lhx9
chr1	139450000	139475000	chr1	150425000	150450000	36.9553	49.6752	0.74394	chr1	139454072	139455072	1	Aspm
chr1	143700000	143705000	chr1	143735000	143740000	4.04283	3.10334	1.30273	chr1	143702593	143703593	-1	Cdc73
chr1	143775000	143800000	chr1	144750000	144775000	3.83596	2.12762	1.80293	chr1	143776768	143777768	-1	Trove2
chr1	143775000	143800000	chr1	144750000	144775000	3.83596	2.12762	1.80293	chr1	143776572	143777572	1	Uchl5
chr1	143775000	143800000	chr1	144750000	144775000	3.83596	2.12762	1.80293	chr1	143776942	143777942	1	Gm29170
chr1	143775000	143800000	chr1	144750000	144775000	3.83596	2.12762	1.80293	chr1	143778228	143779228	1	Gm25663
chr1	144000000	144005000	chr1	144245000	144250000	8.10605	5.57383	1.45431	chr1	144003861	144004861	-1	Rgs2
chr1	144000000	144025000	chr1	144325000	144350000	3.23673	2.28556	1.41616	chr1	144003861	144004861	-1	Rgs2
chr1	144240000	144250000	chr1	144370000	144380000	1.15681	3.87493	0.298538	chr1	144248942	144249942	-1	Rgs1
chr1	144245000	144250000	chr1	144330000	144335000	6.60638	6.46764	1.02145	chr1	144248942	144249942	-1	Rgs1
chr1	144310000	144320000	chr1	144770000	144780000	5.69338	2.62392	2.1698	chr1	144312136	144313136	-1	Gm7266
chr1	150525000	150550000	chr1	151000000	151025000	1.64871	2.69709	0.611292	chr1	150548617	150549617	1	Ska2l-ps
chr1	151075000	151080000	chr1	151340000	151345000	12.6961	11.4703	1.10687	chr1	151079750	151080750	1	Gm37671
chr1	151080000	151090000	chr1	151170000	151180000	1.88669	2.16392	0.871882	chr1	151079750	151080750	1	Gm37671
chr1	151425000	151450000	chr1	153450000	153475000	3.35879	4.99645	0.672235	chr1	151428155	151429155	-1	Swt1
chr1	151425000	151450000	chr1	153450000	153475000	3.35879	4.99645	0.672235	chr1	151427842	151428842	1	Trmt1l
chr1	151425000	151450000	chr1	153450000	153475000	3.35879	4.99645	0.672235	chr1	151444605	151445605	1	Gm37893
chr1	151425000	151450000	chr1	153450000	153475000	3.35879	4.99645	0.672235	chr1	151441693	151442693	1	Mir7682
chr1	151490000	151500000	chr1	151700000	151710000	5.16723	4.22626	1.22265	chr1	151499285	151500285	-1	Gm36527
chr1	152775000	152800000	chr1	153075000	153100000	1.39481	1.89979	0.734194	chr1	152799494	152800494	1	Ncf2
chr1	153485000	153490000	chr1	153745000	153750000	8.86426	9.39288	0.943722	chr1	153487360	153488360	-1	Dhx9
chr1	153550000	153560000	chr1	153840000	153850000	5.82584	4.50205	1.29404	chr1	153549745	153550745	-1	Npl
chr1	153550000	153575000	chr1	154175000	154200000	4.21248	6.9481	0.606278	chr1	153549745	153550745	-1	Npl
chr1	153890000	153895000	chr1	154180000	154185000	18.8916	16.2309	1.16392	chr1	153891997	153892997	-1	Gm38352
chr1	153890000	153895000	chr1	154180000	154185000	18.8916	16.2309	1.16392	chr1	153891042	153892042	1	Teddm1a
chr1	153895000	153900000	chr1	154030000	154035000	7.63144	5.15687	1.47986	chr1	153899928	153900928	-1	Teddm2
chr1	153895000	153900000	chr1	154030000	154035000	7.63144	5.15687	1.47986	chr1	153899244	153900244	1	Glul
chr1	153895000	153900000	chr1	154030000	154035000	7.63144	5.15687	1.47986	chr1	153899226	153900226	1	Mir8114
chr1	153895000	153900000	chr1	154120000	154125000	10.4276	11.1919	0.931709	chr1	153899928	153900928	-1	Teddm2
chr1	153895000	153900000	chr1	154120000	154125000	10.4276	11.1919	0.931709	chr1	153899244	153900244	1	Glul
chr1	153895000	153900000	chr1	154120000	154125000	10.4276	11.1919	0.931709	chr1	153899226	153900226	1	Mir8114
chr1	155025000	155050000	chr1	155525000	155550000	2.13711	2.8728	0.743913	chr1	155031039	155032039	1	Gm29441
chr1	155055000	155060000	chr1	155095000	155100000	5.20985	5.72105	0.910645	chr1	155056879	155057879	-1	Gm29282
chr1	155095000	155100000	chr1	155140000	155145000	3.83978	2.35062	1.63352	chr1	155099336	155100336	-1	Ier5
chr1	155970000	155975000	chr1	156040000	156045000	3.1462	3.4413	0.914247	chr1	155972955	155973955	-1	Cep350
chr1	155970000	155975000	chr1	156040000	156045000	3.1462	3.4413	0.914247	chr1	155972618	155973618	1	Gm9694
chr1	156275000	156300000	chr1	156400000	156425000	2.30351	0.596155	3.86394	chr1	156290447	156291447	-1	A430050A11Rik
chr1	156420000	156425000	chr1	156470000	156475000	2.98525	2.32097	1.28621	chr1	156420859	156421859	-1	Axdnd1
chr1	156550000	156560000	chr1	156610000	156620000	1.85046	2.02361	0.914436	chr1	156558086	156559086	1	Abl2
chr1	156675000	156680000	chr1	156715000	156720000	3.08207	1.4003	2.201	chr1	156674056	156675056	-1	Tor3a
chr1	156675000	156680000	chr1	156715000	156720000	3.08207	1.4003	2.201	chr1	156677845	156678845	1	Gm19918
chr1	157110000	157120000	chr1	157530000	157540000	3.91326	1.86047	2.10337	chr1	157118248	157119248	1	Gm30694
chr1	159375000	159400000	chr1	160050000	160075000	2.41103	1.12774	2.13794	chr1	159377704	159378704	1	Gm31256
chr1	159375000	159400000	chr1	159775000	159800000	2.98302	2.61696	1.13988	chr1	159377704	159378704	1	Gm31256
chr1	160190000	160200000	chr1	160370000	160380000	3.7723	4.30411	0.876441	chr1	160194515	160195515	1	Mrps14
chr1	160200000	160225000	chr1	160900000	160925000	5.18652	1.62168	3.19825	chr1	160212575	160213575	-1	Cacybp
chr1	160200000	160225000	chr1	160900000	160925000	5.18652	1.62168	3.19825	chr1	160212243	160213243	1	4933417C20Rik
chr1	160750000	160760000	chr1	160860000	160870000	2.96589	1.27296	2.32992	chr1	160754987	160755987	1	Gm38126
chr1	161035000	161040000	chr1	161245000	161250000	5.03162	2.29605	2.19143	chr1	161034549	161035549	-1	Zbtb37
chr1	161035000	161040000	chr1	161245000	161250000	5.03162	2.29605	2.19143	chr1	161036656	161037656	1	Mir5117
chr1	161035000	161040000	chr1	161245000	161250000	5.03162	2.29605	2.19143	chr1	161035150	161036150	1	Gm22489
chr1	161035000	161040000	chr1	161245000	161250000	5.03162	2.29605	2.19143	chr1	161036901	161037901	1	Snord80
chr1	161035000	161040000	chr1	161245000	161250000	5.03162	2.29605	2.19143	chr1	161035357	161036357	1	Gm22357
chr1	161035000	161040000	chr1	161245000	161250000	5.03162	2.29605	2.19143	chr1	161035982	161036982	1	Gm23212
chr1	161035000	161040000	chr1	161245000	161250000	5.03162	2.29605	2.19143	chr1	161034694	161035694	1	Gm26224
chr1	161035000	161040000	chr1	161245000	161250000	5.03162	2.29605	2.19143	chr1	161036284	161037284	1	Snord78
chr1	161035000	161040000	chr1	161245000	161250000	5.03162	2.29605	2.19143	chr1	161036904	161037904	1	Snord80
chr1	161035000	161040000	chr1	161245000	161250000	5.03162	2.29605	2.19143	chr1	161039920	161040920	1	Gm37634
chr1	161035000	161040000	chr1	161245000	161250000	5.03162	2.29605	2.19143	chr1	161037382	161038382	1	Snord47
chr1	161035000	161040000	chr1	161245000	161250000	5.03162	2.29605	2.19143	chr1	161037608	161038608	1	Gm25789
chr1	161875000	161880000	chr1	161960000	161965000	5.48679	3.05147	1.79808	chr1	161876382	161877382	-1	Suco
chr1	162000000	162005000	chr1	162310000	162315000	15.6192	12.4952	1.25002	chr1	162004269	162005269	1	2810442N19Rik
chr1	162725000	162750000	chr1	163925000	163950000	3.53637	3.50379	1.0093	chr1	162740256	162741256	-1	Prrc2c
chr1	162875000	162900000	chr1	163900000	163925000	2.64496	5.15999	0.512591	chr1	162898426	162899426	-1	Fmo2
chr1	162895000	162900000	chr1	163070000	163075000	9.45494	9.22101	1.02537	chr1	162898426	162899426	-1	Fmo2
chr1	164300000	164325000	chr1	165450000	165475000	4.74876	3.58761	1.32366	chr1	164303421	164304421	1	Nme7
chr1	164300000	164325000	chr1	165450000	165475000	4.74876	3.58761	1.32366	chr1	164307189	164308189	-1	Blzf1
chr1	164890000	164900000	chr1	165120000	165130000	4.66634	1.63774	2.84925	chr1	164899291	164900291	-1	Gm32569
chr1	165230000	165240000	chr1	165460000	165470000	5.13768	2.44308	2.10295	chr1	165236696	165237696	-1	Tiprl
chr1	165230000	165240000	chr1	165460000	165470000	5.13768	2.44308	2.10295	chr1	165234825	165235825	-1	Gm38190
chr1	165580000	165590000	chr1	165630000	165640000	2.90007	2.79194	1.03873	chr1	165584483	165585483	1	Gm38210
chr1	165580000	165585000	chr1	165735000	165740000	6.16849	6.12496	1.00711	chr1	165584483	165585483	1	Gm38210
chr1	165770000	165780000	chr1	165980000	165990000	3.0861	1.86199	1.65742	chr1	165776855	165777855	-1	Gm36972
chr1	165775000	165780000	chr1	166150000	166155000	28.5189	22.4893	1.26811	chr1	165776855	165777855	-1	Gm36972
chr1	165775000	165780000	chr1	165855000	165860000	4.68177	3.84521	1.21756	chr1	165776855	165777855	-1	Gm36972
chr1	165775000	165800000	chr1	166325000	166350000	4.06074	3.9063	1.03954	chr1	165776855	165777855	-1	Gm36972
chr1	165775000	165800000	chr1	166325000	166350000	4.06074	3.9063	1.03954	chr1	165787981	165788981	1	Cd247
chr1	165775000	165800000	chr1	166325000	166350000	4.06074	3.9063	1.03954	chr1	165780375	165781375	1	Gm16565
chr1	165775000	165800000	chr1	166325000	166350000	4.06074	3.9063	1.03954	chr1	165785651	165786651	-1	Gm24808
chr1	166000000	166025000	chr1	167250000	167275000	7.27243	3.65597	1.9892	chr1	166002378	166003378	-1	Pou2f1
chr1	166000000	166025000	chr1	167250000	167275000	7.27243	3.65597	1.9892	chr1	166002260	166003260	1	Gm26665
chr1	166000000	166005000	chr1	166150000	166155000	6.89755	5.73743	1.2022	chr1	166002378	166003378	-1	Pou2f1
chr1	166000000	166005000	chr1	166150000	166155000	6.89755	5.73743	1.2022	chr1	166002260	166003260	1	Gm26665
chr1	166425000	166450000	chr1	167200000	167225000	7.5985	3.63063	2.09289	chr1	166431575	166432575	-1	Gm16418
chr1	166425000	166450000	chr1	167200000	167225000	7.5985	3.63063	2.09289	chr1	166448857	166449857	-1	Gm33354
chr1	169530000	169540000	chr1	169930000	169940000	3.05802	12.5975	0.242748	chr1	169531164	169532164	-1	Nuf2
chr1	169950000	169975000	chr1	170125000	170150000	1.6499	1.49581	1.10302	chr1	169968941	169969941	-1	Hsd17b7
chr1	169950000	169975000	chr1	170125000	170150000	1.6499	1.49581	1.10302	chr1	169968709	169969709	1	3110045C21Rik
chr1	170175000	170180000	chr1	170210000	170215000	2.59964	2.17718	1.19404	chr1	170174657	170175657	-1	Uap1
chr1	170175000	170180000	chr1	170210000	170215000	2.59964	2.17718	1.19404	chr1	170174480	170175480	1	Gm37748
chr1	170175000	170180000	chr1	170210000	170215000	2.59964	2.17718	1.19404	chr1	170177472	170178472	-1	Gm37502
chr1	170275000	170300000	chr1	170825000	170850000	3.29243	3.08781	1.06627	chr1	170276620	170277620	1	Sh2d1b1
chr1	170875000	170900000	chr1	171250000	171275000	2.46938	0.724577	3.40803	chr1	170885240	170886240	-1	Dusp12
chr1	170875000	170900000	chr1	171250000	171275000	2.46938	0.724577	3.40803	chr1	170884365	170885365	1	Gm26620
chr1	171110000	171120000	chr1	171350000	171360000	4.73893	5.72983	0.827063	chr1	171113218	171114218	1	Cfap126
chr1	171285000	171290000	chr1	171325000	171330000	3.20657	1.45292	2.20699	chr1	171287691	171288691	-1	Usp21
chr1	171360000	171365000	chr1	171475000	171480000	7.77701	8.19943	0.948481	chr1	171360498	171361498	-1	Klhdc9
chr1	171360000	171365000	chr1	171475000	171480000	7.77701	8.19943	0.948481	chr1	171362162	171363162	1	Gm37097
chr1	171410000	171420000	chr1	171460000	171470000	2.58083	2.42709	1.06334	chr1	171410613	171411613	1	Usf1
chr1	171410000	171420000	chr1	171460000	171470000	2.58083	2.42709	1.06334	chr1	171418172	171419172	1	Tstd1
chr1	172050000	172060000	chr1	172350000	172360000	7.42928	6.4069	1.15957	chr1	172057273	172058273	-1	Nhlh1
chr1	172145000	172150000	chr1	172310000	172315000	9.96926	7.50705	1.32799	chr1	172144601	172145601	-1	Gm10171
chr1	172145000	172150000	chr1	172310000	172315000	9.96926	7.50705	1.32799	chr1	172147384	172148384	1	Dcaf8
chr1	172200000	172225000	chr1	172300000	172325000	2.61057	2.30027	1.1349	chr1	172206504	172207504	-1	Pea15a
chr1	172200000	172225000	chr1	172300000	172325000	2.61057	2.30027	1.1349	chr1	172219568	172220568	-1	Casq1
chr1	172200000	172225000	chr1	172300000	172325000	2.61057	2.30027	1.1349	chr1	172212321	172213321	1	Gm17224
chr1	172600000	172625000	chr1	173375000	173400000	2.67285	3.68032	0.726254	chr1	172602251	172603251	-1	Fcrl6
chr1	175620000	175625000	chr1	175690000	175695000	3.96455	3.23069	1.22715	chr1	175619681	175620681	1	Kmo
chr1	175690000	175695000	chr1	175880000	175885000	7.06291	5.06128	1.39548	chr1	175692601	175693601	-1	Chml
chr1	175690000	175695000	chr1	175880000	175885000	7.06291	5.06128	1.39548	chr1	175692476	175693476	-1	Opn3
chr1	176810000	176820000	chr1	177250000	177260000	5.26372	3.04345	1.72952	chr1	176813767	176814767	-1	Cep170
chr1	176810000	176820000	chr1	177250000	177260000	5.26372	3.04345	1.72952	chr1	176813960	176814960	1	Sdccag8
chr1	176870000	176880000	chr1	177680000	177690000	7.31636	6.41546	1.14043	chr1	176879134	176880134	1	Gm25993
chr1	176875000	176900000	chr1	177175000	177200000	4.3591	4.24993	1.02569	chr1	176879134	176880134	1	Gm25993
chr1	176875000	176900000	chr1	177175000	177200000	4.3591	4.24993	1.02569	chr1	176888807	176889807	1	Gm37490
chr1	176875000	176900000	chr1	177175000	177200000	4.3591	4.24993	1.02569	chr1	176880871	176881871	1	Gm37246
chr1	176875000	176900000	chr1	177400000	177425000	1.44697	1.42062	1.01855	chr1	176879134	176880134	1	Gm25993
chr1	176875000	176900000	chr1	177400000	177425000	1.44697	1.42062	1.01855	chr1	176888807	176889807	1	Gm37490
chr1	176875000	176900000	chr1	177400000	177425000	1.44697	1.42062	1.01855	chr1	176880871	176881871	1	Gm37246
chr1	177255000	177260000	chr1	177795000	177800000	12.0091	5.96917	2.01186	chr1	177257903	177258903	-1	Akt3
chr1	177440000	177450000	chr1	177490000	177500000	2.27957	2.73592	0.833198	chr1	177441651	177442651	1	Zbtb18
chr1	177440000	177450000	chr1	177490000	177500000	2.27957	2.73592	0.833198	chr1	177442970	177443970	-1	Gm26801
chr1	177790000	177800000	chr1	178310000	178320000	1.72116	2.5626	0.671645	chr1	177796211	177797211	-1	Adss
chr1	178310000	178320000	chr1	178460000	178470000	4.60654	4.8107	0.957561	chr1	178318249	178319249	-1	B230369F24Rik
chr1	178310000	178320000	chr1	178460000	178470000	4.60654	4.8107	0.957561	chr1	178318430	178319430	1	Cox20
chr1	178335000	178340000	chr1	178405000	178410000	6.92394	7.31695	0.946288	chr1	178337497	178338497	-1	Hnrnpu
chr1	178335000	178340000	chr1	178405000	178410000	6.92394	7.31695	0.946288	chr1	178338901	178339901	1	Gm38300
chr1	178520000	178530000	chr1	179230000	179240000	8.20604	6.62913	1.23787	chr1	178528425	178529425	1	Kif26b
chr1	178520000	178530000	chr1	178690000	178700000	2.61547	2.24319	1.16596	chr1	178528425	178529425	1	Kif26b
chr1	178525000	178530000	chr1	179140000	179145000	26.549	16.1178	1.64719	chr1	178528425	178529425	1	Kif26b
chr1	178525000	178530000	chr1	178960000	178965000	16.1871	12.9657	1.24845	chr1	178528425	178529425	1	Kif26b
chr1	178525000	178530000	chr1	179475000	179480000	21.1981	19.7566	1.07296	chr1	178528425	178529425	1	Kif26b
chr1	179525000	179550000	chr1	179775000	179800000	3.68009	3.76916	0.976367	chr1	179545967	179546967	-1	Tfb2m
chr1	179525000	179550000	chr1	179775000	179800000	3.68009	3.76916	0.976367	chr1	179537717	179538717	1	Gm15480
chr1	179525000	179550000	chr1	179775000	179800000	3.68009	3.76916	0.976367	chr1	179545670	179546670	1	Cnst
chr1	179740000	179750000	chr1	179790000	179800000	3.12782	2.5235	1.23948	chr1	179744885	179745885	-1	Gm1305
chr1	179800000	179805000	chr1	179840000	179845000	2.75527	2.66437	1.03411	chr1	179803380	179804380	-1	Ahctf1
chr1	179800000	179805000	chr1	179840000	179845000	2.75527	2.66437	1.03411	chr1	179802676	179803676	1	Gm10518
chr1	180250000	180275000	chr1	180750000	180775000	1.22581	4.55428	0.269156	chr1	180255729	180256729	1	Gm31728
chr1	180250000	180275000	chr1	180750000	180775000	1.22581	4.55428	0.269156	chr1	180263138	180264138	-1	Psen2
chr1	180720000	180725000	chr1	180765000	180770000	4.43135	4.36433	1.01536	chr1	180720914	180721914	1	Gm8101
chr1	180810000	180815000	chr1	180845000	180850000	7.34406	5.66827	1.29564	chr1	180813076	180814076	1	H3f3aos
chr1	180810000	180815000	chr1	180845000	180850000	7.34406	5.66827	1.29564	chr1	180813643	180814643	-1	H3f3a
chr1	180870000	180880000	chr1	180970000	180980000	5.81673	3.38777	1.71698	chr1	180874178	180875178	1	Gm18036
chr1	180900000	180905000	chr1	180970000	180975000	6.86274	5.13574	1.33627	chr1	180903593	180904593	1	Pycr2
chr1	181125000	181150000	chr1	181825000	181850000	10.1013	7.36227	1.37203	chr1	181143904	181144904	-1	Nvl
chr1	181125000	181150000	chr1	181825000	181850000	10.1013	7.36227	1.37203	chr1	181143993	181144993	1	Cnih4
chr1	182150000	182160000	chr1	182470000	182480000	5.68368	3.86023	1.47237	chr1	182158019	182159019	-1	Vmn1r1
chr1	182340000	182350000	chr1	182400000	182410000	2.60709	3.00698	0.867015	chr1	182341329	182342329	-1	Fbxo28
chr1	182490000	182495000	chr1	182535000	182540000	5.23712	4.5365	1.15444	chr1	182493456	182494456	1	Gm37069
chr1	182550000	182575000	chr1	183250000	183275000	3.03339	3.86455	0.784927	chr1	182564307	182565307	1	Capn8
chr1	182560000	182565000	chr1	182655000	182660000	4.84698	3.28445	1.47574	chr1	182564307	182565307	1	Capn8
chr1	183290000	183300000	chr1	184030000	184040000	9.58779	1.01417	9.45382	chr1	183295890	183296890	1	Aida
chr1	183290000	183300000	chr1	184030000	184040000	9.58779	1.01417	9.45382	chr1	183296969	183297969	-1	Brox
chr1	183295000	183300000	chr1	195240000	195245000	425.822	318.506	1.33693	chr1	183295890	183296890	1	Aida
chr1	183295000	183300000	chr1	195240000	195245000	425.822	318.506	1.33693	chr1	183296969	183297969	-1	Brox
chr1	184825000	184850000	chr1	185350000	185375000	1.0547	1.88477	0.559589	chr1	184846151	184847151	-1	2002-03-01
chr1	184845000	184850000	chr1	185200000	185205000	12.0034	7.11175	1.68782	chr1	184846151	184847151	-1	2002-03-01
chr1	186180000	186190000	chr1	186710000	186720000	15.4309	12.4336	1.24106	chr1	186181557	186182557	1	Gm37272
chr1	189000000	189025000	chr1	189900000	189925000	2.16882	2.23934	0.968509	chr1	189007541	189008541	-1	Kctd3
chr1	189000000	189025000	chr1	189675000	189700000	7.22077	13.4269	0.537786	chr1	189007541	189008541	-1	Kctd3
chr1	191190000	191200000	chr1	191280000	191290000	2.89797	4.13291	0.701193	chr1	191196206	191197206	1	Gm24748
chr1	191325000	191350000	chr1	191800000	191825000	2.20309	2.52689	0.871858	chr1	191325212	191326212	1	Tmem206
chr1	192190000	192195000	chr1	192600000	192605000	18.8152	9.77745	1.92435	chr1	192190074	192191074	1	Kcnh1
chr1	192190000	192195000	chr1	192705000	192710000	25.1121	14.761	1.70125	chr1	192190074	192191074	1	Kcnh1
chr1	193130000	193135000	chr1	193170000	193175000	3.01741	3.74838	0.804991	chr1	193129972	193130972	-1	Diexf
chr1	193200000	193210000	chr1	193320000	193330000	3.4005	1.52289	2.23293	chr1	193201403	193202403	-1	Traf3ip3
chr1	193200000	193210000	chr1	193320000	193330000	3.4005	1.52289	2.23293	chr1	193202338	193203338	1	4930570N18Rik
chr1	193200000	193210000	chr1	193320000	193330000	3.4005	1.52289	2.23293	chr1	193206999	193207999	1	Lamb3
chr1	193505000	193510000	chr1	193585000	193590000	4.17051	2.26709	1.83959	chr1	193509874	193510874	-1	4631405K08Rik
chr1	193505000	193510000	chr1	193585000	193590000	4.17051	2.26709	1.83959	chr1	193507230	193508230	-1	Mir205
chr1	194610000	194620000	chr1	194810000	194820000	2.07098	0.51319	4.03551	chr1	194617518	194618518	1	Plxna2
chr2	3280000	3290000	chr2	3420000	3430000	3.93398	3.4352	1.14519	chr2	3283512	3284512	1	Nmt2
chr2	3280000	3285000	chr2	3330000	3335000	3.82432	5.30103	0.72143	chr2	3283512	3284512	1	Nmt2
chr2	3325000	3350000	chr2	4475000	4500000	7.28777	4.53714	1.60625	chr2	3332343	3333343	-1	Rpp38
chr2	3325000	3350000	chr2	4475000	4500000	7.28777	4.53714	1.60625	chr2	3335468	3336468	1	Acbd7
chr2	3330000	3340000	chr2	3470000	3480000	4.666	3.52538	1.32354	chr2	3332343	3333343	-1	Rpp38
chr2	3330000	3340000	chr2	3470000	3480000	4.666	3.52538	1.32354	chr2	3335468	3336468	1	Acbd7
chr2	3335000	3340000	chr2	3415000	3420000	4.02562	2.7879	1.44396	chr2	3335468	3336468	1	Acbd7
chr2	3510000	3520000	chr2	3710000	3720000	7.32442	6.13091	1.19467	chr2	3512514	3513514	-1	Hspa14
chr2	3510000	3520000	chr2	3710000	3720000	7.32442	6.13091	1.19467	chr2	3512490	3513490	-1	Hspa14
chr2	3510000	3520000	chr2	3710000	3720000	7.32442	6.13091	1.19467	chr2	3512330	3513330	1	Cdnf
chr2	3530000	3540000	chr2	3770000	3780000	7.5548	5.73803	1.31662	chr2	3530585	3531585	1	Gm13186
chr2	4310000	4320000	chr2	4480000	4490000	3.5458	3.58841	0.988125	chr2	4315779	4316779	1	Gm36988
chr2	5840000	5850000	chr2	5890000	5900000	2.32954	2.25638	1.03242	chr2	5844864	5845864	-1	Cdc123
chr2	5840000	5850000	chr2	5890000	5900000	2.32954	2.25638	1.03242	chr2	5844319	5845319	1	Nudt5
chr2	5890000	5900000	chr2	5950000	5960000	3.047	2.23708	1.36204	chr2	5895132	5896132	-1	Sec61a2
chr2	5890000	5900000	chr2	5950000	5960000	3.047	2.23708	1.36204	chr2	5894810	5895810	1	Gm13267
chr2	6430000	6440000	chr2	6550000	6560000	3.69476	2.54466	1.45196	chr2	6435733	6436733	-1	Gm13388
chr2	9590000	9600000	chr2	9860000	9870000	2.90607	4.76484	0.6099	chr2	9597543	9598543	-1	Gm13218
chr2	9880000	9890000	chr2	10370000	10380000	5.05315	4.23445	1.19334	chr2	9889240	9890240	-1	9230102O04Rik
chr2	9880000	9890000	chr2	10370000	10380000	5.05315	4.23445	1.19334	chr2	9880552	9881552	1	4930412O13Rik
chr2	9880000	9890000	chr2	10370000	10380000	5.05315	4.23445	1.19334	chr2	9889734	9890734	-1	Gata3
chr2	10045000	10050000	chr2	10080000	10085000	3.34162	2.2582	1.47977	chr2	10047138	10048138	1	C630004M23Rik
chr2	10045000	10050000	chr2	10080000	10085000	3.34162	2.2582	1.47977	chr2	10048296	10049296	-1	Taf3
chr2	11170000	11175000	chr2	11230000	11235000	4.84602	4.18883	1.15689	chr2	11171408	11172408	1	Prkcq
chr2	11190000	11195000	chr2	11235000	11240000	3.57478	1.96831	1.81617	chr2	11193012	11194012	-1	Gm37520
chr2	11320000	11330000	chr2	11680000	11690000	6.82056	4.30012	1.58613	chr2	11319574	11320574	-1	Gm38171
chr2	11330000	11335000	chr2	11375000	11380000	3.03305	1.94998	1.55542	chr2	11332125	11333125	1	Gm37851
chr2	11330000	11335000	chr2	11550000	11555000	9.23987	7.12623	1.2966	chr2	11332125	11333125	1	Gm37851
chr2	11330000	11340000	chr2	11420000	11430000	3.091	3.30783	0.934451	chr2	11332125	11333125	1	Gm37851
chr2	11330000	11340000	chr2	11420000	11430000	3.091	3.30783	0.934451	chr2	11338788	11339788	1	Gm13293
chr2	11330000	11335000	chr2	11500000	11505000	11.565	13.2769	0.871061	chr2	11332125	11333125	1	Gm37851
chr2	11700000	11710000	chr2	11770000	11780000	1.807	0.788133	2.29276	chr2	11704590	11705590	1	Il15ra
chr2	13250000	13275000	chr2	14050000	14075000	4.06084	1.99228	2.03829	chr2	13271115	13272115	-1	Rsu1
chr2	13250000	13275000	chr2	14050000	14075000	4.06084	1.99228	2.03829	chr2	13270901	13271901	1	Gm13270
chr2	13270000	13280000	chr2	13570000	13580000	6.67576	6.58151	1.01432	chr2	13271115	13272115	-1	Rsu1
chr2	13270000	13280000	chr2	13570000	13580000	6.67576	6.58151	1.01432	chr2	13270901	13271901	1	Gm13270
chr2	14050000	14060000	chr2	14130000	14140000	4.09788	4.87053	0.841361	chr2	14055835	14056835	-1	Hacd1
chr2	14050000	14075000	chr2	14700000	14725000	5.16719	8.39776	0.615306	chr2	14055835	14056835	-1	Hacd1
chr2	14050000	14075000	chr2	14700000	14725000	5.16719	8.39776	0.615306	chr2	14073634	14074634	-1	Stamos
chr2	14050000	14075000	chr2	14700000	14725000	5.16719	8.39776	0.615306	chr2	14073398	14074398	1	Stam
chr2	14125000	14150000	chr2	14700000	14725000	8.10516	2.90043	2.79447	chr2	14149120	14150120	1	Gm37499
chr2	14325000	14350000	chr2	14675000	14700000	4.90413	1.98104	2.47554	chr2	14344977	14345977	1	Gm37697
chr2	14600000	14610000	chr2	15050000	15060000	4.13587	2.35248	1.75809	chr2	14602388	14603388	1	Cacnb2
chr2	14600000	14610000	chr2	15050000	15060000	4.13587	2.35248	1.75809	chr2	14604311	14605311	-1	Gm10849
chr2	15050000	15075000	chr2	16350000	16375000	4.70811	8.27108	0.569225	chr2	15054769	15055769	-1	Nsun6
chr2	15050000	15075000	chr2	16350000	16375000	4.70811	8.27108	0.569225	chr2	15056013	15057013	1	Gm38257
chr2	16350000	16360000	chr2	17410000	17420000	15.6676	3.49304	4.48539	chr2	16355604	16356604	1	Plxdc2
chr2	16350000	16375000	chr2	16475000	16500000	1.7425	1.61479	1.07909	chr2	16355604	16356604	1	Plxdc2
chr2	16350000	16375000	chr2	16900000	16925000	2.58986	4.6968	0.55141	chr2	16355604	16356604	1	Plxdc2
chr2	18030000	18040000	chr2	18690000	18700000	4.0623	9.66607	0.420264	chr2	18031833	18032833	1	Gm13330
chr2	18030000	18040000	chr2	18690000	18700000	4.0623	9.66607	0.420264	chr2	18037437	18038437	-1	A930004D18Rik
chr2	18375000	18400000	chr2	19325000	19350000	3.84709	1.88315	2.0429	chr2	18392530	18393530	-1	Dnajc1
chr2	18390000	18400000	chr2	18760000	18770000	6.19308	9.56051	0.647777	chr2	18392530	18393530	-1	Dnajc1
chr2	20275000	20300000	chr2	20475000	20500000	1.80504	1.75611	1.02786	chr2	20279819	20280819	1	Gm23970
chr2	20950000	20975000	chr2	22775000	22800000	4.99355	4.29211	1.16343	chr2	20968581	20969581	-1	Arhgap21
chr2	20950000	20975000	chr2	22775000	22800000	4.99355	4.29211	1.16343	chr2	20968354	20969354	1	Gm13375
chr2	20965000	20970000	chr2	21205000	21210000	9.64282	7.70641	1.25127	chr2	20968581	20969581	-1	Arhgap21
chr2	20965000	20970000	chr2	21205000	21210000	9.64282	7.70641	1.25127	chr2	20968354	20969354	1	Gm13375
chr2	21205000	21210000	chr2	21265000	21270000	3.62124	2.26458	1.59908	chr2	21205065	21206065	-1	Enkur
chr2	21205000	21210000	chr2	21265000	21270000	3.62124	2.26458	1.59908	chr2	21205024	21206024	1	Thnsl1
chr2	22585000	22590000	chr2	69355000	69360000	2199.14	2771.84	0.793386	chr2	22589347	22590347	-1	Gm13340
chr2	22585000	22590000	chr2	69355000	69360000	2199.14	2771.84	0.793386	chr2	22587662	22588662	-1	Gm13341
chr2	22755000	22760000	chr2	22865000	22870000	7.27145	3.53891	2.05472	chr2	22755284	22756284	1	1700092C17Rik
chr2	22770000	22775000	chr2	22805000	22810000	3.96455	2.45696	1.61359	chr2	22773394	22774394	1	Apbb1ip
chr2	24365000	24370000	chr2	24405000	24410000	3.07386	3.20351	0.959529	chr2	24366880	24367880	1	Psd4
chr2	25080000	25085000	chr2	25145000	25150000	3.75971	2.93122	1.28265	chr2	25079604	25080604	1	Entpd8
chr2	25195000	25200000	chr2	25255000	25260000	5.79686	5.09905	1.13685	chr2	25196586	25197586	-1	Tor4a
chr2	25225000	25230000	chr2	25260000	25265000	4.59159	3.43035	1.33852	chr2	25224402	25225402	-1	Tubb4b
chr2	25425000	25430000	chr2	25480000	25485000	5.0009	4.04105	1.23753	chr2	25428003	25429003	1	Abca2
chr2	25440000	25445000	chr2	25525000	25530000	5.68648	1.22794	4.63091	chr2	25442079	25443079	1	Mir3087
chr2	26020000	26025000	chr2	26140000	26145000	9.4811	5.88308	1.61159	chr2	26021447	26022447	-1	Ubac1
chr2	26055000	26060000	chr2	26140000	26145000	6.64882	5.9627	1.11507	chr2	26058310	26059310	1	Gm13554
chr2	26300000	26325000	chr2	26575000	26600000	1.24851	3.93183	0.317539	chr2	26314815	26315815	1	Gpsm1
chr2	26315000	26320000	chr2	26350000	26355000	2.79274	2.78182	1.00392	chr2	26314815	26315815	1	Gpsm1
chr2	26405000	26410000	chr2	26440000	26445000	3.10419	2.78179	1.1159	chr2	26408903	26409903	-1	Inpp5e
chr2	26445000	26450000	chr2	26905000	26910000	10.9068	1.65955	6.57215	chr2	26444916	26445916	-1	Sec16a
chr2	26445000	26450000	chr2	26905000	26910000	10.9068	1.65955	6.57215	chr2	26444996	26445996	1	0610009E02Rik
chr2	26445000	26450000	chr2	26490000	26495000	3.38072	2.81643	1.20035	chr2	26444916	26445916	-1	Sec16a
chr2	26445000	26450000	chr2	26490000	26495000	3.38072	2.81643	1.20035	chr2	26444996	26445996	1	0610009E02Rik
chr2	26445000	26450000	chr2	26570000	26575000	12.3731	10.7294	1.1532	chr2	26444916	26445916	-1	Sec16a
chr2	26445000	26450000	chr2	26570000	26575000	12.3731	10.7294	1.1532	chr2	26444996	26445996	1	0610009E02Rik
chr2	26515000	26520000	chr2	26550000	26555000	4.01344	2.36601	1.69629	chr2	26516363	26517363	-1	Notch1
chr2	26640000	26650000	chr2	27030000	27040000	6.15604	4.4278	1.39032	chr2	26639021	26640021	-1	Snora17
chr2	26640000	26650000	chr2	27030000	27040000	6.15604	4.4278	1.39032	chr2	26639672	26640672	1	Snhg7os
chr2	26640000	26650000	chr2	26900000	26910000	5.21279	8.72013	0.597788	chr2	26639021	26640021	-1	Snora17
chr2	26640000	26650000	chr2	26900000	26910000	5.21279	8.72013	0.597788	chr2	26639672	26640672	1	Snhg7os
chr2	26650000	26675000	chr2	26850000	26875000	3.20894	4.49773	0.713458	chr2	26670982	26671982	-1	Lcn4
chr2	26930000	26935000	chr2	27010000	27015000	4.63591	3.39081	1.3672	chr2	26933628	26934628	-1	Surf4
chr2	26930000	26935000	chr2	27010000	27015000	4.63591	3.39081	1.3672	chr2	26933347	26934347	1	Stkld1
chr2	26930000	26935000	chr2	27035000	27040000	6.8548	5.15739	1.32912	chr2	26933628	26934628	-1	Surf4
chr2	26930000	26935000	chr2	27035000	27040000	6.8548	5.15739	1.32912	chr2	26933347	26934347	1	Stkld1
chr2	27070000	27080000	chr2	27120000	27130000	3.55245	2.05875	1.72554	chr2	27071879	27072879	-1	Tmem8c
chr2	27070000	27080000	chr2	27120000	27130000	3.55245	2.05875	1.72554	chr2	27078679	27079679	1	Adamtsl2
chr2	27070000	27080000	chr2	27230000	27240000	4.97369	6.54842	0.759525	chr2	27071879	27072879	-1	Tmem8c
chr2	27070000	27080000	chr2	27230000	27240000	4.97369	6.54842	0.759525	chr2	27078679	27079679	1	Adamtsl2
chr2	28590000	28595000	chr2	28625000	28630000	3.98428	2.79292	1.42657	chr2	28594427	28595427	1	Gm22675
chr2	29615000	29620000	chr2	29670000	29675000	6.59863	5.13162	1.28588	chr2	29619020	29620020	1	Rapgef1
chr2	29620000	29625000	chr2	29730000	29735000	5.48557	2.3147	2.36989	chr2	29619020	29620020	1	Rapgef1
chr2	29815000	29820000	chr2	29850000	29855000	3.5275	2.62714	1.34271	chr2	29819375	29820375	1	Urm1
chr2	29935000	29940000	chr2	29975000	29980000	3.96286	2.45855	1.61187	chr2	29934726	29935726	1	Gle1
chr2	30470000	30480000	chr2	30790000	30800000	16.3681	13.1684	1.24298	chr2	30473919	30474919	-1	Ier5l
chr2	31685000	31690000	chr2	31785000	31790000	6.44208	6.64924	0.968844	chr2	31687676	31688676	1	Abl1
chr2	31685000	31690000	chr2	31785000	31790000	6.44208	6.64924	0.968844	chr2	31688169	31689169	-1	Gm13427
chr2	31810000	31820000	chr2	31880000	31890000	2.16462	3.68209	0.587878	chr2	31810280	31811280	-1	Qrfp
chr2	32080000	32085000	chr2	32130000	32135000	3.56068	2.93841	1.21177	chr2	32084557	32085557	-1	Fam78a
chr2	32450000	32455000	chr2	32485000	32490000	2.89055	2.32855	1.24135	chr2	32451145	32452145	-1	Slc25a25
chr2	32450000	32455000	chr2	32485000	32490000	2.89055	2.32855	1.24135	chr2	32449757	32450757	1	Naif1
chr2	32485000	32490000	chr2	32565000	32570000	7.40712	8.47137	0.874371	chr2	32487288	32488288	1	Gm37169
chr2	32710000	32715000	chr2	32755000	32760000	6.68736	5.92366	1.12892	chr2	32712776	32713776	-1	Cdk9
chr2	32710000	32715000	chr2	32755000	32760000	6.68736	5.92366	1.12892	chr2	32712672	32713672	-1	Mir3960
chr2	32710000	32715000	chr2	32755000	32760000	6.68736	5.92366	1.12892	chr2	32712588	32713588	-1	Mir2861
chr2	32780000	32790000	chr2	32910000	32920000	3.81582	3.50767	1.08785	chr2	32784128	32785128	-1	Cfap157
chr2	32780000	32785000	chr2	32850000	32855000	6.28786	5.89049	1.06746	chr2	32784128	32785128	-1	Cfap157
chr2	33485000	33490000	chr2	33555000	33560000	11.748	9.03714	1.29997	chr2	33489082	33490082	1	Gm13530
chr2	34370000	34375000	chr2	34405000	34410000	2.55047	2.22357	1.14701	chr2	34372842	34373842	-1	Pbx3
chr2	34825000	34830000	chr2	34870000	34875000	3.85802	2.8508	1.35331	chr2	34826011	34827011	-1	Fbxw2
chr2	34850000	34875000	chr2	35100000	35125000	4.90347	2.68189	1.82836	chr2	34874668	34875668	-1	Psmd5
chr2	34850000	34875000	chr2	35100000	35125000	4.90347	2.68189	1.82836	chr2	34873696	34874696	1	Cutal
chr2	34910000	34920000	chr2	34960000	34970000	5.07991	3.4088	1.49023	chr2	34912171	34913171	1	Gm13448
chr2	34910000	34920000	chr2	34960000	34970000	5.07991	3.4088	1.49023	chr2	34915550	34916550	1	Gm24905
chr2	34910000	34920000	chr2	34960000	34970000	5.07991	3.4088	1.49023	chr2	34913726	34914726	-1	Phf19
chr2	36100000	36110000	chr2	36210000	36220000	2.46601	2.28273	1.08029	chr2	36105108	36106108	-1	Lhx6
chr2	36210000	36220000	chr2	36270000	36280000	1.85491	1.69901	1.09176	chr2	36216077	36217077	1	Gm13431
chr2	38480000	38485000	chr2	38535000	38540000	4.98917	2.68076	1.8611	chr2	38479638	38480638	1	Gm25081
chr2	38820000	38830000	chr2	39000000	39010000	2.08105	1.62164	1.2833	chr2	38822557	38823557	1	Nr6a1os
chr2	38925000	38930000	chr2	38995000	39000000	7.26019	6.09115	1.19192	chr2	38927388	38928388	-1	Nr6a1
chr2	39005000	39010000	chr2	39065000	39070000	3.96392	3.17688	1.24774	chr2	39005324	39006324	-1	Rpl35
chr2	39005000	39010000	chr2	39065000	39070000	3.96392	3.17688	1.24774	chr2	39004648	39005648	1	Arpc5l
chr2	39050000	39075000	chr2	39175000	39200000	1.55825	2.14207	0.72745	chr2	39065241	39066241	-1	Golga1
chr2	39270000	39280000	chr2	39370000	39380000	9.4327	6.30103	1.49701	chr2	39273406	39274406	1	Vmn2r-ps2
chr2	44925000	44930000	chr2	45110000	45115000	5.35415	5.99177	0.893583	chr2	44927357	44928357	-1	Gtdc1
chr2	45110000	45120000	chr2	45240000	45250000	3.50752	1.42787	2.45646	chr2	45110438	45111438	1	Zeb2os
chr2	45110000	45120000	chr2	45240000	45250000	3.50752	1.42787	2.45646	chr2	45117095	45118095	-1	Zeb2
chr2	45110000	45120000	chr2	45240000	45250000	3.50752	1.42787	2.45646	chr2	45113208	45114208	1	Gm27645
chr2	45110000	45120000	chr2	45240000	45250000	3.50752	1.42787	2.45646	chr2	45110471	45111471	1	Gm27761
chr2	45110000	45120000	chr2	45240000	45250000	3.50752	1.42787	2.45646	chr2	45112613	45113613	1	Gm27404
chr2	45110000	45120000	chr2	45240000	45250000	3.50752	1.42787	2.45646	chr2	45111788	45112788	1	Gm27676
chr2	48810000	48820000	chr2	48940000	48950000	1.609	2.49555	0.644746	chr2	48810255	48811255	-1	Gm13489
chr2	48810000	48820000	chr2	48940000	48950000	1.609	2.49555	0.644746	chr2	48813409	48814409	1	Acvr2a
chr2	48925000	48950000	chr2	50275000	50300000	11.2845	3.96839	2.84359	chr2	48948808	48949808	1	Mbd5
chr2	48925000	48950000	chr2	50275000	50300000	11.2845	3.96839	2.84359	chr2	48949977	48950977	-1	Orc4
chr2	49450000	49460000	chr2	49730000	49740000	4.78908	4.82931	0.99167	chr2	49450786	49451786	1	Epc2
chr2	49450000	49475000	chr2	50275000	50300000	3.66683	3.78522	0.968721	chr2	49450786	49451786	1	Epc2
chr2	51540000	51545000	chr2	51915000	51920000	10.0909	10.3183	0.977962	chr2	51544275	51545275	1	Gm13494
chr2	51970000	51975000	chr2	52070000	52075000	5.2026	3.43945	1.51263	chr2	51973194	51974194	-1	Nmi
chr2	52420000	52430000	chr2	52600000	52610000	4.70547	4.41809	1.06505	chr2	52424601	52425601	-1	Arl5a
chr2	52420000	52430000	chr2	52600000	52610000	4.70547	4.41809	1.06505	chr2	52424312	52425312	1	A430018G15Rik
chr2	52740000	52745000	chr2	53190000	53195000	12.8402	11.8511	1.08346	chr2	52741981	52742981	-1	Stam2
chr2	52740000	52745000	chr2	53190000	53195000	12.8402	11.8511	1.08346	chr2	52739155	52740155	-1	Gm13548
chr2	57100000	57125000	chr2	61800000	61825000	14.531	14.453	1.0054	chr2	57123703	57124703	-1	Nr4a2
chr2	57100000	57125000	chr2	58150000	58175000	5.85191	8.35149	0.700703	chr2	57123703	57124703	-1	Nr4a2
chr2	57120000	57130000	chr2	57230000	57240000	4.88818	2.32287	2.10437	chr2	57123703	57124703	-1	Nr4a2
chr2	57180000	57190000	chr2	57230000	57240000	2.08059	2.81553	0.73897	chr2	57181454	57182454	-1	BB557941
chr2	57180000	57190000	chr2	57230000	57240000	2.08059	2.81553	0.73897	chr2	57181131	57182131	1	4930555B11Rik
chr2	58050000	58060000	chr2	58170000	58180000	2.90439	3.33034	0.8721	chr2	58052564	58053564	-1	Ermn
chr2	58175000	58200000	chr2	58650000	58675000	3.34812	3.00212	1.11525	chr2	58195232	58196232	-1	Cytip
chr2	58725000	58750000	chr2	59425000	59450000	5.64192	5.52564	1.02104	chr2	58739939	58740939	1	Gm13559
chr2	59610000	59615000	chr2	59645000	59650000	2.98169	1.63698	1.82146	chr2	59611342	59612342	1	Tanc1
chr2	60025000	60050000	chr2	60200000	60225000	4.44336	2.41623	1.83896	chr2	60036441	60037441	1	Gm13572
chr2	60125000	60130000	chr2	60205000	60210000	4.89511	3.55054	1.37869	chr2	60124396	60125396	1	Gm13620
chr2	61710000	61720000	chr2	61800000	61810000	3.20962	3.50682	0.91525	chr2	61710994	61711994	1	Psmd14
chr2	62350000	62360000	chr2	62450000	62460000	2.98013	1.97037	1.51247	chr2	62356371	62357371	1	Gm13561
chr2	62480000	62490000	chr2	62620000	62630000	5.78154	2.21887	2.60562	chr2	62483350	62484350	-1	Gcg
chr2	65240000	65250000	chr2	65340000	65350000	3.30169	2.8249	1.16878	chr2	65239103	65240103	-1	Cobll1
chr2	66125000	66130000	chr2	66255000	66260000	3.59975	1.51817	2.37111	chr2	66124694	66125694	-1	Galnt3
chr2	66125000	66130000	chr2	66255000	66260000	3.59975	1.51817	2.37111	chr2	66124617	66125617	1	Gm28638
chr2	66250000	66260000	chr2	66640000	66650000	3.66038	1.77493	2.06227	chr2	66256317	66257317	-1	Ttc21b
chr2	66255000	66260000	chr2	66405000	66410000	6.60288	3.84952	1.71525	chr2	66256317	66257317	-1	Ttc21b
chr2	68550000	68575000	chr2	69100000	69125000	14.8489	3.11024	4.77422	chr2	68553855	68554855	1	Gm13597
chr2	68550000	68575000	chr2	68750000	68775000	1.42933	1.27273	1.12304	chr2	68553855	68554855	1	Gm13597
chr2	68860000	68870000	chr2	69200000	69210000	4.46828	0.518715	8.61412	chr2	68860741	68861741	1	Cers6
chr2	69380000	69385000	chr2	69415000	69420000	2.97618	2.33143	1.27655	chr2	69379745	69380745	1	Dhrs9
chr2	69625000	69650000	chr2	69775000	69800000	1.20279	2.70175	0.445189	chr2	69646471	69647471	1	Bbs5
chr2	69720000	69725000	chr2	69785000	69790000	4.06585	2.42931	1.67366	chr2	69721845	69722845	1	Ppig
chr2	71450000	71460000	chr2	71540000	71550000	3.47633	4.35687	0.797896	chr2	71452576	71453576	1	Metap1d
chr2	71450000	71460000	chr2	71540000	71550000	3.47633	4.35687	0.797896	chr2	71450314	71451314	-1	Gm23166
chr2	71530000	71540000	chr2	73270000	73280000	17.128	10.0568	1.70313	chr2	71537591	71538591	-1	Dlx1as
chr2	72225000	72250000	chr2	73275000	73300000	4.88047	2.37019	2.0591	chr2	72232002	72233002	-1	Rapgef4os2
chr2	72225000	72250000	chr2	73275000	73300000	4.88047	2.37019	2.0591	chr2	72248675	72249675	-1	Rapgef4os3
chr2	72950000	72975000	chr2	73275000	73300000	1.92622	1.26284	1.52531	chr2	72955198	72956198	1	Hspe1-ps5
chr2	72950000	72975000	chr2	73275000	73300000	1.92622	1.26284	1.52531	chr2	72950687	72951687	-1	Gm25960
chr2	72985000	72990000	chr2	73050000	73055000	4.61685	3.8146	1.21031	chr2	72986416	72987416	-1	Gm11084
chr2	73250000	73275000	chr2	74650000	74675000	3.77536	5.03434	0.749923	chr2	73271225	73272225	1	Sp9
chr2	73310000	73320000	chr2	73380000	73390000	2.37392	2.30156	1.03144	chr2	73312401	73313401	-1	Cir1
chr2	73310000	73320000	chr2	73380000	73390000	2.37392	2.30156	1.03144	chr2	73311901	73312901	1	Scrn3
chr2	73525000	73550000	chr2	74650000	74675000	1.88822	3.53526	0.534111	chr2	73529434	73530434	-1	Wipf1
chr2	73580000	73585000	chr2	73740000	73745000	7.27744	6.09508	1.19399	chr2	73584150	73585150	1	Chrna1os
chr2	73580000	73585000	chr2	73740000	73745000	7.27744	6.09508	1.19399	chr2	73580038	73581038	-1	Chrna1
chr2	73775000	73800000	chr2	74650000	74675000	8.94621	6.89891	1.29676	chr2	73775046	73776046	-1	Chn1
chr2	74690000	74700000	chr2	74740000	74750000	2.43385	2.65619	0.916291	chr2	74691224	74692224	1	Hoxd10
chr2	74690000	74700000	chr2	74740000	74750000	2.43385	2.65619	0.916291	chr2	74697286	74698286	-1	Gm28793
chr2	74690000	74700000	chr2	74740000	74750000	2.43385	2.65619	0.916291	chr2	74694820	74695820	1	Gm14396
chr2	74690000	74700000	chr2	74740000	74750000	2.43385	2.65619	0.916291	chr2	74697027	74698027	1	Hoxd9
chr2	74700000	74705000	chr2	75310000	75315000	24.4359	16.6617	1.46659	chr2	74703915	74704915	1	Hoxd8
chr2	74700000	74705000	chr2	75310000	75315000	24.4359	16.6617	1.46659	chr2	74700842	74701842	-1	Gm44463
chr2	74700000	74705000	chr2	75150000	75155000	28.1703	19.5229	1.44294	chr2	74703915	74704915	1	Hoxd8
chr2	74700000	74705000	chr2	75150000	75155000	28.1703	19.5229	1.44294	chr2	74700842	74701842	-1	Gm44463
chr2	74700000	74710000	chr2	75590000	75600000	18.3705	15.7294	1.16791	chr2	74703915	74704915	1	Hoxd8
chr2	74700000	74710000	chr2	75590000	75600000	18.3705	15.7294	1.16791	chr2	74700842	74701842	-1	Gm44463
chr2	74710000	74720000	chr2	75050000	75060000	6.09176	7.24366	0.840979	chr2	74715830	74716830	-1	Hoxd3os1
chr2	74710000	74720000	chr2	75050000	75060000	6.09176	7.24366	0.840979	chr2	74711227	74712227	1	Hoxd3
chr2	74710000	74720000	chr2	75050000	75060000	6.09176	7.24366	0.840979	chr2	74711229	74712229	1	Hoxd4
chr2	74715000	74720000	chr2	74960000	74965000	16.6469	8.92657	1.86487	chr2	74715830	74716830	-1	Hoxd3os1
chr2	75460000	75470000	chr2	75580000	75590000	3.8825	1.40259	2.76808	chr2	75464488	75465488	-1	Gm13660
chr2	75700000	75705000	chr2	75780000	75785000	5.69837	3.92627	1.45134	chr2	75704341	75705341	-1	Nfe2l2
chr2	75700000	75705000	chr2	75780000	75785000	5.69837	3.92627	1.45134	chr2	75704070	75705070	1	E030042O20Rik
chr2	75705000	75710000	chr2	75760000	75765000	4.34117	3.87287	1.12092	chr2	75704341	75705341	-1	Nfe2l2
chr2	75705000	75710000	chr2	75760000	75765000	4.34117	3.87287	1.12092	chr2	75704070	75705070	1	E030042O20Rik
chr2	75935000	75940000	chr2	75980000	75985000	3.48897	1.79162	1.94738	chr2	75938285	75939285	-1	Ttc30b
chr2	76365000	76370000	chr2	76615000	76620000	13.241	10.2786	1.28821	chr2	76369284	76370284	1	Rbm45
chr2	77050000	77075000	chr2	77200000	77225000	0.310578	1.08672	0.285794	chr2	77074052	77075052	-1	Gm44360
chr2	79255000	79260000	chr2	79635000	79640000	8.46981	2.29563	3.68954	chr2	79254726	79255726	1	Itga4
chr2	79350000	79375000	chr2	79750000	79775000	1.54425	0.729675	2.11636	chr2	79359165	79360165	1	Gm13673
chr2	80580000	80585000	chr2	80635000	80640000	3.71136	2.77805	1.33596	chr2	80581080	80582080	-1	Nckap1
chr2	83640000	83645000	chr2	83720000	83725000	3.58928	3.59003	0.999792	chr2	83643735	83644735	1	Zc3h15
chr2	83800000	83825000	chr2	84425000	84450000	5.82099	3.75943	1.54837	chr2	83811936	83812936	1	Fam171b
chr2	84675000	84680000	chr2	84710000	84715000	2.93527	2.74678	1.06862	chr2	84677741	84678741	-1	Gm28635
chr2	84675000	84680000	chr2	84710000	84715000	2.93527	2.74678	1.06862	chr2	84677702	84678702	1	Med19
chr2	84675000	84680000	chr2	84710000	84715000	2.93527	2.74678	1.06862	chr2	84678840	84679840	-1	Tmx2
chr2	84740000	84750000	chr2	84790000	84800000	2.11339	2.47762	0.852992	chr2	84743355	84744355	-1	Gm19426
chr2	84740000	84750000	chr2	84790000	84800000	2.11339	2.47762	0.852992	chr2	84740878	84741878	-1	Mir130a
chr2	85025000	85050000	chr2	109275000	109300000	21.5644	22.687	0.95052	chr2	85036534	85037534	1	Ssrp1
chr2	85025000	85050000	chr2	109275000	109300000	21.5644	22.687	0.95052	chr2	85037162	85038162	-1	P2rx3
chr2	85025000	85050000	chr2	109275000	109300000	21.5644	22.687	0.95052	chr2	85047322	85048322	1	Tnks1bp1
chr2	90580000	90585000	chr2	90615000	90620000	2.65955	1.63974	1.62194	chr2	90580347	90581347	-1	Ptprj
chr2	90675000	90680000	chr2	90745000	90750000	3.68094	1.99721	1.84304	chr2	90676515	90677515	1	Nup160
chr2	91575000	91600000	chr2	128625000	128650000	71.0309	55.9802	1.26886	chr2	91595370	91596370	1	Snord67
chr2	91575000	91600000	chr2	119425000	119450000	34.5969	98.833	0.350054	chr2	91595370	91596370	1	Snord67
chr2	92375000	92380000	chr2	92420000	92425000	3.4114	2.69306	1.26673	chr2	92374569	92375569	-1	Large2
chr2	92480000	92490000	chr2	92810000	92820000	4.82107	2.92421	1.64868	chr2	92483226	92484226	1	Gm13814
chr2	93420000	93425000	chr2	93470000	93475000	7.49907	7.00385	1.07071	chr2	93421707	93422707	-1	Mir7001
chr2	102895000	102900000	chr2	102985000	102990000	5.36832	3.80007	1.41269	chr2	102897260	102898260	1	Gm23731
chr2	103560000	103570000	chr2	103840000	103850000	4.89283	5.63756	0.867899	chr2	103565610	103566610	1	Abtb2
chr2	103560000	103570000	chr2	104000000	104010000	7.14908	10.9883	0.65061	chr2	103565610	103566610	1	Abtb2
chr2	103565000	103570000	chr2	103715000	103720000	10.0676	11.018	0.913739	chr2	103565610	103566610	1	Abtb2
chr2	103760000	103765000	chr2	103795000	103800000	4.02682	5.43215	0.741294	chr2	103760970	103761970	-1	Nat10
chr2	103790000	103800000	chr2	103970000	103980000	7.52324	5.13437	1.46527	chr2	103797349	103798349	-1	Caprin1
chr2	104875000	104900000	chr2	105225000	105250000	4.204	3.79624	1.10741	chr2	104874502	104875502	1	Gm13887
chr2	105125000	105130000	chr2	105675000	105680000	11.0116	7.4111	1.48582	chr2	105125829	105126829	1	Wt1
chr2	105125000	105130000	chr2	105675000	105680000	11.0116	7.4111	1.48582	chr2	105126210	105127210	-1	Wt1os
chr2	105125000	105130000	chr2	105675000	105680000	11.0116	7.4111	1.48582	chr2	105125154	105126154	-1	Gm27308
chr2	109275000	109300000	chr2	109875000	109900000	2.10646	0.951442	2.21397	chr2	109280038	109281038	1	Kif18a
chr2	109275000	109300000	chr2	109875000	109900000	2.10646	0.951442	2.21397	chr2	109280448	109281448	-1	Mettl15
chr2	109275000	109300000	chr2	112250000	112275000	13.0136	6.32395	2.05782	chr2	109280038	109281038	1	Kif18a
chr2	109275000	109300000	chr2	112250000	112275000	13.0136	6.32395	2.05782	chr2	109280448	109281448	-1	Mettl15
chr2	109890000	109900000	chr2	110010000	110020000	3.53329	0.657984	5.36988	chr2	109890153	109891153	1	Lin7c
chr2	109900000	109925000	chr2	110975000	111000000	8.82511	3.32873	2.65119	chr2	109913019	109914019	-1	Platr8
chr2	109900000	109925000	chr2	110975000	111000000	8.82511	3.32873	2.65119	chr2	109916947	109917947	1	Lgr4
chr2	110200000	110225000	chr2	110975000	111000000	2.45366	4.75046	0.51651	chr2	110209865	110210865	-1	Gm13937
chr2	110200000	110225000	chr2	110975000	111000000	2.45366	4.75046	0.51651	chr2	110217303	110218303	1	Gm22997
chr2	112260000	112270000	chr2	112370000	112380000	1.95004	2.53799	0.768339	chr2	112261226	112262226	1	Nop10
chr2	112260000	112270000	chr2	112370000	112380000	1.95004	2.53799	0.768339	chr2	112265614	112266614	1	Gm21985
chr2	112260000	112270000	chr2	112370000	112380000	1.95004	2.53799	0.768339	chr2	112265125	112266125	1	Slc12a6
chr2	112260000	112270000	chr2	112450000	112460000	2.1343	3.54629	0.601841	chr2	112261226	112262226	1	Nop10
chr2	112260000	112270000	chr2	112450000	112460000	2.1343	3.54629	0.601841	chr2	112265614	112266614	1	Gm21985
chr2	112260000	112270000	chr2	112450000	112460000	2.1343	3.54629	0.601841	chr2	112265125	112266125	1	Slc12a6
chr2	112350000	112375000	chr2	113825000	113850000	5.40877	3.75025	1.44224	chr2	112367727	112368727	-1	Emc4
chr2	112370000	112380000	chr2	112480000	112490000	2.93402	3.01096	0.974445	chr2	112378511	112379511	1	Katnbl1
chr2	112375000	112380000	chr2	112450000	112455000	6.28842	4.3275	1.45313	chr2	112378511	112379511	1	Katnbl1
chr2	112455000	112460000	chr2	112490000	112495000	3.26502	1.4921	2.18821	chr2	112454297	112455297	1	Emc7
chr2	112500000	112505000	chr2	112765000	112770000	11.7675	11.3369	1.03799	chr2	112500169	112501169	1	Gm22676
chr2	114250000	114275000	chr2	116100000	116125000	27.3947	21.6497	1.26536	chr2	114273135	114274135	-1	Gm29234
chr2	114250000	114275000	chr2	116100000	116125000	27.3947	21.6497	1.26536	chr2	114269411	114270411	1	Gm25103
chr2	114850000	114875000	chr2	116100000	116125000	9.75566	9.86496	0.98892	chr2	114853393	114854393	1	Gm13974
chr2	116875000	116900000	chr2	117425000	117450000	4.36938	2.93955	1.48641	chr2	116876868	116877868	-1	Gm13990
chr2	116875000	116900000	chr2	117425000	117450000	4.36938	2.93955	1.48641	chr2	116877991	116878991	1	Tmco5
chr2	116875000	116900000	chr2	117425000	117450000	4.36938	2.93955	1.48641	chr2	116899452	116900452	1	D330050G23Rik
chr2	116900000	116905000	chr2	117180000	117185000	30.4401	18.2208	1.67062	chr2	116899452	116900452	1	D330050G23Rik
chr2	117340000	117345000	chr2	117440000	117445000	4.92231	3.62241	1.35885	chr2	117342701	117343701	-1	Rasgrp1
chr2	118250000	118275000	chr2	118575000	118600000	2.72072	0.50797	5.35607	chr2	118256666	118257666	-1	Fsip1
chr2	118250000	118275000	chr2	118425000	118450000	2.01729	2.48953	0.810312	chr2	118256666	118257666	-1	Fsip1
chr2	118700000	118705000	chr2	118880000	118885000	8.24621	6.5848	1.25231	chr2	118703663	118704663	-1	Ankrd63
chr2	118760000	118770000	chr2	118880000	118890000	4.44672	6.00865	0.740053	chr2	118762361	118763361	-1	A430105I19Rik
chr2	118810000	118815000	chr2	118860000	118865000	3.49896	1.74216	2.0084	chr2	118813303	118814303	1	Knstrn
chr2	118900000	118905000	chr2	118975000	118980000	3.73662	3.01908	1.23767	chr2	118899677	118900677	1	Bahd1
chr2	119475000	119480000	chr2	119545000	119550000	4.2358	3.6245	1.16866	chr2	119477387	119478387	-1	Ino80
chr2	119545000	119550000	chr2	119590000	119595000	2.99237	3.00739	0.995006	chr2	119547327	119548327	-1	Exd1
chr2	119545000	119550000	chr2	119590000	119595000	2.99237	3.00739	0.995006	chr2	119546997	119547997	1	Chp1
chr2	119625000	119650000	chr2	120375000	120400000	7.10765	8.00541	0.887855	chr2	119630418	119631418	1	n-R5s204
chr2	119970000	119975000	chr2	120010000	120015000	5.03226	4.43602	1.13441	chr2	119971999	119972999	1	Mapkbp1
chr2	120075000	120100000	chr2	120275000	120300000	2.472	2.04236	1.21037	chr2	120085472	120086472	-1	Sptbn5
chr2	120975000	120980000	chr2	121100000	121105000	5.88014	4.09534	1.43581	chr2	120976317	120977317	1	Tmem62
chr2	120975000	120980000	chr2	121100000	121105000	5.88014	4.09534	1.43581	chr2	120977427	120978427	-1	Gm44325
chr2	121955000	121960000	chr2	122025000	122030000	3.49343	3.13849	1.11309	chr2	121955301	121956301	1	Ctdspl2
chr2	121955000	121960000	chr2	122025000	122030000	3.49343	3.13849	1.11309	chr2	121955792	121956792	-1	Mageb3
chr2	122115000	122120000	chr2	122150000	122155000	3.28298	2.66892	1.23008	chr2	122118086	122119086	-1	Spg11
chr2	122460000	122470000	chr2	122620000	122630000	1.35791	1.85329	0.732705	chr2	122467226	122468226	-1	Bambi-ps1
chr2	122630000	122640000	chr2	122750000	122760000	2.24933	4.56267	0.492985	chr2	122629925	122630925	1	Spata5l1
chr2	122630000	122640000	chr2	122750000	122760000	2.24933	4.56267	0.492985	chr2	122636286	122637286	1	AA467197
chr2	124090000	124100000	chr2	125190000	125200000	21.9104	11.7741	1.86091	chr2	124089269	124090269	1	Sema6d
chr2	125060000	125070000	chr2	125210000	125220000	3.72708	2.34386	1.59015	chr2	125067424	125068424	1	Slc24a5
chr2	125850000	125875000	chr2	126650000	126675000	5.44809	1.95006	2.79381	chr2	125858839	125859839	-1	Cops2
chr2	125850000	125875000	chr2	126650000	126675000	5.44809	1.95006	2.79381	chr2	125858409	125859409	1	Galk2
chr2	126930000	126935000	chr2	127005000	127010000	4.76313	2.70321	1.76202	chr2	126932935	126933935	-1	Sppl2a
chr2	127130000	127140000	chr2	127200000	127210000	3.02906	4.14693	0.730433	chr2	127133654	127134654	-1	Ncaph
chr2	127225000	127250000	chr2	127800000	127825000	3.37918	1.84879	1.82777	chr2	127247516	127248516	-1	Ciao1
chr2	127225000	127250000	chr2	127800000	127825000	3.37918	1.84879	1.82777	chr2	127247208	127248208	1	Tmem127
chr2	127225000	127250000	chr2	128650000	128675000	6.89078	6.29145	1.09526	chr2	127247516	127248516	-1	Ciao1
chr2	127225000	127250000	chr2	128650000	128675000	6.89078	6.29145	1.09526	chr2	127247208	127248208	1	Tmem127
chr2	127360000	127365000	chr2	127450000	127455000	4.48605	3.63854	1.23293	chr2	127362508	127363508	1	Adra2b
chr2	127360000	127370000	chr2	127420000	127430000	2.46343	2.005	1.22864	chr2	127362508	127363508	1	Adra2b
chr2	127875000	127900000	chr2	128100000	128125000	3.2845	4.42623	0.742052	chr2	127891288	127892288	1	Gm22411
chr2	127890000	127895000	chr2	128570000	128575000	34.0973	21.0217	1.62201	chr2	127891288	127892288	1	Gm22411
chr2	128120000	128130000	chr2	128570000	128580000	11.959	9.07698	1.31751	chr2	128125338	128126338	1	Bcl2l11
chr2	128675000	128700000	chr2	129275000	129300000	4.43736	5.47584	0.810353	chr2	128687091	128688091	-1	Anapc1
chr2	128675000	128700000	chr2	129275000	129300000	4.43736	5.47584	0.810353	chr2	128698256	128699256	1	Mertk
chr2	128695000	128700000	chr2	128815000	128820000	13.6432	12.5034	1.09116	chr2	128698256	128699256	1	Mertk
chr2	128940000	128950000	chr2	129060000	129070000	1.8946	3.3123	0.571989	chr2	128943777	128944777	-1	Zc3h8
chr2	129125000	129150000	chr2	129250000	129275000	3.22972	2.65604	1.21599	chr2	129129000	129130000	1	Chchd5
chr2	129125000	129130000	chr2	129195000	129200000	4.16816	3.79736	1.09765	chr2	129129000	129130000	1	Chchd5
chr2	129500000	129525000	chr2	129850000	129875000	2.21724	1.06535	2.08123	chr2	129515507	129516507	-1	Gm14040
chr2	130050000	130075000	chr2	130150000	130175000	2.13182	2.31441	0.921107	chr2	130071024	130072024	1	Gm22424
chr2	130285000	130290000	chr2	130420000	130425000	4.2448	2.9161	1.45564	chr2	130284247	130285247	-1	Idh3b
chr2	130290000	130300000	chr2	130360000	130370000	3.91532	3.6429	1.07478	chr2	130294469	130295469	1	Ebf4
chr2	131075000	131100000	chr2	131400000	131425000	1.45003	2.29254	0.632499	chr2	131086465	131087465	-1	Siglec1
chr2	131075000	131100000	chr2	131500000	131525000	0.933381	3.51636	0.265439	chr2	131086465	131087465	-1	Siglec1
chr2	131350000	131355000	chr2	131410000	131415000	2.88698	2.17559	1.32699	chr2	131352592	131353592	-1	Rnf24
chr2	131550000	131575000	chr2	131925000	131950000	1.47487	2.74118	0.538042	chr2	131560914	131561914	1	Gm14285
chr2	131550000	131575000	chr2	131925000	131950000	1.47487	2.74118	0.538042	chr2	131561983	131562983	-1	Adra1d
chr2	132575000	132600000	chr2	132675000	132700000	2.54909	2.25122	1.13232	chr2	132587429	132588429	-1	Gpcpd1
chr2	132575000	132600000	chr2	132675000	132700000	2.54909	2.25122	1.13232	chr2	132597495	132598495	1	AU019990
chr2	132845000	132850000	chr2	132900000	132905000	4.63024	4.54441	1.01889	chr2	132846956	132847956	-1	Gm14104
chr2	132845000	132850000	chr2	132900000	132905000	4.63024	4.54441	1.01889	chr2	132845966	132846966	1	Crls1
chr2	134550000	134555000	chr2	135325000	135330000	42.6339	27.8325	1.5318	chr2	134554068	134555068	-1	Hao1
chr2	134550000	134560000	chr2	134780000	134790000	2.7837	4.84558	0.574483	chr2	134554068	134555068	-1	Hao1
chr2	134550000	134560000	chr2	134670000	134680000	3.42962	7.07459	0.484781	chr2	134554068	134555068	-1	Hao1
chr2	134785000	134790000	chr2	135320000	135325000	20.4279	12.255	1.66691	chr2	134785367	134786367	1	Plcb1
chr2	136125000	136150000	chr2	136875000	136900000	1.73011	3.08445	0.560913	chr2	136136306	136137306	1	Gm14218
chr2	136890000	136900000	chr2	137110000	137120000	3.39568	3.56573	0.952308	chr2	136891089	136892089	-1	Mkks
chr2	136890000	136900000	chr2	137110000	137120000	3.39568	3.56573	0.952308	chr2	136890518	136891518	1	Slx4ip
chr2	139380000	139390000	chr2	139720000	139730000	6.46212	2.34606	2.75446	chr2	139384040	139385040	-1	Gm14071
chr2	139380000	139385000	chr2	139575000	139580000	9.22674	4.08539	2.25847	chr2	139384040	139385040	-1	Gm14071
chr2	139575000	139600000	chr2	140150000	140175000	3.55343	3.14363	1.13036	chr2	139587527	139588527	1	Gm27385
chr2	140060000	140070000	chr2	140170000	140180000	3.28768	3.23171	1.01732	chr2	140066505	140067505	-1	Tasp1
chr2	142900000	142910000	chr2	143060000	143070000	4.44961	2.84089	1.56627	chr2	142902265	142903265	1	Kif16bos
chr2	142900000	142910000	chr2	143060000	143070000	4.44961	2.84089	1.56627	chr2	142901231	142902231	-1	Kif16b
chr2	143850000	143875000	chr2	144275000	144300000	1.93561	3.58896	0.539325	chr2	143854949	143855949	1	Rps13-ps6
chr2	143850000	143875000	chr2	144275000	144300000	1.93561	3.58896	0.539325	chr2	143862873	143863873	-1	Bfsp1
chr2	143910000	143920000	chr2	144000000	144010000	2.09842	0.777242	2.69983	chr2	143914620	143915620	1	Dstn
chr2	143910000	143920000	chr2	144360000	144370000	5.6602	5.78472	0.978475	chr2	143914620	143915620	1	Dstn
chr2	144010000	144020000	chr2	144210000	144220000	4.42681	3.97942	1.11243	chr2	144010963	144011963	-1	Rrbp1
chr2	144555000	144560000	chr2	144590000	144595000	3.30722	1.74829	1.89169	chr2	144555529	144556529	1	Sec23b
chr2	145160000	145170000	chr2	145260000	145270000	6.17295	3.7116	1.66315	chr2	145167054	145168054	1	Slc24a3
chr2	145700000	145705000	chr2	145885000	145890000	6.01093	4.96686	1.21021	chr2	145701425	145702425	-1	Gm11763
chr2	145700000	145705000	chr2	145785000	145790000	3.79064	3.15148	1.20281	chr2	145701425	145702425	-1	Gm11763
chr2	145900000	145925000	chr2	147050000	147075000	2.50112	2.36255	1.05866	chr2	145901399	145902399	1	Naa20
chr2	146825000	146850000	chr2	147350000	147375000	1.19616	1.2106	0.988069	chr2	146839432	146840432	-1	Gm14114
chr2	146825000	146850000	chr2	147075000	147100000	2.30838	5.03333	0.458619	chr2	146839432	146840432	-1	Gm14114
chr2	146830000	146840000	chr2	147180000	147190000	6.84891	6.93412	0.987712	chr2	146839432	146840432	-1	Gm14114
chr2	146850000	146860000	chr2	147010000	147020000	2.35146	1.14781	2.04865	chr2	146855164	146856164	1	Kiz
chr2	147075000	147100000	chr2	148025000	148050000	4.91382	7.41685	0.662521	chr2	147085145	147086145	-1	Nkx2-4
chr2	147080000	147090000	chr2	147170000	147180000	1.19885	1.5477	0.774599	chr2	147085145	147086145	-1	Nkx2-4
chr2	147180000	147190000	chr2	147360000	147370000	4.33032	1.27654	3.39224	chr2	147186724	147187724	1	6430503K07Rik
chr2	147180000	147190000	chr2	147360000	147370000	4.33032	1.27654	3.39224	chr2	147183383	147184383	1	Nkx2-2os
chr2	147180000	147190000	chr2	148040000	148050000	10.2835	3.93076	2.61617	chr2	147186724	147187724	1	6430503K07Rik
chr2	147180000	147190000	chr2	148040000	148050000	10.2835	3.93076	2.61617	chr2	147183383	147184383	1	Nkx2-2os
chr2	147350000	147375000	chr2	148025000	148050000	3.72316	2.73382	1.36189	chr2	147362109	147363109	-1	AI646519
chr2	147350000	147375000	chr2	148025000	148050000	3.72316	2.73382	1.36189	chr2	147361225	147362225	1	Pax1
chr2	148375000	148400000	chr2	148650000	148675000	3.16468	5.67749	0.557408	chr2	148394644	148395644	1	Sstr4
chr2	148405000	148410000	chr2	148570000	148575000	7.26279	5.38966	1.34754	chr2	148407888	148408888	-1	Thbd
chr2	148680000	148690000	chr2	148870000	148880000	2.11598	1.97077	1.07368	chr2	148680323	148681323	1	Gzf1
chr2	148750000	148755000	chr2	148900000	148905000	4.52131	5.19287	0.870675	chr2	148749658	148750658	1	Cstl1
chr2	149350000	149360000	chr2	150090000	150100000	16.734	7.63431	2.19195	chr2	149355987	149356987	1	Gm14131
chr2	150125000	150150000	chr2	150300000	150325000	0.527743	1.95338	0.27017	chr2	150136408	150137408	-1	Zfp120
chr2	150605000	150610000	chr2	150905000	150910000	8.57924	3.53633	2.42603	chr2	150608267	150609267	-1	Apmap
chr2	150605000	150610000	chr2	150905000	150910000	8.57924	3.53633	2.42603	chr2	150605533	150606533	1	Gm14123
chr2	150605000	150610000	chr2	150670000	150675000	6.99851	5.89734	1.18672	chr2	150608267	150609267	-1	Apmap
chr2	150605000	150610000	chr2	150670000	150675000	6.99851	5.89734	1.18672	chr2	150605533	150606533	1	Gm14123
chr2	150605000	150610000	chr2	150745000	150750000	6.81008	6.66322	1.02204	chr2	150608267	150609267	-1	Apmap
chr2	150605000	150610000	chr2	150745000	150750000	6.81008	6.66322	1.02204	chr2	150605533	150606533	1	Gm14123
chr2	150750000	150760000	chr2	150900000	150910000	3.94946	2.55905	1.54333	chr2	150750462	150751462	-1	Gm26681
chr2	150750000	150755000	chr2	150785000	150790000	2.54125	3.13825	0.809765	chr2	150750462	150751462	-1	Gm26681
chr2	150900000	150925000	chr2	151525000	151550000	1.02811	2.07987	0.494312	chr2	150904441	150905441	-1	Abhd12
chr2	150900000	150925000	chr2	151525000	151550000	1.02811	2.07987	0.494312	chr2	150904700	150905700	1	Gins1
chr2	151490000	151500000	chr2	151540000	151550000	1.92274	2.91398	0.659831	chr2	151493482	151494482	1	Nsfl1c
chr2	152100000	152125000	chr2	152325000	152350000	3.05406	1.82401	1.67437	chr2	152104816	152105816	1	Srxn1
chr2	152910000	152915000	chr2	153140000	153145000	14.7894	11.8239	1.25081	chr2	152910652	152911652	1	Mylk2
chr2	152910000	152915000	chr2	153015000	153020000	5.57347	4.78506	1.16476	chr2	152910652	152911652	1	Mylk2
chr2	153490000	153495000	chr2	153525000	153530000	3.4706	4.19037	0.828232	chr2	153492090	153493090	1	4930404H24Rik
chr2	154565000	154570000	chr2	154610000	154615000	2.70589	2.59434	1.043	chr2	154569592	154570592	-1	E2f1
chr2	154610000	154615000	chr2	154655000	154660000	2.82665	2.83843	0.995849	chr2	154612597	154613597	1	Zfp341
chr2	154610000	154615000	chr2	154655000	154660000	2.82665	2.83843	0.995849	chr2	154613137	154614137	-1	4930519P11Rik
chr2	154700000	154705000	chr2	154755000	154760000	4.33499	2.97964	1.45487	chr2	154703109	154704109	1	Rpl5-ps2
chr2	154700000	154705000	chr2	154855000	154860000	7.29615	9.13364	0.798822	chr2	154703109	154704109	1	Rpl5-ps2
chr2	154710000	154715000	chr2	154940000	154945000	11.4095	5.25792	2.16997	chr2	154713422	154714422	-1	Gm14215
chr2	155510000	155520000	chr2	155760000	155770000	3.42052	4.21959	0.81063	chr2	155517248	155518248	1	Acss2
chr2	155510000	155520000	chr2	155760000	155770000	3.42052	4.21959	0.81063	chr2	155517937	155518937	-1	Ggt7
chr2	155515000	155520000	chr2	155580000	155585000	9.84411	6.42096	1.53312	chr2	155517248	155518248	1	Acss2
chr2	155515000	155520000	chr2	155580000	155585000	9.84411	6.42096	1.53312	chr2	155517937	155518937	-1	Ggt7
chr2	155690000	155700000	chr2	155750000	155760000	3.48912	3.72447	0.936809	chr2	155692084	155693084	-1	Trpc4ap
chr2	155950000	155975000	chr2	156125000	156150000	2.79045	0.926092	3.01314	chr2	155955758	155956758	1	Cep250
chr2	156180000	156190000	chr2	156270000	156280000	4.1131	2.13012	1.93093	chr2	156179938	156180938	-1	Rbm39
chr2	156875000	156900000	chr2	157075000	157100000	3.4996	4.08012	0.85772	chr2	156886892	156887892	-1	Sla2
chr2	156875000	156900000	chr2	157075000	157100000	3.4996	4.08012	0.85772	chr2	156888764	156889764	1	Gm14248
chr2	156875000	156900000	chr2	157075000	157100000	3.4996	4.08012	0.85772	chr2	156892818	156893818	-1	Gm14247
chr2	157130000	157140000	chr2	157200000	157210000	3.71743	2.49438	1.49032	chr2	157134965	157135965	-1	Samhd1
chr2	157200000	157205000	chr2	157280000	157285000	4.14324	2.90689	1.42532	chr2	157204234	157205234	-1	Rbl1
chr2	158075000	158100000	chr2	158325000	158350000	0.936206	1.17617	0.795981	chr2	158091497	158092497	-1	2010009K17Rik
chr2	158760000	158770000	chr2	158860000	158870000	2.17722	1.5765	1.38105	chr2	158767393	158768393	1	Fam83d
chr2	160350000	160375000	chr2	160875000	160900000	1.69365	2.31835	0.73054	chr2	160366765	160367765	-1	Mafb
chr2	163015000	163020000	chr2	163050000	163055000	2.74492	2.37024	1.15808	chr2	163016654	163017654	1	Ift52
chr2	163420000	163425000	chr2	163470000	163475000	3.15612	3.29706	0.957251	chr2	163424397	163425397	-1	Oser1
chr2	163420000	163425000	chr2	163470000	163475000	3.15612	3.29706	0.957251	chr2	163419095	163420095	1	2900093K20Rik
chr2	163850000	163860000	chr2	163970000	163980000	4.37333	2.34622	1.86399	chr2	163852951	163853951	1	Kcnk15
chr2	164460000	164465000	chr2	164515000	164520000	4.48436	4.71411	0.951265	chr2	164460267	164461267	1	Gm20458
chr2	164460000	164465000	chr2	164515000	164520000	4.48436	4.71411	0.951265	chr2	164460655	164461655	-1	Gm14302
chr2	164590000	164595000	chr2	164725000	164730000	9.03247	9.75858	0.925593	chr2	164593294	164594294	-1	Eppin
chr2	165230000	165235000	chr2	165270000	165275000	2.8574	1.75641	1.62684	chr2	165234553	165235553	-1	Cdh22
chr2	165285000	165290000	chr2	165320000	165325000	2.81751	2.72287	1.03476	chr2	165287569	165288569	-1	Slc35c2
chr2	165600000	165610000	chr2	165690000	165700000	4.16224	3.74822	1.11046	chr2	165601487	165602487	-1	Gm28163
chr2	166655000	166660000	chr2	166710000	166715000	4.12902	2.98371	1.38385	chr2	166654842	166655842	-1	Gm23152
chr2	166710000	166715000	chr2	166770000	166775000	4.40146	3.92937	1.12014	chr2	166713532	166714532	-1	Prex1
chr2	167345000	167350000	chr2	167420000	167425000	5.46976	4.98823	1.09653	chr2	167348883	167349883	-1	B4galt5
chr2	167530000	167540000	chr2	167890000	167900000	1.85101	1.63269	1.13371	chr2	167535142	167536142	-1	Gm11474
chr2	167530000	167540000	chr2	167890000	167900000	1.85101	1.63269	1.13371	chr2	167537495	167538495	1	Snai1
chr2	167535000	167540000	chr2	167600000	167605000	9.57307	8.08234	1.18444	chr2	167535142	167536142	-1	Gm11474
chr2	167535000	167540000	chr2	167600000	167605000	9.57307	8.08234	1.18444	chr2	167537495	167538495	1	Snai1
chr2	167640000	167645000	chr2	167675000	167680000	5.71429	5.17903	1.10335	chr2	167644159	167645159	-1	Gm22355
chr2	167685000	167690000	chr2	167890000	167895000	37.9663	32.8242	1.15665	chr2	167688215	167689215	1	Cebpb
chr2	167685000	167690000	chr2	167890000	167895000	37.9663	32.8242	1.15665	chr2	167689522	167690522	-1	Tmem189
chr2	167685000	167690000	chr2	167775000	167780000	5.50096	4.89793	1.12312	chr2	167688215	167689215	1	Cebpb
chr2	167685000	167690000	chr2	167775000	167780000	5.50096	4.89793	1.12312	chr2	167689522	167690522	-1	Tmem189
chr2	168150000	168160000	chr2	168200000	168210000	3.71602	2.74277	1.35484	chr2	168153233	168154233	-1	Gm14235
chr2	168150000	168160000	chr2	168200000	168210000	3.71602	2.74277	1.35484	chr2	168154213	168155213	-1	E130018N17Rik
chr2	169060000	169065000	chr2	169105000	169110000	5.31285	4.5466	1.16853	chr2	169060420	169061420	1	Gm26469
chr2	169375000	169400000	chr2	170375000	170400000	2.3742	4.41542	0.537708	chr2	169388381	169389381	1	Gm14250
chr2	170355000	170360000	chr2	170400000	170405000	2.90631	2.27428	1.2779	chr2	170355661	170356661	1	Bcas1os2
chr2	172225000	172250000	chr2	172475000	172500000	1.66868	1.86517	0.894655	chr2	172247792	172248792	1	Mc3r
chr2	172995000	173000000	chr2	173080000	173085000	11.9263	8.31889	1.43364	chr2	172999417	173000417	1	Rae1
chr2	173020000	173025000	chr2	173060000	173065000	3.53934	2.87653	1.23042	chr2	173022656	173023656	-1	Gm20490
chr2	173020000	173025000	chr2	173060000	173065000	3.53934	2.87653	1.23042	chr2	173019798	173020798	1	Rbm38
chr2	173270000	173280000	chr2	174330000	174340000	4.22174	4.48066	0.942213	chr2	173275998	173276998	1	Pmepa1os
chr2	173270000	173280000	chr2	174330000	174340000	4.22174	4.48066	0.942213	chr2	173276233	173277233	-1	Pmepa1
chr2	173275000	173280000	chr2	173380000	173385000	5.09843	3.64611	1.39832	chr2	173275998	173276998	1	Pmepa1os
chr2	173275000	173280000	chr2	173380000	173385000	5.09843	3.64611	1.39832	chr2	173276233	173277233	-1	Pmepa1
chr2	173660000	173670000	chr2	173730000	173740000	3.41299	1.72278	1.98109	chr2	173659340	173660340	-1	Ppp4r1l-ps
chr2	173660000	173670000	chr2	173730000	173740000	3.41299	1.72278	1.98109	chr2	173659060	173660060	1	Rab22a
chr2	174340000	174350000	chr2	174410000	174420000	3.41886	2.06728	1.6538	chr2	174346412	174347412	-1	Gm20721
chr2	174475000	174500000	chr2	174825000	174850000	4.60327	2.03743	2.25935	chr2	174485276	174486276	-1	Gm14385
chr2	174475000	174500000	chr2	174650000	174675000	3.33646	2.7563	1.21048	chr2	174485276	174486276	-1	Gm14385
chr2	178415000	178420000	chr2	178495000	178500000	3.25832	3.12849	1.0415	chr2	178414172	178415172	-1	Ppp1r3d
chr2	180070000	180075000	chr2	180115000	180120000	2.85847	2.30461	1.24032	chr2	180069888	180070888	1	Mtg2
chr2	180170000	180180000	chr2	180250000	180260000	3.98396	4.05862	0.981605	chr2	180170785	180171785	1	Adrm1
chr2	180170000	180180000	chr2	180250000	180260000	3.98396	4.05862	0.981605	chr2	180179523	180180523	-1	Mir7005
chr2	180250000	180275000	chr2	180725000	180750000	1.48076	2.19549	0.674453	chr2	180256836	180257836	1	Mir3091
chr2	180250000	180275000	chr2	180725000	180750000	1.48076	2.19549	0.674453	chr2	180273196	180274196	-1	Cables2
chr2	180250000	180275000	chr2	180725000	180750000	1.48076	2.19549	0.674453	chr2	180256677	180257677	1	Rps21
chr2	180270000	180280000	chr2	180580000	180590000	4.98105	4.79599	1.03859	chr2	180273196	180274196	-1	Cables2
chr2	180270000	180280000	chr2	180440000	180450000	2.64456	3.58647	0.737371	chr2	180273196	180274196	-1	Cables2
chr2	180920000	180925000	chr2	180965000	180970000	4.47785	3.8391	1.16638	chr2	180920649	180921649	-1	Ythdf1
chr2	181150000	181160000	chr2	181330000	181340000	5.25817	3.83614	1.37069	chr2	181156714	181157714	-1	Eef1a2
chr2	181185000	181190000	chr2	181330000	181335000	10.1957	6.5712	1.55157	chr2	181186547	181187547	1	Ppdpf
chr2	181185000	181190000	chr2	181220000	181225000	3.03023	2.32362	1.3041	chr2	181186547	181187547	1	Ppdpf
chr2	181720000	181730000	chr2	181860000	181870000	3.31733	6.5321	0.507851	chr2	181724642	181725642	-1	Gm14489
chr3	5200000	5225000	chr3	34650000	34675000	61.0022	81.106	0.752129	chr3	5212138	5213138	1	Gm10748
chr3	5200000	5225000	chr3	34650000	34675000	61.0022	81.106	0.752129	chr3	5217826	5218826	1	Zfhx4
chr3	5200000	5225000	chr3	34650000	34675000	61.0022	81.106	0.752129	chr3	5220541	5221541	-1	2700069I18Rik
chr3	7500000	7510000	chr3	8660000	8670000	8.62639	2.21766	3.88986	chr3	7502783	7503783	1	Zc2hc1a
chr3	7500000	7510000	chr3	8660000	8670000	8.62639	2.21766	3.88986	chr3	7501720	7502720	-1	Gm23592
chr3	7500000	7505000	chr3	7610000	7615000	3.8091	1.34728	2.82725	chr3	7502783	7503783	1	Zc2hc1a
chr3	7500000	7505000	chr3	7610000	7615000	3.8091	1.34728	2.82725	chr3	7501720	7502720	-1	Gm23592
chr3	8660000	8670000	chr3	8920000	8930000	5.91076	3.75412	1.57447	chr3	8666956	8667956	-1	Hey1
chr3	9400000	9410000	chr3	9590000	9600000	5.03603	4.12718	1.22021	chr3	9402364	9403364	1	C030034L19Rik
chr3	9400000	9410000	chr3	9590000	9600000	5.03603	4.12718	1.22021	chr3	9401475	9402475	1	Gm22604
chr3	10000000	10025000	chr3	10225000	10250000	1.98233	4.38112	0.452472	chr3	10011848	10012848	1	Fabp5
chr3	10010000	10020000	chr3	10300000	10310000	7.1764	13.6812	0.524544	chr3	10011848	10012848	1	Fabp5
chr3	14380000	14390000	chr3	14660000	14670000	5.34742	3.57006	1.49785	chr3	14384100	14385100	-1	Gm37358
chr3	14530000	14535000	chr3	14575000	14580000	3.04266	4.18515	0.727013	chr3	14533088	14534088	1	Lrrcc1
chr3	14575000	14600000	chr3	16175000	16200000	11.5922	7.22314	1.60487	chr3	14577941	14578941	1	E2f5
chr3	14575000	14580000	chr3	14610000	14615000	2.94592	3.112	0.946631	chr3	14577941	14578941	1	E2f5
chr3	14875000	14900000	chr3	16175000	16200000	7.29559	3.51504	2.07554	chr3	14885573	14886573	1	Car2
chr3	16175000	16200000	chr3	19300000	19325000	10.5634	7.45253	1.41743	chr3	16182512	16183512	1	Ythdf3
chr3	16175000	16200000	chr3	40800000	40825000	58.0539	49.2273	1.1793	chr3	16182512	16183512	1	Ythdf3
chr3	17780000	17790000	chr3	18050000	18060000	2.50579	1.08745	2.30429	chr3	17789221	17790221	1	Mir124-2hg
chr3	18050000	18055000	chr3	19060000	19065000	64.8162	31.0312	2.08874	chr3	18053474	18054474	1	Bhlhe22
chr3	18050000	18060000	chr3	18150000	18160000	2.38219	1.27597	1.86697	chr3	18053474	18054474	1	Bhlhe22
chr3	18225000	18250000	chr3	19175000	19200000	7.11911	2.23826	3.18065	chr3	18243038	18244038	-1	Cyp7b1
chr3	19185000	19190000	chr3	19310000	19315000	3.40731	1.53024	2.22666	chr3	19186627	19187627	1	Mtfr1
chr3	19300000	19325000	chr3	19625000	19650000	0.992654	1.54	0.64458	chr3	19311022	19312022	-1	Pde7a
chr3	19560000	19570000	chr3	19890000	19900000	14.5021	9.21504	1.57374	chr3	19559553	19560553	1	Gm23330
chr3	19560000	19565000	chr3	19690000	19695000	7.62952	6.9431	1.09886	chr3	19559553	19560553	1	Gm23330
chr3	19560000	19570000	chr3	19620000	19630000	1.37482	1.6034	0.857437	chr3	19559553	19560553	1	Gm23330
chr3	19625000	19630000	chr3	19690000	19695000	3.24018	2.5083	1.29178	chr3	19628377	19629377	-1	1700064H15Rik
chr3	19690000	19700000	chr3	19890000	19900000	6.35404	4.70016	1.35188	chr3	19695096	19696096	-1	Crh
chr3	19900000	19925000	chr3	20500000	20525000	7.79565	3.06462	2.54376	chr3	19913096	19914096	1	Gm37523
chr3	19900000	19925000	chr3	20075000	20100000	3.65737	2.3925	1.52868	chr3	19913096	19914096	1	Gm37523
chr3	22075000	22080000	chr3	22140000	22145000	3.84158	3.00862	1.27686	chr3	22075842	22076842	-1	Gm43672
chr3	22075000	22080000	chr3	22140000	22145000	3.84158	3.00862	1.27686	chr3	22075952	22076952	1	Tbl1xr1
chr3	27150000	27155000	chr3	27190000	27195000	2.94085	2.54361	1.15617	chr3	27153578	27154578	-1	Ect2
chr3	27150000	27155000	chr3	27190000	27195000	2.94085	2.54361	1.15617	chr3	27153326	27154326	1	1700125G22Rik
chr3	27180000	27190000	chr3	27460000	27470000	6.02323	4.84976	1.24196	chr3	27182265	27183265	1	Nceh1
chr3	27270000	27280000	chr3	27320000	27330000	2.32335	1.98612	1.16979	chr3	27277360	27278360	1	Gm37191
chr3	27700000	27725000	chr3	30575000	30600000	12.6669	8.79069	1.44094	chr3	27711007	27712007	-1	Fndc3b
chr3	28260000	28270000	chr3	28550000	28560000	3.27371	3.04259	1.07596	chr3	28262514	28263514	1	Tnik
chr3	28810000	28815000	chr3	28965000	28970000	8.8295	4.56664	1.93348	chr3	28813685	28814685	-1	Gm33051
chr3	30010000	30020000	chr3	30500000	30510000	14.8968	12.8438	1.15984	chr3	30011679	30012679	1	Mecomos
chr3	30590000	30600000	chr3	31130000	31140000	7.03017	1.68828	4.16409	chr3	30595433	30596433	-1	1600017P15Rik
chr3	30590000	30600000	chr3	31130000	31140000	7.03017	1.68828	4.16409	chr3	30599639	30600639	-1	Actrt3
chr3	30590000	30600000	chr3	31130000	31140000	7.03017	1.68828	4.16409	chr3	30595457	30596457	-1	1600017P15Rik
chr3	30595000	30600000	chr3	30965000	30970000	10.4287	8.34024	1.2504	chr3	30595433	30596433	-1	1600017P15Rik
chr3	30595000	30600000	chr3	30965000	30970000	10.4287	8.34024	1.2504	chr3	30599639	30600639	-1	Actrt3
chr3	30595000	30600000	chr3	30965000	30970000	10.4287	8.34024	1.2504	chr3	30595457	30596457	-1	1600017P15Rik
chr3	30600000	30610000	chr3	30790000	30800000	4.49404	8.33606	0.539109	chr3	30599639	30600639	-1	Actrt3
chr3	30600000	30610000	chr3	30790000	30800000	4.49404	8.33606	0.539109	chr3	30601365	30602365	1	Mynn
chr3	30775000	30800000	chr3	31100000	31125000	1.43225	2.16519	0.661491	chr3	30793264	30794264	-1	4933429H19Rik
chr3	30775000	30800000	chr3	31100000	31125000	1.43225	2.16519	0.661491	chr3	30792175	30793175	1	Sec62
chr3	30850000	30860000	chr3	30960000	30970000	2.99596	1.62751	1.84082	chr3	30855250	30856250	1	Gpr160
chr3	30995000	31000000	chr3	31055000	31060000	3.08297	1.90308	1.61999	chr3	30995047	30996047	1	Prkci
chr3	31025000	31050000	chr3	31575000	31600000	1.51655	1.49128	1.01694	chr3	31038266	31039266	1	Mir7008
chr3	31140000	31150000	chr3	31450000	31460000	5.06484	4.07768	1.24209	chr3	31149220	31150220	1	Cldn11
chr3	31145000	31150000	chr3	31600000	31605000	17.7749	12.698	1.39982	chr3	31149220	31150220	1	Cldn11
chr3	31150000	31175000	chr3	31750000	31775000	5.45209	2.3648	2.30552	chr3	31149220	31150220	1	Cldn11
chr3	32350000	32375000	chr3	32725000	32750000	3.98062	2.88015	1.38209	chr3	32365714	32366714	-1	Zmat3
chr3	32350000	32375000	chr3	32725000	32750000	3.98062	2.88015	1.38209	chr3	32372689	32373689	-1	Gm36990
chr3	32390000	32400000	chr3	32610000	32620000	1.67834	1.35307	1.2404	chr3	32396971	32397971	1	Pik3ca
chr3	32390000	32400000	chr3	32500000	32510000	3.72544	3.0055	1.23954	chr3	32396971	32397971	1	Pik3ca
chr3	32500000	32525000	chr3	32700000	32725000	2.62796	0.96288	2.72927	chr3	32509559	32510559	1	Zfp639
chr3	32500000	32525000	chr3	32700000	32725000	2.62796	0.96288	2.72927	chr3	32512044	32513044	-1	Gm37592
chr3	32610000	32615000	chr3	32695000	32700000	6.0282	6.13108	0.98322	chr3	32610161	32611161	1	Gm37640
chr3	32700000	32725000	chr3	54725000	54750000	43.482	82.6429	0.526144	chr3	32705598	32706598	1	Actl6a
chr3	32700000	32725000	chr3	54725000	54750000	43.482	82.6429	0.526144	chr3	32721789	32722789	-1	Gm37353
chr3	32725000	32750000	chr3	34050000	34075000	4.31449	4.10795	1.05028	chr3	32736290	32737290	1	Ndufb5
chr3	32725000	32750000	chr3	34050000	34075000	4.31449	4.10795	1.05028	chr3	32737305	32738305	-1	Mrpl47
chr3	32725000	32750000	chr3	33800000	33825000	2.6124	5.30169	0.49275	chr3	32736290	32737290	1	Ndufb5
chr3	32725000	32750000	chr3	33800000	33825000	2.6124	5.30169	0.49275	chr3	32737305	32738305	-1	Mrpl47
chr3	33800000	33825000	chr3	34075000	34100000	3.68736	2.93248	1.25742	chr3	33799132	33800132	1	Ttc14
chr3	33800000	33825000	chr3	34075000	34100000	3.68736	2.93248	1.25742	chr3	33816556	33817556	1	Gm43140
chr3	33825000	33850000	chr3	34650000	34675000	5.38662	2.69483	1.99888	chr3	33844010	33845010	-1	Ccdc39
chr3	33950000	33975000	chr3	34625000	34650000	6.33512	4.75214	1.33311	chr3	33955500	33956500	1	4930502C17Rik
chr3	33950000	33975000	chr3	34625000	34650000	6.33512	4.75214	1.33311	chr3	33958900	33959900	-1	Gm23175
chr3	33950000	33960000	chr3	35100000	35110000	8.57473	14.7743	0.580381	chr3	33955500	33956500	1	4930502C17Rik
chr3	33950000	33960000	chr3	35100000	35110000	8.57473	14.7743	0.580381	chr3	33958900	33959900	-1	Gm23175
chr3	34050000	34075000	chr3	35800000	35825000	11.2582	4.81498	2.33815	chr3	34055129	34056129	-1	Gm43667
chr3	34050000	34075000	chr3	35800000	35825000	11.2582	4.81498	2.33815	chr3	34069959	34070959	1	Gm43668
chr3	34075000	34100000	chr3	34650000	34675000	3.43704	1.19452	2.87735	chr3	34081021	34082021	-1	Dnajc19
chr3	34625000	34650000	chr3	35100000	35125000	1.10945	4.50295	0.246383	chr3	34649705	34650705	1	Sox2
chr3	34625000	34650000	chr3	35100000	35125000	1.10945	4.50295	0.246383	chr3	34642564	34643564	1	Gm42692
chr3	34625000	34650000	chr3	35100000	35125000	1.10945	4.50295	0.246383	chr3	34637668	34638668	1	Mir1897
chr3	34625000	34650000	chr3	35100000	35125000	1.10945	4.50295	0.246383	chr3	34637764	34638764	1	Mir1897
chr3	34650000	34675000	chr3	99250000	99275000	229.07	52.2758	4.38195	chr3	34649705	34650705	1	Sox2
chr3	34650000	34675000	chr3	99250000	99275000	229.07	52.2758	4.38195	chr3	34663989	34664989	-1	Gm42693
chr3	34650000	34675000	chr3	99250000	99275000	229.07	52.2758	4.38195	chr3	34652478	34653478	1	Gm27611
chr3	34650000	34660000	chr3	35480000	35490000	12.7165	6.6175	1.92165	chr3	34649705	34650705	1	Sox2
chr3	34650000	34660000	chr3	35480000	35490000	12.7165	6.6175	1.92165	chr3	34652478	34653478	1	Gm27611
chr3	35750000	35760000	chr3	35920000	35930000	3.81711	7.39016	0.516512	chr3	35753406	35754406	1	Atp11b
chr3	35825000	35850000	chr3	37025000	37050000	14.2353	7.36035	1.93406	chr3	35844642	35845642	1	Gm43203
chr3	35930000	35935000	chr3	35965000	35970000	2.85227	2.24246	1.27194	chr3	35932345	35933345	1	Gm15952
chr3	35995000	36000000	chr3	36060000	36065000	2.99285	2.31375	1.29351	chr3	35999133	36000133	1	Mccc1os
chr3	36210000	36215000	chr3	36440000	36445000	14.5171	12.8877	1.12644	chr3	36214456	36215456	-1	Gm18893
chr3	36210000	36220000	chr3	36490000	36500000	5.9634	6.48733	0.919239	chr3	36214456	36215456	-1	Gm18893
chr3	36570000	36575000	chr3	36610000	36615000	2.86878	2.96435	0.967758	chr3	36571850	36572850	-1	Ccna2
chr3	36850000	36875000	chr3	37300000	37325000	7.54725	3.7653	2.00442	chr3	36862404	36863404	1	4932438A13Rik
chr3	36860000	36870000	chr3	37200000	37210000	8.20687	5.02518	1.63315	chr3	36862404	36863404	1	4932438A13Rik
chr3	37070000	37080000	chr3	37200000	37210000	4.29858	2.69762	1.59347	chr3	37076955	37077955	1	Gm12582
chr3	37310000	37315000	chr3	37415000	37420000	6.70404	4.49275	1.49219	chr3	37311854	37312854	1	Bbs12
chr3	37310000	37315000	chr3	37415000	37420000	6.70404	4.49275	1.49219	chr3	37312408	37313408	-1	Cetn4
chr3	37310000	37315000	chr3	37415000	37420000	6.70404	4.49275	1.49219	chr3	37311819	37312819	1	Gm43439
chr3	37600000	37625000	chr3	38200000	38225000	7.42012	4.72243	1.57125	chr3	37599772	37600772	-1	Gm12565
chr3	37600000	37625000	chr3	38200000	38225000	7.42012	4.72243	1.57125	chr3	37613213	37614213	1	4930594O21Rik
chr3	37625000	37650000	chr3	37950000	37975000	6.21188	4.8102	1.2914	chr3	37640356	37641356	-1	Gm42922
chr3	37625000	37650000	chr3	37950000	37975000	6.21188	4.8102	1.2914	chr3	37639247	37640247	1	Spry1
chr3	37625000	37650000	chr3	37950000	37975000	6.21188	4.8102	1.2914	chr3	37643907	37644907	1	Gm43820
chr3	37750000	37775000	chr3	38475000	38500000	1.65834	1.60532	1.03303	chr3	37760337	37761337	1	Gm42921
chr3	38875000	38900000	chr3	39975000	40000000	2.72514	2.59656	1.04952	chr3	38887959	38888959	-1	C230034O21Rik
chr3	38875000	38900000	chr3	39975000	40000000	2.72514	2.59656	1.04952	chr3	38886240	38887240	1	Fat4
chr3	38885000	38890000	chr3	40390000	40395000	58.0518	25.6176	2.26609	chr3	38887959	38888959	-1	C230034O21Rik
chr3	38885000	38890000	chr3	40390000	40395000	58.0518	25.6176	2.26609	chr3	38886240	38887240	1	Fat4
chr3	38885000	38890000	chr3	39810000	39815000	26.1915	21.065	1.24337	chr3	38887959	38888959	-1	C230034O21Rik
chr3	38885000	38890000	chr3	39810000	39815000	26.1915	21.065	1.24337	chr3	38886240	38887240	1	Fat4
chr3	40740000	40750000	chr3	41080000	41090000	8.18147	3.54432	2.30833	chr3	40743795	40744795	1	Hspa4l
chr3	41080000	41090000	chr3	41560000	41570000	7.67923	7.80864	0.983428	chr3	41082746	41083746	-1	Pgrmc2
chr3	41080000	41090000	chr3	41740000	41750000	8.7272	16.0758	0.54288	chr3	41082746	41083746	-1	Pgrmc2
chr3	51225000	51250000	chr3	53450000	53475000	14.781	4.51742	3.27199	chr3	51231217	51232217	1	Gm38357
chr3	51230000	51235000	chr3	51350000	51355000	5.66769	5.24652	1.08028	chr3	51231217	51232217	1	Gm38357
chr3	51230000	51240000	chr3	51400000	51410000	6.02582	6.96502	0.865155	chr3	51231217	51232217	1	Gm38357
chr3	51370000	51375000	chr3	51405000	51410000	2.79823	2.34247	1.19456	chr3	51369522	51370522	1	Gm37203
chr3	51480000	51485000	chr3	52240000	52245000	23.2539	34.002	0.683898	chr3	51483220	51484220	1	Rab33b
chr3	51480000	51485000	chr3	52240000	52245000	23.2539	34.002	0.683898	chr3	51484529	51485529	-1	Gm38160
chr3	51580000	51585000	chr3	51650000	51655000	5.45683	3.22098	1.69415	chr3	51581606	51582606	1	5430433H01Rik
chr3	51580000	51590000	chr3	52240000	52250000	12.2546	12.36	0.99147	chr3	51581606	51582606	1	5430433H01Rik
chr3	52100000	52110000	chr3	52190000	52200000	2.66813	1.92156	1.38852	chr3	52104776	52105776	-1	Maml3
chr3	52250000	52275000	chr3	53450000	53475000	14.198	10.7373	1.32231	chr3	52269135	52270135	-1	Gm20402
chr3	52250000	52275000	chr3	53450000	53475000	14.198	10.7373	1.32231	chr3	52267636	52268636	1	Foxo1
chr3	53025000	53050000	chr3	53225000	53250000	1.13234	1.10616	1.02367	chr3	53040828	53041828	1	Lhfp
chr3	53025000	53050000	chr3	53225000	53250000	1.13234	1.10616	1.02367	chr3	53041455	53042455	-1	Gm42901
chr3	53450000	53475000	chr3	53850000	53875000	1.31472	1.24496	1.05604	chr3	53451919	53452919	1	Gm16206
chr3	53450000	53475000	chr3	53850000	53875000	1.31472	1.24496	1.05604	chr3	53463032	53464032	-1	Nhlrc3
chr3	53450000	53475000	chr3	53850000	53875000	1.31472	1.24496	1.05604	chr3	53462966	53463966	1	Proser1
chr3	53450000	53475000	chr3	54675000	54700000	2.25019	2.20864	1.01881	chr3	53451919	53452919	1	Gm16206
chr3	53450000	53475000	chr3	54675000	54700000	2.25019	2.20864	1.01881	chr3	53463032	53464032	-1	Nhlrc3
chr3	53450000	53475000	chr3	54675000	54700000	2.25019	2.20864	1.01881	chr3	53462966	53463966	1	Proser1
chr3	53850000	53875000	chr3	54675000	54700000	1.66165	6.35508	0.261468	chr3	53863530	53864530	-1	Ufm1
chr3	54800000	54825000	chr3	55050000	55075000	1.12335	0.356771	3.14865	chr3	54807491	54808491	-1	Rfxap
chr3	54800000	54825000	chr3	55050000	55075000	1.12335	0.356771	3.14865	chr3	54810950	54811950	-1	Gm10254
chr3	55500000	55525000	chr3	55775000	55800000	2.79862	3.85293	0.726362	chr3	55516869	55517869	1	Gm42608
chr3	55525000	55550000	chr3	55975000	56000000	5.1691	2.56602	2.01444	chr3	55547746	55548746	1	Gm25404
chr3	55775000	55800000	chr3	56175000	56200000	0.758844	0.773167	0.981475	chr3	55781810	55782810	1	Mab21l1
chr3	55780000	55785000	chr3	55815000	55820000	2.66685	2.07102	1.2877	chr3	55781810	55782810	1	Mab21l1
chr3	57570000	57580000	chr3	57730000	57740000	2.07833	1.6764	1.23976	chr3	57575610	57576610	-1	Wwtr1
chr3	57650000	57660000	chr3	57730000	57740000	2.46322	0.925948	2.66021	chr3	57651415	57652415	-1	Commd2
chr3	57650000	57660000	chr3	57730000	57740000	2.46322	0.925948	2.66021	chr3	57655279	57656279	-1	BB187690
chr3	57730000	57740000	chr3	57840000	57850000	1.38889	2.16793	0.640652	chr3	57735362	57736362	1	Rnf13
chr3	57825000	57850000	chr3	58400000	58425000	1.03071	0.975692	1.05638	chr3	57847779	57848779	-1	Pfn2
chr3	57840000	57850000	chr3	58150000	58160000	6.83482	2.19973	3.10712	chr3	57847779	57848779	-1	Pfn2
chr3	57845000	57850000	chr3	58120000	58125000	10.7393	9.46173	1.13502	chr3	57847779	57848779	-1	Pfn2
chr3	58160000	58170000	chr3	58490000	58500000	4.4801	9.17891	0.488086	chr3	58163507	58164507	-1	1700007F19Rik
chr3	58410000	58420000	chr3	58520000	58530000	2.59728	3.21412	0.808085	chr3	58414015	58415015	1	Tsc22d2
chr3	58415000	58420000	chr3	58690000	58695000	7.97426	4.41275	1.8071	chr3	58414015	58415015	1	Tsc22d2
chr3	58525000	58530000	chr3	58575000	58580000	4.07472	3.54942	1.148	chr3	58525592	58526592	-1	Serp1
chr3	58525000	58530000	chr3	58575000	58580000	4.07472	3.54942	1.148	chr3	58526230	58527230	1	6720482G16Rik
chr3	58525000	58530000	chr3	58575000	58580000	4.07472	3.54942	1.148	chr3	58525121	58526121	1	Eif2a
chr3	58675000	58700000	chr3	59050000	59075000	4.72614	1.94858	2.42542	chr3	58692100	58693100	-1	Siah2
chr3	58675000	58700000	chr3	59050000	59075000	4.72614	1.94858	2.42542	chr3	58696861	58697861	1	A930028O11Rik
chr3	58675000	58700000	chr3	59050000	59075000	4.72614	1.94858	2.42542	chr3	58691889	58692889	1	4930593A02Rik
chr3	59100000	59125000	chr3	60500000	60525000	22.7145	6.48697	3.50156	chr3	59101521	59102521	-1	Gpr171
chr3	59175000	59200000	chr3	59725000	59750000	1.51155	2.74941	0.549774	chr3	59194804	59195804	-1	Gpr87
chr3	59325000	59350000	chr3	60100000	60125000	9.51959	6.62982	1.43587	chr3	59343571	59344571	1	Gm38186
chr3	59325000	59350000	chr3	60100000	60125000	9.51959	6.62982	1.43587	chr3	59344094	59345094	-1	Igsf10
chr3	61360000	61365000	chr3	61410000	61415000	2.57655	2.33519	1.10336	chr3	61361597	61362597	-1	Gm37696
chr3	61360000	61365000	chr3	61410000	61415000	2.57655	2.33519	1.10336	chr3	61360938	61361938	1	Rap2b
chr3	63975000	64000000	chr3	69725000	69750000	20.7451	28.1785	0.736204	chr3	63975406	63976406	1	Gmps
chr3	63975000	64000000	chr3	65525000	65550000	6.56827	13.6025	0.482873	chr3	63975406	63976406	1	Gmps
chr3	65375000	65400000	chr3	65850000	65875000	2.64656	1.28011	2.06745	chr3	65392323	65393323	-1	Ssr3
chr3	65375000	65400000	chr3	65850000	65875000	2.64656	1.28011	2.06745	chr3	65392637	65393637	1	Gm5540
chr3	65390000	65395000	chr3	65525000	65530000	6.13911	4.39874	1.39565	chr3	65392323	65393323	-1	Ssr3
chr3	65390000	65395000	chr3	65525000	65530000	6.13911	4.39874	1.39565	chr3	65392637	65393637	1	Gm5540
chr3	65525000	65530000	chr3	65655000	65660000	4.98459	4.05445	1.22941	chr3	65527710	65528710	1	Tiparp
chr3	65525000	65530000	chr3	65655000	65660000	4.98459	4.05445	1.22941	chr3	65529079	65530079	-1	4931440P22Rik
chr3	65525000	65530000	chr3	65655000	65660000	4.98459	4.05445	1.22941	chr3	65525001	65526001	1	Gm22279
chr3	65525000	65550000	chr3	65850000	65875000	1.87779	2.80595	0.669217	chr3	65527710	65528710	1	Tiparp
chr3	65525000	65550000	chr3	65850000	65875000	1.87779	2.80595	0.669217	chr3	65529079	65530079	-1	4931440P22Rik
chr3	65525000	65550000	chr3	65850000	65875000	1.87779	2.80595	0.669217	chr3	65525001	65526001	1	Gm22279
chr3	65950000	65975000	chr3	69000000	69025000	25.1246	8.46556	2.96786	chr3	65957058	65958058	1	Gm37305
chr3	65950000	65975000	chr3	69000000	69025000	25.1246	8.46556	2.96786	chr3	65957949	65958949	-1	Ccnl1
chr3	65950000	65975000	chr3	69000000	69025000	25.1246	8.46556	2.96786	chr3	65968851	65969851	-1	Gm35106
chr3	65950000	65975000	chr3	69000000	69025000	25.1246	8.46556	2.96786	chr3	65969214	65970214	1	Gm37078
chr3	65955000	65960000	chr3	65990000	65995000	2.96161	2.16703	1.36667	chr3	65957058	65958058	1	Gm37305
chr3	65955000	65960000	chr3	65990000	65995000	2.96161	2.16703	1.36667	chr3	65957949	65958949	-1	Ccnl1
chr3	66975000	67000000	chr3	99250000	99275000	88.7746	97.1682	0.913618	chr3	66980690	66981690	1	Rsrc1
chr3	66975000	67000000	chr3	99250000	99275000	88.7746	97.1682	0.913618	chr3	66981471	66982471	-1	Shox2
chr3	67350000	67375000	chr3	68025000	68050000	3.04316	1.95331	1.55795	chr3	67373397	67374397	1	Mlf1
chr3	67350000	67375000	chr3	68025000	68050000	3.04316	1.95331	1.55795	chr3	67374863	67375863	-1	Gm17402
chr3	67350000	67375000	chr3	67575000	67600000	1.85093	2.54256	0.727976	chr3	67373397	67374397	1	Mlf1
chr3	67350000	67375000	chr3	67575000	67600000	1.85093	2.54256	0.727976	chr3	67374863	67375863	-1	Gm17402
chr3	67510000	67520000	chr3	68040000	68050000	9.06738	8.804	1.02992	chr3	67515223	67516223	-1	Rarres1
chr3	67620000	67625000	chr3	68040000	68045000	11.6857	2.83188	4.12648	chr3	67620428	67621428	-1	Gm412
chr3	69125000	69130000	chr3	69205000	69210000	2.91264	1.58401	1.83878	chr3	69126813	69127813	-1	Kpna4
chr3	69590000	69600000	chr3	69700000	69710000	3.05329	2.25849	1.35192	chr3	69598660	69599660	-1	B3galnt1
chr3	73050000	73075000	chr3	75125000	75150000	9.27018	6.90302	1.34292	chr3	73057503	73058503	-1	Slitrk3
chr3	73050000	73075000	chr3	75125000	75150000	9.27018	6.90302	1.34292	chr3	73065616	73066616	1	Gm20754
chr3	75550000	75560000	chr3	75710000	75720000	2.27717	2.91968	0.779936	chr3	75556556	75557556	-1	Pdcd10
chr3	75550000	75560000	chr3	75710000	75720000	2.27717	2.91968	0.779936	chr3	75556847	75557847	1	Serpini1
chr3	75555000	75560000	chr3	75955000	75960000	9.34478	6.70997	1.39267	chr3	75556556	75557556	-1	Pdcd10
chr3	75555000	75560000	chr3	75955000	75960000	9.34478	6.70997	1.39267	chr3	75556847	75557847	1	Serpini1
chr3	75950000	75975000	chr3	82350000	82375000	15.7578	14.4407	1.09121	chr3	75951424	75952424	1	Gm37685
chr3	75950000	75975000	chr3	82350000	82375000	15.7578	14.4407	1.09121	chr3	75956649	75957649	-1	Golim4
chr3	75950000	75975000	chr3	82350000	82375000	15.7578	14.4407	1.09121	chr3	75955401	75956401	1	Gm37256
chr3	76050000	76075000	chr3	78900000	78925000	16.1667	7.28686	2.2186	chr3	76073570	76074570	1	Fstl5
chr3	76050000	76075000	chr3	78350000	78375000	18.8822	17.323	1.09	chr3	76073570	76074570	1	Fstl5
chr3	78950000	78975000	chr3	79800000	79825000	4.09969	1.87034	2.19195	chr3	78966499	78967499	-1	Gm9762
chr3	79850000	79860000	chr3	80050000	80060000	5.18651	6.29039	0.824513	chr3	79852473	79853473	-1	Tmem144
chr3	79850000	79875000	chr3	81925000	81950000	8.52285	20.486	0.416033	chr3	79852473	79853473	-1	Tmem144
chr3	79875000	79900000	chr3	80800000	80825000	6.90522	3.45395	1.99922	chr3	79883833	79884833	1	Fam198b
chr3	79875000	79900000	chr3	80800000	80825000	6.90522	3.45395	1.99922	chr3	79886506	79887506	-1	Gm36569
chr3	79880000	79885000	chr3	80055000	80060000	14.5353	11.9847	1.21282	chr3	79883833	79884833	1	Fam198b
chr3	80080000	80090000	chr3	80800000	80810000	16.6111	8.19745	2.02637	chr3	80088859	80089859	-1	Gm19066
chr3	80800000	80825000	chr3	81775000	81800000	11.3325	19.1976	0.59031	chr3	80802535	80803535	-1	Gria2
chr3	81035000	81040000	chr3	81785000	81790000	19.8666	8.66635	2.29238	chr3	81035716	81036716	1	Pdgfc
chr3	81035000	81040000	chr3	81925000	81930000	21.9541	14.0393	1.56376	chr3	81035716	81036716	1	Pdgfc
chr3	81550000	81575000	chr3	81775000	81800000	3.10705	5.28582	0.58781	chr3	81556525	81557525	-1	Gm4857
chr3	82355000	82360000	chr3	83055000	83060000	15.1318	8.75633	1.7281	chr3	82357344	82358344	1	Map9
chr3	82870000	82880000	chr3	82990000	83000000	2.8631	1.92253	1.48924	chr3	82876183	82877183	-1	Rbm46
chr3	82870000	82880000	chr3	82990000	83000000	2.8631	1.92253	1.48924	chr3	82876005	82877005	1	Rbm46os
chr3	82875000	82880000	chr3	83050000	83055000	5.24476	3.30836	1.58531	chr3	82876183	82877183	-1	Rbm46
chr3	82875000	82880000	chr3	83050000	83055000	5.24476	3.30836	1.58531	chr3	82876005	82877005	1	Rbm46os
chr3	83000000	83010000	chr3	83270000	83280000	4.63709	4.82125	0.961803	chr3	83008188	83009188	-1	Gm30097
chr3	83000000	83010000	chr3	83270000	83280000	4.63709	4.82125	0.961803	chr3	83007024	83008024	1	Fgg
chr3	83840000	83845000	chr3	83895000	83900000	4.86233	3.64154	1.33524	chr3	83841467	83842467	-1	Tlr2
chr3	84150000	84175000	chr3	84525000	84550000	0.762851	2.24937	0.33914	chr3	84155486	84156486	-1	Mnd1
chr3	84150000	84175000	chr3	84525000	84550000	0.762851	2.24937	0.33914	chr3	84173404	84174404	1	Gm6525
chr3	85880000	85890000	chr3	86110000	86120000	2.87274	2.70884	1.0605	chr3	85886991	85887991	1	4933425M03Rik
chr3	85880000	85890000	chr3	86110000	86120000	2.87274	2.70884	1.0605	chr3	85887218	85888218	-1	Gm37240
chr3	85880000	85890000	chr3	86110000	86120000	2.87274	2.70884	1.0605	chr3	85887216	85888216	-1	Glt28d2
chr3	86260000	86270000	chr3	86760000	86770000	13.3672	2.23425	5.98284	chr3	86263275	86264275	-1	Gm37288
chr3	87795000	87800000	chr3	87860000	87865000	5.54256	1.84934	2.99705	chr3	87796251	87797251	1	Insrr
chr3	87795000	87800000	chr3	87860000	87865000	5.54256	1.84934	2.99705	chr3	87794862	87795862	-1	Ntrk1
chr3	88300000	88325000	chr3	90000000	90025000	5.96409	4.0875	1.45911	chr3	88324323	88325323	1	Glmp
chr3	88300000	88325000	chr3	89050000	89075000	5.07786	7.86404	0.645706	chr3	88324323	88325323	1	Glmp
chr3	88350000	88375000	chr3	88725000	88750000	3.76339	3.27035	1.15076	chr3	88363884	88364884	1	Paqr6
chr3	88350000	88375000	chr3	88725000	88750000	3.76339	3.27035	1.15076	chr3	88372443	88373443	-1	Bglap3
chr3	88605000	88610000	chr3	88640000	88645000	5.55918	4.52005	1.22989	chr3	88605266	88606266	1	Arhgef2
chr3	88700000	88725000	chr3	90025000	90050000	15.6642	3.45769	4.53023	chr3	88716138	88717138	1	Rit1
chr3	88700000	88725000	chr3	90025000	90050000	15.6642	3.45769	4.53023	chr3	88706458	88707458	1	Gm25945
chr3	88700000	88725000	chr3	90025000	90050000	15.6642	3.45769	4.53023	chr3	88721390	88722390	1	Gm17146
chr3	89245000	89250000	chr3	89280000	89285000	6.0659	5.52422	1.09806	chr3	89246009	89247009	-1	Trim46
chr3	89245000	89250000	chr3	89280000	89285000	6.0659	5.52422	1.09806	chr3	89245266	89246266	1	Krtcap2
chr3	89315000	89320000	chr3	89485000	89490000	10.5499	5.87048	1.7971	chr3	89314739	89315739	1	Gm15998
chr3	89350000	89360000	chr3	89480000	89490000	3.38795	4.61896	0.733488	chr3	89349696	89350696	-1	Adam15
chr3	89350000	89360000	chr3	89480000	89490000	3.38795	4.61896	0.733488	chr3	89352929	89353929	1	Gm10702
chr3	89510000	89520000	chr3	89850000	89860000	3.8584	2.47696	1.55772	chr3	89519464	89520464	1	Kcnn3
chr3	89510000	89520000	chr3	89680000	89690000	3.68586	5.97565	0.616813	chr3	89519464	89520464	1	Kcnn3
chr3	90505000	90510000	chr3	90610000	90615000	4.37861	4.28047	1.02293	chr3	90509198	90510198	-1	Chtop
chr3	90650000	90660000	chr3	90700000	90710000	1.39708	1.79551	0.778097	chr3	90651566	90652566	-1	Gm19739
chr3	90650000	90660000	chr3	90700000	90710000	1.39708	1.79551	0.778097	chr3	90653317	90654317	1	S100a7a
chr3	94885000	94890000	chr3	94995000	95000000	4.97449	5.14122	0.96757	chr3	94886661	94887661	-1	Psmb4
chr3	95200000	95225000	chr3	95800000	95825000	2.3673	2.30307	1.02789	chr3	95216757	95217757	1	Gm16740
chr3	95200000	95225000	chr3	95800000	95825000	2.3673	2.30307	1.02789	chr3	95217616	95218616	-1	Gabpb2
chr3	95215000	95220000	chr3	95260000	95265000	3.65424	2.51366	1.45375	chr3	95216757	95217757	1	Gm16740
chr3	95215000	95220000	chr3	95260000	95265000	3.65424	2.51366	1.45375	chr3	95217616	95218616	-1	Gabpb2
chr3	95475000	95500000	chr3	95775000	95800000	5.72771	2.17755	2.63035	chr3	95498556	95499556	1	Ctsk
chr3	95960000	95965000	chr3	96050000	96055000	9.82136	9.85436	0.996652	chr3	95964088	95965088	-1	Gm20940
chr3	96085000	96090000	chr3	96145000	96150000	6.35328	5.61754	1.13097	chr3	96086171	96087171	1	Gm43554
chr3	96925000	96950000	chr3	97575000	97600000	6.6643	6.32444	1.05374	chr3	96925720	96926720	-1	Gja8
chr3	97075000	97100000	chr3	97325000	97350000	4.15752	2.80731	1.48097	chr3	97092485	97093485	-1	Gm43734
chr3	97605000	97610000	chr3	97655000	97660000	3.34784	2.8437	1.17728	chr3	97609903	97610903	-1	Chd1l
chr3	97605000	97610000	chr3	97655000	97660000	3.34784	2.8437	1.17728	chr3	97609232	97610232	1	Gm43075
chr3	97925000	97930000	chr3	98225000	98230000	8.7495	4.18579	2.09029	chr3	97929473	97930473	1	Gm5544
chr3	97925000	97930000	chr3	98090000	98095000	10.3201	6.96	1.48278	chr3	97929473	97930473	1	Gm5544
chr3	97930000	97935000	chr3	97970000	97975000	3.2292	1.96817	1.64071	chr3	97929473	97930473	1	Gm5544
chr3	97930000	97935000	chr3	98010000	98015000	5.73832	5.71963	1.00327	chr3	97929473	97930473	1	Gm5544
chr3	99225000	99250000	chr3	99925000	99950000	2.45937	1.23547	1.99064	chr3	99239681	99240681	1	Tbx15
chr3	99225000	99250000	chr3	129200000	129225000	43.4585	47.1063	0.922562	chr3	99239681	99240681	1	Tbx15
chr3	100160000	100170000	chr3	100680000	100690000	6.69228	4.36572	1.53291	chr3	100162107	100163107	-1	Wdr3
chr3	100160000	100170000	chr3	100680000	100690000	6.69228	4.36572	1.53291	chr3	100161681	100162681	1	Gdap2
chr3	100425000	100450000	chr3	100675000	100700000	1.07614	2.57116	0.418544	chr3	100425705	100426705	1	4930406D18Rik
chr3	100425000	100450000	chr3	100675000	100700000	1.07614	2.57116	0.418544	chr3	100437134	100438134	1	Gm43121
chr3	100950000	100975000	chr3	101800000	101825000	1.23601	1.28312	0.963288	chr3	100954741	100955741	1	Gm12488
chr3	100950000	100975000	chr3	101800000	101825000	1.23601	1.28312	0.963288	chr3	100969363	100970363	-1	Ttf2
chr3	100970000	100980000	chr3	101460000	101470000	8.99277	3.41563	2.63283	chr3	100969363	100970363	-1	Ttf2
chr3	100970000	100980000	chr3	101210000	101220000	7.20088	3.63332	1.9819	chr3	100969363	100970363	-1	Ttf2
chr3	100970000	100975000	chr3	101295000	101300000	31.8126	21.2181	1.49931	chr3	100969363	100970363	-1	Ttf2
chr3	101300000	101310000	chr3	101460000	101470000	4.47033	3.64158	1.22758	chr3	101306779	101307779	-1	Gm10355
chr3	101300000	101325000	chr3	101800000	101825000	5.65335	4.61802	1.22419	chr3	101306779	101307779	-1	Gm10355
chr3	101300000	101325000	chr3	101800000	101825000	5.65335	4.61802	1.22419	chr3	101310146	101311146	1	Gm43467
chr3	101605000	101610000	chr3	101800000	101805000	8.39239	4.99085	1.68155	chr3	101604384	101605384	-1	Atp1a1
chr3	102710000	102715000	chr3	102800000	102805000	9.91284	7.20685	1.37548	chr3	102713552	102714552	1	Gm42682
chr3	102730000	102740000	chr3	102990000	103000000	3.67674	0.837389	4.39072	chr3	102733829	102734829	1	Tspan2
chr3	102730000	102740000	chr3	102990000	103000000	3.67674	0.837389	4.39072	chr3	102735117	102736117	-1	Tspan2os
chr3	103050000	103075000	chr3	103325000	103350000	2.64015	2.52448	1.04582	chr3	103057585	103058585	1	Nras
chr3	103050000	103075000	chr3	103325000	103350000	2.64015	2.52448	1.04582	chr3	103070474	103071474	1	Gm43062
chr3	103050000	103075000	chr3	103325000	103350000	2.64015	2.52448	1.04582	chr3	103073314	103074314	1	Ampd1
chr3	103100000	103105000	chr3	103170000	103175000	4.20312	4.38503	0.958516	chr3	103101904	103102904	1	Dennd2c
chr3	103770000	103775000	chr3	103805000	103810000	4.06227	3.02622	1.34236	chr3	103771252	103772252	1	Gm15886
chr3	103910000	103915000	chr3	103965000	103970000	4.19489	3.21623	1.30429	chr3	103913420	103914420	1	Rsbn1
chr3	104200000	104225000	chr3	104425000	104450000	2.92521	4.12641	0.708899	chr3	104200410	104201410	1	Gm23077
chr3	104200000	104225000	chr3	104425000	104450000	2.92521	4.12641	0.708899	chr3	104220074	104221074	-1	Magi3
chr3	104510000	104520000	chr3	104670000	104680000	4.83779	5.21683	0.927343	chr3	104511618	104512618	-1	Lrig2
chr3	104510000	104520000	chr3	104670000	104680000	4.83779	5.21683	0.927343	chr3	104511013	104512013	-1	4930509H03Rik
chr3	104750000	104775000	chr3	105050000	105075000	1.53987	3.08747	0.498748	chr3	104752865	104753865	-1	Gm6485
chr3	104750000	104775000	chr3	105050000	105075000	1.53987	3.08747	0.498748	chr3	104772970	104773970	-1	Gm43584
chr3	104780000	104790000	chr3	104960000	104970000	3.35637	2.2712	1.4778	chr3	104781540	104782540	-1	Fam19a3
chr3	104780000	104790000	chr3	104960000	104970000	3.35637	2.2712	1.4778	chr3	104780356	104781356	1	Ppm1j
chr3	104780000	104790000	chr3	104960000	104970000	3.35637	2.2712	1.4778	chr3	104787675	104788675	1	Rhoc
chr3	104865000	104870000	chr3	104960000	104965000	4.84742	1.80526	2.68516	chr3	104864205	104865205	-1	Capza1
chr3	104990000	104995000	chr3	105050000	105055000	5.90194	5.25136	1.12389	chr3	104993332	104994332	1	Gm42956
chr3	105685000	105690000	chr3	105895000	105900000	13.5933	12.0059	1.13222	chr3	105687274	105688274	-1	Ddx20
chr3	105685000	105690000	chr3	105955000	105960000	12.0838	13.0167	0.92833	chr3	105687274	105688274	-1	Ddx20
chr3	105685000	105690000	chr3	105720000	105725000	2.9812	3.31648	0.898903	chr3	105687274	105688274	-1	Ddx20
chr3	105760000	105770000	chr3	105890000	105900000	5.60322	3.40035	1.64784	chr3	105769897	105770897	-1	Gm43329
chr3	105800000	105805000	chr3	105890000	105895000	5.56012	4.2503	1.30817	chr3	105801036	105802036	-1	Rap1a
chr3	106525000	106550000	chr3	106700000	106725000	2.31314	2.20418	1.04944	chr3	106547502	106548502	-1	Cept1
chr3	106525000	106550000	chr3	106700000	106725000	2.31314	2.20418	1.04944	chr3	106547098	106548098	1	Dram2
chr3	106680000	106685000	chr3	106720000	106725000	3.4122	1.1267	3.02849	chr3	106684287	106685287	1	Lrif1
chr3	106775000	106800000	chr3	107025000	107050000	1.89566	2.41973	0.783418	chr3	106789849	106790849	-1	Cd53
chr3	107090000	107095000	chr3	107185000	107190000	5.6757	3.84372	1.47662	chr3	107093594	107094594	-1	Gm27008
chr3	107090000	107095000	chr3	107185000	107190000	5.6757	3.84372	1.47662	chr3	107090180	107091180	1	A930002I21Rik
chr3	107090000	107095000	chr3	107150000	107155000	3.1539	3.05544	1.03222	chr3	107093594	107094594	-1	Gm27008
chr3	107090000	107095000	chr3	107150000	107155000	3.1539	3.05544	1.03222	chr3	107090180	107091180	1	A930002I21Rik
chr3	107230000	107235000	chr3	107465000	107470000	12.8871	12.6184	1.0213	chr3	107229914	107230914	1	A630076J17Rik
chr3	107230000	107235000	chr3	107270000	107275000	2.99315	2.96563	1.00928	chr3	107229914	107230914	1	A630076J17Rik
chr3	107695000	107700000	chr3	107755000	107760000	3.8291	3.2194	1.18938	chr3	107696260	107697260	-1	Ahcyl1
chr3	107695000	107700000	chr3	107860000	107865000	18.9225	18.6287	1.01577	chr3	107696260	107697260	-1	Ahcyl1
chr3	107760000	107765000	chr3	107860000	107865000	5.90422	4.11177	1.43593	chr3	107760169	107761169	-1	Csf1
chr3	107930000	107940000	chr3	108140000	108150000	2.43968	1.68799	1.44531	chr3	107931517	107932517	-1	Gstm7
chr3	107930000	107940000	chr3	108060000	108070000	4.08445	3.63367	1.12406	chr3	107931517	107932517	-1	Gstm7
chr3	108280000	108285000	chr3	108380000	108385000	8.75365	7.16764	1.22127	chr3	108283382	108284382	1	Sort1
chr3	108280000	108285000	chr3	108380000	108385000	8.75365	7.16764	1.22127	chr3	108284543	108285543	-1	Gm12523
chr3	108705000	108710000	chr3	108765000	108770000	5.4659	4.10888	1.33027	chr3	108708208	108709208	1	Gm27244
chr3	108735000	108740000	chr3	108770000	108775000	2.48208	1.06216	2.33683	chr3	108738958	108739958	1	Aknad1
chr3	108840000	108845000	chr3	108895000	108900000	4.06126	1.90833	2.12817	chr3	108840226	108841226	-1	Stxbp3
chr3	110140000	110150000	chr3	110250000	110260000	3.31226	2.59072	1.27851	chr3	110143711	110144711	-1	Ntng1
chr3	115710000	115720000	chr3	115880000	115890000	5.79553	5.35966	1.08132	chr3	115714772	115715772	-1	S1pr1
chr3	115710000	115720000	chr3	115880000	115890000	5.79553	5.35966	1.08132	chr3	115714450	115715450	1	Gm9889
chr3	116000000	116025000	chr3	116500000	116525000	2.24469	5.07122	0.442634	chr3	116007106	116008106	-1	Slc30a7
chr3	116000000	116025000	chr3	116500000	116525000	2.24469	5.07122	0.442634	chr3	116006762	116007762	1	Extl2
chr3	116325000	116350000	chr3	116575000	116600000	4.03895	4.02973	1.00229	chr3	116349403	116350403	1	Gm29151
chr3	116325000	116350000	chr3	116725000	116750000	2.30049	4.18734	0.549393	chr3	116349403	116350403	1	Gm29151
chr3	116340000	116350000	chr3	116490000	116500000	4.43736	3.56169	1.24586	chr3	116349403	116350403	1	Gm29151
chr3	116420000	116425000	chr3	116480000	116485000	4.70444	3.62312	1.29845	chr3	116423732	116424732	-1	Cdc14a
chr3	116420000	116430000	chr3	116590000	116600000	3.87863	4.57546	0.847702	chr3	116423732	116424732	-1	Cdc14a
chr3	116510000	116515000	chr3	116590000	116595000	4.21411	4.38687	0.96062	chr3	116512370	116513370	1	Dbt
chr3	116595000	116600000	chr3	116660000	116665000	3.89392	3.08425	1.26252	chr3	116594282	116595282	1	Sass6
chr3	118425000	118450000	chr3	121075000	121100000	8.46002	8.0713	1.04816	chr3	118429624	118430624	1	Gm26871
chr3	118425000	118450000	chr3	121075000	121100000	8.46002	8.0713	1.04816	chr3	118434070	118435070	1	Gm9916
chr3	118425000	118450000	chr3	121075000	121100000	8.46002	8.0713	1.04816	chr3	118434021	118435021	1	Gm24155
chr3	118425000	118450000	chr3	121075000	121100000	8.46002	8.0713	1.04816	chr3	118433157	118434157	1	Mir137
chr3	119725000	119750000	chr3	158000000	158025000	151.232	61.5121	2.45858	chr3	119729490	119730490	-1	Gm43300
chr3	119725000	119750000	chr3	158000000	158025000	151.232	61.5121	2.45858	chr3	119746146	119747146	-1	Gm42664
chr3	121170000	121180000	chr3	121500000	121510000	5.91868	2.07699	2.84964	chr3	121171395	121172395	-1	Rwdd3
chr3	121525000	121550000	chr3	122100000	122125000	3.70467	3.51552	1.05381	chr3	121530919	121531919	1	A530020G20Rik
chr3	121525000	121550000	chr3	122100000	122125000	3.70467	3.51552	1.05381	chr3	121532104	121533104	-1	Slc44a3
chr3	121530000	121540000	chr3	121760000	121770000	14.4663	11.3486	1.27471	chr3	121530919	121531919	1	A530020G20Rik
chr3	121530000	121540000	chr3	121760000	121770000	14.4663	11.3486	1.27471	chr3	121532104	121533104	-1	Slc44a3
chr3	122290000	122300000	chr3	122620000	122630000	10.5925	9.05409	1.16991	chr3	122293420	122294420	-1	Gm17494
chr3	122290000	122300000	chr3	122620000	122630000	10.5925	9.05409	1.16991	chr3	122292739	122293739	1	Gm40190
chr3	122290000	122300000	chr3	122620000	122630000	10.5925	9.05409	1.16991	chr3	122293436	122294436	1	Bcar3
chr3	122290000	122300000	chr3	122620000	122630000	10.5925	9.05409	1.16991	chr3	122293403	122294403	-1	Mir760
chr3	122920000	122925000	chr3	122980000	122985000	3.92801	2.68642	1.46217	chr3	122923816	122924816	-1	4933405D12Rik
chr3	122920000	122925000	chr3	122980000	122985000	3.92801	2.68642	1.46217	chr3	122923503	122924503	1	1810037I17Rik
chr3	122920000	122925000	chr3	122980000	122985000	3.92801	2.68642	1.46217	chr3	122919060	122920060	-1	Gm10959
chr3	122975000	123000000	chr3	123375000	123400000	4.47536	1.60827	2.78271	chr3	122984210	122985210	-1	Usp53
chr3	122975000	123000000	chr3	123375000	123400000	4.47536	1.60827	2.78271	chr3	122994711	122995711	1	Gm43285
chr3	123160000	123165000	chr3	123350000	123355000	12.4095	10.5335	1.1781	chr3	123164172	123165172	-1	Gm43287
chr3	123160000	123165000	chr3	123320000	123325000	12.2174	11.1661	1.09415	chr3	123164172	123165172	-1	Gm43287
chr3	123235000	123240000	chr3	123320000	123325000	5.0382	3.43531	1.46659	chr3	123235849	123236849	-1	Synpo2
chr3	123380000	123390000	chr3	123500000	123510000	1.69949	0.820312	2.07177	chr3	123385808	123386808	-1	Mettl14
chr3	123510000	123520000	chr3	124580000	124590000	15.2087	6.21492	2.44712	chr3	123510374	123511374	-1	Gm9369
chr3	126575000	126600000	chr3	126900000	126925000	8.34856	5.6246	1.48429	chr3	126595602	126596602	1	Camk2d
chr3	126575000	126600000	chr3	126900000	126925000	8.34856	5.6246	1.48429	chr3	126599329	126600329	1	Gm43011
chr3	126595000	126600000	chr3	126690000	126695000	5.82248	3.20284	1.81791	chr3	126595602	126596602	1	Camk2d
chr3	126595000	126600000	chr3	126690000	126695000	5.82248	3.20284	1.81791	chr3	126599329	126600329	1	Gm43011
chr3	126595000	126600000	chr3	126770000	126775000	8.28136	7.40147	1.11888	chr3	126595602	126596602	1	Camk2d
chr3	126595000	126600000	chr3	126770000	126775000	8.28136	7.40147	1.11888	chr3	126599329	126600329	1	Gm43011
chr3	127000000	127025000	chr3	127150000	127175000	2.39332	0.565433	4.23272	chr3	127004669	127005669	1	Gm25501
chr3	127000000	127025000	chr3	127150000	127175000	2.39332	0.565433	4.23272	chr3	127010501	127011501	-1	Gm43750
chr3	127550000	127575000	chr3	132675000	132700000	63.0695	26.2875	2.39922	chr3	127553049	127554049	-1	Larp7
chr3	127550000	127575000	chr3	132675000	132700000	63.0695	26.2875	2.39922	chr3	127552789	127553789	1	Zgrf1
chr3	127550000	127575000	chr3	132675000	132700000	63.0695	26.2875	2.39922	chr3	127557261	127558261	-1	Gm43729
chr3	127630000	127635000	chr3	129200000	129205000	34.1148	14.9409	2.28332	chr3	127632435	127633435	1	Neurog2
chr3	127630000	127635000	chr3	127760000	127765000	7.22169	5.10063	1.41584	chr3	127632435	127633435	1	Neurog2
chr3	127630000	127635000	chr3	127945000	127950000	8.00177	7.65004	1.04598	chr3	127632435	127633435	1	Neurog2
chr3	127790000	127795000	chr3	127835000	127840000	3.04515	3.0575	0.99596	chr3	127789105	127790105	1	Tifa
chr3	127950000	127975000	chr3	128325000	128350000	0.951919	1.94517	0.489376	chr3	127970009	127971009	1	Gm43053
chr3	129200000	129225000	chr3	154325000	154350000	52.1263	28.7092	1.81566	chr3	129199178	129200178	1	Pitx2
chr3	129200000	129225000	chr3	154325000	154350000	52.1263	28.7092	1.81566	chr3	129209306	129210306	1	Gm27195
chr3	129330000	129340000	chr3	129400000	129410000	3.14414	1.105	2.84536	chr3	129332420	129333420	-1	Enpep
chr3	129530000	129535000	chr3	129610000	129615000	3.72628	3.0015	1.24148	chr3	129532088	129533088	-1	Gm35986
chr3	129530000	129535000	chr3	129610000	129615000	3.72628	3.0015	1.24148	chr3	129531655	129532655	1	Elovl6
chr3	130885000	130890000	chr3	131235000	131240000	11.7749	11.5933	1.01567	chr3	130884151	130885151	1	Gm43350
chr3	132675000	132700000	chr3	135200000	135225000	8.29227	9.05558	0.915709	chr3	132683444	132684444	1	Tbck
chr3	132675000	132700000	chr3	135200000	135225000	8.29227	9.05558	0.915709	chr3	132684070	132685070	-1	Aimp1
chr3	133075000	133100000	chr3	135200000	135225000	11.0952	5.19922	2.13402	chr3	133091140	133092140	1	Ints12
chr3	133075000	133100000	chr3	135200000	135225000	11.0952	5.19922	2.13402	chr3	133091733	133092733	-1	Gstcd
chr3	133075000	133100000	chr3	134625000	134650000	18.5801	11.1582	1.66515	chr3	133091140	133092140	1	Ints12
chr3	133075000	133100000	chr3	134625000	134650000	18.5801	11.1582	1.66515	chr3	133091733	133092733	-1	Gstcd
chr3	133300000	133325000	chr3	133750000	133775000	8.64649	4.10986	2.10384	chr3	133309708	133310708	-1	Gm43254
chr3	133300000	133325000	chr3	133750000	133775000	8.64649	4.10986	2.10384	chr3	133309410	133310410	1	Ppa2
chr3	133300000	133325000	chr3	134625000	134650000	14.7469	7.60436	1.93927	chr3	133309708	133310708	-1	Gm43254
chr3	133300000	133325000	chr3	134625000	134650000	14.7469	7.60436	1.93927	chr3	133309410	133310410	1	Ppa2
chr3	135280000	135285000	chr3	135500000	135505000	9.32631	2.95217	3.15914	chr3	135280521	135281521	1	Bdh2
chr3	135280000	135285000	chr3	135730000	135735000	13.1181	12.8454	1.02122	chr3	135280521	135281521	1	Bdh2
chr3	135280000	135290000	chr3	135580000	135590000	3.17421	5.36954	0.591151	chr3	135280521	135281521	1	Bdh2
chr3	136670000	136680000	chr3	136720000	136730000	2.82819	3.11239	0.908685	chr3	136669424	136670424	1	Ppp3ca
chr3	137775000	137800000	chr3	138425000	138450000	9.30021	5.65103	1.64576	chr3	137783315	137784315	-1	Mir6380
chr3	137860000	137870000	chr3	137950000	137960000	2.91709	2.02356	1.44157	chr3	137864074	137865074	-1	Gm43403
chr3	137860000	137870000	chr3	137950000	137960000	2.91709	2.02356	1.44157	chr3	137863787	137864787	1	H2afz
chr3	137860000	137870000	chr3	137950000	137960000	2.91709	2.02356	1.44157	chr3	137866975	137867975	1	Dnajb14
chr3	137865000	137870000	chr3	138140000	138145000	10.8597	10.8864	0.997542	chr3	137864074	137865074	-1	Gm43403
chr3	137865000	137870000	chr3	138140000	138145000	10.8597	10.8864	0.997542	chr3	137866975	137867975	1	Dnajb14
chr3	138485000	138490000	chr3	138525000	138530000	4.7306	3.33173	1.41987	chr3	138489215	138490215	-1	Metap1
chr3	138520000	138530000	chr3	139070000	139080000	5.26526	2.54481	2.06902	chr3	138525479	138526479	1	Eif4e
chr3	138520000	138530000	chr3	139070000	139080000	5.26526	2.54481	2.06902	chr3	138525721	138526721	1	Mir1956
chr3	138525000	138530000	chr3	138740000	138745000	6.21131	4.98015	1.24721	chr3	138525479	138526479	1	Eif4e
chr3	138525000	138530000	chr3	138740000	138745000	6.21131	4.98015	1.24721	chr3	138525721	138526721	1	Mir1956
chr3	138625000	138650000	chr3	138900000	138925000	4.35687	2.84693	1.53038	chr3	138643644	138644644	-1	Gm43723
chr3	141465000	141470000	chr3	141835000	141840000	10.3469	5.15888	2.00565	chr3	141464516	141465516	1	Unc5c
chr3	141465000	141470000	chr3	141835000	141840000	10.3469	5.15888	2.00565	chr3	141465033	141466033	-1	Gm15688
chr3	142475000	142500000	chr3	142700000	142725000	1.5386	2.81763	0.546062	chr3	142493278	142494278	1	Gbp5
chr3	142490000	142495000	chr3	142560000	142565000	7.72927	5.79864	1.33295	chr3	142493278	142494278	1	Gbp5
chr3	142490000	142495000	chr3	142620000	142625000	7.53038	7.64099	0.985525	chr3	142493278	142494278	1	Gbp5
chr3	142560000	142565000	chr3	142620000	142625000	2.7984	1.44117	1.94175	chr3	142559326	142560326	1	Gbp3
chr3	142765000	142770000	chr3	142880000	142885000	6.66917	4.1215	1.61814	chr3	142764345	142765345	1	Gtf2b
chr3	143000000	143025000	chr3	144200000	144225000	7.93491	9.76815	0.812325	chr3	143016960	143017960	1	4930519L02Rik
chr3	143600000	143610000	chr3	144240000	144250000	14.4843	7.9093	1.8313	chr3	143603105	143604105	1	Gm42703
chr3	144200000	144225000	chr3	144700000	144725000	2.39192	3.60246	0.66397	chr3	144204920	144205920	-1	Lmo4
chr3	144200000	144210000	chr3	144380000	144390000	3.81653	6.92875	0.550825	chr3	144204920	144205920	-1	Lmo4
chr3	144205000	144210000	chr3	144240000	144245000	2.00038	1.30541	1.53238	chr3	144204920	144205920	-1	Lmo4
chr3	144570000	144580000	chr3	144710000	144720000	4.24697	2.16723	1.95963	chr3	144569881	144570881	-1	Hs2st1
chr3	144570000	144580000	chr3	144710000	144720000	4.24697	2.16723	1.95963	chr3	144569604	144570604	1	Selenof
chr3	144820000	144830000	chr3	145020000	145030000	2.98803	1.67388	1.78509	chr3	144819194	144820194	-1	Clca3a2
chr3	144820000	144830000	chr3	145120000	145130000	3.79737	5.85922	0.648102	chr3	144819194	144820194	-1	Clca3a2
chr3	145575000	145580000	chr3	145900000	145905000	10.6543	3.55536	2.99668	chr3	145575505	145576505	1	Znhit6
chr3	145935000	145940000	chr3	146175000	146180000	12.5642	10.5354	1.19257	chr3	145937314	145938314	1	2410004B18Rik
chr3	145975000	146000000	chr3	146500000	146525000	2.34703	1.5469	1.51725	chr3	145987170	145988170	1	Syde2
chr3	146100000	146110000	chr3	146170000	146180000	2.64138	1.58966	1.6616	chr3	146107830	146108830	-1	Wdr63
chr3	146560000	146565000	chr3	146780000	146785000	12.0916	7.45408	1.62214	chr3	146562969	146563969	-1	Gm36259
chr3	146810000	146815000	chr3	146850000	146855000	2.62419	1.96814	1.33334	chr3	146812690	146813690	-1	Prkacb
chr3	152105000	152110000	chr3	152205000	152210000	7.24348	4.61834	1.56841	chr3	152105739	152106739	1	Gm43455
chr3	152250000	152275000	chr3	152725000	152750000	2.68716	4.24418	0.63314	chr3	152252503	152253503	-1	Gm43185
chr3	152250000	152275000	chr3	152725000	152750000	2.68716	4.24418	0.63314	chr3	152266050	152267050	-1	Nexn
chr3	152395000	152400000	chr3	152710000	152715000	9.27495	5.4252	1.70961	chr3	152394773	152395773	1	Zzz3
chr3	152775000	152800000	chr3	153225000	153250000	7.84119	4.32782	1.81181	chr3	152781761	152782761	-1	Rpl29-ps1
chr3	152780000	152790000	chr3	153650000	153660000	14.3997	15.4084	0.934537	chr3	152781761	152782761	-1	Rpl29-ps1
chr3	153950000	153975000	chr3	154550000	154575000	4.09638	3.84607	1.06508	chr3	153972736	153973736	1	Slc44a5
chr3	153950000	153975000	chr3	154325000	154350000	0.856906	0.871849	0.98286	chr3	153972736	153973736	1	Slc44a5
chr3	154325000	154350000	chr3	157525000	157550000	20.5991	9.93985	2.07237	chr3	154330359	154331359	-1	Lhx8
chr3	154325000	154350000	chr3	157525000	157550000	20.5991	9.93985	2.07237	chr3	154330121	154331121	1	AI606473
chr3	157525000	157550000	chr3	158025000	158050000	4.56833	1.08842	4.19723	chr3	157533790	157534790	-1	Gm43159
chr3	157525000	157550000	chr3	158025000	158050000	4.56833	1.08842	4.19723	chr3	157533460	157534460	1	Zranb2
chr3	157525000	157550000	chr3	158025000	158050000	4.56833	1.08842	4.19723	chr3	157543579	157544579	1	Mir186
chr3	157530000	157540000	chr3	157940000	157950000	7.62338	0.828427	9.20224	chr3	157533790	157534790	-1	Gm43159
chr3	157530000	157540000	chr3	157940000	157950000	7.62338	0.828427	9.20224	chr3	157533460	157534460	1	Zranb2
chr3	157945000	157950000	chr3	158035000	158040000	6.58353	5.652	1.16481	chr3	157946539	157947539	1	Ankrd13c
chr3	158200000	158225000	chr3	159525000	159550000	12.1189	5.27779	2.2962	chr3	158206169	158207169	1	Gm43485
chr3	159490000	159500000	chr3	159830000	159840000	4.38407	2.97943	1.47145	chr3	159490718	159491718	1	Gm43655
chr3	159490000	159500000	chr3	159830000	159840000	4.38407	2.97943	1.47145	chr3	159494733	159495733	1	Depdc1a
chr4	3950000	3975000	chr4	4775000	4800000	3.89031	7.0267	0.553646	chr4	3973295	3974295	-1	Gm11808
chr4	3975000	3980000	chr4	4130000	4135000	6.38271	6.46879	0.986693	chr4	3978450	3979450	-1	Rps10-ps3
chr4	4775000	4800000	chr4	6175000	6200000	7.05739	20.1973	0.349422	chr4	4793055	4794055	-1	Impad1
chr4	5625000	5650000	chr4	6175000	6200000	10.8588	8.39794	1.29303	chr4	5631628	5632628	1	4930423M02Rik
chr4	5625000	5650000	chr4	6175000	6200000	10.8588	8.39794	1.29303	chr4	5643390	5644390	1	Fam110b
chr4	5640000	5650000	chr4	5790000	5800000	5.02771	1.15586	4.34976	chr4	5643390	5644390	1	Fam110b
chr4	8690000	8695000	chr4	9025000	9030000	18.3891	11.493	1.60002	chr4	8689706	8690706	1	Chd7
chr4	9665000	9670000	chr4	9770000	9775000	5.98194	4.84973	1.23346	chr4	9669044	9670044	-1	Asph
chr4	9665000	9670000	chr4	9770000	9775000	5.98194	4.84973	1.23346	chr4	9668579	9669579	1	Gm25677
chr4	9840000	9845000	chr4	10150000	10155000	15.6536	14.0065	1.1176	chr4	9843672	9844672	1	Gdf6
chr4	11075000	11080000	chr4	11155000	11160000	8.70715	4.5994	1.89311	chr4	11075905	11076905	-1	Ndufaf6
chr4	11320000	11330000	chr4	11480000	11490000	4.32872	3.09065	1.40058	chr4	11321837	11322837	-1	Dpy19l4
chr4	11320000	11330000	chr4	11480000	11490000	4.32872	3.09065	1.40058	chr4	11321244	11322244	1	Gm26663
chr4	11320000	11330000	chr4	11450000	11460000	6.31775	5.20797	1.21309	chr4	11321837	11322837	-1	Dpy19l4
chr4	11320000	11330000	chr4	11450000	11460000	6.31775	5.20797	1.21309	chr4	11321244	11322244	1	Gm26663
chr4	11320000	11330000	chr4	11370000	11380000	2.13571	1.99178	1.07226	chr4	11321837	11322837	-1	Dpy19l4
chr4	11320000	11330000	chr4	11370000	11380000	2.13571	1.99178	1.07226	chr4	11321244	11322244	1	Gm26663
chr4	13075000	13100000	chr4	13775000	13800000	3.70156	1.21442	3.048	chr4	13075440	13076440	1	Gm11820
chr4	14825000	14830000	chr4	14915000	14920000	4.76655	2.6626	1.79019	chr4	14826287	14827287	-1	Otud6b
chr4	14825000	14830000	chr4	14860000	14865000	3.42465	2.32506	1.47293	chr4	14826287	14827287	-1	Otud6b
chr4	14825000	14850000	chr4	15250000	15275000	2.61272	2.55691	1.02183	chr4	14826287	14827287	-1	Otud6b
chr4	14850000	14875000	chr4	16150000	16175000	3.91424	5.73859	0.682091	chr4	14863376	14864376	1	Tmem55a
chr4	15260000	15270000	chr4	16010000	16020000	5.67995	2.33271	2.43492	chr4	15265131	15266131	1	Tmem64
chr4	15260000	15270000	chr4	16160000	16170000	8.39934	8.91023	0.942662	chr4	15265131	15266131	1	Tmem64
chr4	15260000	15270000	chr4	15940000	15950000	3.90529	6.24362	0.625484	chr4	15265131	15266131	1	Tmem64
chr4	15955000	15960000	chr4	16160000	16165000	8.94406	5.03341	1.77694	chr4	15957225	15958225	1	Nbn
chr4	15955000	15960000	chr4	16010000	16015000	3.85834	3.36769	1.14569	chr4	15957225	15958225	1	Nbn
chr4	16010000	16015000	chr4	16160000	16165000	8.4113	6.1643	1.36452	chr4	16012026	16013026	-1	Gm11870
chr4	16010000	16015000	chr4	16160000	16165000	8.4113	6.1643	1.36452	chr4	16013588	16014588	-1	Osgin2
chr4	19570000	19580000	chr4	19890000	19900000	3.27164	2.68575	1.21815	chr4	19574462	19575462	1	Rmdn1
chr4	19570000	19580000	chr4	19890000	19900000	3.27164	2.68575	1.21815	chr4	19569808	19570808	-1	Cpne3
chr4	19570000	19580000	chr4	20000000	20010000	3.76208	6.19086	0.607683	chr4	19574462	19575462	1	Rmdn1
chr4	19570000	19580000	chr4	20000000	20010000	3.76208	6.19086	0.607683	chr4	19569808	19570808	-1	Cpne3
chr4	19705000	19710000	chr4	19900000	19905000	10.4344	8.44257	1.23592	chr4	19708693	19709693	-1	Wwp1
chr4	21670000	21680000	chr4	22490000	22500000	18.116	5.00107	3.62243	chr4	21670340	21671340	1	Gm11876
chr4	21720000	21730000	chr4	21770000	21780000	1.85141	1.1526	1.60629	chr4	21727001	21728001	1	Ccnc
chr4	22350000	22360000	chr4	24490000	24500000	23.1458	10.9219	2.1192	chr4	22356843	22357843	1	Fbxl4
chr4	22475000	22500000	chr4	24475000	24500000	11.8452	4.85863	2.43797	chr4	22488066	22489066	-1	Pou3f2
chr4	22475000	22500000	chr4	24475000	24500000	11.8452	4.85863	2.43797	chr4	22489848	22490848	1	Gm30731
chr4	24475000	24500000	chr4	24875000	24900000	3.02016	1.11194	2.71611	chr4	24495751	24496751	1	Mms22l
chr4	28800000	28825000	chr4	31950000	31975000	28.57	23.1666	1.23324	chr4	28814776	28815776	-1	Gm11915
chr4	28800000	28825000	chr4	31950000	31975000	28.57	23.1666	1.23324	chr4	28812431	28813431	1	Epha7
chr4	28810000	28815000	chr4	28940000	28945000	4.49703	2.8571	1.57398	chr4	28814776	28815776	-1	Gm11915
chr4	28810000	28815000	chr4	28940000	28945000	4.49703	2.8571	1.57398	chr4	28812431	28813431	1	Epha7
chr4	32050000	32060000	chr4	32530000	32540000	10.2473	6.25801	1.63747	chr4	32051038	32052038	1	Gm11927
chr4	32050000	32060000	chr4	32570000	32580000	22.1709	14.1742	1.56417	chr4	32051038	32052038	1	Gm11927
chr4	32050000	32060000	chr4	32240000	32250000	2.03565	1.76537	1.1531	chr4	32051038	32052038	1	Gm11927
chr4	32150000	32160000	chr4	32550000	32560000	11.1426	8.01741	1.3898	chr4	32149086	32150086	1	Gm11928
chr4	32150000	32160000	chr4	32240000	32250000	2.10547	1.75982	1.19641	chr4	32149086	32150086	1	Gm11928
chr4	32615000	32620000	chr4	32655000	32660000	2.89247	2.75584	1.04958	chr4	32614751	32615751	1	Casp8ap2
chr4	32650000	32675000	chr4	34550000	34575000	22.4459	4.28839	5.2341	chr4	32655788	32656788	-1	Gm11936
chr4	32650000	32675000	chr4	34550000	34575000	22.4459	4.28839	5.2341	chr4	32656419	32657419	1	Mdn1
chr4	33030000	33035000	chr4	33070000	33075000	3.10306	2.63638	1.17702	chr4	33031023	33032023	-1	4933421O10Rik
chr4	33030000	33035000	chr4	33070000	33075000	3.10306	2.63638	1.17702	chr4	33030716	33031716	1	Ube2j1
chr4	34550000	34560000	chr4	34770000	34780000	1.23456	1.76319	0.700186	chr4	34550237	34551237	1	Akirin2
chr4	34680000	34690000	chr4	34770000	34780000	0.493618	2.44469	0.201914	chr4	34683179	34684179	1	Gm22849
chr4	34680000	34690000	chr4	34770000	34780000	0.493618	2.44469	0.201914	chr4	34687138	34688138	-1	Slc35a1
chr4	40140000	40145000	chr4	40265000	40270000	5.60143	3.33592	1.67913	chr4	40142381	40143381	1	Aco1
chr4	40140000	40145000	chr4	40680000	40685000	15.4316	10.5222	1.46657	chr4	40142381	40143381	1	Aco1
chr4	40240000	40245000	chr4	40275000	40280000	2.74822	1.84138	1.49248	chr4	40239528	40240528	-1	Ddx58
chr4	40775000	40780000	chr4	40840000	40845000	5.59921	2.81405	1.98973	chr4	40775264	40776264	-1	Gm12396
chr4	40975000	41000000	chr4	56775000	56800000	84.2772	41.276	2.04179	chr4	40992995	40993995	1	Mir3094
chr4	40990000	41000000	chr4	41210000	41220000	4.23671	4.2607	0.994369	chr4	40992995	40993995	1	Mir3094
chr4	41025000	41050000	chr4	41425000	41450000	2.81089	1.96368	1.43144	chr4	41047839	41048839	-1	Aqp7
chr4	41025000	41050000	chr4	41425000	41450000	2.81089	1.96368	1.43144	chr4	41049520	41050520	1	Gm25637
chr4	41050000	41055000	chr4	41115000	41120000	7.40891	6.6162	1.11981	chr4	41049520	41050520	1	Gm25637
chr4	41130000	41135000	chr4	41165000	41170000	5.11869	4.93526	1.03717	chr4	41132544	41133544	-1	Gm12402
chr4	41465000	41470000	chr4	41705000	41710000	13.6234	8.86338	1.53704	chr4	41464587	41465587	-1	Kif24
chr4	41465000	41470000	chr4	41705000	41710000	13.6234	8.86338	1.53704	chr4	41464451	41465451	1	Nudt2
chr4	43025000	43050000	chr4	43950000	43975000	1.79764	1.64732	1.09125	chr4	43025519	43026519	-1	Pigo
chr4	43025000	43050000	chr4	43950000	43975000	1.79764	1.64732	1.09125	chr4	43031410	43032410	-1	Stoml2
chr4	43025000	43050000	chr4	43950000	43975000	1.79764	1.64732	1.09125	chr4	43030299	43031299	1	Gm26643
chr4	43025000	43050000	chr4	43950000	43975000	1.79764	1.64732	1.09125	chr4	43045266	43046266	1	Gm26881
chr4	43025000	43050000	chr4	43950000	43975000	1.79764	1.64732	1.09125	chr4	43045920	43046920	-1	Fam214b
chr4	43045000	43050000	chr4	43420000	43425000	11.3785	6.11986	1.85928	chr4	43045266	43046266	1	Gm26881
chr4	43045000	43050000	chr4	43420000	43425000	11.3785	6.11986	1.85928	chr4	43045920	43046920	-1	Fam214b
chr4	43265000	43270000	chr4	43415000	43420000	6.37395	5.66799	1.12455	chr4	43266459	43267459	1	Atp8b5
chr4	43440000	43445000	chr4	43475000	43480000	5.93816	5.18269	1.14577	chr4	43441239	43442239	1	Tesk1
chr4	43630000	43635000	chr4	43710000	43715000	7.8335	5.85954	1.33688	chr4	43631235	43632235	1	Npr2
chr4	43630000	43635000	chr4	43710000	43715000	7.8335	5.85954	1.33688	chr4	43630725	43631725	1	Gm25262
chr4	43760000	43770000	chr4	43850000	43860000	2.40488	2.09976	1.14531	chr4	43767477	43768477	-1	Olfr269-ps1
chr4	43760000	43770000	chr4	43980000	43990000	3.32435	3.91626	0.84886	chr4	43767477	43768477	-1	Olfr269-ps1
chr4	45010000	45020000	chr4	45530000	45540000	5.82533	4.2807	1.36084	chr4	45012112	45013112	-1	Zbtb5
chr4	45010000	45020000	chr4	45530000	45540000	5.82533	4.2807	1.36084	chr4	45010987	45011987	1	1700055D18Rik
chr4	45010000	45020000	chr4	45530000	45540000	5.82533	4.2807	1.36084	chr4	45017883	45018883	1	Polr1e
chr4	45010000	45020000	chr4	45100000	45110000	1.69709	1.55975	1.08805	chr4	45012112	45013112	-1	Zbtb5
chr4	45010000	45020000	chr4	45100000	45110000	1.69709	1.55975	1.08805	chr4	45010987	45011987	1	1700055D18Rik
chr4	45010000	45020000	chr4	45100000	45110000	1.69709	1.55975	1.08805	chr4	45017883	45018883	1	Polr1e
chr4	45010000	45020000	chr4	45400000	45410000	4.27536	5.21647	0.81959	chr4	45012112	45013112	-1	Zbtb5
chr4	45010000	45020000	chr4	45400000	45410000	4.27536	5.21647	0.81959	chr4	45010987	45011987	1	1700055D18Rik
chr4	45010000	45020000	chr4	45400000	45410000	4.27536	5.21647	0.81959	chr4	45017883	45018883	1	Polr1e
chr4	45015000	45020000	chr4	45280000	45285000	13.8773	7.92545	1.75098	chr4	45017883	45018883	1	Polr1e
chr4	45100000	45110000	chr4	45280000	45290000	5.94674	6.21403	0.956986	chr4	45107814	45108814	-1	Tomm5
chr4	46390000	46400000	chr4	46460000	46470000	8.23765	7.78237	1.0585	chr4	46389137	46390137	-1	Trmo
chr4	46410000	46415000	chr4	46445000	46450000	3.35583	3.15602	1.06331	chr4	46413206	46414206	-1	Hemgn
chr4	46530000	46540000	chr4	46650000	46660000	3.59936	2.68248	1.3418	chr4	46535841	46536841	-1	Trim14
chr4	46530000	46540000	chr4	46650000	46660000	3.59936	2.68248	1.3418	chr4	46535201	46536201	1	Gm16731
chr4	48040000	48050000	chr4	48120000	48130000	3.06492	2.40863	1.27248	chr4	48044453	48045453	1	Nr4a3
chr4	48040000	48050000	chr4	48270000	48280000	1.18338	2.91616	0.405801	chr4	48044453	48045453	1	Nr4a3
chr4	48450000	48475000	chr4	52450000	52475000	25.7367	34.0832	0.755114	chr4	48473159	48474159	-1	Tex10
chr4	48470000	48480000	chr4	48670000	48680000	2.23494	0.365949	6.10724	chr4	48473159	48474159	-1	Tex10
chr4	48470000	48475000	chr4	48545000	48550000	4.0219	1.78477	2.25346	chr4	48473159	48474159	-1	Tex10
chr4	49520000	49525000	chr4	49630000	49635000	5.53922	5.47093	1.01248	chr4	49520793	49521793	-1	Mrpl50
chr4	49520000	49525000	chr4	49630000	49635000	5.53922	5.47093	1.01248	chr4	49520476	49521476	1	Zfp189
chr4	49625000	49650000	chr4	52450000	52475000	8.41356	7.84643	1.07228	chr4	49631306	49632306	1	Rnf20
chr4	52425000	52450000	chr4	53000000	53025000	1.28465	2.62099	0.490138	chr4	52438665	52439665	-1	Smc2os
chr4	52425000	52450000	chr4	53000000	53025000	1.28465	2.62099	0.490138	chr4	52438543	52439543	1	Smc2
chr4	52425000	52450000	chr4	53000000	53025000	1.28465	2.62099	0.490138	chr4	52443872	52444872	-1	Tmc4-ps
chr4	53155000	53160000	chr4	53195000	53200000	3.1919	2.31472	1.37896	chr4	53159595	53160595	-1	Abca1
chr4	55530000	55535000	chr4	55650000	55655000	10.1294	7.50653	1.34941	chr4	55532166	55533166	-1	Klf4
chr4	57370000	57380000	chr4	57600000	57610000	6.31036	1.74679	3.61255	chr4	57371654	57372654	-1	Gm12537
chr4	57450000	57460000	chr4	57600000	57610000	5.59823	4.40842	1.2699	chr4	57457249	57458249	-1	Gm12539
chr4	57950000	57960000	chr4	58080000	58090000	5.31326	3.39463	1.56519	chr4	57956111	57957111	-1	Txn1
chr4	57950000	57960000	chr4	58040000	58050000	1.93113	1.46714	1.31626	chr4	57956111	57957111	-1	Txn1
chr4	58550000	58555000	chr4	58745000	58750000	7.37981	8.02602	0.919486	chr4	58553598	58554598	-1	Lpar1
chr4	58980000	58990000	chr4	59180000	59190000	2.5931	1.79548	1.44423	chr4	58986819	58987819	-1	Ptgr1
chr4	59000000	59005000	chr4	59035000	59040000	3.05318	2.94787	1.03572	chr4	59002510	59003510	1	Gm20503
chr4	59000000	59010000	chr4	59330000	59340000	5.04843	5.93508	0.850608	chr4	59002510	59003510	1	Gm20503
chr4	59090000	59100000	chr4	59180000	59190000	3.02231	1.50835	2.00372	chr4	59089487	59090487	1	Gm12593
chr4	59090000	59100000	chr4	59570000	59580000	5.58938	3.26778	1.71045	chr4	59089487	59090487	1	Gm12593
chr4	59360000	59370000	chr4	59770000	59780000	3.71264	1.70002	2.18388	chr4	59368566	59369566	-1	Gm12527
chr4	59805000	59810000	chr4	59840000	59845000	3.86946	3.02852	1.27768	chr4	59805140	59806140	1	Snx30
chr4	62360000	62365000	chr4	62405000	62410000	4.14929	3.28382	1.26356	chr4	62360248	62361248	-1	Fkbp15
chr4	62360000	62365000	chr4	62405000	62410000	4.14929	3.28382	1.26356	chr4	62360027	62361027	1	Slc31a1
chr4	62480000	62485000	chr4	62515000	62520000	3.22312	3.16053	1.0198	chr4	62479353	62480353	1	Bspry
chr4	62560000	62565000	chr4	62760000	62765000	10.4837	7.87105	1.33193	chr4	62559147	62560147	1	Rgs3
chr4	62560000	62565000	chr4	62695000	62700000	8.53177	7.62688	1.11864	chr4	62559147	62560147	1	Rgs3
chr4	63400000	63410000	chr4	63940000	63950000	6.83925	3.75799	1.81992	chr4	63403054	63404054	-1	Akna
chr4	63400000	63405000	chr4	63555000	63560000	4.391	3.55237	1.23608	chr4	63403054	63404054	-1	Akna
chr4	63495000	63500000	chr4	63540000	63545000	2.74745	2.13607	1.28622	chr4	63495691	63496691	-1	Whrn
chr4	63620000	63625000	chr4	63840000	63845000	8.4577	2.81597	3.00347	chr4	63622128	63623128	-1	1700018C11Rik
chr4	63620000	63630000	chr4	63940000	63950000	5.33777	6.30976	0.845953	chr4	63622128	63623128	-1	1700018C11Rik
chr4	65120000	65130000	chr4	65580000	65590000	8.05792	2.83952	2.83777	chr4	65123474	65124474	1	Pappa
chr4	65120000	65125000	chr4	65490000	65495000	16.4465	7.2321	2.2741	chr4	65123474	65124474	1	Pappa
chr4	70400000	70425000	chr4	72175000	72200000	8.05522	3.58158	2.24907	chr4	70410143	70411143	-1	Cdk5rap2
chr4	70400000	70425000	chr4	72175000	72200000	8.05522	3.58158	2.24907	chr4	70412623	70413623	-1	Gm26320
chr4	70410000	70415000	chr4	70535000	70540000	4.57025	3.08864	1.4797	chr4	70410143	70411143	-1	Cdk5rap2
chr4	70410000	70415000	chr4	70535000	70540000	4.57025	3.08864	1.4797	chr4	70412623	70413623	-1	Gm26320
chr4	70525000	70550000	chr4	72200000	72225000	17.6281	8.31555	2.11989	chr4	70534695	70535695	-1	Megf9
chr4	71275000	71300000	chr4	72175000	72200000	8.05101	1.95057	4.12752	chr4	71285242	71286242	1	Gm11229
chr4	82500000	82525000	chr4	89275000	89300000	18.6403	19.8466	0.93922	chr4	82507316	82508316	1	Gm11266
chr4	82640000	82650000	chr4	82930000	82940000	3.93472	6.48214	0.607009	chr4	82641700	82642700	1	Gm11268
chr4	83485000	83490000	chr4	83570000	83575000	5.67341	3.81463	1.48728	chr4	83486159	83487159	-1	Psip1
chr4	83520000	83525000	chr4	83565000	83570000	4.45731	2.29827	1.93942	chr4	83524845	83525845	1	Ccdc171
chr4	84675000	84700000	chr4	86850000	86875000	9.17838	14.9667	0.613254	chr4	84674975	84675975	-1	Bnc2
chr4	84675000	84700000	chr4	86850000	86875000	9.17838	14.9667	0.613254	chr4	84697163	84698163	1	Gm12420
chr4	86570000	86580000	chr4	86690000	86700000	4.55218	5.13428	0.886625	chr4	86574968	86575968	1	Rraga
chr4	86575000	86580000	chr4	86610000	86615000	2.38991	2.19319	1.0897	chr4	86574968	86575968	1	Rraga
chr4	88030000	88040000	chr4	88540000	88550000	7.81717	1.53429	5.09497	chr4	88033064	88034064	-1	Mllt3
chr4	88030000	88040000	chr4	88540000	88550000	7.81717	1.53429	5.09497	chr4	88032801	88033801	1	Gm12631
chr4	88030000	88040000	chr4	88090000	88100000	2.28154	1.69452	1.34643	chr4	88033064	88034064	-1	Mllt3
chr4	88030000	88040000	chr4	88090000	88100000	2.28154	1.69452	1.34643	chr4	88032801	88033801	1	Gm12631
chr4	88430000	88440000	chr4	88510000	88520000	3.44743	2.29344	1.50317	chr4	88438628	88439628	-1	Hacd4
chr4	88695000	88700000	chr4	88735000	88740000	4.0123	2.32464	1.72599	chr4	88696398	88697398	-1	Gm13273
chr4	89125000	89150000	chr4	89275000	89300000	1.92668	1.87988	1.0249	chr4	89127926	89128926	-1	Gm12602
chr4	89125000	89150000	chr4	89275000	89300000	1.92668	1.87988	1.0249	chr4	89136422	89137422	1	Mtap
chr4	89125000	89150000	chr4	89350000	89375000	0.444097	0.838939	0.529356	chr4	89127926	89128926	-1	Gm12602
chr4	89125000	89150000	chr4	89350000	89375000	0.444097	0.838939	0.529356	chr4	89136422	89137422	1	Mtap
chr4	89150000	89175000	chr4	89675000	89700000	3.832	1.77903	2.15398	chr4	89161891	89162891	-1	Gm12607
chr4	95050000	95055000	chr4	95870000	95875000	38.2645	23.7926	1.60825	chr4	95050834	95051834	1	Junos
chr4	95050000	95055000	chr4	95870000	95875000	38.2645	23.7926	1.60825	chr4	95051922	95052922	-1	Jun
chr4	95050000	95055000	chr4	95160000	95165000	5.65289	5.33332	1.05992	chr4	95050834	95051834	1	Junos
chr4	95050000	95055000	chr4	95160000	95165000	5.65289	5.33332	1.05992	chr4	95051922	95052922	-1	Jun
chr4	95050000	95060000	chr4	95100000	95110000	1.77358	1.89607	0.935399	chr4	95050834	95051834	1	Junos
chr4	95050000	95060000	chr4	95100000	95110000	1.77358	1.89607	0.935399	chr4	95051922	95052922	-1	Jun
chr4	95150000	95175000	chr4	95850000	95875000	14.5595	4.05558	3.59	chr4	95151040	95152040	1	Gm28096
chr4	96270000	96280000	chr4	96680000	96690000	11.795	8.88143	1.32805	chr4	96273970	96274970	-1	Cyp2j15-ps
chr4	96550000	96575000	chr4	97750000	97775000	6.8954	4.5876	1.50305	chr4	96553361	96554361	-1	Cyp2j6
chr4	97550000	97575000	chr4	98300000	98325000	10.3606	1.63428	6.33955	chr4	97556770	97557770	-1	Gm12697
chr4	97750000	97760000	chr4	98090000	98100000	5.30518	5.03733	1.05317	chr4	97757089	97758089	-1	Gm12676
chr4	98720000	98730000	chr4	98880000	98890000	3.72099	3.09641	1.20171	chr4	98726034	98727034	1	L1td1
chr4	98720000	98730000	chr4	99180000	99190000	8.21622	7.82966	1.04937	chr4	98726034	98727034	1	L1td1
chr4	98920000	98930000	chr4	99190000	99200000	5.93433	7.41277	0.800556	chr4	98923110	98924110	1	Usp1
chr4	100090000	100100000	chr4	100530000	100540000	10.2988	3.88176	2.65313	chr4	100095091	100096091	1	Ror1
chr4	100580000	100590000	chr4	101140000	101150000	2.62755	1.14858	2.28766	chr4	100580578	100581578	1	Gm12700
chr4	102990000	103000000	chr4	103140000	103150000	5.53457	3.86507	1.43195	chr4	102989455	102990455	-1	Gm12709
chr4	103100000	103125000	chr4	103300000	103325000	1.26547	0.767807	1.64816	chr4	103102827	103103827	1	Gm12710
chr4	103100000	103125000	chr4	103300000	103325000	1.26547	0.767807	1.64816	chr4	103113690	103114690	1	Mier1
chr4	103100000	103125000	chr4	103300000	103325000	1.26547	0.767807	1.64816	chr4	103114255	103115255	-1	Wdr78
chr4	103210000	103220000	chr4	103340000	103350000	3.31738	2.75004	1.2063	chr4	103214864	103215864	-1	Slc35d1
chr4	103210000	103220000	chr4	103340000	103350000	3.31738	2.75004	1.2063	chr4	103217002	103218002	1	Gm44037
chr4	103310000	103315000	chr4	103345000	103350000	2.87969	1.96095	1.46852	chr4	103313112	103314112	1	Oma1
chr4	104910000	104915000	chr4	105120000	105125000	7.35116	5.16172	1.42417	chr4	104912756	104913756	1	1700024P16Rik
chr4	105150000	105160000	chr4	106220000	106230000	14.32	12.1725	1.17642	chr4	105156647	105157647	1	Plpp3
chr4	105150000	105160000	chr4	105940000	105950000	17.9884	15.9217	1.1298	chr4	105156647	105157647	1	Plpp3
chr4	105150000	105160000	chr4	105910000	105920000	13.2705	14.3995	0.921591	chr4	105156647	105157647	1	Plpp3
chr4	105155000	105160000	chr4	105315000	105320000	6.83014	4.89329	1.39582	chr4	105156647	105157647	1	Plpp3
chr4	106800000	106825000	chr4	107150000	107175000	5.33661	4.01037	1.3307	chr4	106804698	106805698	-1	Acot11
chr4	106910000	106915000	chr4	106945000	106950000	2.63849	2.33407	1.13042	chr4	106910001	106911001	1	Ssbp3
chr4	107250000	107255000	chr4	107310000	107315000	3.81674	3.06947	1.24345	chr4	107253232	107254232	-1	Lrrc42
chr4	107250000	107255000	chr4	107310000	107315000	3.81674	3.06947	1.24345	chr4	107252893	107253893	1	Hspb11
chr4	107250000	107255000	chr4	107350000	107355000	7.44796	6.14747	1.21155	chr4	107253232	107254232	-1	Lrrc42
chr4	107250000	107255000	chr4	107350000	107355000	7.44796	6.14747	1.21155	chr4	107252893	107253893	1	Hspb11
chr4	107875000	107900000	chr4	108575000	108600000	4.02382	4.01168	1.00303	chr4	107879055	107880055	1	Magoh
chr4	107875000	107900000	chr4	108575000	108600000	4.02382	4.01168	1.00303	chr4	107889113	107890113	1	0610037L13Rik
chr4	108525000	108550000	chr4	109025000	109050000	2.96978	1.77385	1.6742	chr4	108537297	108538297	-1	Gm22345
chr4	108870000	108880000	chr4	109160000	109170000	4.82392	5.41516	0.890819	chr4	108878363	108879363	1	Rab3b
chr4	109655000	109660000	chr4	109980000	109985000	8.74344	3.0877	2.8317	chr4	109657553	109658553	-1	9630013D21Rik
chr4	109970000	109980000	chr4	110020000	110030000	2.18378	1.08666	2.00963	chr4	109977513	109978513	-1	Dmrta2os
chr4	109970000	109980000	chr4	110020000	110030000	2.18378	1.08666	2.00963	chr4	109977353	109978353	1	Dmrta2
chr4	114650000	114675000	chr4	115075000	115100000	2.55893	1.19535	2.14073	chr4	114673040	114674040	-1	Gm28864
chr4	114905000	114910000	chr4	114985000	114990000	3.14867	2.19072	1.43728	chr4	114908573	114909573	-1	Foxd2
chr4	114905000	114910000	chr4	114985000	114990000	3.14867	2.19072	1.43728	chr4	114908557	114909557	1	Foxd2os
chr4	115055000	115060000	chr4	115090000	115095000	2.87147	2.69995	1.06353	chr4	115055726	115056726	1	Tal1
chr4	115730000	115740000	chr4	115950000	115960000	5.74633	4.06624	1.41318	chr4	115737044	115738044	1	Efcab14
chr4	115730000	115740000	chr4	115980000	115990000	6.64689	6.59732	1.00751	chr4	115737044	115738044	1	Efcab14
chr4	116160000	116170000	chr4	116240000	116250000	2.7758	3.20828	0.865199	chr4	116167301	116168301	-1	Tspan1
chr4	116720000	116725000	chr4	116990000	116995000	6.57179	4.33316	1.51663	chr4	116720248	116721248	1	Tesk2
chr4	116720000	116725000	chr4	116785000	116790000	8.03825	5.68777	1.41325	chr4	116720248	116721248	1	Tesk2
chr4	116820000	116830000	chr4	117140000	117150000	5.50857	4.6617	1.18166	chr4	116821407	116822407	-1	Hpdl
chr4	116820000	116830000	chr4	117140000	117150000	5.50857	4.6617	1.18166	chr4	116824203	116825203	1	Gm12996
chr4	116825000	116830000	chr4	116990000	116995000	15.2767	12.8113	1.19244	chr4	116824203	116825203	1	Gm12996
chr4	116990000	117000000	chr4	117120000	117130000	3.84282	4.22905	0.908674	chr4	116994113	116995113	-1	Urod
chr4	116990000	117000000	chr4	117120000	117130000	3.84282	4.22905	0.908674	chr4	116994617	116995617	1	Hectd3
chr4	117700000	117710000	chr4	117770000	117780000	5.38803	4.55689	1.18239	chr4	117699488	117700488	1	Gm12840
chr4	117830000	117840000	chr4	118080000	118090000	5.85306	5.08371	1.15134	chr4	117833806	117834806	1	Slc6a9
chr4	118200000	118225000	chr4	118550000	118575000	3.99239	1.17057	3.41065	chr4	118210264	118211264	-1	Mir7226
chr4	118625000	118650000	chr4	119175000	119200000	2.18553	1.07933	2.02488	chr4	118635762	118636762	-1	Gm12853
chr4	119225000	119250000	chr4	119525000	119550000	2.15953	1.31244	1.64542	chr4	119232412	119233412	-1	AU022252
chr4	119225000	119250000	chr4	119525000	119550000	2.15953	1.31244	1.64542	chr4	119232215	119233215	1	P3h1
chr4	120580000	120590000	chr4	120910000	120920000	3.04429	2.31282	1.31627	chr4	120588045	120589045	1	Gm8439
chr4	120585000	120590000	chr4	120680000	120685000	4.89971	2.96999	1.64974	chr4	120588045	120589045	1	Gm8439
chr4	120585000	120590000	chr4	120750000	120755000	6.53619	4.69885	1.39102	chr4	120588045	120589045	1	Gm8439
chr4	120850000	120855000	chr4	120885000	120890000	3.88641	2.80963	1.38325	chr4	120854116	120855116	1	Rims3
chr4	120850000	120860000	chr4	120910000	120920000	3.75454	4.04154	0.928987	chr4	120854116	120855116	1	Rims3
chr4	121025000	121050000	chr4	121225000	121250000	3.4662	3.8621	0.897493	chr4	121038685	121039685	1	Col9a2
chr4	121090000	121100000	chr4	121210000	121220000	1.71937	2.13138	0.806691	chr4	121097941	121098941	-1	Zmpste24
chr4	121225000	121250000	chr4	123075000	123100000	5.85622	5.52805	1.05936	chr4	121227173	121228173	-1	Gm12890
chr4	122995000	123000000	chr4	123080000	123085000	4.94059	4.23385	1.16692	chr4	122994952	122995952	1	Mycl
chr4	123475000	123500000	chr4	126900000	126925000	35.4187	11.7313	3.01918	chr4	123489531	123490531	1	Gm23548
chr4	123900000	123925000	chr4	124850000	124875000	4.22269	5.82648	0.724741	chr4	123901722	123902722	1	Gm12903
chr4	123900000	123925000	chr4	124850000	124875000	4.22269	5.82648	0.724741	chr4	123904132	123905132	1	Mycbp
chr4	123900000	123925000	chr4	124850000	124875000	4.22269	5.82648	0.724741	chr4	123903334	123904334	-1	D130007C19Rik
chr4	123900000	123925000	chr4	124850000	124875000	4.22269	5.82648	0.724741	chr4	123904542	123905542	-1	Gm26606
chr4	123900000	123925000	chr4	124850000	124875000	4.22269	5.82648	0.724741	chr4	123916969	123917969	-1	Gm12905
chr4	123900000	123925000	chr4	124850000	124875000	4.22269	5.82648	0.724741	chr4	123916746	123917746	1	Rragc
chr4	123900000	123925000	chr4	124850000	124875000	4.22269	5.82648	0.724741	chr4	123917722	123918722	-1	4930535I16Rik
chr4	124710000	124720000	chr4	124840000	124850000	1.65434	2.74805	0.602003	chr4	124718299	124719299	1	Gm12917
chr4	124710000	124720000	chr4	124840000	124850000	1.65434	2.74805	0.602003	chr4	124714076	124715076	1	Sf3a3
chr4	124800000	124805000	chr4	124845000	124850000	3.75666	3.57398	1.05112	chr4	124801404	124802404	1	Mtf1
chr4	124940000	124945000	chr4	125055000	125060000	11.59	8.1737	1.41796	chr4	124939011	124940011	-1	Cdca8
chr4	124940000	124945000	chr4	125020000	125025000	5.57421	6.09223	0.914971	chr4	124939011	124940011	-1	Cdca8
chr4	124940000	124950000	chr4	125090000	125100000	4.99022	5.95607	0.837837	chr4	124939011	124940011	-1	Cdca8
chr4	126430000	126435000	chr4	126465000	126470000	3.05477	2.99944	1.01845	chr4	126429256	126430256	-1	Ago3
chr4	126550000	126575000	chr4	126825000	126850000	4.31012	0.586632	7.34724	chr4	126556235	126557235	1	Clspn
chr4	126550000	126575000	chr4	126825000	126850000	4.31012	0.586632	7.34724	chr4	126559160	126560160	1	Mir7119
chr4	126555000	126560000	chr4	126735000	126740000	8.14111	4.34751	1.87259	chr4	126556235	126557235	1	Clspn
chr4	126555000	126560000	chr4	126735000	126740000	8.14111	4.34751	1.87259	chr4	126559160	126560160	1	Mir7119
chr4	128610000	128615000	chr4	128705000	128710000	5.80703	6.21386	0.934528	chr4	128609798	128610798	-1	Zscan20
chr4	128615000	128620000	chr4	128650000	128655000	2.50219	2.41279	1.03705	chr4	128618319	128619319	-1	Tlr12
chr4	128655000	128660000	chr4	128695000	128700000	2.70527	1.54542	1.7505	chr4	128654002	128655002	1	Phc2
chr4	128925000	128950000	chr4	129425000	129450000	0.973163	2.81173	0.346108	chr4	128935305	128936305	1	Gm15904
chr4	129175000	129200000	chr4	129450000	129475000	5.91528	2.28876	2.58449	chr4	129189427	129190427	-1	S100pbp
chr4	129175000	129200000	chr4	129450000	129475000	5.91528	2.28876	2.58449	chr4	129189060	129190060	1	Yars
chr4	129325000	129350000	chr4	129625000	129650000	2.12522	3.11537	0.682171	chr4	129335070	129336070	-1	Rbbp4
chr4	129325000	129350000	chr4	129625000	129650000	2.12522	3.11537	0.682171	chr4	129334995	129335995	1	Zbtb8os
chr4	129555000	129560000	chr4	129605000	129610000	4.01624	3.23583	1.24118	chr4	129557511	129558511	-1	Mir8119
chr4	129960000	129965000	chr4	130185000	130190000	7.28858	4.46195	1.6335	chr4	129959674	129960674	1	1700003M07Rik
chr4	129960000	129965000	chr4	130085000	130090000	8.19979	7.61349	1.07701	chr4	129959674	129960674	1	1700003M07Rik
chr4	130135000	130140000	chr4	130185000	130190000	7.27067	5.77053	1.25997	chr4	130139059	130140059	-1	Hcrtr1
chr4	130785000	130790000	chr4	130945000	130950000	10.9874	6.26244	1.75449	chr4	130785369	130786369	1	Gm12972
chr4	130790000	130795000	chr4	130875000	130880000	12.5656	8.01381	1.568	chr4	130791837	130792837	1	Sdc3
chr4	130950000	130975000	chr4	132100000	132125000	8.22065	3.42272	2.40179	chr4	130974090	130975090	1	Gm12973
chr4	130950000	130975000	chr4	131825000	131850000	4.04164	5.07337	0.796638	chr4	130974090	130975090	1	Gm12973
chr4	130950000	130975000	chr4	131350000	131375000	0.640728	2.28019	0.280998	chr4	130974090	130975090	1	Gm12973
chr4	132090000	132100000	chr4	132340000	132350000	4.95194	1.45238	3.40953	chr4	132093191	132094191	1	Gm13214
chr4	132215000	132220000	chr4	132255000	132260000	3.62216	2.59818	1.39412	chr4	132218228	132219228	-1	Gm22033
chr4	132545000	132550000	chr4	132675000	132680000	9.1565	6.97402	1.31294	chr4	132546907	132547907	-1	Gm24762
chr4	132545000	132550000	chr4	132635000	132640000	8.77256	7.28854	1.20361	chr4	132546907	132547907	-1	Gm24762
chr4	133010000	133015000	chr4	133055000	133060000	5.78481	4.27436	1.35337	chr4	133010560	133011560	1	Ahdc1
chr4	133130000	133135000	chr4	133165000	133170000	3.51718	2.24981	1.56332	chr4	133129805	133130805	1	Wasf2
chr4	133210000	133215000	chr4	133250000	133255000	3.49059	1.97113	1.77086	chr4	133211431	133212431	1	Cd164l2
chr4	133210000	133215000	chr4	133250000	133255000	3.49059	1.97113	1.77086	chr4	133212236	133213236	-1	Gpr3
chr4	133370000	133375000	chr4	133405000	133410000	3.33494	2.61289	1.27634	chr4	133369006	133370006	1	Slc9a1
chr4	133370000	133375000	chr4	133405000	133410000	3.33494	2.61289	1.27634	chr4	133369076	133370076	1	Mir5122
chr4	133670000	133675000	chr4	133825000	133830000	10.0687	4.66905	2.15648	chr4	133672347	133673347	-1	Pigv
chr4	133670000	133675000	chr4	133755000	133760000	6.73633	3.7932	1.7759	chr4	133672347	133673347	-1	Pigv
chr4	133755000	133760000	chr4	133810000	133815000	7.93043	9.51977	0.833048	chr4	133756469	133757469	-1	Arid1a
chr4	134090000	134095000	chr4	134125000	134130000	5.43022	3.4609	1.56902	chr4	134094782	134095782	-1	Cd52
chr4	134185000	134190000	chr4	134285000	134290000	6.10654	6.36414	0.959523	chr4	134186812	134187812	-1	Cep85
chr4	134245000	134250000	chr4	134290000	134295000	5.50111	4.27061	1.28813	chr4	134245292	134246292	-1	Zfp593
chr4	134245000	134250000	chr4	134290000	134295000	5.50111	4.27061	1.28813	chr4	134246235	134247235	1	Gm30191
chr4	135350000	135360000	chr4	135410000	135420000	2.80131	1.79098	1.56412	chr4	135353021	135354021	-1	Srrm1
chr4	135375000	135380000	chr4	135410000	135415000	3.96262	2.82174	1.40432	chr4	135376458	135377458	1	Gm12991
chr4	135375000	135400000	chr4	135650000	135675000	1.36686	2.11701	0.645657	chr4	135376458	135377458	1	Gm12991
chr4	135375000	135400000	chr4	135650000	135675000	1.36686	2.11701	0.645657	chr4	135397927	135398927	-1	Ncmap
chr4	135430000	135435000	chr4	135490000	135495000	3.74865	2.59609	1.44396	chr4	135430541	135431541	-1	Gm15979
chr4	135430000	135435000	chr4	135490000	135495000	3.74865	2.59609	1.44396	chr4	135433553	135434553	-1	Rcan3
chr4	136070000	136075000	chr4	136160000	136165000	8.87918	6.17193	1.43864	chr4	136074672	136075672	-1	Gm13009
chr4	136325000	136350000	chr4	137625000	137650000	3.92122	7.82334	0.501221	chr4	136349141	136350141	-1	Gm27022
chr4	136340000	136350000	chr4	136550000	136560000	2.74081	3.55673	0.770598	chr4	136349141	136350141	-1	Gm27022
chr4	136890000	136895000	chr4	137070000	137075000	8.13477	6.9886	1.16401	chr4	136892765	136893765	-1	C1qc
chr4	137160000	137170000	chr4	137280000	137290000	4.1733	2.08532	2.00127	chr4	137164766	137165766	-1	Gm13003
chr4	137300000	137325000	chr4	137525000	137550000	3.11413	1.99463	1.56125	chr4	137324859	137325859	1	Gm25772
chr4	138245000	138250000	chr4	138280000	138285000	3.84666	2.68996	1.43001	chr4	138249735	138250735	1	Kif17
chr4	138245000	138250000	chr4	138280000	138285000	3.84666	2.68996	1.43001	chr4	138249703	138250703	1	Sh2d5
chr4	138315000	138320000	chr4	138425000	138430000	9.19629	7.26604	1.26565	chr4	138315900	138316900	-1	Mir7019
chr4	138325000	138330000	chr4	138375000	138380000	4.76275	4.09457	1.16319	chr4	138326007	138327007	-1	Pink1
chr4	138325000	138330000	chr4	138375000	138380000	4.76275	4.09457	1.16319	chr4	138325789	138326789	-1	Gm27646
chr4	138450000	138455000	chr4	138560000	138565000	6.77367	4.91757	1.37744	chr4	138453614	138454614	1	Camk2n1
chr4	138450000	138455000	chr4	138700000	138705000	8.62154	7.38324	1.16772	chr4	138453614	138454614	1	Camk2n1
chr4	139310000	139315000	chr4	139350000	139355000	3.13704	2.27809	1.37705	chr4	139310408	139311408	-1	Pqlc2
chr4	139310000	139315000	chr4	139350000	139355000	3.13704	2.27809	1.37705	chr4	139310044	139311044	1	Akr7a5
chr4	139640000	139650000	chr4	139850000	139860000	5.85833	8.43005	0.694934	chr4	139643342	139644342	1	Mir7020
chr4	140675000	140680000	chr4	140710000	140715000	3.82943	3.39821	1.1269	chr4	140679053	140680053	1	Gm13025
chr4	140905000	140910000	chr4	140955000	140960000	4.15319	3.72759	1.11417	chr4	140905644	140906644	1	Padi2
chr4	140960000	140970000	chr4	141060000	141070000	4.83652	4.3513	1.11151	chr4	140960503	140961503	1	Sdhb
chr4	141140000	141150000	chr4	141360000	141370000	5.60442	5.67683	0.987244	chr4	141139475	141140475	-1	Szrd1
chr4	141140000	141150000	chr4	141360000	141370000	5.60442	5.67683	0.987244	chr4	141147213	141148213	1	Fbxo42
chr4	141140000	141145000	chr4	141210000	141215000	4.72291	5.42288	0.870922	chr4	141139475	141140475	-1	Szrd1
chr4	141250000	141275000	chr4	141575000	141600000	2.33907	1.06402	2.19833	chr4	141265716	141266716	-1	Gm13055
chr4	142010000	142020000	chr4	142080000	142090000	3.67175	3.04189	1.20706	chr4	142014782	142015782	-1	Fhad1
chr4	142010000	142020000	chr4	142080000	142090000	3.67175	3.04189	1.20706	chr4	142017198	142018198	1	4930455G09Rik
chr4	144550000	144575000	chr4	145150000	145175000	5.77076	2.71738	2.12365	chr4	144564834	144565834	-1	Gm13124
chr4	144610000	144615000	chr4	144650000	144655000	8.38596	3.97205	2.11124	chr4	144613007	144614007	1	Gm13177
chr4	144750000	144775000	chr4	145300000	145325000	1.84703	2.5818	0.715403	chr4	144765492	144766492	-1	Gm25938
chr4	144750000	144775000	chr4	145125000	145150000	2.9959	4.33874	0.6905	chr4	144765492	144766492	-1	Gm25938
chr4	144875000	144900000	chr4	145275000	145300000	1.87424	2.06405	0.908043	chr4	144892127	144893127	1	Dhrs3
chr4	144890000	144900000	chr4	145030000	145040000	5.59752	4.72563	1.1845	chr4	144892127	144893127	1	Dhrs3
chr4	144890000	144895000	chr4	144945000	144950000	3.4707	3.24067	1.07098	chr4	144892127	144893127	1	Dhrs3
chr4	145425000	145450000	chr4	147400000	147425000	5.62287	11.1297	0.505214	chr4	145446040	145447040	1	Gm13230
chr4	145445000	145450000	chr4	147525000	147530000	33.2027	25.7571	1.28907	chr4	145446040	145447040	1	Gm13230
chr4	145555000	145560000	chr4	147515000	147520000	53.4546	77.6692	0.688233	chr4	145559813	145560813	1	Gm21978
chr4	145580000	145590000	chr4	147810000	147820000	60.0937	32.7287	1.83611	chr4	145584466	145585466	1	Gm13212
chr4	146480000	146490000	chr4	149610000	149620000	140.636	89.9043	1.56429	chr4	146479967	146480967	1	Gm13245
chr4	147525000	147530000	chr4	147585000	147590000	3.33681	2.03772	1.63752	chr4	147527874	147528874	-1	Gm13141
chr4	147940000	147945000	chr4	148035000	148040000	5.16185	4.31477	1.19632	chr4	147940195	147941195	1	2510039O18Rik
chr4	149125000	149150000	chr4	149525000	149550000	6.0643	0.776703	7.80774	chr4	149137329	149138329	-1	Apitd1
chr4	149125000	149150000	chr4	149525000	149550000	6.0643	0.776703	7.80774	chr4	149126463	149127463	-1	Cort
chr4	149125000	149150000	chr4	149525000	149550000	6.0643	0.776703	7.80774	chr4	149143088	149144088	-1	Rpsa-ps12
chr4	149125000	149150000	chr4	149725000	149750000	1.43281	1.25291	1.14359	chr4	149137329	149138329	-1	Apitd1
chr4	149125000	149150000	chr4	149725000	149750000	1.43281	1.25291	1.14359	chr4	149126463	149127463	-1	Cort
chr4	149125000	149150000	chr4	149725000	149750000	1.43281	1.25291	1.14359	chr4	149143088	149144088	-1	Rpsa-ps12
chr4	149140000	149150000	chr4	149300000	149310000	3.667	4.1782	0.877651	chr4	149143088	149144088	-1	Rpsa-ps12
chr4	150650000	150660000	chr4	150860000	150870000	6.31111	6.12732	1.02999	chr4	150651874	150652874	-1	Slc45a1
chr4	150650000	150660000	chr4	150960000	150970000	8.20233	10.3653	0.791326	chr4	150651874	150652874	-1	Slc45a1
chr4	151860000	151870000	chr4	151930000	151940000	2.25053	2.79999	0.803764	chr4	151861576	151862576	-1	Camta1
chr4	152035000	152040000	chr4	152095000	152100000	4.0874	2.66956	1.53111	chr4	152038268	152039268	-1	Tas1r1
chr4	152035000	152040000	chr4	152095000	152100000	4.0874	2.66956	1.53111	chr4	152038621	152039621	1	Nol9
chr4	152150000	152175000	chr4	152425000	152450000	0.572989	2.13056	0.268938	chr4	152152071	152153071	-1	Espn
chr4	152150000	152175000	chr4	152425000	152450000	0.572989	2.13056	0.268938	chr4	152157190	152158190	-1	Gm13077
chr4	152150000	152175000	chr4	152425000	152450000	0.572989	2.13056	0.268938	chr4	152158167	152159167	1	Hes2
chr4	152335000	152340000	chr4	152435000	152440000	5.46799	3.03463	1.80186	chr4	152337951	152338951	1	Chd5
chr4	154160000	154165000	chr4	154205000	154210000	6.23118	4.6872	1.3294	chr4	154160366	154161366	-1	Tprgl
chr4	154540000	154550000	chr4	154630000	154640000	4.00585	2.7046	1.48113	chr4	154549582	154550582	1	Gm13133
chr4	154870000	154880000	chr4	154940000	154950000	3.20201	2.23738	1.43114	chr4	154871703	154872703	-1	Gm13112
chr4	154960000	154965000	chr4	155065000	155070000	5.31908	3.95503	1.34489	chr4	154960223	154961223	1	Hes5
chr4	154960000	154965000	chr4	155065000	155070000	5.31908	3.95503	1.34489	chr4	154961378	154962378	-1	Gm20421
chr4	154960000	154965000	chr4	155065000	155070000	5.31908	3.95503	1.34489	chr4	154963423	154964423	1	Pank4
chr4	155620000	155630000	chr4	155700000	155710000	4.31436	3.10005	1.39171	chr4	155624154	155625154	1	Cdk11b
chr4	155620000	155630000	chr4	155700000	155710000	4.31436	3.10005	1.39171	chr4	155624455	155625455	-1	Gm16023
chr4	155640000	155650000	chr4	155690000	155700000	1.35618	2.77842	0.488111	chr4	155645108	155646108	-1	Gm10563
chr5	3200000	3225000	chr5	3325000	3350000	1.55958	1.44372	1.08025	chr5	3211635	3212635	1	Gm18985
chr5	3890000	3900000	chr5	4190000	4200000	19.3774	15.9611	1.21404	chr5	3893633	3894633	-1	Mterf1a
chr5	4100000	4105000	chr5	4190000	4195000	6.11642	2.37915	2.57084	chr5	4104446	4105446	-1	Cyp51
chr5	5475000	5500000	chr5	7975000	8000000	18.4096	8.99686	2.04623	chr5	5478843	5479843	-1	1700015F17Rik
chr5	5500000	5525000	chr5	5650000	5675000	3.24222	3.23779	1.00137	chr5	5514658	5515658	-1	Cldn12
chr5	5510000	5515000	chr5	5560000	5565000	3.80226	2.19256	1.73416	chr5	5514658	5515658	-1	Cldn12
chr5	8050000	8075000	chr5	9150000	9175000	11.2135	6.9485	1.6138	chr5	8052407	8053407	-1	Gm15731
chr5	8050000	8075000	chr5	9150000	9175000	11.2135	6.9485	1.6138	chr5	8054439	8055439	1	Gm15730
chr5	8620000	8630000	chr5	8670000	8680000	3.38485	2.41614	1.40094	chr5	8622652	8623652	-1	Rundc3b
chr5	8620000	8630000	chr5	8800000	8810000	6.83277	9.29282	0.735274	chr5	8622652	8623652	-1	Rundc3b
chr5	8990000	9000000	chr5	9100000	9110000	2.56162	4.64232	0.551798	chr5	8997024	8998024	-1	Crot
chr5	8990000	9000000	chr5	9100000	9110000	2.56162	4.64232	0.551798	chr5	8996459	8997459	1	Gm37153
chr5	8990000	9000000	chr5	9100000	9110000	2.56162	4.64232	0.551798	chr5	8999369	9000369	-1	Gm15611
chr5	8990000	9000000	chr5	9100000	9110000	2.56162	4.64232	0.551798	chr5	8997127	8998127	-1	Gm27941
chr5	9165000	9170000	chr5	9425000	9430000	19.2207	9.44684	2.03462	chr5	9168363	9169363	1	Gm24666
chr5	9260000	9270000	chr5	9420000	9430000	4.42227	1.28168	3.45037	chr5	9261088	9262088	-1	Gm7332
chr5	9260000	9270000	chr5	9420000	9430000	4.42227	1.28168	3.45037	chr5	9265722	9266722	-1	Gm15734
chr5	9260000	9270000	chr5	9420000	9430000	4.42227	1.28168	3.45037	chr5	9265418	9266418	1	9330182L06Rik
chr5	10650000	10675000	chr5	13600000	13625000	23.9346	12.8197	1.86701	chr5	10668243	10669243	-1	Gm42828
chr5	10650000	10675000	chr5	12025000	12050000	32.0667	21.3342	1.50306	chr5	10668243	10669243	-1	Gm42828
chr5	14500000	14525000	chr5	14800000	14825000	1.35663	2.64177	0.513528	chr5	14514218	14515218	1	Pclo
chr5	15700000	15725000	chr5	16875000	16900000	28.9951	4.56699	6.34885	chr5	15713971	15714971	-1	Speer4c
chr5	21280000	21290000	chr5	21570000	21580000	8.65017	2.17658	3.9742	chr5	21279321	21280321	-1	Gm43214
chr5	21425000	21430000	chr5	21640000	21645000	7.52513	4.93455	1.52499	chr5	21424377	21425377	-1	Ccdc146
chr5	21425000	21430000	chr5	21640000	21645000	7.52513	4.93455	1.52499	chr5	21424258	21425258	1	Fam185a
chr5	21640000	21650000	chr5	21780000	21790000	2.10965	0.918462	2.29694	chr5	21645334	21646334	-1	Fbxl13
chr5	21640000	21650000	chr5	21780000	21790000	2.10965	0.918462	2.29694	chr5	21645113	21646113	1	Armc10
chr5	21735000	21740000	chr5	21785000	21790000	4.18179	2.91991	1.43216	chr5	21736441	21737441	1	Pmpcb
chr5	21775000	21800000	chr5	22525000	22550000	4.7602	4.36433	1.09071	chr5	21784951	21785951	-1	Dnajc2
chr5	21775000	21800000	chr5	22525000	22550000	4.7602	4.36433	1.09071	chr5	21784583	21785583	1	Psmc2
chr5	23710000	23720000	chr5	23840000	23850000	1.04607	1.65317	0.632769	chr5	23712367	23713367	-1	AI506816
chr5	23710000	23720000	chr5	23840000	23850000	1.04607	1.65317	0.632769	chr5	23710761	23711761	-1	Mir3096
chr5	24100000	24110000	chr5	24160000	24170000	2.83039	2.24778	1.25919	chr5	24099905	24100905	1	Klhl7
chr5	24525000	24530000	chr5	24600000	24605000	3.98047	3.64879	1.0909	chr5	24526902	24527902	-1	Gbx1
chr5	24685000	24690000	chr5	24750000	24755000	3.29827	2.91019	1.13335	chr5	24684832	24685832	1	Nub1
chr5	25180000	25190000	chr5	25830000	25840000	3.72096	7.2103	0.516062	chr5	25180760	25181760	1	Galntl5
chr5	25180000	25190000	chr5	25830000	25840000	3.72096	7.2103	0.516062	chr5	25188343	25189343	-1	Gm26356
chr5	25495000	25500000	chr5	25530000	25535000	3.30202	2.13917	1.5436	chr5	25498483	25499483	-1	Kmt2c
chr5	25495000	25500000	chr5	25530000	25535000	3.30202	2.13917	1.5436	chr5	25498367	25499367	1	4831440E17Rik
chr5	27790000	27795000	chr5	28070000	28075000	7.98487	5.33807	1.49583	chr5	27791391	27792391	-1	Paxip1
chr5	28150000	28175000	chr5	29475000	29500000	2.59359	4.56301	0.568395	chr5	28168540	28169540	-1	Gm43610
chr5	28150000	28175000	chr5	29475000	29500000	2.59359	4.56301	0.568395	chr5	28164994	28165994	1	En2
chr5	28165000	28170000	chr5	28210000	28215000	2.94154	1.68078	1.7501	chr5	28168540	28169540	-1	Gm43610
chr5	28165000	28170000	chr5	28210000	28215000	2.94154	1.68078	1.7501	chr5	28164994	28165994	1	En2
chr5	28450000	28460000	chr5	29030000	29040000	7.2296	1.86752	3.87123	chr5	28457574	28458574	1	9530036O11Rik
chr5	28450000	28460000	chr5	29330000	29340000	19.9599	19.8147	1.00733	chr5	28457574	28458574	1	9530036O11Rik
chr5	29370000	29380000	chr5	29560000	29570000	1.56948	1.4664	1.07029	chr5	29378090	29379090	-1	Lmbr1
chr5	29370000	29380000	chr5	29560000	29570000	1.56948	1.4664	1.07029	chr5	29377999	29378999	1	4632411P08Rik
chr5	30515000	30520000	chr5	30635000	30640000	6.38496	6.11521	1.04411	chr5	30514384	30515384	-1	Gm25666
chr5	30710000	30720000	chr5	30770000	30780000	4.76049	3.90764	1.21825	chr5	30710864	30711864	1	Dpysl5
chr5	30710000	30715000	chr5	30795000	30800000	6.45288	5.74246	1.12371	chr5	30710864	30711864	1	Dpysl5
chr5	30800000	30825000	chr5	30925000	30950000	2.51782	1.84168	1.36713	chr5	30814920	30815920	1	Gm19409
chr5	30800000	30825000	chr5	30925000	30950000	2.51782	1.84168	1.36713	chr5	30813941	30814941	1	Mapre3
chr5	30800000	30825000	chr5	30925000	30950000	2.51782	1.84168	1.36713	chr5	30822312	30823312	-1	Gm15461
chr5	30815000	30820000	chr5	30865000	30870000	3.2795	2.00519	1.63551	chr5	30814920	30815920	1	Gm19409
chr5	30920000	30925000	chr5	31000000	31005000	6.31379	5.03288	1.25451	chr5	30920731	30921731	1	Khk
chr5	31175000	31200000	chr5	31450000	31475000	3.18335	2.16252	1.47206	chr5	31179611	31180611	-1	Gm29609
chr5	31175000	31200000	chr5	31450000	31475000	3.18335	2.16252	1.47206	chr5	31179844	31180844	-1	Gtf3c2
chr5	31175000	31200000	chr5	31450000	31475000	3.18335	2.16252	1.47206	chr5	31193130	31194130	-1	Eif2b4
chr5	31175000	31200000	chr5	31450000	31475000	3.18335	2.16252	1.47206	chr5	31192527	31193527	1	Snx17
chr5	31240000	31245000	chr5	31285000	31290000	3.6847	2.16658	1.7007	chr5	31240164	31241164	1	Nrbp1
chr5	31240000	31245000	chr5	31285000	31290000	3.6847	2.16658	1.7007	chr5	31240932	31241932	-1	Gm9970
chr5	31290000	31300000	chr5	31450000	31460000	3.8976	0.85505	4.55833	chr5	31290816	31291816	-1	Ift172
chr5	31290000	31300000	chr5	31450000	31460000	3.8976	0.85505	4.55833	chr5	31295780	31296780	-1	Fndc4
chr5	31290000	31300000	chr5	31450000	31460000	3.8976	0.85505	4.55833	chr5	31296743	31297743	1	Gckr
chr5	31570000	31575000	chr5	31695000	31700000	4.68815	4.01837	1.16668	chr5	31571097	31572097	-1	AI839979
chr5	31695000	31700000	chr5	32135000	32140000	20.7261	15.3584	1.3495	chr5	31697327	31698327	-1	Rbks
chr5	31695000	31700000	chr5	32135000	32140000	20.7261	15.3584	1.3495	chr5	31696984	31697984	1	Bre
chr5	33270000	33275000	chr5	33335000	33340000	4.50959	2.53723	1.77737	chr5	33274694	33275694	-1	Ctbp1
chr5	33270000	33275000	chr5	33375000	33380000	12.1202	11.3928	1.06385	chr5	33274694	33275694	-1	Ctbp1
chr5	33335000	33340000	chr5	33375000	33380000	3.71821	2.9909	1.24317	chr5	33334809	33335809	1	Maea
chr5	33650000	33675000	chr5	34625000	34650000	1.61736	3.16009	0.51181	chr5	33651401	33652401	1	Gm10459
chr5	33650000	33675000	chr5	34625000	34650000	1.61736	3.16009	0.51181	chr5	33658116	33659116	-1	Tmem129
chr5	33650000	33675000	chr5	34625000	34650000	1.61736	3.16009	0.51181	chr5	33657428	33658428	1	Tacc3
chr5	33650000	33675000	chr5	34625000	34650000	1.61736	3.16009	0.51181	chr5	33652274	33653274	-1	Slbp
chr5	33680000	33685000	chr5	33720000	33725000	3.12633	2.37369	1.31707	chr5	33682674	33683674	-1	Gm42965
chr5	34520000	34530000	chr5	34760000	34770000	5.14677	1.96259	2.62244	chr5	34525138	34526138	1	Sh3bp2
chr5	34520000	34530000	chr5	34760000	34770000	5.14677	1.96259	2.62244	chr5	34529949	34530949	1	Gm22847
chr5	34650000	34675000	chr5	35025000	35050000	1.94454	1.7171	1.13246	chr5	34650018	34651018	1	Gm15522
chr5	34650000	34675000	chr5	35025000	35050000	1.94454	1.7171	1.13246	chr5	34659848	34660848	-1	Nop14
chr5	34650000	34675000	chr5	35025000	35050000	1.94454	1.7171	1.13246	chr5	34659679	34660679	1	Grk4
chr5	34660000	34670000	chr5	34750000	34760000	3.17485	1.55079	2.04725	chr5	34659848	34660848	-1	Nop14
chr5	34660000	34670000	chr5	34750000	34760000	3.17485	1.55079	2.04725	chr5	34659679	34660679	1	Grk4
chr5	35360000	35370000	chr5	35500000	35510000	5.12926	3.24004	1.58309	chr5	35360841	35361841	1	4930478P22Rik
chr5	35890000	35895000	chr5	35970000	35975000	6.05444	5.5874	1.08359	chr5	35892619	35893619	1	Afap1
chr5	36460000	36465000	chr5	36740000	36745000	9.97389	8.99285	1.10909	chr5	36464553	36465553	-1	2210406O10Rik
chr5	36460000	36465000	chr5	36740000	36745000	9.97389	8.99285	1.10909	chr5	36464298	36465298	1	Grpel1
chr5	37820000	37830000	chr5	38030000	38040000	3.34905	1.29044	2.59527	chr5	37824283	37825283	-1	Msx1
chr5	41700000	41725000	chr5	41825000	41850000	1.5044	1.40533	1.07049	chr5	41707857	41708857	-1	Rab28
chr5	41700000	41710000	chr5	41760000	41770000	1.77283	2.0289	0.873787	chr5	41707857	41708857	-1	Rab28
chr5	43230000	43240000	chr5	43350000	43360000	3.41257	1.44291	2.36507	chr5	43232470	43233470	1	Cpeb2
chr5	43230000	43240000	chr5	43350000	43360000	3.41257	1.44291	2.36507	chr5	43235055	43236055	-1	Gm7854
chr5	43650000	43675000	chr5	43825000	43850000	0.5573	1.37791	0.404452	chr5	43661646	43662646	1	Cc2d2a
chr5	43650000	43675000	chr5	43975000	44000000	0.657896	1.91747	0.343107	chr5	43661646	43662646	1	Cc2d2a
chr5	45530000	45535000	chr5	45665000	45670000	7.50473	3.75969	1.99611	chr5	45530372	45531372	1	Gm42521
chr5	51500000	51525000	chr5	52050000	52075000	8.11619	1.95332	4.15507	chr5	51513993	51514993	-1	Gm43605
chr5	52175000	52200000	chr5	52825000	52850000	5.6527	12.0243	0.470108	chr5	52175455	52176455	-1	Gm43178
chr5	52175000	52200000	chr5	52825000	52850000	5.6527	12.0243	0.470108	chr5	52190214	52191214	-1	Dhx15
chr5	52175000	52200000	chr5	52825000	52850000	5.6527	12.0243	0.470108	chr5	52189972	52190972	1	9230114K14Rik
chr5	52470000	52480000	chr5	52740000	52750000	4.52469	3.52959	1.28193	chr5	52471221	52472221	-1	Ccdc149
chr5	52740000	52750000	chr5	52830000	52840000	2.74556	2.87238	0.955848	chr5	52740874	52741874	1	Pi4k2b
chr5	53325000	53350000	chr5	54100000	54125000	1.98658	2.04446	0.971691	chr5	53346072	53347072	-1	n-R5s172
chr5	53545000	53550000	chr5	53585000	53590000	2.78588	1.54537	1.80272	chr5	53547022	53548022	-1	Gm42747
chr5	53975000	54000000	chr5	57700000	57725000	9.2331	12.4187	0.743483	chr5	53997799	53998799	1	Stim2
chr5	57700000	57725000	chr5	58725000	58750000	37.1759	13.8256	2.68891	chr5	57717267	57718267	1	Pcdh7
chr5	57700000	57725000	chr5	58725000	58750000	37.1759	13.8256	2.68891	chr5	57723693	57724693	1	Gm42635
chr5	57700000	57725000	chr5	58725000	58750000	37.1759	13.8256	2.68891	chr5	57719901	57720901	-1	4932441J04Rik
chr5	57700000	57725000	chr5	58075000	58100000	3.59005	1.71965	2.08767	chr5	57717267	57718267	1	Pcdh7
chr5	57700000	57725000	chr5	58075000	58100000	3.59005	1.71965	2.08767	chr5	57723693	57724693	1	Gm42635
chr5	57700000	57725000	chr5	58075000	58100000	3.59005	1.71965	2.08767	chr5	57719901	57720901	-1	4932441J04Rik
chr5	63810000	63815000	chr5	63885000	63890000	7.62413	6.16074	1.23754	chr5	63811663	63812663	1	0610040J01Rik
chr5	63950000	63975000	chr5	64800000	64825000	1.67975	3.76168	0.446543	chr5	63968597	63969597	-1	Rell1
chr5	64380000	64385000	chr5	64810000	64815000	26.0858	21.5017	1.21319	chr5	64382754	64383754	1	Gm43837
chr5	64380000	64390000	chr5	64860000	64870000	15.4762	13.2911	1.1644	chr5	64382754	64383754	1	Gm43837
chr5	65335000	65340000	chr5	65390000	65395000	4.68807	2.54288	1.84361	chr5	65335370	65336370	-1	Rfc1
chr5	65400000	65425000	chr5	65675000	65700000	6.21356	2.31686	2.68189	chr5	65405051	65406051	1	1110003F10Rik
chr5	65400000	65425000	chr5	65675000	65700000	6.21356	2.31686	2.68189	chr5	65412727	65413727	-1	Gm43311
chr5	65490000	65495000	chr5	65535000	65540000	3.88392	3.88753	0.999072	chr5	65492533	65493533	-1	Gm43552
chr5	65490000	65495000	chr5	65535000	65540000	3.88392	3.88753	0.999072	chr5	65492396	65493396	1	4930589O11Rik
chr5	66260000	66270000	chr5	66370000	66380000	4.18322	3.90612	1.07094	chr5	66259197	66260197	1	Nsun7
chr5	67095000	67100000	chr5	67230000	67235000	7.95104	7.05677	1.12673	chr5	67099001	67100001	-1	Phox2b
chr5	67750000	67760000	chr5	68110000	68120000	6.74282	5.71121	1.18063	chr5	67759030	67760030	-1	Gm42737
chr5	72170000	72175000	chr5	72265000	72270000	5.94594	5.22185	1.13867	chr5	72171988	72172988	-1	Gm42569
chr5	73255000	73260000	chr5	73290000	73295000	3.95348	3.19629	1.2369	chr5	73256319	73257319	-1	Fryl
chr5	74300000	74325000	chr5	74925000	74950000	6.99662	5.16015	1.35589	chr5	74316734	74317734	-1	Gm15981
chr5	74300000	74325000	chr5	74600000	74625000	2.15861	5.10497	0.422846	chr5	74316734	74317734	-1	Gm15981
chr5	74430000	74440000	chr5	74940000	74950000	8.4351	3.19266	2.64203	chr5	74430805	74431805	-1	Gm43167
chr5	74430000	74440000	chr5	75150000	75160000	18.4072	14.3093	1.28638	chr5	74430805	74431805	-1	Gm43167
chr5	75075000	75080000	chr5	75150000	75155000	3.04963	2.92352	1.04314	chr5	75074901	75075901	1	Gsx2
chr5	75570000	75580000	chr5	76300000	76310000	5.0458	6.699	0.753218	chr5	75574216	75575216	1	Kit
chr5	75575000	75580000	chr5	75840000	75845000	8.42037	3.04527	2.76506	chr5	75574216	75575216	1	Kit
chr5	75725000	75730000	chr5	75840000	75845000	5.68034	3.95719	1.43545	chr5	75726905	75727905	1	Gm43101
chr5	76650000	76660000	chr5	76840000	76850000	2.62602	2.16591	1.21243	chr5	76658055	76659055	-1	A730089K16Rik
chr5	76650000	76660000	chr5	76840000	76850000	2.62602	2.16591	1.21243	chr5	76655812	76656812	1	C530008M17Rik
chr5	76905000	76910000	chr5	76950000	76955000	3.89521	3.03253	1.28448	chr5	76905214	76906214	-1	Aasdh
chr5	77090000	77095000	chr5	77165000	77170000	5.06364	4.15428	1.2189	chr5	77093832	77094832	1	Hopxos
chr5	77300000	77325000	chr5	86800000	86825000	24.5151	21.5658	1.13676	chr5	77309784	77310784	-1	Noa1
chr5	77300000	77325000	chr5	86800000	86825000	24.5151	21.5658	1.13676	chr5	77309447	77310447	1	Polr2b
chr5	77300000	77325000	chr5	86800000	86825000	24.5151	21.5658	1.13676	chr5	77317955	77318955	1	Gm42758
chr5	77450000	77475000	chr5	80500000	80525000	15.8577	11.5662	1.37103	chr5	77464788	77465788	1	1700017L05Rik
chr5	86050000	86075000	chr5	86800000	86825000	5.00572	1.69505	2.95315	chr5	86065283	86066283	-1	Cenpc1
chr5	86050000	86075000	chr5	86800000	86825000	5.00572	1.69505	2.95315	chr5	86066057	86067057	1	Gm2287
chr5	86050000	86075000	chr5	86800000	86825000	5.00572	1.69505	2.95315	chr5	86071046	86072046	1	Stap1
chr5	86065000	86070000	chr5	86165000	86170000	4.7273	3.38789	1.39535	chr5	86065283	86066283	-1	Cenpc1
chr5	86065000	86070000	chr5	86165000	86170000	4.7273	3.38789	1.39535	chr5	86066057	86067057	1	Gm2287
chr5	86150000	86175000	chr5	90250000	90275000	19.1959	17.1836	1.11711	chr5	86172503	86173503	-1	Uba6
chr5	86800000	86825000	chr5	88750000	88775000	6.99306	15.6354	0.44726	chr5	86803521	86804521	1	Ythdc1
chr5	86850000	86875000	chr5	87625000	87650000	11.7518	2.0967	5.60489	chr5	86863206	86864206	-1	Gm21461
chr5	88550000	88575000	chr5	88750000	88775000	4.04936	1.56056	2.59481	chr5	88553762	88554762	1	Utp3
chr5	88550000	88575000	chr5	88750000	88775000	4.04936	1.56056	2.59481	chr5	88564340	88565340	1	Rufy3
chr5	88675000	88680000	chr5	88720000	88725000	2.79967	2.59584	1.07852	chr5	88675871	88676871	-1	Grsf1
chr5	88720000	88725000	chr5	88765000	88770000	3.5419	3.04768	1.16216	chr5	88720155	88721155	1	Mob1b
chr5	88790000	88800000	chr5	89220000	89230000	8.65122	5.97335	1.4483	chr5	88793196	88794196	1	Gm42912
chr5	88875000	88900000	chr5	89375000	89400000	5.43227	3.98279	1.36394	chr5	88886118	88887118	1	Slc4a4
chr5	89525000	89550000	chr5	89675000	89700000	2.37244	0.378498	6.26804	chr5	89526729	89527729	1	Npffr2
chr5	89525000	89550000	chr5	90175000	90200000	2.07341	1.78709	1.16022	chr5	89526729	89527729	1	Npffr2
chr5	89825000	89850000	chr5	90175000	90200000	3.87917	1.04524	3.71129	chr5	89828171	89829171	1	Gm25758
chr5	90200000	90225000	chr5	90625000	90650000	3.87008	1.22101	3.16957	chr5	90223701	90224701	-1	Cox18
chr5	90220000	90225000	chr5	90365000	90370000	9.01303	7.73526	1.16519	chr5	90223701	90224701	-1	Cox18
chr5	90365000	90370000	chr5	90595000	90600000	5.54929	3.60263	1.54034	chr5	90366277	90367277	-1	Ankrd17
chr5	90365000	90370000	chr5	90595000	90600000	5.54929	3.60263	1.54034	chr5	90366504	90367504	1	Gm9958
chr5	90770000	90780000	chr5	90900000	90910000	3.38038	2.85228	1.18515	chr5	90771735	90772735	1	Pf4
chr5	90790000	90800000	chr5	90890000	90900000	3.78378	2.82397	1.33988	chr5	90793834	90794834	1	Cxcl15
chr5	90790000	90800000	chr5	90890000	90900000	3.78378	2.82397	1.33988	chr5	90795955	90796955	-1	Gm24322
chr5	91515000	91520000	chr5	91875000	91880000	13.7931	5.06654	2.72238	chr5	91516915	91517915	1	Parm1
chr5	91515000	91520000	chr5	91960000	91965000	14.7335	6.83911	2.1543	chr5	91516915	91517915	1	Parm1
chr5	91950000	91975000	chr5	92075000	92100000	0.551521	1.41802	0.388937	chr5	91961689	91962689	1	Thap6
chr5	91950000	91975000	chr5	92075000	92100000	0.551521	1.41802	0.388937	chr5	91958662	91959662	-1	Gm43039
chr5	91950000	91975000	chr5	92075000	92100000	0.551521	1.41802	0.388937	chr5	91962768	91963768	-1	Rchy1
chr5	92190000	92200000	chr5	92300000	92310000	2.83882	2.74178	1.03539	chr5	92191617	92192617	-1	Gm43040
chr5	92190000	92200000	chr5	92300000	92310000	2.83882	2.74178	1.03539	chr5	92192622	92193622	1	Gm25290
chr5	92310000	92315000	chr5	92380000	92385000	9.31248	13.6548	0.681992	chr5	92310179	92311179	-1	Sdad1
chr5	92500000	92510000	chr5	92600000	92610000	3.15399	2.96232	1.0647	chr5	92506533	92507533	-1	Scarb2
chr5	92675000	92700000	chr5	93125000	93150000	1.4943	2.88201	0.518492	chr5	92674971	92675971	-1	Ccdc158
chr5	92675000	92700000	chr5	93125000	93150000	1.4943	2.88201	0.518492	chr5	92682735	92683735	1	Shroom3
chr5	92680000	92685000	chr5	92725000	92730000	2.85258	2.44175	1.16825	chr5	92682735	92683735	1	Shroom3
chr5	93090000	93095000	chr5	93130000	93135000	2.60852	2.35551	1.10741	chr5	93090294	93091294	1	Gm43172
chr5	93090000	93095000	chr5	93130000	93135000	2.60852	2.35551	1.10741	chr5	93092737	93093737	1	2011-09-01
chr5	93090000	93095000	chr5	93130000	93135000	2.60852	2.35551	1.10741	chr5	93093051	93094051	-1	Gm43173
chr5	93205000	93210000	chr5	93265000	93270000	5.20904	9.1053	0.572089	chr5	93206195	93207195	-1	Ccni
chr5	93205000	93210000	chr5	93265000	93270000	5.20904	9.1053	0.572089	chr5	93205818	93206818	1	2010109A12Rik
chr5	93250000	93275000	chr5	98000000	98025000	22.8342	8.96376	2.54739	chr5	93266557	93267557	1	Ccng2
chr5	96150000	96175000	chr5	96900000	96925000	3.07251	1.27108	2.41725	chr5	96163871	96164871	-1	Cnot6l
chr5	96150000	96175000	chr5	96900000	96925000	3.07251	1.27108	2.41725	chr5	96173240	96174240	1	Gm2840
chr5	96160000	96165000	chr5	96205000	96210000	3.49378	3.33812	1.04663	chr5	96163871	96164871	-1	Cnot6l
chr5	96910000	96915000	chr5	96995000	97000000	5.29473	5.95615	0.888952	chr5	96912941	96913941	-1	Gm43147
chr5	97100000	97125000	chr5	98175000	98200000	2.79043	9.22422	0.302511	chr5	97111296	97112296	-1	Paqr3
chr5	97125000	97150000	chr5	98850000	98875000	13.9122	4.72175	2.94641	chr5	97142326	97143326	1	Gm43146
chr5	98030000	98040000	chr5	98180000	98190000	2.60622	2.88821	0.902365	chr5	98030743	98031743	-1	Antxr2
chr5	98030000	98040000	chr5	98180000	98190000	2.60622	2.88821	0.902365	chr5	98030867	98031867	1	Gm42759
chr5	98175000	98200000	chr5	101650000	101675000	8.32878	8.60077	0.968376	chr5	98185684	98186684	-1	A730035I17Rik
chr5	99925000	99950000	chr5	100300000	100325000	3.65883	2.00952	1.82074	chr5	99928081	99929081	-1	Gm22838
chr5	99975000	99980000	chr5	100035000	100040000	5.32081	6.88127	0.773231	chr5	99976986	99977986	1	Gm17092
chr5	99975000	99980000	chr5	100035000	100040000	5.32081	6.88127	0.773231	chr5	99978638	99979638	-1	Hnrnpd
chr5	99975000	99980000	chr5	100035000	100040000	5.32081	6.88127	0.773231	chr5	99978361	99979361	1	4930524J08Rik
chr5	100070000	100080000	chr5	100160000	100170000	2.33246	0.990271	2.35538	chr5	100077262	100078262	1	Tmem150cos
chr5	100160000	100170000	chr5	100300000	100310000	4.52226	2.31213	1.95589	chr5	100159508	100160508	-1	Tmem150c
chr5	100670000	100680000	chr5	100790000	100800000	2.70908	2.6031	1.04071	chr5	100670159	100671159	1	Gm15777
chr5	100670000	100680000	chr5	100790000	100800000	2.70908	2.6031	1.04071	chr5	100674840	100675840	-1	Coq2
chr5	100670000	100680000	chr5	100910000	100920000	5.08988	5.07696	1.00255	chr5	100670159	100671159	1	Gm15777
chr5	100670000	100680000	chr5	100910000	100920000	5.08988	5.07696	1.00255	chr5	100674840	100675840	-1	Coq2
chr5	100710000	100720000	chr5	100790000	100800000	2.45095	1.74365	1.40564	chr5	100719416	100720416	-1	Hpse
chr5	100910000	100920000	chr5	101660000	101670000	11.459	4.20777	2.72329	chr5	100913407	100914407	-1	Gm36793
chr5	101650000	101675000	chr5	106450000	106475000	16.3603	16.7862	0.974624	chr5	101664696	101665696	-1	Nkx6-1
chr5	101660000	101670000	chr5	101760000	101770000	1.5029	1.39213	1.07956	chr5	101664696	101665696	-1	Nkx6-1
chr5	103325000	103350000	chr5	103800000	103825000	2.19125	2.45237	0.893523	chr5	103343272	103344272	1	Gm42619
chr5	103325000	103350000	chr5	103800000	103825000	2.19125	2.45237	0.893523	chr5	103345894	103346894	1	Gm42618
chr5	103355000	103360000	chr5	103655000	103660000	18.0368	8.66107	2.08251	chr5	103356398	103357398	-1	5430427N15Rik
chr5	103690000	103700000	chr5	103750000	103760000	3.20988	4.21005	0.762432	chr5	103691674	103692674	1	Aff1
chr5	104200000	104225000	chr5	104450000	104475000	2.2963	2.13194	1.07709	chr5	104201913	104202913	1	Dmp1
chr5	104985000	104990000	chr5	105320000	105325000	13.908	13.087	1.06273	chr5	104987443	104988443	-1	Gm43855
chr5	104985000	104990000	chr5	105320000	105325000	13.908	13.087	1.06273	chr5	104989031	104990031	-1	Gm5870
chr5	105140000	105145000	chr5	105175000	105180000	2.959	1.13255	2.6127	chr5	105139240	105140240	-1	Gbp8
chr5	105140000	105145000	chr5	105175000	105180000	2.959	1.13255	2.6127	chr5	105139286	105140286	-1	Gbp4
chr5	105140000	105145000	chr5	105175000	105180000	2.959	1.13255	2.6127	chr5	105139239	105140239	-1	Gbp9
chr5	105405000	105410000	chr5	105870000	105875000	18.5138	11.7538	1.57513	chr5	105408667	105409667	1	Gm42749
chr5	105405000	105410000	chr5	105495000	105500000	4.41381	3.26215	1.35304	chr5	105408667	105409667	1	Gm42749
chr5	105405000	105410000	chr5	105650000	105655000	9.67129	8.3675	1.15582	chr5	105408667	105409667	1	Gm42749
chr5	105490000	105500000	chr5	105650000	105660000	5.57302	5.39701	1.03261	chr5	105494770	105495770	1	Gm43819
chr5	105495000	105500000	chr5	105870000	105875000	9.73348	4.07407	2.38913	chr5	105494770	105495770	1	Gm43819
chr5	105975000	106000000	chr5	106775000	106800000	2.17457	2.16488	1.00448	chr5	105980882	105981882	-1	Gm19566
chr5	106360000	106370000	chr5	106790000	106800000	3.83312	9.54154	0.40173	chr5	106366549	106367549	-1	4930432H08Rik
chr5	106360000	106370000	chr5	106790000	106800000	3.83312	9.54154	0.40173	chr5	106368312	106369312	1	Gm42916
chr5	107900000	107925000	chr5	108075000	108100000	2.43527	3.36392	0.723937	chr5	107899802	107900802	1	Rpl5
chr5	107900000	107925000	chr5	108075000	108100000	2.43527	3.36392	0.723937	chr5	107903855	107904855	1	Snord21
chr5	107900000	107925000	chr5	108075000	108100000	2.43527	3.36392	0.723937	chr5	107906645	107907645	1	Gm26387
chr5	107900000	107925000	chr5	108075000	108100000	2.43527	3.36392	0.723937	chr5	107904477	107905477	1	Gm22270
chr5	108130000	108135000	chr5	108265000	108270000	4.12503	2.85154	1.4466	chr5	108132320	108133320	-1	Tmed5
chr5	108130000	108135000	chr5	108265000	108270000	4.12503	2.85154	1.4466	chr5	108132175	108133175	1	Ccdc18
chr5	108460000	108470000	chr5	108620000	108630000	3.06107	2.16545	1.4136	chr5	108460532	108461532	1	Pcgf3
chr5	109520000	109530000	chr5	109580000	109590000	2.39779	1.13382	2.11479	chr5	109529170	109530170	-1	Gm8488
chr5	109555000	109560000	chr5	110105000	110110000	22.7015	24.6366	0.921452	chr5	109558693	109559693	-1	Crlf2
chr5	109690000	109700000	chr5	109750000	109760000	5.35872	2.61294	2.05083	chr5	109690741	109691741	-1	5430403G16Rik
chr5	110775000	110800000	chr5	111250000	111275000	2.41915	3.5612	0.679309	chr5	110780359	110781359	-1	Pus1
chr5	110775000	110800000	chr5	111250000	111275000	2.41915	3.5612	0.679309	chr5	110779182	110780182	1	Gm26515
chr5	111270000	111275000	chr5	111340000	111345000	3.9096	3.94387	0.99131	chr5	111274794	111275794	-1	Gm27602
chr5	111400000	111425000	chr5	111675000	111700000	4.35518	5.72006	0.761387	chr5	111422889	111423889	1	Gm43119
chr5	111400000	111425000	chr5	111675000	111700000	4.35518	5.72006	0.761387	chr5	111416662	111417662	1	Mn1
chr5	111410000	111420000	chr5	111570000	111580000	5.21467	4.60105	1.13336	chr5	111416662	111417662	1	Mn1
chr5	111415000	111420000	chr5	111505000	111510000	5.82089	3.92167	1.48429	chr5	111416662	111417662	1	Mn1
chr5	112230000	112240000	chr5	112420000	112430000	4.41843	1.38836	3.18249	chr5	112229095	112230095	-1	Miat
chr5	112275000	112280000	chr5	112325000	112330000	4.18464	3.79709	1.10207	chr5	112275991	112276991	1	Tpst2
chr5	112875000	112900000	chr5	113225000	113250000	3.26523	3.80436	0.858286	chr5	112896062	112897062	-1	Myo18b
chr5	113095000	113100000	chr5	113165000	113170000	9.6684	8.8583	1.09145	chr5	113099816	113100816	1	Gm43246
chr5	113095000	113100000	chr5	113225000	113230000	6.88393	6.34813	1.0844	chr5	113099816	113100816	1	Gm43246
chr5	113730000	113740000	chr5	113810000	113820000	2.00157	2.86943	0.69755	chr5	113735103	113736103	1	Ficd
chr5	113770000	113780000	chr5	113950000	113960000	4.51425	3.38017	1.33551	chr5	113772210	113773210	-1	Sart3
chr5	113770000	113780000	chr5	113950000	113960000	4.51425	3.38017	1.33551	chr5	113772048	113773048	1	Iscu
chr5	113770000	113775000	chr5	113815000	113820000	6.78879	5.89451	1.15171	chr5	113772210	113773210	-1	Sart3
chr5	113770000	113775000	chr5	113815000	113820000	6.78879	5.89451	1.15171	chr5	113772048	113773048	1	Iscu
chr5	113770000	113780000	chr5	113840000	113850000	6.78476	8.45959	0.80202	chr5	113772210	113773210	-1	Sart3
chr5	113770000	113780000	chr5	113840000	113850000	6.78476	8.45959	0.80202	chr5	113772048	113773048	1	Iscu
chr5	113855000	113860000	chr5	113895000	113900000	3.2008	1.82179	1.75696	chr5	113859461	113860461	1	Gm43335
chr5	113905000	113910000	chr5	113945000	113950000	3.97069	2.76133	1.43796	chr5	113908458	113909458	-1	Coro1c
chr5	113905000	113910000	chr5	113945000	113950000	3.97069	2.76133	1.43796	chr5	113904598	113905598	-1	Gm43336
chr5	114975000	114980000	chr5	115235000	115240000	8.45338	7.30418	1.15734	chr5	114974756	114975756	1	1810017P11Rik
chr5	114975000	114980000	chr5	115075000	115080000	12.9644	11.6586	1.112	chr5	114974756	114975756	1	1810017P11Rik
chr5	115190000	115195000	chr5	115225000	115230000	2.98595	2.18098	1.36908	chr5	115194081	115195081	-1	Cabp1
chr5	115360000	115365000	chr5	115440000	115445000	9.63279	5.30222	1.81674	chr5	115359823	115360823	-1	4930401G09Rik
chr5	116025000	116050000	chr5	116200000	116225000	0.58544	1.30884	0.447295	chr5	116024208	116025208	-1	Prkab1
chr5	116025000	116050000	chr5	116200000	116225000	0.58544	1.30884	0.447295	chr5	116028930	116029930	-1	Gm13842
chr5	116025000	116050000	chr5	116200000	116225000	0.58544	1.30884	0.447295	chr5	116032013	116033013	-1	Gm17420
chr5	116030000	116035000	chr5	116110000	116115000	3.30091	2.00328	1.64776	chr5	116032013	116033013	-1	Gm17420
chr5	116120000	116130000	chr5	116470000	116480000	5.92674	5.4476	1.08795	chr5	116122914	116123914	1	C330018A13Rik
chr5	116225000	116250000	chr5	116575000	116600000	3.65203	1.15946	3.14976	chr5	116243006	116244006	1	Gm14507
chr5	117110000	117120000	chr5	117300000	117310000	4.16686	0.683737	6.09424	chr5	117114518	117115518	1	9530046B11Rik
chr5	117110000	117120000	chr5	117300000	117310000	4.16686	0.683737	6.09424	chr5	117115813	117116813	-1	Suds3
chr5	117110000	117120000	chr5	117300000	117310000	4.16686	0.683737	6.09424	chr5	117119429	117120429	1	Taok3
chr5	117310000	117320000	chr5	117500000	117510000	3.86057	1.45464	2.65397	chr5	117315345	117316345	-1	BC051077
chr5	117310000	117320000	chr5	117500000	117510000	3.86057	1.45464	2.65397	chr5	117318944	117319944	-1	Gm10399
chr5	117310000	117320000	chr5	117500000	117510000	3.86057	1.45464	2.65397	chr5	117318383	117319383	1	Vsig10
chr5	117315000	117320000	chr5	117350000	117355000	3.01997	1.8639	1.62024	chr5	117315345	117316345	-1	BC051077
chr5	117315000	117320000	chr5	117350000	117355000	3.01997	1.8639	1.62024	chr5	117318944	117319944	-1	Gm10399
chr5	117315000	117320000	chr5	117350000	117355000	3.01997	1.8639	1.62024	chr5	117318383	117319383	1	Vsig10
chr5	118265000	118270000	chr5	118735000	118740000	26.1173	14.9704	1.74459	chr5	118265749	118266749	1	Gm25076
chr5	121210000	121220000	chr5	121370000	121380000	3.51411	2.31529	1.51778	chr5	121219519	121220519	1	Gm15800
chr5	121215000	121220000	chr5	121265000	121270000	4.97338	3.82014	1.30189	chr5	121219519	121220519	1	Gm15800
chr5	121545000	121550000	chr5	121605000	121610000	5.95068	4.14288	1.43636	chr5	121545605	121546605	-1	Mapkapk5
chr5	121545000	121550000	chr5	121605000	121610000	5.95068	4.14288	1.43636	chr5	121545182	121546182	-1	Gm42878
chr5	121710000	121720000	chr5	121840000	121850000	3.64152	2.49247	1.461	chr5	121710637	121711637	1	Atxn2
chr5	121710000	121720000	chr5	121840000	121850000	3.64152	2.49247	1.461	chr5	121714409	121715409	1	Gm43571
chr5	122265000	122270000	chr5	122315000	122320000	4.39097	3.3287	1.31913	chr5	122264160	122265160	-1	Tctn1
chr5	122265000	122270000	chr5	122345000	122350000	6.92363	5.4323	1.27453	chr5	122264160	122265160	-1	Tctn1
chr5	122400000	122410000	chr5	122620000	122630000	6.32415	3.59082	1.7612	chr5	122407790	122408790	1	Gm42829
chr5	122400000	122410000	chr5	122720000	122730000	6.18118	6.30127	0.980942	chr5	122407790	122408790	1	Gm42829
[truncated: 9,960 more rows]
