# Supplementary material for: ZNF143 mediates CTCF-bound promoter–enhancer loops required for murine hematopoietic stem and progenitor cell function
Source: Nat Commun. 2021 Jan 4;12:43. doi: 10.1038/s41467-020-20282-1 (PMC7782510; doi:10.1038/s41467-020-20282-1)
Supplement: Supplementary file 8 — Supplementary Data 5 [file 41467_2020_20282_MOESM8_ESM.xlsx]

## Sheet: Sheet1
		peak number	percentage
	total ZNF143 affected loops	4013	1
	promoter-enhancer loops	1524	0.38
	promoter-promoter loops	429	0.107
	enhancer-enhancer loops	200	0.0498
	Other types of loops	1860	0.4635
