# Supplementary material for: ZNF143 mediates CTCF-bound promoter–enhancer loops required for murine hematopoietic stem and progenitor cell function
Source: Nat Commun. 2021 Jan 4;12:43. doi: 10.1038/s41467-020-20282-1 (PMC7782510; doi:10.1038/s41467-020-20282-1)
Supplement: Supplementary file 9 — Supplementary Data 6 [file 41467_2020_20282_MOESM9_ESM.xlsx]

## Sheet: S5.CTCF_motifs_detected_on_loop
#chrom	start	end	name	score	strand	thickStart	thickEnd	itemRGB	blockCount	blockSizes	blockStart	deepTools_group
chr16	11253689	11253708	chr16:11253689-11253708	.	.	11253689	11253708	0	1	19	11253688	differential_group
chr12	76837319	76837338	chr12:76837319-76837338	.	.	76837319	76837338	0	1	19	76837312	differential_group
chr4	83418011	83418030	chr4:83418011-83418030	.	.	83418011	83418030	0	1	19	83418003	differential_group
chr14	55672034	55672053	chr14:55672034-55672053	.	.	55672034	55672053	0	1	19	55672029	differential_group
chr2	154657094	154657113	chr2:154657094-154657113	.	.	154657094	154657113	0	1	19	154657093	differential_group
chr4	48279462	48279481	chr4:48279462-48279481	.	.	48279462	48279481	0	1	19	48279458	differential_group
chr16	75766804	75766823	chr16:75766804-75766823	.	.	75766804	75766823	0	1	19	75766797	differential_group
chr7	128461244	128461263	chr7:128461244-128461263	.	.	128461244	128461263	0	1	19	128461243	differential_group
chr6	35133439	35133458	chr6:35133439-35133458	.	.	35133439	35133458	0	1	19	35133436	differential_group
chr1	93635542	93635561	chr1:93635542-93635561	.	.	93635542	93635561	0	1	19	93635533	differential_group
chr1	150392942	150392961	chr1:150392942-150392961	.	.	150392942	150392961	0	1	19	150392941	differential_group
chr6	87671916	87671935	chr6:87671916-87671935	.	.	87671916	87671935	0	1	19	87671908	differential_group
chr1	16656556	16656575	chr1:16656556-16656575	.	.	16656556	16656575	0	1	19	16656555	differential_group
chr1	176813774	176813793	chr1:176813774-176813793	.	.	176813774	176813793	0	1	19	176813773	differential_group
chr5	149635861	149635880	chr5:149635861-149635880	.	.	149635861	149635880	0	1	19	149635860	differential_group
chr6	142756957	142756976	chr6:142756957-142756976	.	.	142756957	142756976	0	1	19	142756956	differential_group
chr8	41239711	41239730	chr8:41239711-41239730	.	.	41239711	41239730	0	1	19	41239707	differential_group
chr15	57892095	57892114	chr15:57892095-57892114	.	.	57892095	57892114	0	1	19	57892090	differential_group
chr7	92741369	92741388	chr7:92741369-92741388	.	.	92741369	92741388	0	1	19	92741360	differential_group
chr12	79193633	79193652	chr12:79193633-79193652	.	.	79193633	79193652	0	1	19	79193626	differential_group
chr9	66126771	66126790	chr9:66126771-66126790	.	.	66126771	66126790	0	1	19	66126765	differential_group
chr3	30602701	30602720	chr3:30602701-30602720	.	.	30602701	30602720	0	1	19	30602698	differential_group
chr10	121626476	121626495	chr10:121626476-121626495	.	.	121626476	121626495	0	1	19	121626475	differential_group
chr16	18289040	18289059	chr16:18289040-18289059	.	.	18289040	18289059	0	1	19	18289039	differential_group
chr2	77946065	77946084	chr2:77946065-77946084	.	.	77946065	77946084	0	1	19	77946058	differential_group
chr5	108132559	108132578	chr5:108132559-108132578	.	.	108132559	108132578	0	1	19	108132558	differential_group
chr4	86611703	86611722	chr4:86611703-86611722	.	.	86611703	86611722	0	1	19	86611695	differential_group
chr10	40883806	40883825	chr10:40883806-40883825	.	.	40883806	40883825	0	1	19	40883802	differential_group
chr5	21425421	21425440	chr5:21425421-21425440	.	.	21425421	21425440	0	1	19	21425419	differential_group
chr14	34674236	34674255	chr14:34674236-34674255	.	.	34674236	34674255	0	1	19	34674233	differential_group
chr12	31499406	31499425	chr12:31499406-31499425	.	.	31499406	31499425	0	1	19	31499403	differential_group
chr13	41250138	41250157	chr13:41250138-41250157	.	.	41250138	41250157	0	1	19	41250134	differential_group
chr2	165992918	165992937	chr2:165992918-165992937	.	.	165992918	165992937	0	1	19	165992917	differential_group
chr11	60418396	60418415	chr11:60418396-60418415	.	.	60418396	60418415	0	1	19	60418390	differential_group
chr7	19005917	19005936	chr7:19005917-19005936	.	.	19005917	19005936	0	1	19	19005916	differential_group
chr7	92561561	92561580	chr7:92561561-92561580	.	.	92561561	92561580	0	1	19	92561552	differential_group
chr11	31671641	31671660	chr11:31671641-31671660	.	.	31671641	31671660	0	1	19	31671638	differential_group
chr11	116031348	116031367	chr11:116031348-116031367	.	.	116031348	116031367	0	1	19	116031347	differential_group
chr11	20201689	20201708	chr11:20201689-20201708	.	.	20201689	20201708	0	1	19	20201687	differential_group
chr12	87147251	87147270	chr12:87147251-87147270	.	.	87147251	87147270	0	1	19	87147243	differential_group
chr16	87495877	87495896	chr16:87495877-87495896	.	.	87495877	87495896	0	1	19	87495869	differential_group
chr5	30869640	30869659	chr5:30869640-30869659	.	.	30869640	30869659	0	1	19	30869637	differential_group
chr17	84790814	84790833	chr17:84790814-84790833	.	.	84790814	84790833	0	1	19	84790806	differential_group
chr12	10391029	10391048	chr12:10391029-10391048	.	.	10391029	10391048	0	1	19	10391028	differential_group
chr7	6283322	6283341	chr7:6283322-6283341	.	.	6283322	6283341	0	1	19	6283316	differential_group
chr1	178187962	178187981	chr1:178187962-178187981	.	.	178187962	178187981	0	1	19	178187961	differential_group
chr19	42518784	42518803	chr19:42518784-42518803	.	.	42518784	42518803	0	1	19	42518780	differential_group
chr4	34550928	34550947	chr4:34550928-34550947	.	.	34550928	34550947	0	1	19	34550925	differential_group
chr9	107770797	107770816	chr9:107770797-107770816	.	.	107770797	107770816	0	1	19	107770796	differential_group
chr11	120713282	120713301	chr11:120713282-120713301	.	.	120713282	120713301	0	1	19	120713281	differential_group
chr7	30090283	30090302	chr7:30090283-30090302	.	.	30090283	30090302	0	1	19	30090280	differential_group
chr8	111643520	111643539	chr8:111643520-111643539	.	.	111643520	111643539	0	1	19	111643519	differential_group
chr19	18713556	18713575	chr19:18713556-18713575	.	.	18713556	18713575	0	1	19	18713555	differential_group
chr13	90923224	90923243	chr13:90923224-90923243	.	.	90923224	90923243	0	1	19	90923215	differential_group
chr13	12565993	12566012	chr13:12565993-12566012	.	.	12565993	12566012	0	1	19	12565992	differential_group
chr16	20097421	20097440	chr16:20097421-20097440	.	.	20097421	20097440	0	1	19	20097419	differential_group
chr10	40349862	40349881	chr10:40349862-40349881	.	.	40349862	40349881	0	1	19	40349858	differential_group
chr8	33385718	33385737	chr8:33385718-33385737	.	.	33385718	33385737	0	1	19	33385715	differential_group
chr16	16302973	16302992	chr16:16302973-16302992	.	.	16302973	16302992	0	1	19	16302972	differential_group
chr8	18595087	18595106	chr8:18595087-18595106	.	.	18595087	18595106	0	1	19	18595086	differential_group
chr7	12835266	12835285	chr7:12835266-12835285	.	.	12835266	12835285	0	1	19	12835265	differential_group
chr5	135632667	135632686	chr5:135632667-135632686	.	.	135632667	135632686	0	1	19	135632666	differential_group
chr16	13819422	13819441	chr16:13819422-13819441	.	.	13819422	13819441	0	1	19	13819421	differential_group
chr19	34922281	34922300	chr19:34922281-34922300	.	.	34922281	34922300	0	1	19	34922278	differential_group
chr14	99099465	99099484	chr14:99099465-99099484	.	.	99099465	99099484	0	1	19	99099456	differential_group
chr3	138143978	138143997	chr3:138143978-138143997	.	.	138143978	138143997	0	1	19	138143977	differential_group
chr7	100227386	100227405	chr7:100227386-100227405	.	.	100227386	100227405	0	1	19	100227385	differential_group
chr1	128244799	128244818	chr1:128244799-128244818	.	.	128244799	128244818	0	1	19	128244798	differential_group
chr12	118301594	118301613	chr12:118301594-118301613	.	.	118301594	118301613	0	1	19	118301593	differential_group
chr16	35983514	35983533	chr16:35983514-35983533	.	.	35983514	35983533	0	1	19	35983511	differential_group
chr7	118129464	118129483	chr7:118129464-118129483	.	.	118129464	118129483	0	1	19	118129463	differential_group
chr12	64965998	64966017	chr12:64965998-64966017	.	.	64965998	64966017	0	1	19	64965992	differential_group
chr10	100487173	100487192	chr10:100487173-100487192	.	.	100487173	100487192	0	1	19	100487172	differential_group
chr12	3235796	3235815	chr12:3235796-3235815	.	.	3235796	3235815	0	1	19	3235793	differential_group
chr12	40445710	40445729	chr12:40445710-40445729	.	.	40445710	40445729	0	1	19	40445706	differential_group
chr7	27691258	27691277	chr7:27691258-27691277	.	.	27691258	27691277	0	1	19	27691256	differential_group
chr11	71019469	71019488	chr11:71019469-71019488	.	.	71019469	71019488	0	1	19	71019462	differential_group
chr10	18235199	18235218	chr10:18235199-18235218	.	.	18235199	18235218	0	1	19	18235198	differential_group
chr13	12258187	12258206	chr13:12258187-12258206	.	.	12258187	12258206	0	1	19	12258186	differential_group
chr12	8674651	8674670	chr12:8674651-8674670	.	.	8674651	8674670	0	1	19	8674643	differential_group
chr17	10840813	10840832	chr17:10840813-10840832	.	.	10840813	10840832	0	1	19	10840812	differential_group
chr16	44724285	44724304	chr16:44724285-44724304	.	.	44724285	44724304	0	1	19	44724281	differential_group
chr2	157204420	157204439	chr2:157204420-157204439	.	.	157204420	157204439	0	1	19	157204419	differential_group
chr6	33249317	33249336	chr6:33249317-33249336	.	.	33249317	33249336	0	1	19	33249314	differential_group
chr11	75630643	75630662	chr11:75630643-75630662	.	.	75630643	75630662	0	1	19	75630636	differential_group
chr2	69205874	69205893	chr2:69205874-69205893	.	.	69205874	69205893	0	1	19	69205868	differential_group
chr9	105395462	105395481	chr9:105395462-105395481	.	.	105395462	105395481	0	1	19	105395461	differential_group
chr4	129641043	129641062	chr4:129641043-129641062	.	.	129641043	129641062	0	1	19	129641042	differential_group
chr6	39592759	39592778	chr6:39592759-39592778	.	.	39592759	39592778	0	1	19	39592756	differential_group
chr2	80315927	80315946	chr2:80315927-80315946	.	.	80315927	80315946	0	1	19	80315919	differential_group
chr7	59228715	59228734	chr7:59228715-59228734	.	.	59228715	59228734	0	1	19	59228710	differential_group
chr6	6578459	6578478	chr6:6578459-6578478	.	.	6578459	6578478	0	1	19	6578453	differential_group
chr6	106800148	106800167	chr6:106800148-106800167	.	.	106800148	106800167	0	1	19	106800147	differential_group
chr1	177796200	177796219	chr1:177796200-177796219	.	.	177796200	177796219	0	1	19	177796199	differential_group
chr1	6214615	6214634	chr1:6214615-6214634	.	.	6214615	6214634	0	1	19	6214609	differential_group
chr6	35178082	35178101	chr6:35178082-35178101	.	.	35178082	35178101	0	1	19	35178079	differential_group
chr15	58034259	58034278	chr15:58034259-58034278	.	.	58034259	58034278	0	1	19	58034254	differential_group
chr16	3847299	3847318	chr16:3847299-3847318	.	.	3847299	3847318	0	1	19	3847296	differential_group
chr1	127774180	127774199	chr1:127774180-127774199	.	.	127774180	127774199	0	1	19	127774179	differential_group
chr15	12118242	12118261	chr15:12118242-12118261	.	.	12118242	12118261	0	1	19	12118241	differential_group
chr5	124861750	124861769	chr5:124861750-124861769	.	.	124861750	124861769	0	1	19	124861749	differential_group
chr16	91646929	91646948	chr16:91646929-91646948	.	.	91646929	91646948	0	1	19	91646920	differential_group
chr4	95050696	95050715	chr4:95050696-95050715	.	.	95050696	95050715	0	1	19	95050687	differential_group
chr12	4841594	4841613	chr12:4841594-4841613	.	.	4841594	4841613	0	1	19	4841590	differential_group
chr11	51967567	51967586	chr11:51967567-51967586	.	.	51967567	51967586	0	1	19	51967562	differential_group
chr2	146855825	146855844	chr2:146855825-146855844	.	.	146855825	146855844	0	1	19	146855824	differential_group
chr14	61648430	61648449	chr14:61648430-61648449	.	.	61648430	61648449	0	1	19	61648424	differential_group
chr2	31688805	31688824	chr2:31688805-31688824	.	.	31688805	31688824	0	1	19	31688802	differential_group
chr11	21091498	21091517	chr11:21091498-21091517	.	.	21091498	21091517	0	1	19	21091496	differential_group
chr4	28813602	28813621	chr4:28813602-28813621	.	.	28813602	28813621	0	1	19	28813600	differential_group
chr11	80428464	80428483	chr11:80428464-80428483	.	.	80428464	80428483	0	1	19	80428456	differential_group
chr7	28050318	28050337	chr7:28050318-28050337	.	.	28050318	28050337	0	1	19	28050316	differential_group
chr9	66919755	66919774	chr9:66919755-66919774	.	.	66919755	66919774	0	1	19	66919749	differential_group
chr6	4086796	4086815	chr6:4086796-4086815	.	.	4086796	4086815	0	1	19	4086792	differential_group
chr11	45852003	45852022	chr11:45852003-45852022	.	.	45852003	45852022	0	1	19	45851999	differential_group
chr3	104865084	104865103	chr3:104865084-104865103	.	.	104865084	104865103	0	1	19	104865083	differential_group
chr6	49319290	49319309	chr6:49319290-49319309	.	.	49319290	49319309	0	1	19	49319286	differential_group
chr11	58307393	58307412	chr11:58307393-58307412	.	.	58307393	58307412	0	1	19	58307388	differential_group
chr19	53329609	53329628	chr19:53329609-53329628	.	.	53329609	53329628	0	1	19	53329604	differential_group
chr2	110017767	110017786	chr2:110017767-110017786	.	.	110017767	110017786	0	1	19	110017766	differential_group
chr14	118235712	118235731	chr14:118235712-118235731	.	.	118235712	118235731	0	1	19	118235711	differential_group
chr3	30995646	30995665	chr3:30995646-30995665	.	.	30995646	30995665	0	1	19	30995643	differential_group
chr5	27791118	27791137	chr5:27791118-27791137	.	.	27791118	27791137	0	1	19	27791116	differential_group
chr10	71237754	71237773	chr10:71237754-71237773	.	.	71237754	71237773	0	1	19	71237747	differential_group
chr14	26638524	26638543	chr14:26638524-26638543	.	.	26638524	26638543	0	1	19	26638522	differential_group
chr1	106172752	106172771	chr1:106172752-106172771	.	.	106172752	106172771	0	1	19	106172751	differential_group
chr12	71831048	71831067	chr12:71831048-71831067	.	.	71831048	71831067	0	1	19	71831041	differential_group
chr16	58670454	58670473	chr16:58670454-58670473	.	.	58670454	58670473	0	1	19	58670449	differential_group
chr3	110250588	110250607	chr3:110250588-110250607	.	.	110250588	110250607	0	1	19	110250587	differential_group
chr9	88439003	88439022	chr9:88439003-88439022	.	.	88439003	88439022	0	1	19	88438995	differential_group
chr6	143167610	143167629	chr6:143167610-143167629	.	.	143167610	143167629	0	1	19	143167609	differential_group
chr5	115301168	115301187	chr5:115301168-115301187	.	.	115301168	115301187	0	1	19	115301167	differential_group
chr1	191183534	191183553	chr1:191183534-191183553	.	.	191183534	191183553	0	1	19	191183533	differential_group
chr5	86804618	86804637	chr5:86804618-86804637	.	.	86804618	86804637	0	1	19	86804610	differential_group
chr2	181319622	181319641	chr2:181319622-181319641	.	.	181319622	181319641	0	1	19	181319621	differential_group
chr6	29171248	29171267	chr6:29171248-29171267	.	.	29171248	29171267	0	1	19	29171246	differential_group
chr8	105636755	105636774	chr8:105636755-105636774	.	.	105636755	105636774	0	1	19	105636754	differential_group
chr5	34761830	34761849	chr5:34761830-34761849	.	.	34761830	34761849	0	1	19	34761827	differential_group
chr5	108269160	108269179	chr5:108269160-108269179	.	.	108269160	108269179	0	1	19	108269159	differential_group
chr2	144459162	144459181	chr2:144459162-144459181	.	.	144459162	144459181	0	1	19	144459161	differential_group
chr18	5334437	5334456	chr18:5334437-5334456	.	.	5334437	5334456	0	1	19	5334432	differential_group
chr4	114987216	114987235	chr4:114987216-114987235	.	.	114987216	114987235	0	1	19	114987215	differential_group
chr2	73529503	73529522	chr2:73529503-73529522	.	.	73529503	73529522	0	1	19	73529496	differential_group
chr10	123076034	123076053	chr10:123076034-123076053	.	.	123076034	123076053	0	1	19	123076033	differential_group
chr9	22051802	22051821	chr9:22051802-22051821	.	.	22051802	22051821	0	1	19	22051800	differential_group
chr7	144896013	144896032	chr7:144896013-144896032	.	.	144896013	144896032	0	1	19	144896012	differential_group
chr2	147013440	147013459	chr2:147013440-147013459	.	.	147013440	147013459	0	1	19	147013439	differential_group
chr7	6331215	6331234	chr7:6331215-6331234	.	.	6331215	6331234	0	1	19	6331209	differential_group
chr2	165233562	165233581	chr2:165233562-165233581	.	.	165233562	165233581	0	1	19	165233561	differential_group
chr7	110630346	110630365	chr7:110630346-110630365	.	.	110630346	110630365	0	1	19	110630345	differential_group
chr11	75679476	75679495	chr11:75679476-75679495	.	.	75679476	75679495	0	1	19	75679469	differential_group
chr9	71215308	71215327	chr9:71215308-71215327	.	.	71215308	71215327	0	1	19	71215301	differential_group
chr18	31634504	31634523	chr18:31634504-31634523	.	.	31634504	31634523	0	1	19	31634501	differential_group
chr7	45162374	45162393	chr7:45162374-45162393	.	.	45162374	45162393	0	1	19	45162370	differential_group
chr5	123749873	123749892	chr5:123749873-123749892	.	.	123749873	123749892	0	1	19	123749872	differential_group
chr13	70637609	70637628	chr13:70637609-70637628	.	.	70637609	70637628	0	1	19	70637602	differential_group
chr13	14064658	14064677	chr13:14064658-14064677	.	.	14064658	14064677	0	1	19	14064657	differential_group
chr8	47714183	47714202	chr8:47714183-47714202	.	.	47714183	47714202	0	1	19	47714179	differential_group
chr7	142060610	142060629	chr7:142060610-142060629	.	.	142060610	142060629	0	1	19	142060609	differential_group
chr16	17111164	17111183	chr16:17111164-17111183	.	.	17111164	17111183	0	1	19	17111163	differential_group
chr5	98185444	98185463	chr5:98185444-98185463	.	.	98185444	98185463	0	1	19	98185435	differential_group
chr2	125858849	125858868	chr2:125858849-125858868	.	.	125858849	125858868	0	1	19	125858848	differential_group
chr9	103305109	103305128	chr9:103305109-103305128	.	.	103305109	103305128	0	1	19	103305108	differential_group
chr2	75832375	75832394	chr2:75832375-75832394	.	.	75832375	75832394	0	1	19	75832368	differential_group
chr11	22000976	22000995	chr11:22000976-22000995	.	.	22000976	22000995	0	1	19	22000974	differential_group
chr4	123665044	123665063	chr4:123665044-123665063	.	.	123665044	123665063	0	1	19	123665043	differential_group
chr2	80581299	80581318	chr2:80581299-80581318	.	.	80581299	80581318	0	1	19	80581291	differential_group
chr11	96353406	96353425	chr11:96353406-96353425	.	.	96353406	96353425	0	1	19	96353397	differential_group
chr16	35541120	35541139	chr16:35541120-35541139	.	.	35541120	35541139	0	1	19	35541117	differential_group
chr19	44754854	44754873	chr19:44754854-44754873	.	.	44754854	44754873	0	1	19	44754850	differential_group
chr11	103102811	103102830	chr11:103102811-103102830	.	.	103102811	103102830	0	1	19	103102810	differential_group
chr1	42697856	42697875	chr1:42697856-42697875	.	.	42697856	42697875	0	1	19	42697852	differential_group
chr18	61555216	61555235	chr18:61555216-61555235	.	.	61555216	61555235	0	1	19	61555210	differential_group
chr5	67607647	67607666	chr5:67607647-67607666	.	.	67607647	67607666	0	1	19	67607641	differential_group
chr4	63494858	63494877	chr4:63494858-63494877	.	.	63494858	63494877	0	1	19	63494852	differential_group
chr18	79109890	79109909	chr18:79109890-79109909	.	.	79109890	79109909	0	1	19	79109883	differential_group
chr9	44288159	44288178	chr9:44288159-44288178	.	.	44288159	44288178	0	1	19	44288155	differential_group
chr13	67526231	67526250	chr13:67526231-67526250	.	.	67526231	67526250	0	1	19	67526225	differential_group
chr16	96128153	96128172	chr16:96128153-96128172	.	.	96128153	96128172	0	1	19	96128144	differential_group
chr2	36105138	36105157	chr2:36105138-36105157	.	.	36105138	36105157	0	1	19	36105135	differential_group
chr9	78395873	78395892	chr9:78395873-78395892	.	.	78395873	78395892	0	1	19	78395866	differential_group
chr12	71310248	71310267	chr12:71310248-71310267	.	.	71310248	71310267	0	1	19	71310241	differential_group
chr16	23224831	23224850	chr16:23224831-23224850	.	.	23224831	23224850	0	1	19	23224829	differential_group
chr11	73177496	73177515	chr11:73177496-73177515	.	.	73177496	73177515	0	1	19	73177489	differential_group
chr17	85688578	85688597	chr17:85688578-85688597	.	.	85688578	85688597	0	1	19	85688570	differential_group
chr18	38600776	38600795	chr18:38600776-38600795	.	.	38600776	38600795	0	1	19	38600773	differential_group
chr9	18292493	18292512	chr9:18292493-18292512	.	.	18292493	18292512	0	1	19	18292492	differential_group
chr16	93683736	93683755	chr16:93683736-93683755	.	.	93683736	93683755	0	1	19	93683727	differential_group
chr18	38212889	38212908	chr18:38212889-38212908	.	.	38212889	38212908	0	1	19	38212886	differential_group
chr7	89404550	89404569	chr7:89404550-89404569	.	.	89404550	89404569	0	1	19	89404542	differential_group
chr2	172550569	172550588	chr2:172550569-172550588	.	.	172550569	172550588	0	1	19	172550568	differential_group
chr4	45530408	45530427	chr4:45530408-45530427	.	.	45530408	45530427	0	1	19	45530404	differential_group
chr8	123102512	123102531	chr8:123102512-123102531	.	.	123102512	123102531	0	1	19	123102511	differential_group
chr19	44931022	44931041	chr19:44931022-44931041	.	.	44931022	44931041	0	1	19	44931018	differential_group
chr7	7120972	7120991	chr7:7120972-7120991	.	.	7120972	7120991	0	1	19	7120965	differential_group
chr1	132417534	132417553	chr1:132417534-132417553	.	.	132417534	132417553	0	1	19	132417533	differential_group
chr5	28123220	28123239	chr5:28123220-28123239	.	.	28123220	28123239	0	1	19	28123218	differential_group
chr6	30304307	30304326	chr6:30304307-30304326	.	.	30304307	30304326	0	1	19	30304304	differential_group
chr9	85844214	85844233	chr9:85844214-85844233	.	.	85844214	85844233	0	1	19	85844206	differential_group
chr8	25518979	25518998	chr8:25518979-25518998	.	.	25518979	25518998	0	1	19	25518977	differential_group
chr16	57121820	57121839	chr16:57121820-57121839	.	.	57121820	57121839	0	1	19	57121815	differential_group
chr11	119022743	119022762	chr11:119022743-119022762	.	.	119022743	119022762	0	1	19	119022742	differential_group
chr5	122265354	122265373	chr5:122265354-122265373	.	.	122265354	122265373	0	1	19	122265353	differential_group
chrX	151520591	151520610	chrX:151520591-151520610	.	.	151520591	151520610	0	1	19	151520590	differential_group
chr7	29859987	29860006	chr7:29859987-29860006	.	.	29859987	29860006	0	1	19	29859985	differential_group
chr11	100472720	100472739	chr11:100472720-100472739	.	.	100472720	100472739	0	1	19	100472719	differential_group
chr5	75156368	75156387	chr5:75156368-75156387	.	.	75156368	75156387	0	1	19	75156361	differential_group
chr10	80348520	80348539	chr10:80348520-80348539	.	.	80348520	80348539	0	1	19	80348512	differential_group
chr19	45301265	45301284	chr19:45301265-45301284	.	.	45301265	45301284	0	1	19	45301261	differential_group
chr5	147400331	147400350	chr5:147400331-147400350	.	.	147400331	147400350	0	1	19	147400330	differential_group
chr4	95161245	95161264	chr4:95161245-95161264	.	.	95161245	95161264	0	1	19	95161236	differential_group
chr18	37806365	37806384	chr18:37806365-37806384	.	.	37806365	37806384	0	1	19	37806362	differential_group
chr18	65934997	65935016	chr18:65934997-65935016	.	.	65934997	65935016	0	1	19	65934991	differential_group
chr6	85451586	85451605	chr6:85451586-85451605	.	.	85451586	85451605	0	1	19	85451578	differential_group
chr11	85890483	85890502	chr11:85890483-85890502	.	.	85890483	85890502	0	1	19	85890475	differential_group
chr4	89294868	89294887	chr4:89294868-89294887	.	.	89294868	89294887	0	1	19	89294860	differential_group
chr9	107676161	107676180	chr9:107676161-107676180	.	.	107676161	107676180	0	1	19	107676160	differential_group
chr13	34345338	34345357	chr13:34345338-34345357	.	.	34345338	34345357	0	1	19	34345335	differential_group
chr2	118902534	118902553	chr2:118902534-118902553	.	.	118902534	118902553	0	1	19	118902533	differential_group
chr10	128891413	128891432	chr10:128891413-128891432	.	.	128891413	128891432	0	1	19	128891412	differential_group
chr19	32389124	32389143	chr19:32389124-32389143	.	.	32389124	32389143	0	1	19	32389121	differential_group
chr2	122303092	122303111	chr2:122303092-122303111	.	.	122303092	122303111	0	1	19	122303091	differential_group
chr10	83544139	83544158	chr10:83544139-83544158	.	.	83544139	83544158	0	1	19	83544131	differential_group
chr1	24099858	24099877	chr1:24099858-24099877	.	.	24099858	24099877	0	1	19	24099856	differential_group
chr1	4492169	4492188	chr1:4492169-4492188	.	.	4492169	4492188	0	1	19	4492165	differential_group
chr16	20425988	20426007	chr16:20425988-20426007	.	.	20425988	20426007	0	1	19	20425986	differential_group
chr4	84675908	84675927	chr4:84675908-84675927	.	.	84675908	84675927	0	1	19	84675900	differential_group
chr15	91573297	91573316	chr15:91573297-91573316	.	.	91573297	91573316	0	1	19	91573288	differential_group
chr18	64661021	64661040	chr18:64661021-64661040	.	.	64661021	64661040	0	1	19	64661015	differential_group
chr11	70459579	70459598	chr11:70459579-70459598	.	.	70459579	70459598	0	1	19	70459572	differential_group
chr3	158031904	158031923	chr3:158031904-158031923	.	.	158031904	158031923	0	1	19	158031903	differential_group
chr8	70700789	70700808	chr8:70700789-70700808	.	.	70700789	70700808	0	1	19	70700782	differential_group
chr8	32009244	32009263	chr8:32009244-32009263	.	.	32009244	32009263	0	1	19	32009241	differential_group
chr3	138527568	138527587	chr3:138527568-138527587	.	.	138527568	138527587	0	1	19	138527567	differential_group
chr18	34007353	34007372	chr18:34007353-34007372	.	.	34007353	34007372	0	1	19	34007350	differential_group
chr2	126675649	126675668	chr2:126675649-126675668	.	.	126675649	126675668	0	1	19	126675648	differential_group
chr3	65392458	65392477	chr3:65392458-65392477	.	.	65392458	65392477	0	1	19	65392452	differential_group
chr12	112875744	112875763	chr12:112875744-112875763	.	.	112875744	112875763	0	1	19	112875743	differential_group
chr3	87174560	87174579	chr3:87174560-87174579	.	.	87174560	87174579	0	1	19	87174552	differential_group
chr5	73651130	73651149	chr5:73651130-73651149	.	.	73651130	73651149	0	1	19	73651123	differential_group
chr5	141241574	141241593	chr5:141241574-141241593	.	.	141241574	141241593	0	1	19	141241573	differential_group
chr14	118436914	118436933	chr14:118436914-118436933	.	.	118436914	118436933	0	1	19	118436913	differential_group
chr4	139075513	139075532	chr4:139075513-139075532	.	.	139075513	139075532	0	1	19	139075512	differential_group
chr6	91411914	91411933	chr6:91411914-91411933	.	.	91411914	91411933	0	1	19	91411905	differential_group
chr16	14158891	14158910	chr16:14158891-14158910	.	.	14158891	14158910	0	1	19	14158890	differential_group
chr14	57057830	57057849	chr14:57057830-57057849	.	.	57057830	57057849	0	1	19	57057825	differential_group
chr5	57719785	57719804	chr5:57719785-57719804	.	.	57719785	57719804	0	1	19	57719780	differential_group
chr14	54912656	54912675	chr14:54912656-54912675	.	.	54912656	54912675	0	1	19	54912651	differential_group
chr8	80879843	80879862	chr8:80879843-80879862	.	.	80879843	80879862	0	1	19	80879835	differential_group
chr15	66812466	66812485	chr15:66812466-66812485	.	.	66812466	66812485	0	1	19	66812460	differential_group
chr3	154328020	154328039	chr3:154328020-154328039	.	.	154328020	154328039	0	1	19	154328019	differential_group
chr13	96925158	96925177	chr13:96925158-96925177	.	.	96925158	96925177	0	1	19	96925149	differential_group
chr3	148987846	148987865	chr3:148987846-148987865	.	.	148987846	148987865	0	1	19	148987845	differential_group
chr11	116918789	116918808	chr11:116918789-116918808	.	.	116918789	116918808	0	1	19	116918788	differential_group
chr17	47976481	47976500	chr17:47976481-47976500	.	.	47976481	47976500	0	1	19	47976477	differential_group
chr10	45485754	45485773	chr10:45485754-45485773	.	.	45485754	45485773	0	1	19	45485750	differential_group
chr6	50455974	50455993	chr6:50455974-50455993	.	.	50455974	50455993	0	1	19	50455969	differential_group
chr17	78201205	78201224	chr17:78201205-78201224	.	.	78201205	78201224	0	1	19	78201198	differential_group
chr13	83725166	83725185	chr13:83725166-83725185	.	.	83725166	83725185	0	1	19	83725158	differential_group
chr7	128418510	128418529	chr7:128418510-128418529	.	.	128418510	128418529	0	1	19	128418509	differential_group
chr16	76372775	76372794	chr16:76372775-76372794	.	.	76372775	76372794	0	1	19	76372768	differential_group
chr10	71285396	71285415	chr10:71285396-71285415	.	.	71285396	71285415	0	1	19	71285389	differential_group
chr9	20727979	20727998	chr9:20727979-20727998	.	.	20727979	20727998	0	1	19	20727977	differential_group
chr5	73490751	73490770	chr5:73490751-73490770	.	.	73490751	73490770	0	1	19	73490744	differential_group
chr3	97610219	97610238	chr3:97610219-97610238	.	.	97610219	97610238	0	1	19	97610210	differential_group
chr5	148552797	148552816	chr5:148552797-148552816	.	.	148552797	148552816	0	1	19	148552796	differential_group
chr19	42431625	42431644	chr19:42431625-42431644	.	.	42431625	42431644	0	1	19	42431621	differential_group
chr5	5380669	5380688	chr5:5380669-5380688	.	.	5380669	5380688	0	1	19	5380664	differential_group
chr1	152625154	152625173	chr1:152625154-152625173	.	.	152625154	152625173	0	1	19	152625153	differential_group
chr11	82388789	82388808	chr11:82388789-82388808	.	.	82388789	82388808	0	1	19	82388781	differential_group
chr6	84590496	84590515	chr6:84590496-84590515	.	.	84590496	84590515	0	1	19	84590488	differential_group
chr13	51171190	51171209	chr13:51171190-51171209	.	.	51171190	51171209	0	1	19	51171185	differential_group
chr12	3366006	3366025	chr12:3366006-3366025	.	.	3366006	3366025	0	1	19	3366003	differential_group
chr5	88886615	88886634	chr5:88886615-88886634	.	.	88886615	88886634	0	1	19	88886607	differential_group
chr2	181678987	181679006	chr2:181678987-181679006	.	.	181678987	181679006	0	1	19	181678986	differential_group
chr18	3507818	3507837	chr18:3507818-3507837	.	.	3507818	3507837	0	1	19	3507815	differential_group
chr4	150855257	150855276	chr4:150855257-150855276	.	.	150855257	150855276	0	1	19	150855256	differential_group
chr11	32533261	32533280	chr11:32533261-32533280	.	.	32533261	32533280	0	1	19	32533258	differential_group
chr18	64342850	64342869	chr18:64342850-64342869	.	.	64342850	64342869	0	1	19	64342844	differential_group
chr18	38631794	38631813	chr18:38631794-38631813	.	.	38631794	38631813	0	1	19	38631791	differential_group
chr5	67427267	67427286	chr5:67427267-67427286	.	.	67427267	67427286	0	1	19	67427261	differential_group
chr2	94245490	94245509	chr2:94245490-94245509	.	.	94245490	94245509	0	1	19	94245481	differential_group
chr14	45329619	45329638	chr14:45329619-45329638	.	.	45329619	45329638	0	1	19	45329615	differential_group
chr8	22060426	22060445	chr8:22060426-22060445	.	.	22060426	22060445	0	1	19	22060424	differential_group
chr11	63925434	63925453	chr11:63925434-63925453	.	.	63925434	63925453	0	1	19	63925428	differential_group
chr11	112783025	112783044	chr11:112783025-112783044	.	.	112783025	112783044	0	1	19	112783024	differential_group
chr13	34652665	34652684	chr13:34652665-34652684	.	.	34652665	34652684	0	1	19	34652662	differential_group
chr2	69723144	69723163	chr2:69723144-69723163	.	.	69723144	69723163	0	1	19	69723138	differential_group
chr19	10041928	10041947	chr19:10041928-10041947	.	.	10041928	10041947	0	1	19	10041927	differential_group
chr16	45844471	45844490	chr16:45844471-45844490	.	.	45844471	45844490	0	1	19	45844467	differential_group
chr1	82291669	82291688	chr1:82291669-82291688	.	.	82291669	82291688	0	1	19	82291661	differential_group
chr2	49452467	49452486	chr2:49452467-49452486	.	.	49452467	49452486	0	1	19	49452463	differential_group
chr11	44611038	44611057	chr11:44611038-44611057	.	.	44611038	44611057	0	1	19	44611034	differential_group
chr9	95845114	95845133	chr9:95845114-95845133	.	.	95845114	95845133	0	1	19	95845105	differential_group
chr7	116040393	116040412	chr7:116040393-116040412	.	.	116040393	116040412	0	1	19	116040392	differential_group
chr9	67831498	67831517	chr9:67831498-67831517	.	.	67831498	67831517	0	1	19	67831492	differential_group
chr13	54949526	54949545	chr13:54949526-54949545	.	.	54949526	54949545	0	1	19	54949521	differential_group
chr15	66285797	66285816	chr15:66285797-66285816	.	.	66285797	66285816	0	1	19	66285791	differential_group
chr3	67515526	67515545	chr3:67515526-67515545	.	.	67515526	67515545	0	1	19	67515520	differential_group
chr11	73137686	73137705	chr11:73137686-73137705	.	.	73137686	73137705	0	1	19	73137679	differential_group
chr1	23762948	23762967	chr1:23762948-23762967	.	.	23762948	23762967	0	1	19	23762946	differential_group
chr2	148048642	148048661	chr2:148048642-148048661	.	.	148048642	148048661	0	1	19	148048641	differential_group
chr1	55405971	55405990	chr1:55405971-55405990	.	.	55405971	55405990	0	1	19	55405966	differential_group
chr3	82876205	82876224	chr3:82876205-82876224	.	.	82876205	82876224	0	1	19	82876197	differential_group
chr12	52504158	52504177	chr12:52504158-52504177	.	.	52504158	52504177	0	1	19	52504153	differential_group
chr10	70245437	70245456	chr10:70245437-70245456	.	.	70245437	70245456	0	1	19	70245430	differential_group
chr10	84438200	84438219	chr10:84438200-84438219	.	.	84438200	84438219	0	1	19	84438192	differential_group
chr3	56183719	56183738	chr3:56183719-56183738	.	.	56183719	56183738	0	1	19	56183714	differential_group
chr6	22288843	22288862	chr6:22288843-22288862	.	.	22288843	22288862	0	1	19	22288841	differential_group
chr13	105054560	105054579	chr13:105054560-105054579	.	.	105054560	105054579	0	1	19	105054559	differential_group
chr19	53529296	53529315	chr19:53529296-53529315	.	.	53529296	53529315	0	1	19	53529291	differential_group
chr19	44684331	44684350	chr19:44684331-44684350	.	.	44684331	44684350	0	1	19	44684327	differential_group
chr17	57059731	57059750	chr17:57059731-57059750	.	.	57059731	57059750	0	1	19	57059726	differential_group
chr12	24831513	24831532	chr12:24831513-24831532	.	.	24831513	24831532	0	1	19	24831511	differential_group
chr3	57847147	57847166	chr3:57847147-57847166	.	.	57847147	57847166	0	1	19	57847142	differential_group
chr1	23256211	23256230	chr1:23256211-23256230	.	.	23256211	23256230	0	1	19	23256209	differential_group
chr10	31609384	31609403	chr10:31609384-31609403	.	.	31609384	31609403	0	1	19	31609381	differential_group
chr2	163853519	163853538	chr2:163853519-163853538	.	.	163853519	163853538	0	1	19	163853518	differential_group
chr18	69198270	69198289	chr18:69198270-69198289	.	.	69198270	69198289	0	1	19	69198264	differential_group
chr15	25622700	25622719	chr15:25622700-25622719	.	.	25622700	25622719	0	1	19	25622698	differential_group
chr18	38025025	38025044	chr18:38025025-38025044	.	.	38025025	38025044	0	1	19	38025022	differential_group
chr6	88189628	88189647	chr6:88189628-88189647	.	.	88189628	88189647	0	1	19	88189620	differential_group
chr2	122028208	122028227	chr2:122028208-122028227	.	.	122028208	122028227	0	1	19	122028207	differential_group
chr2	48813715	48813734	chr2:48813715-48813734	.	.	48813715	48813734	0	1	19	48813711	differential_group
chr3	85887473	85887492	chr3:85887473-85887492	.	.	85887473	85887492	0	1	19	85887465	differential_group
chr15	55306452	55306471	chr15:55306452-55306471	.	.	55306452	55306471	0	1	19	55306447	differential_group
chr12	8499468	8499487	chr12:8499468-8499487	.	.	8499468	8499487	0	1	19	8499460	differential_group
chr13	24281354	24281373	chr13:24281354-24281373	.	.	24281354	24281373	0	1	19	24281352	differential_group
chr8	33929476	33929495	chr8:33929476-33929495	.	.	33929476	33929495	0	1	19	33929473	differential_group
chr1	132067690	132067709	chr1:132067690-132067709	.	.	132067690	132067709	0	1	19	132067689	differential_group
chr9	42944288	42944307	chr9:42944288-42944307	.	.	42944288	42944307	0	1	19	42944284	differential_group
chr8	35589604	35589623	chr8:35589604-35589623	.	.	35589604	35589623	0	1	19	35589601	differential_group
chr4	22487192	22487211	chr4:22487192-22487211	.	.	22487192	22487211	0	1	19	22487190	differential_group
chr10	22730888	22730907	chr10:22730888-22730907	.	.	22730888	22730907	0	1	19	22730886	differential_group
chr6	142965217	142965236	chr6:142965217-142965236	.	.	142965217	142965236	0	1	19	142965216	differential_group
chr1	78217416	78217435	chr1:78217416-78217435	.	.	78217416	78217435	0	1	19	78217409	differential_group
chr7	35334494	35334513	chr7:35334494-35334513	.	.	35334494	35334513	0	1	19	35334491	differential_group
chr4	119539978	119539997	chr4:119539978-119539997	.	.	119539978	119539997	0	1	19	119539977	differential_group
chr11	23067993	23068012	chr11:23067993-23068012	.	.	23067993	23068012	0	1	19	23067991	differential_group
chr2	65238586	65238605	chr2:65238586-65238605	.	.	65238586	65238605	0	1	19	65238580	differential_group
chr3	19894798	19894817	chr3:19894798-19894817	.	.	19894798	19894817	0	1	19	19894797	differential_group
chr4	126556887	126556906	chr4:126556887-126556906	.	.	126556887	126556906	0	1	19	126556886	differential_group
chr18	77714092	77714111	chr18:77714092-77714111	.	.	77714092	77714111	0	1	19	77714085	differential_group
chr9	87740857	87740876	chr9:87740857-87740876	.	.	87740857	87740876	0	1	19	87740849	differential_group
chr10	67127433	67127452	chr10:67127433-67127452	.	.	67127433	67127452	0	1	19	67127427	differential_group
chr11	97987703	97987722	chr11:97987703-97987722	.	.	97987703	97987722	0	1	19	97987694	differential_group
chr3	153973556	153973575	chr3:153973556-153973575	.	.	153973556	153973575	0	1	19	153973555	differential_group
chr8	84799345	84799364	chr8:84799345-84799364	.	.	84799345	84799364	0	1	19	84799337	differential_group
chr11	76763671	76763690	chr11:76763671-76763690	.	.	76763671	76763690	0	1	19	76763664	differential_group
chr6	30460324	30460343	chr6:30460324-30460343	.	.	30460324	30460343	0	1	19	30460321	differential_group
chr9	14860186	14860205	chr9:14860186-14860205	.	.	14860186	14860205	0	1	19	14860185	differential_group
chr13	53286190	53286209	chr13:53286190-53286209	.	.	53286190	53286209	0	1	19	53286185	differential_group
chr7	19750304	19750323	chr7:19750304-19750323	.	.	19750304	19750323	0	1	19	19750303	differential_group
chr10	9677150	9677169	chr10:9677150-9677169	.	.	9677150	9677169	0	1	19	9677141	differential_group
chr11	64436373	64436392	chr11:64436373-64436392	.	.	64436373	64436392	0	1	19	64436367	differential_group
chr2	150904653	150904672	chr2:150904653-150904672	.	.	150904653	150904672	0	1	19	150904652	differential_group
chr3	34642599	34642618	chr3:34642599-34642618	.	.	34642599	34642618	0	1	19	34642596	differential_group
chr11	29173262	29173281	chr11:29173262-29173281	.	.	29173262	29173281	0	1	19	29173260	differential_group
chr10	43479864	43479883	chr10:43479864-43479883	.	.	43479864	43479883	0	1	19	43479860	differential_group
chr2	165112374	165112393	chr2:165112374-165112393	.	.	165112374	165112393	0	1	19	165112373	differential_group
chr1	133610431	133610450	chr1:133610431-133610450	.	.	133610431	133610450	0	1	19	133610430	differential_group
chr10	8518511	8518530	chr10:8518511-8518530	.	.	8518511	8518530	0	1	19	8518503	differential_group
chr2	52857738	52857757	chr2:52857738-52857757	.	.	52857738	52857757	0	1	19	52857733	differential_group
chr4	141537879	141537898	chr4:141537879-141537898	.	.	141537879	141537898	0	1	19	141537878	differential_group
chr3	143101098	143101117	chr3:143101098-143101117	.	.	143101098	143101117	0	1	19	143101097	differential_group
chr2	61656792	61656811	chr2:61656792-61656811	.	.	61656792	61656811	0	1	19	61656786	differential_group
chr9	80165055	80165074	chr9:80165055-80165074	.	.	80165055	80165074	0	1	19	80165047	differential_group
chr16	21246079	21246098	chr16:21246079-21246098	.	.	21246079	21246098	0	1	19	21246077	differential_group
chr19	10101658	10101677	chr19:10101658-10101677	.	.	10101658	10101677	0	1	19	10101657	differential_group
chr11	69197232	69197251	chr11:69197232-69197251	.	.	69197232	69197251	0	1	19	69197226	differential_group
chr9	50528800	50528819	chr9:50528800-50528819	.	.	50528800	50528819	0	1	19	50528795	differential_group
chrX	105765014	105765033	chrX:105765014-105765033	.	.	105765014	105765033	0	1	19	105765013	differential_group
chr2	84742738	84742757	chr2:84742738-84742757	.	.	84742738	84742757	0	1	19	84742730	differential_group
chr2	75590409	75590428	chr2:75590409-75590428	.	.	75590409	75590428	0	1	19	75590402	differential_group
chr9	102545191	102545210	chr9:102545191-102545210	.	.	102545191	102545210	0	1	19	102545190	differential_group
chr2	18681302	18681321	chr2:18681302-18681321	.	.	18681302	18681321	0	1	19	18681301	differential_group
chr2	58567370	58567389	chr2:58567370-58567389	.	.	58567370	58567389	0	1	19	58567365	differential_group
chr1	84284577	84284596	chr1:84284577-84284596	.	.	84284577	84284596	0	1	19	84284569	differential_group
chr1	152766219	152766238	chr1:152766219-152766238	.	.	152766219	152766238	0	1	19	152766218	differential_group
chr11	69546872	69546891	chr11:69546872-69546891	.	.	69546872	69546891	0	1	19	69546866	differential_group
chr5	76304540	76304559	chr5:76304540-76304559	.	.	76304540	76304559	0	1	19	76304533	differential_group
chr5	104459926	104459945	chr5:104459926-104459945	.	.	104459926	104459945	0	1	19	104459925	differential_group
chr7	25072965	25072984	chr7:25072965-25072984	.	.	25072965	25072984	0	1	19	25072963	differential_group
chr5	149678207	149678226	chr5:149678207-149678226	.	.	149678207	149678226	0	1	19	149678206	differential_group
chr7	92637095	92637114	chr7:92637095-92637114	.	.	92637095	92637114	0	1	19	92637086	differential_group
chr4	9859890	9859909	chr4:9859890-9859909	.	.	9859890	9859909	0	1	19	9859881	differential_group
chr3	28263545	28263564	chr3:28263545-28263564	.	.	28263545	28263564	0	1	19	28263543	differential_group
chr17	25274321	25274340	chr17:25274321-25274340	.	.	25274321	25274340	0	1	19	25274319	differential_group
chr14	17660996	17661015	chr14:17660996-17661015	.	.	17660996	17661015	0	1	19	17660995	differential_group
chr11	117266479	117266498	chr11:117266479-117266498	.	.	117266479	117266498	0	1	19	117266478	differential_group
chr10	8886195	8886214	chr10:8886195-8886214	.	.	8886195	8886214	0	1	19	8886187	differential_group
chr6	90736536	90736555	chr6:90736536-90736555	.	.	90736536	90736555	0	1	19	90736527	differential_group
chr2	13793595	13793614	chr2:13793595-13793614	.	.	13793595	13793614	0	1	19	13793594	differential_group
chr10	105573999	105574018	chr10:105573999-105574018	.	.	105573999	105574018	0	1	19	105573998	differential_group
chr15	53346007	53346026	chr15:53346007-53346026	.	.	53346007	53346026	0	1	19	53346002	differential_group
chr16	55974649	55974668	chr16:55974649-55974668	.	.	55974649	55974668	0	1	19	55974644	differential_group
chr6	137169768	137169787	chr6:137169768-137169787	.	.	137169768	137169787	0	1	19	137169767	differential_group
chr11	5261464	5261483	chr11:5261464-5261483	.	.	5261464	5261483	0	1	19	5261459	differential_group
chr14	28507704	28507723	chr14:28507704-28507723	.	.	28507704	28507723	0	1	19	28507702	differential_group
chr5	8622247	8622266	chr5:8622247-8622266	.	.	8622247	8622266	0	1	19	8622239	differential_group
chr13	19619461	19619480	chr13:19619461-19619480	.	.	19619461	19619480	0	1	19	19619460	differential_group
chr2	11778424	11778443	chr2:11778424-11778443	.	.	11778424	11778443	0	1	19	11778423	differential_group
chr19	44989059	44989078	chr19:44989059-44989078	.	.	44989059	44989078	0	1	19	44989055	differential_group
chr12	85473470	85473489	chr12:85473470-85473489	.	.	85473470	85473489	0	1	19	85473462	differential_group
chr17	63864160	63864179	chr17:63864160-63864179	.	.	63864160	63864179	0	1	19	63864154	differential_group
chr2	140395817	140395836	chr2:140395817-140395836	.	.	140395817	140395836	0	1	19	140395816	differential_group
chr18	67933793	67933812	chr18:67933793-67933812	.	.	67933793	67933812	0	1	19	67933787	differential_group
chr9	32032914	32032933	chr9:32032914-32032933	.	.	32032914	32032933	0	1	19	32032911	differential_group
chr19	34878664	34878683	chr19:34878664-34878683	.	.	34878664	34878683	0	1	19	34878661	differential_group
chr17	71552002	71552021	chr17:71552002-71552021	.	.	71552002	71552021	0	1	19	71551995	differential_group
chr6	43265690	43265709	chr6:43265690-43265709	.	.	43265690	43265709	0	1	19	43265686	differential_group
chr19	45747673	45747692	chr19:45747673-45747692	.	.	45747673	45747692	0	1	19	45747669	differential_group
chr9	59680030	59680049	chr9:59680030-59680049	.	.	59680030	59680049	0	1	19	59680025	differential_group
chr2	90580709	90580728	chr2:90580709-90580728	.	.	90580709	90580728	0	1	19	90580700	differential_group
chr9	55024103	55024122	chr9:55024103-55024122	.	.	55024103	55024122	0	1	19	55024098	differential_group
chr7	79595084	79595103	chr7:79595084-79595103	.	.	79595084	79595103	0	1	19	79595077	differential_group
chr13	105294019	105294038	chr13:105294019-105294038	.	.	105294019	105294038	0	1	19	105294018	differential_group
chr10	81240459	81240478	chr10:81240459-81240478	.	.	81240459	81240478	0	1	19	81240451	differential_group
chr6	30402170	30402189	chr6:30402170-30402189	.	.	30402170	30402189	0	1	19	30402167	differential_group
chr18	56925299	56925318	chr18:56925299-56925318	.	.	56925299	56925318	0	1	19	56925294	differential_group
chr6	54595251	54595270	chr6:54595251-54595270	.	.	54595251	54595270	0	1	19	54595246	differential_group
chr12	99628109	99628128	chr12:99628109-99628128	.	.	99628109	99628128	0	1	19	99628100	differential_group
chr3	89485358	89485377	chr3:89485358-89485377	.	.	89485358	89485377	0	1	19	89485350	differential_group
chr4	131838349	131838368	chr4:131838349-131838368	.	.	131838349	131838368	0	1	19	131838348	differential_group
chr14	56888163	56888182	chr14:56888163-56888182	.	.	56888163	56888182	0	1	19	56888158	differential_group
chr16	22439646	22439665	chr16:22439646-22439665	.	.	22439646	22439665	0	1	19	22439644	differential_group
chr12	95695872	95695891	chr12:95695872-95695891	.	.	95695872	95695891	0	1	19	95695863	differential_group
chr6	38254251	38254270	chr6:38254251-38254270	.	.	38254251	38254270	0	1	19	38254248	differential_group
chr3	5219713	5219732	chr3:5219713-5219732	.	.	5219713	5219732	0	1	19	5219708	differential_group
chr8	85700604	85700623	chr8:85700604-85700623	.	.	85700604	85700623	0	1	19	85700596	differential_group
chr12	105962778	105962797	chr12:105962778-105962797	.	.	105962778	105962797	0	1	19	105962777	differential_group
chr4	155694538	155694557	chr4:155694538-155694557	.	.	155694538	155694557	0	1	19	155694537	differential_group
chr1	12990354	12990373	chr1:12990354-12990373	.	.	12990354	12990373	0	1	19	12990353	differential_group
chr1	172528906	172528925	chr1:172528906-172528925	.	.	172528906	172528925	0	1	19	172528905	differential_group
chr11	77468038	77468057	chr11:77468038-77468057	.	.	77468038	77468057	0	1	19	77468031	differential_group
chr2	3513181	3513200	chr2:3513181-3513200	.	.	3513181	3513200	0	1	19	3513178	differential_group
chr19	16436155	16436174	chr19:16436155-16436174	.	.	16436155	16436174	0	1	19	16436154	differential_group
chr16	14705494	14705513	chr16:14705494-14705513	.	.	14705494	14705513	0	1	19	14705493	differential_group
chr14	111674848	111674867	chr14:111674848-111674867	.	.	111674848	111674867	0	1	19	111674847	differential_group
chr6	14898378	14898397	chr6:14898378-14898397	.	.	14898378	14898397	0	1	19	14898377	differential_group
chr13	58806516	58806535	chr13:58806516-58806535	.	.	58806516	58806535	0	1	19	58806511	differential_group
chr1	14309975	14309994	chr1:14309975-14309994	.	.	14309975	14309994	0	1	19	14309974	differential_group
chr16	38902225	38902244	chr16:38902225-38902244	.	.	38902225	38902244	0	1	19	38902222	differential_group
chr7	64501611	64501630	chr7:64501611-64501630	.	.	64501611	64501630	0	1	19	64501605	differential_group
chr4	109657738	109657757	chr4:109657738-109657757	.	.	109657738	109657757	0	1	19	109657737	differential_group
chr4	129959654	129959673	chr4:129959654-129959673	.	.	129959654	129959673	0	1	19	129959653	differential_group
chr5	144965748	144965767	chr5:144965748-144965767	.	.	144965748	144965767	0	1	19	144965747	differential_group
chr7	3330343	3330362	chr7:3330343-3330362	.	.	3330343	3330362	0	1	19	3330340	differential_group
chr7	101310786	101310805	chr7:101310786-101310805	.	.	101310786	101310805	0	1	19	101310785	differential_group
chr11	108425212	108425231	chr11:108425212-108425231	.	.	108425212	108425231	0	1	19	108425211	differential_group
chr6	83758049	83758068	chr6:83758049-83758068	.	.	83758049	83758068	0	1	19	83758041	differential_group
chr18	12862379	12862398	chr18:12862379-12862398	.	.	12862379	12862398	0	1	19	12862378	differential_group
chr3	32365669	32365688	chr3:32365669-32365688	.	.	32365669	32365688	0	1	19	32365666	differential_group
chr16	25059176	25059195	chr16:25059176-25059195	.	.	25059176	25059195	0	1	19	25059174	differential_group
chr1	86487686	86487705	chr1:86487686-86487705	.	.	86487686	86487705	0	1	19	86487678	differential_group
chr10	54075340	54075359	chr10:54075340-54075359	.	.	54075340	54075359	0	1	19	54075335	differential_group
chr2	137117207	137117226	chr2:137117207-137117226	.	.	137117207	137117226	0	1	19	137117206	differential_group
chr4	48043581	48043600	chr4:48043581-48043600	.	.	48043581	48043600	0	1	19	48043577	differential_group
chr15	27466359	27466378	chr15:27466359-27466378	.	.	27466359	27466378	0	1	19	27466357	differential_group
chr4	86874491	86874510	chr4:86874491-86874510	.	.	86874491	86874510	0	1	19	86874483	differential_group
chr10	125966211	125966230	chr10:125966211-125966230	.	.	125966211	125966230	0	1	19	125966210	differential_group
chr5	107289559	107289578	chr5:107289559-107289578	.	.	107289559	107289578	0	1	19	107289558	differential_group
chr9	123529766	123529785	chr9:123529766-123529785	.	.	123529766	123529785	0	1	19	123529765	differential_group
chr15	58215170	58215189	chr15:58215170-58215189	.	.	58215170	58215189	0	1	19	58215165	differential_group
chr16	65815775	65815794	chr16:65815775-65815794	.	.	65815775	65815794	0	1	19	65815769	differential_group
chr11	78163476	78163495	chr11:78163476-78163495	.	.	78163476	78163495	0	1	19	78163469	differential_group
chr1	88008341	88008360	chr1:88008341-88008360	.	.	88008341	88008360	0	1	19	88008333	differential_group
chr5	105700276	105700295	chr5:105700276-105700295	.	.	105700276	105700295	0	1	19	105700275	differential_group
chr2	173062182	173062201	chr2:173062182-173062201	.	.	173062182	173062201	0	1	19	173062181	differential_group
chr15	89128485	89128504	chr15:89128485-89128504	.	.	89128485	89128504	0	1	19	89128477	differential_group
chr10	105841013	105841032	chr10:105841013-105841032	.	.	105841013	105841032	0	1	19	105841012	differential_group
chr19	10305029	10305048	chr19:10305029-10305048	.	.	10305029	10305048	0	1	19	10305028	differential_group
chr15	39112789	39112808	chr15:39112789-39112808	.	.	39112789	39112808	0	1	19	39112786	differential_group
chr3	32616492	32616511	chr3:32616492-32616511	.	.	32616492	32616511	0	1	19	32616489	differential_group
chr12	11266488	11266507	chr12:11266488-11266507	.	.	11266488	11266507	0	1	19	11266487	differential_group
chr8	47990168	47990187	chr8:47990168-47990187	.	.	47990168	47990187	0	1	19	47990164	differential_group
chr1	77516442	77516461	chr1:77516442-77516461	.	.	77516442	77516461	0	1	19	77516435	differential_group
chr2	3284204	3284223	chr2:3284204-3284223	.	.	3284204	3284223	0	1	19	3284201	differential_group
chr16	32430728	32430747	chr16:32430728-32430747	.	.	32430728	32430747	0	1	19	32430725	differential_group
chr5	64804156	64804175	chr5:64804156-64804175	.	.	64804156	64804175	0	1	19	64804150	differential_group
chr19	53310841	53310860	chr19:53310841-53310860	.	.	53310841	53310860	0	1	19	53310836	differential_group
chr6	66535619	66535638	chr6:66535619-66535638	.	.	66535619	66535638	0	1	19	66535613	differential_group
chr17	68841816	68841835	chr17:68841816-68841835	.	.	68841816	68841835	0	1	19	68841810	differential_group
chr8	124663207	124663226	chr8:124663207-124663226	.	.	124663207	124663226	0	1	19	124663206	differential_group
chr1	195241575	195241594	chr1:195241575-195241594	.	.	195241575	195241594	0	1	19	195241574	differential_group
chr6	131353841	131353860	chr6:131353841-131353860	.	.	131353841	131353860	0	1	19	131353840	differential_group
chr7	101450511	101450530	chr7:101450511-101450530	.	.	101450511	101450530	0	1	19	101450510	differential_group
chr3	122984526	122984545	chr3:122984526-122984545	.	.	122984526	122984545	0	1	19	122984525	differential_group
chr3	106722335	106722354	chr3:106722335-106722354	.	.	106722335	106722354	0	1	19	106722334	differential_group
chr4	116821153	116821172	chr4:116821153-116821172	.	.	116821153	116821172	0	1	19	116821152	differential_group
chr12	33147474	33147493	chr12:33147474-33147493	.	.	33147474	33147493	0	1	19	33147471	differential_group
chr5	20702512	20702531	chr5:20702512-20702531	.	.	20702512	20702531	0	1	19	20702510	differential_group
chr1	125911905	125911924	chr1:125911905-125911924	.	.	125911905	125911924	0	1	19	125911904	differential_group
chr15	75679409	75679428	chr15:75679409-75679428	.	.	75679409	75679428	0	1	19	75679402	differential_group
chr8	54077150	54077169	chr8:54077150-54077169	.	.	54077150	54077169	0	1	19	54077145	differential_group
chr15	68928307	68928326	chr15:68928307-68928326	.	.	68928307	68928326	0	1	19	68928301	differential_group
chr10	81450339	81450358	chr10:81450339-81450358	.	.	81450339	81450358	0	1	19	81450331	differential_group
chr18	60596250	60596269	chr18:60596250-60596269	.	.	60596250	60596269	0	1	19	60596244	differential_group
chr8	25101813	25101832	chr8:25101813-25101832	.	.	25101813	25101832	0	1	19	25101811	differential_group
chr4	146483677	146483696	chr4:146483677-146483696	.	.	146483677	146483696	0	1	19	146483676	differential_group
chr4	139310874	139310893	chr4:139310874-139310893	.	.	139310874	139310893	0	1	19	139310873	differential_group
chr15	12321799	12321818	chr15:12321799-12321818	.	.	12321799	12321818	0	1	19	12321798	differential_group
chr10	96616868	96616887	chr10:96616868-96616887	.	.	96616868	96616887	0	1	19	96616859	differential_group
chr2	165326481	165326500	chr2:165326481-165326500	.	.	165326481	165326500	0	1	19	165326480	differential_group
chr1	179546737	179546756	chr1:179546737-179546756	.	.	179546737	179546756	0	1	19	179546736	differential_group
chr11	23255575	23255594	chr11:23255575-23255594	.	.	23255575	23255594	0	1	19	23255573	differential_group
chr11	118998778	118998797	chr11:118998778-118998797	.	.	118998778	118998797	0	1	19	118998777	differential_group
chr9	59486382	59486401	chr9:59486382-59486401	.	.	59486382	59486401	0	1	19	59486377	differential_group
chr3	104967924	104967943	chr3:104967924-104967943	.	.	104967924	104967943	0	1	19	104967923	differential_group
chr16	85172608	85172627	chr16:85172608-85172627	.	.	85172608	85172627	0	1	19	85172600	differential_group
chr18	34777450	34777469	chr18:34777450-34777469	.	.	34777450	34777469	0	1	19	34777447	differential_group
chr2	121955997	121956016	chr2:121955997-121956016	.	.	121955997	121956016	0	1	19	121955996	differential_group
chr16	11176360	11176379	chr16:11176360-11176379	.	.	11176360	11176379	0	1	19	11176359	differential_group
chr12	80790945	80790964	chr12:80790945-80790964	.	.	80790945	80790964	0	1	19	80790937	differential_group
chr10	83722970	83722989	chr10:83722970-83722989	.	.	83722970	83722989	0	1	19	83722962	differential_group
chr8	90908771	90908790	chr8:90908771-90908790	.	.	90908771	90908790	0	1	19	90908762	differential_group
chr8	95434922	95434941	chr8:95434922-95434941	.	.	95434922	95434941	0	1	19	95434913	differential_group
chr14	115042222	115042241	chr14:115042222-115042241	.	.	115042222	115042241	0	1	19	115042221	differential_group
chr13	8995598	8995617	chr13:8995598-8995617	.	.	8995598	8995617	0	1	19	8995590	differential_group
chr4	128925135	128925154	chr4:128925135-128925154	.	.	128925135	128925154	0	1	19	128925134	differential_group
chr11	94491366	94491385	chr11:94491366-94491385	.	.	94491366	94491385	0	1	19	94491357	differential_group
chr17	29437231	29437250	chr17:29437231-29437250	.	.	29437231	29437250	0	1	19	29437229	differential_group
chr11	78826521	78826540	chr11:78826521-78826540	.	.	78826521	78826540	0	1	19	78826514	differential_group
chr18	10181670	10181689	chr18:10181670-10181689	.	.	10181670	10181689	0	1	19	10181669	differential_group
chr5	32136005	32136024	chr5:32136005-32136024	.	.	32136005	32136024	0	1	19	32136002	differential_group
chr5	41844404	41844423	chr5:41844404-41844423	.	.	41844404	41844423	0	1	19	41844400	differential_group
chr18	77794456	77794475	chr18:77794456-77794475	.	.	77794456	77794475	0	1	19	77794449	differential_group
chr5	137502148	137502167	chr5:137502148-137502167	.	.	137502148	137502167	0	1	19	137502147	differential_group
chr13	85288491	85288510	chr13:85288491-85288510	.	.	85288491	85288510	0	1	19	85288483	differential_group
chr4	117484569	117484588	chr4:117484569-117484588	.	.	117484569	117484588	0	1	19	117484568	differential_group
chr1	82839374	82839393	chr1:82839374-82839393	.	.	82839374	82839393	0	1	19	82839366	differential_group
chr10	128909885	128909904	chr10:128909885-128909904	.	.	128909885	128909904	0	1	19	128909884	differential_group
chr5	25529889	25529908	chr5:25529889-25529908	.	.	25529889	25529908	0	1	19	25529887	differential_group
chr12	113716594	113716613	chr12:113716594-113716613	.	.	113716594	113716613	0	1	19	113716593	differential_group
chr2	29619682	29619701	chr2:29619682-29619701	.	.	29619682	29619701	0	1	19	29619680	differential_group
chr12	51829517	51829536	chr12:51829517-51829536	.	.	51829517	51829536	0	1	19	51829512	differential_group
chr17	87797297	87797316	chr17:87797297-87797316	.	.	87797297	87797316	0	1	19	87797289	differential_group
chr4	100096416	100096435	chr4:100096416-100096435	.	.	100096416	100096435	0	1	19	100096415	differential_group
chr3	9251445	9251464	chr3:9251445-9251464	.	.	9251445	9251464	0	1	19	9251436	differential_group
chr7	63939628	63939647	chr7:63939628-63939647	.	.	63939628	63939647	0	1	19	63939622	differential_group
chr5	105876779	105876798	chr5:105876779-105876798	.	.	105876779	105876798	0	1	19	105876778	differential_group
chr2	134786018	134786037	chr2:134786018-134786037	.	.	134786018	134786037	0	1	19	134786017	differential_group
chr19	60756247	60756266	chr19:60756247-60756266	.	.	60756247	60756266	0	1	19	60756241	differential_group
chr4	41314321	41314340	chr4:41314321-41314340	.	.	41314321	41314340	0	1	19	41314317	differential_group
chr9	27030031	27030050	chr9:27030031-27030050	.	.	27030031	27030050	0	1	19	27030029	differential_group
chr1	132008207	132008226	chr1:132008207-132008226	.	.	132008207	132008226	0	1	19	132008206	differential_group
chr9	96119666	96119685	chr9:96119666-96119685	.	.	96119666	96119685	0	1	19	96119657	differential_group
chr4	151933640	151933659	chr4:151933640-151933659	.	.	151933640	151933659	0	1	19	151933639	differential_group
chr2	168205493	168205512	chr2:168205493-168205512	.	.	168205493	168205512	0	1	19	168205492	differential_group
chr17	34135415	34135434	chr17:34135415-34135434	.	.	34135415	34135434	0	1	19	34135412	differential_group
chr9	89827200	89827219	chr9:89827200-89827219	.	.	89827200	89827219	0	1	19	89827192	differential_group
chr4	132922503	132922522	chr4:132922503-132922522	.	.	132922503	132922522	0	1	19	132922502	differential_group
chr2	154613283	154613302	chr2:154613283-154613302	.	.	154613283	154613302	0	1	19	154613282	differential_group
chr2	11172276	11172295	chr2:11172276-11172295	.	.	11172276	11172295	0	1	19	11172275	differential_group
chr10	127641931	127641950	chr10:127641931-127641950	.	.	127641931	127641950	0	1	19	127641930	differential_group
chr3	54807445	54807464	chr3:54807445-54807464	.	.	54807445	54807464	0	1	19	54807440	differential_group
chr18	70652326	70652345	chr18:70652326-70652345	.	.	70652326	70652345	0	1	19	70652319	differential_group
chr7	28302327	28302346	chr7:28302327-28302346	.	.	28302327	28302346	0	1	19	28302325	differential_group
chr7	28867667	28867686	chr7:28867667-28867686	.	.	28867667	28867686	0	1	19	28867665	differential_group
chr1	170175141	170175160	chr1:170175141-170175160	.	.	170175141	170175160	0	1	19	170175140	differential_group
chr18	33463931	33463950	chr18:33463931-33463950	.	.	33463931	33463950	0	1	19	33463928	differential_group
chr4	59871088	59871107	chr4:59871088-59871107	.	.	59871088	59871107	0	1	19	59871083	differential_group
chr16	74411658	74411677	chr16:74411658-74411677	.	.	74411658	74411677	0	1	19	74411651	differential_group
chr10	40301611	40301630	chr10:40301611-40301630	.	.	40301611	40301630	0	1	19	40301607	differential_group
chr8	120179068	120179087	chr8:120179068-120179087	.	.	120179068	120179087	0	1	19	120179067	differential_group
chr7	44521901	44521920	chr7:44521901-44521920	.	.	44521901	44521920	0	1	19	44521897	differential_group
chr4	72200001	72200020	chr4:72200001-72200020	.	.	72200001	72200020	0	1	19	72199994	differential_group
chr4	53158809	53158828	chr4:53158809-53158828	.	.	53158809	53158828	0	1	19	53158804	differential_group
chr5	112153980	112153999	chr5:112153980-112153999	.	.	112153980	112153999	0	1	19	112153979	differential_group
chr12	77238720	77238739	chr12:77238720-77238739	.	.	77238720	77238739	0	1	19	77238713	differential_group
chr16	10785178	10785197	chr16:10785178-10785197	.	.	10785178	10785197	0	1	19	10785177	differential_group
chr14	13901986	13902005	chr14:13901986-13902005	.	.	13901986	13902005	0	1	19	13901985	differential_group
chr5	138171132	138171151	chr5:138171132-138171151	.	.	138171132	138171151	0	1	19	138171131	differential_group
chr9	98032863	98032882	chr9:98032863-98032882	.	.	98032863	98032882	0	1	19	98032854	differential_group
chr8	78508997	78509016	chr8:78508997-78509016	.	.	78508997	78509016	0	1	19	78508990	differential_group
chr19	28011467	28011486	chr19:28011467-28011486	.	.	28011467	28011486	0	1	19	28011465	differential_group
chr4	129189647	129189666	chr4:129189647-129189666	.	.	129189647	129189666	0	1	19	129189646	differential_group
chr9	41951321	41951340	chr9:41951321-41951340	.	.	41951321	41951340	0	1	19	41951317	differential_group
chr13	98890434	98890453	chr13:98890434-98890453	.	.	98890434	98890453	0	1	19	98890425	differential_group
chr5	86066706	86066725	chr5:86066706-86066725	.	.	86066706	86066725	0	1	19	86066698	differential_group
chr2	136891054	136891073	chr2:136891054-136891073	.	.	136891054	136891073	0	1	19	136891053	differential_group
chr15	36210452	36210471	chr15:36210452-36210471	.	.	36210452	36210471	0	1	19	36210449	differential_group
chr6	6005818	6005837	chr6:6005818-6005837	.	.	6005818	6005837	0	1	19	6005812	differential_group
chr9	70679433	70679452	chr9:70679433-70679452	.	.	70679433	70679452	0	1	19	70679426	differential_group
chr3	122293792	122293811	chr3:122293792-122293811	.	.	122293792	122293811	0	1	19	122293791	differential_group
chr14	11556493	11556512	chr14:11556493-11556512	.	.	11556493	11556512	0	1	19	11556492	differential_group
chr2	174076425	174076444	chr2:174076425-174076444	.	.	174076425	174076444	0	1	19	174076424	differential_group
chr9	25253439	25253458	chr9:25253439-25253458	.	.	25253439	25253458	0	1	19	25253437	differential_group
chr14	76504475	76504494	chr14:76504475-76504494	.	.	76504475	76504494	0	1	19	76504468	differential_group
chr14	48120992	48121011	chr14:48120992-48121011	.	.	48120992	48121011	0	1	19	48120988	differential_group
chr6	72407335	72407354	chr6:72407335-72407354	.	.	72407335	72407354	0	1	19	72407328	differential_group
chr17	87975078	87975097	chr17:87975078-87975097	.	.	87975078	87975097	0	1	19	87975070	differential_group
chr7	56050210	56050229	chr7:56050210-56050229	.	.	56050210	56050229	0	1	19	56050205	differential_group
chr17	47610916	47610935	chr17:47610916-47610935	.	.	47610916	47610935	0	1	19	47610912	differential_group
chr12	80259761	80259780	chr12:80259761-80259780	.	.	80259761	80259780	0	1	19	80259753	differential_group
chr8	122678786	122678805	chr8:122678786-122678805	.	.	122678786	122678805	0	1	19	122678785	differential_group
chr2	50296555	50296574	chr2:50296555-50296574	.	.	50296555	50296574	0	1	19	50296550	differential_group
chr18	24653971	24653990	chr18:24653971-24653990	.	.	24653971	24653990	0	1	19	24653969	differential_group
chr19	44582792	44582811	chr19:44582792-44582811	.	.	44582792	44582811	0	1	19	44582788	differential_group
chr1	165460561	165460580	chr1:165460561-165460580	.	.	165460561	165460580	0	1	19	165460560	differential_group
chr11	99039912	99039931	chr11:99039912-99039931	.	.	99039912	99039931	0	1	19	99039903	differential_group
chr13	54447171	54447190	chr13:54447171-54447190	.	.	54447171	54447190	0	1	19	54447166	differential_group
chr11	98149716	98149735	chr11:98149716-98149735	.	.	98149716	98149735	0	1	19	98149707	differential_group
chr3	98227422	98227441	chr3:98227422-98227441	.	.	98227422	98227441	0	1	19	98227413	differential_group
chr7	45460088	45460107	chr7:45460088-45460107	.	.	45460088	45460107	0	1	19	45460084	differential_group
chr2	66124856	66124875	chr2:66124856-66124875	.	.	66124856	66124875	0	1	19	66124850	differential_group
chr14	57745386	57745405	chr14:57745386-57745405	.	.	57745386	57745405	0	1	19	57745381	differential_group
chr15	96642912	96642931	chr15:96642912-96642931	.	.	96642912	96642931	0	1	19	96642903	differential_group
chr8	79294812	79294831	chr8:79294812-79294831	.	.	79294812	79294831	0	1	19	79294805	differential_group
chr5	77354681	77354700	chr5:77354681-77354700	.	.	77354681	77354700	0	1	19	77354674	differential_group
chr11	98551048	98551067	chr11:98551048-98551067	.	.	98551048	98551067	0	1	19	98551039	differential_group
chr5	135187624	135187643	chr5:135187624-135187643	.	.	135187624	135187643	0	1	19	135187623	differential_group
chr2	29935326	29935345	chr2:29935326-29935345	.	.	29935326	29935345	0	1	19	29935324	differential_group
chr2	34870794	34870813	chr2:34870794-34870813	.	.	34870794	34870813	0	1	19	34870791	differential_group
chr11	109298255	109298274	chr11:109298255-109298274	.	.	109298255	109298274	0	1	19	109298254	differential_group
chr7	101362435	101362454	chr7:101362435-101362454	.	.	101362435	101362454	0	1	19	101362434	differential_group
chr3	121723733	121723752	chr3:121723733-121723752	.	.	121723733	121723752	0	1	19	121723732	differential_group
chr5	93267600	93267619	chr5:93267600-93267619	.	.	93267600	93267619	0	1	19	93267591	differential_group
chr2	85037298	85037317	chr2:85037298-85037317	.	.	85037298	85037317	0	1	19	85037290	differential_group
chr14	31130895	31130914	chr14:31130895-31130914	.	.	31130895	31130914	0	1	19	31130892	differential_group
chr5	147227546	147227565	chr5:147227546-147227565	.	.	147227546	147227565	0	1	19	147227545	differential_group
chr12	80946222	80946241	chr12:80946222-80946241	.	.	80946222	80946241	0	1	19	80946214	differential_group
chr12	32954673	32954692	chr12:32954673-32954692	.	.	32954673	32954692	0	1	19	32954670	differential_group
chr10	60346737	60346756	chr10:60346737-60346756	.	.	60346737	60346756	0	1	19	60346731	differential_group
chr14	8080237	8080256	chr14:8080237-8080256	.	.	8080237	8080256	0	1	19	8080229	differential_group
chr9	25151711	25151730	chr9:25151711-25151730	.	.	25151711	25151730	0	1	19	25151709	differential_group
chr19	7264274	7264293	chr19:7264274-7264293	.	.	7264274	7264293	0	1	19	7264267	differential_group
chr14	122913096	122913115	chr14:122913096-122913115	.	.	122913096	122913115	0	1	19	122913095	differential_group
chr3	60501696	60501715	chr3:60501696-60501715	.	.	60501696	60501715	0	1	19	60501690	differential_group
chr15	25984596	25984615	chr15:25984596-25984615	.	.	25984596	25984615	0	1	19	25984594	differential_group
chr8	39005961	39005980	chr8:39005961-39005980	.	.	39005961	39005980	0	1	19	39005958	differential_group
chr7	132656778	132656797	chr7:132656778-132656797	.	.	132656778	132656797	0	1	19	132656777	differential_group
chr11	121236756	121236775	chr11:121236756-121236775	.	.	121236756	121236775	0	1	19	121236755	differential_group
chr5	25499769	25499788	chr5:25499769-25499788	.	.	25499769	25499788	0	1	19	25499767	differential_group
chr9	109931886	109931905	chr9:109931886-109931905	.	.	109931886	109931905	0	1	19	109931885	differential_group
chr9	77655513	77655532	chr9:77655513-77655532	.	.	77655513	77655532	0	1	19	77655506	differential_group
chr1	13660148	13660167	chr1:13660148-13660167	.	.	13660148	13660167	0	1	19	13660147	differential_group
chr1	119504642	119504661	chr1:119504642-119504661	.	.	119504642	119504661	0	1	19	119504641	differential_group
chr7	46795827	46795846	chr7:46795827-46795846	.	.	46795827	46795846	0	1	19	46795823	differential_group
chr5	21055370	21055389	chr5:21055370-21055389	.	.	21055370	21055389	0	1	19	21055368	differential_group
chr2	151494118	151494137	chr2:151494118-151494137	.	.	151494118	151494137	0	1	19	151494117	differential_group
chr2	75704555	75704574	chr2:75704555-75704574	.	.	75704555	75704574	0	1	19	75704548	differential_group
chr3	95217310	95217329	chr3:95217310-95217329	.	.	95217310	95217329	0	1	19	95217301	differential_group
chr15	5116487	5116506	chr15:5116487-5116506	.	.	5116487	5116506	0	1	19	5116482	differential_group
chr3	54735468	54735487	chr3:54735468-54735487	.	.	54735468	54735487	0	1	19	54735463	differential_group
chr17	48410158	48410177	chr17:48410158-48410177	.	.	48410158	48410177	0	1	19	48410154	differential_group
chr3	137865751	137865770	chr3:137865751-137865770	.	.	137865751	137865770	0	1	19	137865750	differential_group
chr15	78915845	78915864	chr15:78915845-78915864	.	.	78915845	78915864	0	1	19	78915838	differential_group
chr19	21272136	21272155	chr19:21272136-21272155	.	.	21272136	21272155	0	1	19	21272134	differential_group
chr15	25843487	25843506	chr15:25843487-25843506	.	.	25843487	25843506	0	1	19	25843485	differential_group
chr7	111780133	111780152	chr7:111780133-111780152	.	.	111780133	111780152	0	1	19	111780132	differential_group
chr17	12118828	12118847	chr17:12118828-12118847	.	.	12118828	12118847	0	1	19	12118827	differential_group
chr17	30612353	30612372	chr17:30612353-30612372	.	.	30612353	30612372	0	1	19	30612350	differential_group
chr2	72980551	72980570	chr2:72980551-72980570	.	.	72980551	72980570	0	1	19	72980544	differential_group
chr13	38580765	38580784	chr13:38580765-38580784	.	.	38580765	38580784	0	1	19	38580762	differential_group
chr9	88523262	88523281	chr9:88523262-88523281	.	.	88523262	88523281	0	1	19	88523254	differential_group
chr8	121092864	121092883	chr8:121092864-121092883	.	.	121092864	121092883	0	1	19	121092863	differential_group
chr16	44140420	44140439	chr16:44140420-44140439	.	.	44140420	44140439	0	1	19	44140416	differential_group
chr10	80433069	80433088	chr10:80433069-80433088	.	.	80433069	80433088	0	1	19	80433061	differential_group
chr10	50592769	50592788	chr10:50592769-50592788	.	.	50592769	50592788	0	1	19	50592764	differential_group
chr3	19694060	19694079	chr3:19694060-19694079	.	.	19694060	19694079	0	1	19	19694059	differential_group
chr7	16875395	16875414	chr7:16875395-16875414	.	.	16875395	16875414	0	1	19	16875394	differential_group
chr7	139389171	139389190	chr7:139389171-139389190	.	.	139389171	139389190	0	1	19	139389170	differential_group
chr18	80150954	80150973	chr18:80150954-80150973	.	.	80150954	80150973	0	1	19	80150946	differential_group
chr18	36560833	36560852	chr18:36560833-36560852	.	.	36560833	36560852	0	1	19	36560830	differential_group
chr1	177258661	177258680	chr1:177258661-177258680	.	.	177258661	177258680	0	1	19	177258660	differential_group
chr7	43782636	43782655	chr7:43782636-43782655	.	.	43782636	43782655	0	1	19	43782632	differential_group
chr4	43957356	43957375	chr4:43957356-43957375	.	.	43957356	43957375	0	1	19	43957352	differential_group
chr1	178406521	178406540	chr1:178406521-178406540	.	.	178406521	178406540	0	1	19	178406520	differential_group
chr3	51701469	51701488	chr3:51701469-51701488	.	.	51701469	51701488	0	1	19	51701464	differential_group
chr12	101029398	101029417	chr12:101029398-101029417	.	.	101029398	101029417	0	1	19	101029397	differential_group
chr11	22286849	22286868	chr11:22286849-22286868	.	.	22286849	22286868	0	1	19	22286847	differential_group
chr2	32912629	32912648	chr2:32912629-32912648	.	.	32912629	32912648	0	1	19	32912626	differential_group
chr16	32115481	32115500	chr16:32115481-32115500	.	.	32115481	32115500	0	1	19	32115478	differential_group
chr13	20090524	20090543	chr13:20090524-20090543	.	.	20090524	20090543	0	1	19	20090522	differential_group
chr13	55421150	55421169	chr13:55421150-55421169	.	.	55421150	55421169	0	1	19	55421145	differential_group
chr11	29373916	29373935	chr11:29373916-29373935	.	.	29373916	29373935	0	1	19	29373914	differential_group
chr14	61173483	61173502	chr14:61173483-61173502	.	.	61173483	61173502	0	1	19	61173477	differential_group
chr1	184033852	184033871	chr1:184033852-184033871	.	.	184033852	184033871	0	1	19	184033851	differential_group
chr2	32451327	32451346	chr2:32451327-32451346	.	.	32451327	32451346	0	1	19	32451324	differential_group
chr11	117781125	117781144	chr11:117781125-117781144	.	.	117781125	117781144	0	1	19	117781124	differential_group
chr9	123478543	123478562	chr9:123478543-123478562	.	.	123478543	123478562	0	1	19	123478542	differential_group
chr3	37204104	37204123	chr3:37204104-37204123	.	.	37204104	37204123	0	1	19	37204101	differential_group
chr5	9161407	9161426	chr5:9161407-9161426	.	.	9161407	9161426	0	1	19	9161398	differential_group
chr4	106911763	106911782	chr4:106911763-106911782	.	.	106911763	106911782	0	1	19	106911762	differential_group
chr5	41707999	41708018	chr5:41707999-41708018	.	.	41707999	41708018	0	1	19	41707995	differential_group
chr13	65241714	65241733	chr13:65241714-65241733	.	.	65241714	65241733	0	1	19	65241708	differential_group
chr10	76961935	76961954	chr10:76961935-76961954	.	.	76961935	76961954	0	1	19	76961928	differential_group
chr17	17624219	17624238	chr17:17624219-17624238	.	.	17624219	17624238	0	1	19	17624218	differential_group
chr2	150748941	150748960	chr2:150748941-150748960	.	.	150748941	150748960	0	1	19	150748940	differential_group
chr6	67532997	67533016	chr6:67532997-67533016	.	.	67532997	67533016	0	1	19	67532991	differential_group
chr4	130189141	130189160	chr4:130189141-130189160	.	.	130189141	130189160	0	1	19	130189140	differential_group
chr5	65696929	65696948	chr5:65696929-65696948	.	.	65696929	65696948	0	1	19	65696923	differential_group
chr3	116007100	116007119	chr3:116007100-116007119	.	.	116007100	116007119	0	1	19	116007099	differential_group
chr15	6708789	6708808	chr15:6708789-6708808	.	.	6708789	6708808	0	1	19	6708783	differential_group
chr8	34816339	34816358	chr8:34816339-34816358	.	.	34816339	34816358	0	1	19	34816336	differential_group
chr11	23633488	23633507	chr11:23633488-23633507	.	.	23633488	23633507	0	1	19	23633486	differential_group
chr11	102184983	102185002	chr11:102184983-102185002	.	.	102184983	102185002	0	1	19	102184982	differential_group
chr11	62757085	62757104	chr11:62757085-62757104	.	.	62757085	62757104	0	1	19	62757079	differential_group
chr11	51539874	51539893	chr11:51539874-51539893	.	.	51539874	51539893	0	1	19	51539869	differential_group
chr8	33599505	33599524	chr8:33599505-33599524	.	.	33599505	33599524	0	1	19	33599502	differential_group
chr12	16811239	16811258	chr12:16811239-16811258	.	.	16811239	16811258	0	1	19	16811238	differential_group
chr15	36794119	36794138	chr15:36794119-36794138	.	.	36794119	36794138	0	1	19	36794116	differential_group
chr5	53589345	53589364	chr5:53589345-53589364	.	.	53589345	53589364	0	1	19	53589340	differential_group
chr9	48985606	48985625	chr9:48985606-48985625	.	.	48985606	48985625	0	1	19	48985602	differential_group
chr3	121532296	121532315	chr3:121532296-121532315	.	.	121532296	121532315	0	1	19	121532295	differential_group
chr18	7869222	7869241	chr18:7869222-7869241	.	.	7869222	7869241	0	1	19	7869215	differential_group
chr3	96580384	96580403	chr3:96580384-96580403	.	.	96580384	96580403	0	1	19	96580375	differential_group
chr1	144004200	144004219	chr1:144004200-144004219	.	.	144004200	144004219	0	1	19	144004199	differential_group
chr6	51612417	51612436	chr6:51612417-51612436	.	.	51612417	51612436	0	1	19	51612412	differential_group
chr17	26715612	26715631	chr17:26715612-26715631	.	.	26715612	26715631	0	1	19	26715610	differential_group
chr2	132578135	132578154	chr2:132578135-132578154	.	.	132578135	132578154	0	1	19	132578134	differential_group
chr1	152090055	152090074	chr1:152090055-152090074	.	.	152090055	152090074	0	1	19	152090054	differential_group
chr7	45403753	45403772	chr7:45403753-45403772	.	.	45403753	45403772	0	1	19	45403749	differential_group
chr15	3583529	3583548	chr15:3583529-3583548	.	.	3583529	3583548	0	1	19	3583526	differential_group
chr4	34687441	34687460	chr4:34687441-34687460	.	.	34687441	34687460	0	1	19	34687438	differential_group
chr4	24898023	24898042	chr4:24898023-24898042	.	.	24898023	24898042	0	1	19	24898021	differential_group
chr6	54816808	54816827	chr6:54816808-54816827	.	.	54816808	54816827	0	1	19	54816803	differential_group
chr18	34506934	34506953	chr18:34506934-34506953	.	.	34506934	34506953	0	1	19	34506931	differential_group
chr7	28168843	28168862	chr7:28168843-28168862	.	.	28168843	28168862	0	1	19	28168841	differential_group
chr6	35380049	35380068	chr6:35380049-35380068	.	.	35380049	35380068	0	1	19	35380046	differential_group
chr5	117116238	117116257	chr5:117116238-117116257	.	.	117116238	117116257	0	1	19	117116237	differential_group
chrX	93281468	93281487	chrX:93281468-93281487	.	.	93281468	93281487	0	1	19	93281459	differential_group
chr16	64851919	64851938	chr16:64851919-64851938	.	.	64851919	64851938	0	1	19	64851913	differential_group
chr17	35725774	35725793	chr17:35725774-35725793	.	.	35725774	35725793	0	1	19	35725771	differential_group
chr3	58414821	58414840	chr3:58414821-58414840	.	.	58414821	58414840	0	1	19	58414816	differential_group
chr4	135066916	135066935	chr4:135066916-135066935	.	.	135066916	135066935	0	1	19	135066915	differential_group
chr7	127017060	127017079	chr7:127017060-127017079	.	.	127017060	127017079	0	1	19	127017059	differential_group
chr1	93445426	93445445	chr1:93445426-93445445	.	.	93445426	93445445	0	1	19	93445417	differential_group
chr14	8214106	8214125	chr14:8214106-8214125	.	.	8214106	8214125	0	1	19	8214098	differential_group
chr8	22192751	22192770	chr8:22192751-22192770	.	.	22192751	22192770	0	1	19	22192749	differential_group
chr5	129020155	129020174	chr5:129020155-129020174	.	.	129020155	129020174	0	1	19	129020154	differential_group
chr8	46471532	46471551	chr8:46471532-46471551	.	.	46471532	46471551	0	1	19	46471528	differential_group
chr2	127008613	127008632	chr2:127008613-127008632	.	.	127008613	127008632	0	1	19	127008612	differential_group
chr9	96363843	96363862	chr9:96363843-96363862	.	.	96363843	96363862	0	1	19	96363834	differential_group
chr13	45390036	45390055	chr13:45390036-45390055	.	.	45390036	45390055	0	1	19	45390032	differential_group
chr7	135735781	135735800	chr7:135735781-135735800	.	.	135735781	135735800	0	1	19	135735780	differential_group
chr2	163017555	163017574	chr2:163017555-163017574	.	.	163017555	163017574	0	1	19	163017554	differential_group
chr17	87315148	87315167	chr17:87315148-87315167	.	.	87315148	87315167	0	1	19	87315140	differential_group
chr7	74555181	74555200	chr7:74555181-74555200	.	.	74555181	74555200	0	1	19	74555174	differential_group
chr5	134748425	134748444	chr5:134748425-134748444	.	.	134748425	134748444	0	1	19	134748424	differential_group
chr7	97788905	97788924	chr7:97788905-97788924	.	.	97788905	97788924	0	1	19	97788896	differential_group
chr18	57132834	57132853	chr18:57132834-57132853	.	.	57132834	57132853	0	1	19	57132829	differential_group
chr6	29517297	29517316	chr6:29517297-29517316	.	.	29517297	29517316	0	1	19	29517295	differential_group
chr14	118706475	118706494	chr14:118706475-118706494	.	.	118706475	118706494	0	1	19	118706474	differential_group
chr4	109666014	109666033	chr4:109666014-109666033	.	.	109666014	109666033	0	1	19	109666013	differential_group
chr6	72390360	72390379	chr6:72390360-72390379	.	.	72390360	72390379	0	1	19	72390353	differential_group
chr7	100520829	100520848	chr7:100520829-100520848	.	.	100520829	100520848	0	1	19	100520828	differential_group
chr13	81658037	81658056	chr13:81658037-81658056	.	.	81658037	81658056	0	1	19	81658029	differential_group
chr9	59353319	59353338	chr9:59353319-59353338	.	.	59353319	59353338	0	1	19	59353314	differential_group
chr4	116507899	116507918	chr4:116507899-116507918	.	.	116507899	116507918	0	1	19	116507898	differential_group
chr9	85328566	85328585	chr9:85328566-85328585	.	.	85328566	85328585	0	1	19	85328558	differential_group
chr2	35109335	35109354	chr2:35109335-35109354	.	.	35109335	35109354	0	1	19	35109332	differential_group
chr15	36578490	36578509	chr15:36578490-36578509	.	.	36578490	36578509	0	1	19	36578487	differential_group
chr8	123982969	123982988	chr8:123982969-123982988	.	.	123982969	123982988	0	1	19	123982968	differential_group
chr5	75575755	75575774	chr5:75575755-75575774	.	.	75575755	75575774	0	1	19	75575748	differential_group
chr2	18998239	18998258	chr2:18998239-18998258	.	.	18998239	18998258	0	1	19	18998238	differential_group
chr4	9669193	9669212	chr4:9669193-9669212	.	.	9669193	9669212	0	1	19	9669184	differential_group
chr5	121546703	121546722	chr5:121546703-121546722	.	.	121546703	121546722	0	1	19	121546702	differential_group
chr1	119837561	119837580	chr1:119837561-119837580	.	.	119837561	119837580	0	1	19	119837560	differential_group
chr11	83440497	83440516	chr11:83440497-83440516	.	.	83440497	83440516	0	1	19	83440489	differential_group
chr5	107900461	107900480	chr5:107900461-107900480	.	.	107900461	107900480	0	1	19	107900460	differential_group
chr17	33685065	33685084	chr17:33685065-33685084	.	.	33685065	33685084	0	1	19	33685062	differential_group
chr11	16257753	16257772	chr11:16257753-16257772	.	.	16257753	16257772	0	1	19	16257752	differential_group
chr2	143915424	143915443	chr2:143915424-143915443	.	.	143915424	143915443	0	1	19	143915423	differential_group
chr17	80559287	80559306	chr17:80559287-80559306	.	.	80559287	80559306	0	1	19	80559279	differential_group
chr13	54503699	54503718	chr13:54503699-54503718	.	.	54503699	54503718	0	1	19	54503694	differential_group
chr4	15957891	15957910	chr4:15957891-15957910	.	.	15957891	15957910	0	1	19	15957890	differential_group
chr5	91517532	91517551	chr5:91517532-91517551	.	.	91517532	91517551	0	1	19	91517523	differential_group
chr3	101604404	101604423	chr3:101604404-101604423	.	.	101604404	101604423	0	1	19	101604403	differential_group
chr16	91355556	91355575	chr16:91355556-91355575	.	.	91355556	91355575	0	1	19	91355547	differential_group
chr19	18631807	18631826	chr19:18631807-18631826	.	.	18631807	18631826	0	1	19	18631806	differential_group
chr10	78069693	78069712	chr10:78069693-78069712	.	.	78069693	78069712	0	1	19	78069686	differential_group
chr11	78956445	78956464	chr11:78956445-78956464	.	.	78956445	78956464	0	1	19	78956438	differential_group
chr7	4789234	4789253	chr7:4789234-4789253	.	.	4789234	4789253	0	1	19	4789230	differential_group
chr2	118111218	118111237	chr2:118111218-118111237	.	.	118111218	118111237	0	1	19	118111217	differential_group
chr17	87447284	87447303	chr17:87447284-87447303	.	.	87447284	87447303	0	1	19	87447276	differential_group
chr4	155066163	155066182	chr4:155066163-155066182	.	.	155066163	155066182	0	1	19	155066162	differential_group
chr9	95954719	95954738	chr9:95954719-95954738	.	.	95954719	95954738	0	1	19	95954710	differential_group
chr4	128654717	128654736	chr4:128654717-128654736	.	.	128654717	128654736	0	1	19	128654716	differential_group
chr9	106212087	106212106	chr9:106212087-106212106	.	.	106212087	106212106	0	1	19	106212086	differential_group
chr17	31565334	31565353	chr17:31565334-31565353	.	.	31565334	31565353	0	1	19	31565331	differential_group
chr16	45090178	45090197	chr16:45090178-45090197	.	.	45090178	45090197	0	1	19	45090174	differential_group
chr7	133637947	133637966	chr7:133637947-133637966	.	.	133637947	133637966	0	1	19	133637946	differential_group
chr12	102878157	102878176	chr12:102878157-102878176	.	.	102878157	102878176	0	1	19	102878156	differential_group
chr5	31697554	31697573	chr5:31697554-31697573	.	.	31697554	31697573	0	1	19	31697551	differential_group
chr1	59237240	59237259	chr1:59237240-59237259	.	.	59237240	59237259	0	1	19	59237235	differential_group
chr3	138443228	138443247	chr3:138443228-138443247	.	.	138443228	138443247	0	1	19	138443227	differential_group
chr2	109677675	109677694	chr2:109677675-109677694	.	.	109677675	109677694	0	1	19	109677674	differential_group
chr9	113741532	113741551	chr9:113741532-113741551	.	.	113741532	113741551	0	1	19	113741531	differential_group
chr2	112455302	112455321	chr2:112455302-112455321	.	.	112455302	112455321	0	1	19	112455301	differential_group
chr1	127206058	127206077	chr1:127206058-127206077	.	.	127206058	127206077	0	1	19	127206057	differential_group
chr13	43481120	43481139	chr13:43481120-43481139	.	.	43481120	43481139	0	1	19	43481116	differential_group
chr1	181144184	181144203	chr1:181144184-181144203	.	.	181144184	181144203	0	1	19	181144183	differential_group
chr19	46003844	46003863	chr19:46003844-46003863	.	.	46003844	46003863	0	1	19	46003840	differential_group
chr12	3808574	3808593	chr12:3808574-3808593	.	.	3808574	3808593	0	1	19	3808571	differential_group
chr2	60210180	60210199	chr2:60210180-60210199	.	.	60210180	60210199	0	1	19	60210174	differential_group
chr7	45682919	45682938	chr7:45682919-45682938	.	.	45682919	45682938	0	1	19	45682915	differential_group
chr12	54656624	54656643	chr12:54656624-54656643	.	.	54656624	54656643	0	1	19	54656619	differential_group
chr7	123369720	123369739	chr7:123369720-123369739	.	.	123369720	123369739	0	1	19	123369719	differential_group
chr2	130424109	130424128	chr2:130424109-130424128	.	.	130424109	130424128	0	1	19	130424108	differential_group
chr1	151345005	151345024	chr1:151345005-151345024	.	.	151345005	151345024	0	1	19	151345004	differential_group
chr3	33799880	33799899	chr3:33799880-33799899	.	.	33799880	33799899	0	1	19	33799877	differential_group
chr2	117121348	117121367	chr2:117121348-117121367	.	.	117121348	117121367	0	1	19	117121347	differential_group
chr18	73754178	73754197	chr18:73754178-73754197	.	.	73754178	73754197	0	1	19	73754171	differential_group
chr17	71002275	71002294	chr17:71002275-71002294	.	.	71002275	71002294	0	1	19	71002268	differential_group
chr10	61275990	61276009	chr10:61275990-61276009	.	.	61275990	61276009	0	1	19	61275984	differential_group
chr17	66076541	66076560	chr17:66076541-66076560	.	.	66076541	66076560	0	1	19	66076535	differential_group
chr1	181842230	181842249	chr1:181842230-181842249	.	.	181842230	181842249	0	1	19	181842229	differential_group
chr1	7089082	7089101	chr1:7089082-7089101	.	.	7089082	7089101	0	1	19	7089075	differential_group
chr18	34373068	34373087	chr18:34373068-34373087	.	.	34373068	34373087	0	1	19	34373065	differential_group
chr4	149307909	149307928	chr4:149307909-149307928	.	.	149307909	149307928	0	1	19	149307908	differential_group
chr14	18238516	18238535	chr14:18238516-18238535	.	.	18238516	18238535	0	1	19	18238515	differential_group
chr6	8509991	8510010	chr6:8509991-8510010	.	.	8509991	8510010	0	1	19	8509983	differential_group
chr11	107469214	107469233	chr11:107469214-107469233	.	.	107469214	107469233	0	1	19	107469213	differential_group
chr12	72761850	72761869	chr12:72761850-72761869	.	.	72761850	72761869	0	1	19	72761843	differential_group
chr5	9266315	9266334	chr5:9266315-9266334	.	.	9266315	9266334	0	1	19	9266306	differential_group
chr11	23770999	23771018	chr11:23770999-23771018	.	.	23770999	23771018	0	1	19	23770997	differential_group
chr4	133369736	133369755	chr4:133369736-133369755	.	.	133369736	133369755	0	1	19	133369735	differential_group
chr2	39190901	39190920	chr2:39190901-39190920	.	.	39190901	39190920	0	1	19	39190898	differential_group
chr12	70111677	70111696	chr12:70111677-70111696	.	.	70111677	70111696	0	1	19	70111670	differential_group
chr9	44234241	44234260	chr9:44234241-44234260	.	.	44234241	44234260	0	1	19	44234237	differential_group
chr5	150522605	150522624	chr5:150522605-150522624	.	.	150522605	150522624	0	1	19	150522604	differential_group
chr10	8715868	8715887	chr10:8715868-8715887	.	.	8715868	8715887	0	1	19	8715860	differential_group
chr3	69127049	69127068	chr3:69127049-69127068	.	.	69127049	69127068	0	1	19	69127043	differential_group
chr15	83518328	83518347	chr15:83518328-83518347	.	.	83518328	83518347	0	1	19	83518320	differential_group
chr6	125231758	125231777	chr6:125231758-125231777	.	.	125231758	125231777	0	1	19	125231757	differential_group
chr1	95313818	95313837	chr1:95313818-95313837	.	.	95313818	95313837	0	1	19	95313809	differential_group
chr17	8468886	8468905	chr17:8468886-8468905	.	.	8468886	8468905	0	1	19	8468878	differential_group
chr12	57576088	57576107	chr12:57576088-57576107	.	.	57576088	57576107	0	1	19	57576083	differential_group
chr16	92801896	92801915	chr16:92801896-92801915	.	.	92801896	92801915	0	1	19	92801887	differential_group
chr17	30576054	30576073	chr17:30576054-30576073	.	.	30576054	30576073	0	1	19	30576051	differential_group
chr1	160906523	160906542	chr1:160906523-160906542	.	.	160906523	160906542	0	1	19	160906522	differential_group
chr1	166002746	166002765	chr1:166002746-166002765	.	.	166002746	166002765	0	1	19	166002745	differential_group
chr1	93512393	93512412	chr1:93512393-93512412	.	.	93512393	93512412	0	1	19	93512384	differential_group
chr8	106433135	106433154	chr8:106433135-106433154	.	.	106433135	106433154	0	1	19	106433134	differential_group
chr7	142898224	142898243	chr7:142898224-142898243	.	.	142898224	142898243	0	1	19	142898223	differential_group
chr3	127837494	127837513	chr3:127837494-127837513	.	.	127837494	127837513	0	1	19	127837493	differential_group
chr4	3929768	3929787	chr4:3929768-3929787	.	.	3929768	3929787	0	1	19	3929765	differential_group
chr8	87663563	87663582	chr8:87663563-87663582	.	.	87663563	87663582	0	1	19	87663555	differential_group
chr19	31972194	31972213	chr19:31972194-31972213	.	.	31972194	31972213	0	1	19	31972191	differential_group
chr12	108794370	108794389	chr12:108794370-108794389	.	.	108794370	108794389	0	1	19	108794369	differential_group
chr8	124020822	124020841	chr8:124020822-124020841	.	.	124020822	124020841	0	1	19	124020821	differential_group
chr12	59011535	59011554	chr12:59011535-59011554	.	.	59011535	59011554	0	1	19	59011530	differential_group
chr17	26676946	26676965	chr17:26676946-26676965	.	.	26676946	26676965	0	1	19	26676944	differential_group
chr4	46650454	46650473	chr4:46650454-46650473	.	.	46650454	46650473	0	1	19	46650450	differential_group
chr19	46504159	46504178	chr19:46504159-46504178	.	.	46504159	46504178	0	1	19	46504155	differential_group
chr8	124898201	124898220	chr8:124898201-124898220	.	.	124898201	124898220	0	1	19	124898200	differential_group
chr10	18545924	18545943	chr10:18545924-18545943	.	.	18545924	18545943	0	1	19	18545923	differential_group
chr10	128525719	128525738	chr10:128525719-128525738	.	.	128525719	128525738	0	1	19	128525718	differential_group
chr3	41083051	41083070	chr3:41083051-41083070	.	.	41083051	41083070	0	1	19	41083047	differential_group
chr2	68861999	68862018	chr2:68861999-68862018	.	.	68861999	68862018	0	1	19	68861993	differential_group
chr13	30660034	30660053	chr13:30660034-30660053	.	.	30660034	30660053	0	1	19	30660031	differential_group
chr10	43578712	43578731	chr10:43578712-43578731	.	.	43578712	43578731	0	1	19	43578708	differential_group
chr15	58076803	58076822	chr15:58076803-58076822	.	.	58076803	58076822	0	1	19	58076798	differential_group
chr7	71412355	71412374	chr7:71412355-71412374	.	.	71412355	71412374	0	1	19	71412348	differential_group
chr11	32342902	32342921	chr11:32342902-32342921	.	.	32342902	32342921	0	1	19	32342899	differential_group
chr7	139233848	139233867	chr7:139233848-139233867	.	.	139233848	139233867	0	1	19	139233847	differential_group
chr11	64979259	64979278	chr11:64979259-64979278	.	.	64979259	64979278	0	1	19	64979253	differential_group
chr15	10485868	10485887	chr15:10485868-10485887	.	.	10485868	10485887	0	1	19	10485867	differential_group
chr1	75467794	75467813	chr1:75467794-75467813	.	.	75467794	75467813	0	1	19	75467787	differential_group
chr1	39577010	39577029	chr1:39577010-39577029	.	.	39577010	39577029	0	1	19	39577007	differential_group
chr11	12025861	12025880	chr11:12025861-12025880	.	.	12025861	12025880	0	1	19	12025860	differential_group
chr10	84576607	84576626	chr10:84576607-84576626	.	.	84576607	84576626	0	1	19	84576599	differential_group
chr10	14705659	14705678	chr10:14705659-14705678	.	.	14705659	14705678	0	1	19	14705658	differential_group
chr1	86389467	86389486	chr1:86389467-86389486	.	.	86389467	86389486	0	1	19	86389459	differential_group
chr12	32821080	32821099	chr12:32821080-32821099	.	.	32821080	32821099	0	1	19	32821077	differential_group
chr15	41789143	41789162	chr15:41789143-41789162	.	.	41789143	41789162	0	1	19	41789139	differential_group
chr14	79390567	79390586	chr14:79390567-79390586	.	.	79390567	79390586	0	1	19	79390560	differential_group
chr18	23752269	23752288	chr18:23752269-23752288	.	.	23752269	23752288	0	1	19	23752267	differential_group
chr11	86257466	86257485	chr11:86257466-86257485	.	.	86257466	86257485	0	1	19	86257458	differential_group
chr18	67205421	67205440	chr18:67205421-67205440	.	.	67205421	67205440	0	1	19	67205415	differential_group
chr3	69599071	69599090	chr3:69599071-69599090	.	.	69599071	69599090	0	1	19	69599065	differential_group
chr17	8372842	8372861	chr17:8372842-8372861	.	.	8372842	8372861	0	1	19	8372834	differential_group
chr9	62121926	62121945	chr9:62121926-62121945	.	.	62121926	62121945	0	1	19	62121920	differential_group
chr8	27260248	27260267	chr8:27260248-27260267	.	.	27260248	27260267	0	1	19	27260246	differential_group
chr11	106083972	106083991	chr11:106083972-106083991	.	.	106083972	106083991	0	1	19	106083971	differential_group
chr19	8713387	8713406	chr19:8713387-8713406	.	.	8713387	8713406	0	1	19	8713379	differential_group
chr7	102267951	102267970	chr7:102267951-102267970	.	.	102267951	102267970	0	1	19	102267950	differential_group
chr4	32055304	32055323	chr4:32055304-32055323	.	.	32055304	32055323	0	1	19	32055301	differential_group
chr1	130717515	130717534	chr1:130717515-130717534	.	.	130717515	130717534	0	1	19	130717514	differential_group
chr8	81014239	81014258	chr8:81014239-81014258	.	.	81014239	81014258	0	1	19	81014231	differential_group
chr9	21220593	21220612	chr9:21220593-21220612	.	.	21220593	21220612	0	1	19	21220591	differential_group
chr3	145937949	145937968	chr3:145937949-145937968	.	.	145937949	145937968	0	1	19	145937948	differential_group
chr15	34082818	34082837	chr15:34082818-34082837	.	.	34082818	34082837	0	1	19	34082815	differential_group
chr15	39943700	39943719	chr15:39943700-39943719	.	.	39943700	39943719	0	1	19	39943697	differential_group
chr18	82954339	82954358	chr18:82954339-82954358	.	.	82954339	82954358	0	1	19	82954331	differential_group
chr3	116595189	116595208	chr3:116595189-116595208	.	.	116595189	116595208	0	1	19	116595188	differential_group
chr3	89512415	89512434	chr3:89512415-89512434	.	.	89512415	89512434	0	1	19	89512407	differential_group
chr6	52012536	52012555	chr6:52012536-52012555	.	.	52012536	52012555	0	1	19	52012531	differential_group
chr3	58692040	58692059	chr3:58692040-58692059	.	.	58692040	58692059	0	1	19	58692035	differential_group
chr2	158258998	158259017	chr2:158258998-158259017	.	.	158258998	158259017	0	1	19	158258997	differential_group
chr17	74339277	74339296	chr17:74339277-74339296	.	.	74339277	74339296	0	1	19	74339270	differential_group
chr7	131410595	131410614	chr7:131410595-131410614	.	.	131410595	131410614	0	1	19	131410594	differential_group
chr8	125569878	125569897	chr8:125569878-125569897	.	.	125569878	125569897	0	1	19	125569877	differential_group
chr13	43560330	43560349	chr13:43560330-43560349	.	.	43560330	43560349	0	1	19	43560326	differential_group
chr5	130171435	130171454	chr5:130171435-130171454	.	.	130171435	130171454	0	1	19	130171434	differential_group
chr19	47731338	47731357	chr19:47731338-47731357	.	.	47731338	47731357	0	1	19	47731334	differential_group
chr2	5895114	5895133	chr2:5895114-5895133	.	.	5895114	5895133	0	1	19	5895109	differential_group
chr7	24662747	24662766	chr7:24662747-24662766	.	.	24662747	24662766	0	1	19	24662745	differential_group
chr10	77130731	77130750	chr10:77130731-77130750	.	.	77130731	77130750	0	1	19	77130724	differential_group
chr12	111668526	111668545	chr12:111668526-111668545	.	.	111668526	111668545	0	1	19	111668525	differential_group
chr19	43675891	43675910	chr19:43675891-43675910	.	.	43675891	43675910	0	1	19	43675887	differential_group
chr11	86683578	86683597	chr11:86683578-86683597	.	.	86683578	86683597	0	1	19	86683570	differential_group
chr15	76156114	76156133	chr15:76156114-76156133	.	.	76156114	76156133	0	1	19	76156107	differential_group
chr8	82402776	82402795	chr8:82402776-82402795	.	.	82402776	82402795	0	1	19	82402768	differential_group
chr5	33378348	33378367	chr5:33378348-33378367	.	.	33378348	33378367	0	1	19	33378345	differential_group
chr19	10842194	10842213	chr19:10842194-10842213	.	.	10842194	10842213	0	1	19	10842193	differential_group
chr8	111300439	111300458	chr8:111300439-111300458	.	.	111300439	111300458	0	1	19	111300438	differential_group
chr10	39959948	39959967	chr10:39959948-39959967	.	.	39959948	39959967	0	1	19	39959945	differential_group
chr16	93454439	93454458	chr16:93454439-93454458	.	.	93454439	93454458	0	1	19	93454430	differential_group
chr3	130060872	130060891	chr3:130060872-130060891	.	.	130060872	130060891	0	1	19	130060871	differential_group
chr2	84956474	84956493	chr2:84956474-84956493	.	.	84956474	84956493	0	1	19	84956466	differential_group
chr2	69789884	69789903	chr2:69789884-69789903	.	.	69789884	69789903	0	1	19	69789878	differential_group
chr19	26607160	26607179	chr19:26607160-26607179	.	.	26607160	26607179	0	1	19	26607158	differential_group
chr11	111066094	111066113	chr11:111066094-111066113	.	.	111066094	111066113	0	1	19	111066093	differential_group
chr10	61648452	61648471	chr10:61648452-61648471	.	.	61648452	61648471	0	1	19	61648446	differential_group
chr19	5349386	5349405	chr19:5349386-5349405	.	.	5349386	5349405	0	1	19	5349381	differential_group
chr5	8997281	8997300	chr5:8997281-8997300	.	.	8997281	8997300	0	1	19	8997273	differential_group
chr1	88706018	88706037	chr1:88706018-88706037	.	.	88706018	88706037	0	1	19	88706010	differential_group
chr19	43832578	43832597	chr19:43832578-43832597	.	.	43832578	43832597	0	1	19	43832574	differential_group
chr5	142629397	142629416	chr5:142629397-142629416	.	.	142629397	142629416	0	1	19	142629396	differential_group
chr7	97579658	97579677	chr7:97579658-97579677	.	.	97579658	97579677	0	1	19	97579649	differential_group
chr5	106802578	106802597	chr5:106802578-106802597	.	.	106802578	106802597	0	1	19	106802577	differential_group
chr2	15055066	15055085	chr2:15055066-15055085	.	.	15055066	15055085	0	1	19	15055065	differential_group
chr8	69716793	69716812	chr8:69716793-69716812	.	.	69716793	69716812	0	1	19	69716787	differential_group
chr6	145830276	145830295	chr6:145830276-145830295	.	.	145830276	145830295	0	1	19	145830275	differential_group
chr4	59189175	59189194	chr4:59189175-59189194	.	.	59189175	59189194	0	1	19	59189170	differential_group
chr6	82996826	82996845	chr6:82996826-82996845	.	.	82996826	82996845	0	1	19	82996818	differential_group
chr4	11322142	11322161	chr4:11322142-11322161	.	.	11322142	11322161	0	1	19	11322141	differential_group
chr14	54714263	54714282	chr14:54714263-54714282	.	.	54714263	54714282	0	1	19	54714258	differential_group
chr3	30855678	30855697	chr3:30855678-30855697	.	.	30855678	30855697	0	1	19	30855675	differential_group
chr17	84958682	84958701	chr17:84958682-84958701	.	.	84958682	84958701	0	1	19	84958674	differential_group
chr8	36249054	36249073	chr8:36249054-36249073	.	.	36249054	36249073	0	1	19	36249051	differential_group
chr6	90810212	90810231	chr6:90810212-90810231	.	.	90810212	90810231	0	1	19	90810203	differential_group
chr11	3535204	3535223	chr11:3535204-3535223	.	.	3535204	3535223	0	1	19	3535201	differential_group
chr5	96162146	96162165	chr5:96162146-96162165	.	.	96162146	96162165	0	1	19	96162137	differential_group
chr10	4387237	4387256	chr10:4387237-4387256	.	.	4387237	4387256	0	1	19	4387233	differential_group
chr6	42349130	42349149	chr6:42349130-42349149	.	.	42349130	42349149	0	1	19	42349126	differential_group
chr5	123907063	123907082	chr5:123907063-123907082	.	.	123907063	123907082	0	1	19	123907062	differential_group
chr8	84187540	84187559	chr8:84187540-84187559	.	.	84187540	84187559	0	1	19	84187532	differential_group
chr3	51365638	51365657	chr3:51365638-51365657	.	.	51365638	51365657	0	1	19	51365633	differential_group
chr2	75659370	75659389	chr2:75659370-75659389	.	.	75659370	75659389	0	1	19	75659363	differential_group
chr14	14345554	14345573	chr14:14345554-14345573	.	.	14345554	14345573	0	1	19	14345553	differential_group
chr11	90638622	90638641	chr11:90638622-90638641	.	.	90638622	90638641	0	1	19	90638613	differential_group
chr4	9770857	9770876	chr4:9770857-9770876	.	.	9770857	9770876	0	1	19	9770848	differential_group
chr1	189007830	189007849	chr1:189007830-189007849	.	.	189007830	189007849	0	1	19	189007829	differential_group
chr6	87811827	87811846	chr6:87811827-87811846	.	.	87811827	87811846	0	1	19	87811819	differential_group
chr1	161035032	161035051	chr1:161035032-161035051	.	.	161035032	161035051	0	1	19	161035031	differential_group
chr16	36828653	36828672	chr16:36828653-36828672	.	.	36828653	36828672	0	1	19	36828650	differential_group
chr2	156179471	156179490	chr2:156179471-156179490	.	.	156179471	156179490	0	1	19	156179470	differential_group
chr1	165120536	165120555	chr1:165120536-165120555	.	.	165120536	165120555	0	1	19	165120535	differential_group
chr2	163401461	163401480	chr2:163401461-163401480	.	.	163401461	163401480	0	1	19	163401460	differential_group
chr15	64312955	64312974	chr15:64312955-64312974	.	.	64312955	64312974	0	1	19	64312949	differential_group
chr9	72672566	72672585	chr9:72672566-72672585	.	.	72672566	72672585	0	1	19	72672559	differential_group
chr7	64057970	64057989	chr7:64057970-64057989	.	.	64057970	64057989	0	1	19	64057964	differential_group
chr17	70755116	70755135	chr17:70755116-70755135	.	.	70755116	70755135	0	1	19	70755109	differential_group
chr15	8169278	8169297	chr15:8169278-8169297	.	.	8169278	8169297	0	1	19	8169270	differential_group
chr14	34310650	34310669	chr14:34310650-34310669	.	.	34310650	34310669	0	1	19	34310647	differential_group
chr11	74371877	74371896	chr11:74371877-74371896	.	.	74371877	74371896	0	1	19	74371870	differential_group
chr1	105664119	105664138	chr1:105664119-105664138	.	.	105664119	105664138	0	1	19	105664118	differential_group
chr13	115089972	115089991	chr13:115089972-115089991	.	.	115089972	115089991	0	1	19	115089971	differential_group
chr10	89685868	89685887	chr10:89685868-89685887	.	.	89685868	89685887	0	1	19	89685860	differential_group
chr10	128459180	128459199	chr10:128459180-128459199	.	.	128459180	128459199	0	1	19	128459179	differential_group
chr13	35741116	35741135	chr13:35741116-35741135	.	.	35741116	35741135	0	1	19	35741113	differential_group
chr12	69894121	69894140	chr12:69894121-69894140	.	.	69894121	69894140	0	1	19	69894115	differential_group
chr10	21996114	21996133	chr10:21996114-21996133	.	.	21996114	21996133	0	1	19	21996112	differential_group
chr6	66896789	66896808	chr6:66896789-66896808	.	.	66896789	66896808	0	1	19	66896783	differential_group
chr8	31111761	31111780	chr8:31111761-31111780	.	.	31111761	31111780	0	1	19	31111758	differential_group
chr4	52438901	52438920	chr4:52438901-52438920	.	.	52438901	52438920	0	1	19	52438896	differential_group
chr10	79695394	79695413	chr10:79695394-79695413	.	.	79695394	79695413	0	1	19	79695387	differential_group
chr17	84028733	84028752	chr17:84028733-84028752	.	.	84028733	84028752	0	1	19	84028725	differential_group
chr8	88697038	88697057	chr8:88697038-88697057	.	.	88697038	88697057	0	1	19	88697030	differential_group
chr18	67245500	67245519	chr18:67245500-67245519	.	.	67245500	67245519	0	1	19	67245494	differential_group
chr9	44454307	44454326	chr9:44454307-44454326	.	.	44454307	44454326	0	1	19	44454303	differential_group
chr9	110709881	110709900	chr9:110709881-110709900	.	.	110709881	110709900	0	1	19	110709880	differential_group
chr7	3645434	3645453	chr7:3645434-3645453	.	.	3645434	3645453	0	1	19	3645431	differential_group
chr9	55392494	55392513	chr9:55392494-55392513	.	.	55392494	55392513	0	1	19	55392489	differential_group
chr4	120851074	120851093	chr4:120851074-120851093	.	.	120851074	120851093	0	1	19	120851073	differential_group
chr16	36875249	36875268	chr16:36875249-36875268	.	.	36875249	36875268	0	1	19	36875246	differential_group
chr5	24750833	24750852	chr5:24750833-24750852	.	.	24750833	24750852	0	1	19	24750831	differential_group
chr15	64382173	64382192	chr15:64382173-64382192	.	.	64382173	64382192	0	1	19	64382167	differential_group
chr3	90710230	90710249	chr3:90710230-90710249	.	.	90710230	90710249	0	1	19	90710221	differential_group
chr11	83303134	83303153	chr11:83303134-83303153	.	.	83303134	83303153	0	1	19	83303126	differential_group
chr4	138283039	138283058	chr4:138283039-138283058	.	.	138283039	138283058	0	1	19	138283038	differential_group
chr2	160887456	160887475	chr2:160887456-160887475	.	.	160887456	160887475	0	1	19	160887455	differential_group
chr4	16013779	16013798	chr4:16013779-16013798	.	.	16013779	16013798	0	1	19	16013778	differential_group
chr5	90366623	90366642	chr5:90366623-90366642	.	.	90366623	90366642	0	1	19	90366614	differential_group
chr1	171329369	171329388	chr1:171329369-171329388	.	.	171329369	171329388	0	1	19	171329368	differential_group
chr15	74955087	74955106	chr15:74955087-74955106	.	.	74955087	74955106	0	1	19	74955080	differential_group
chr5	24685200	24685219	chr5:24685200-24685219	.	.	24685200	24685219	0	1	19	24685198	differential_group
chr4	134036134	134036153	chr4:134036134-134036153	.	.	134036134	134036153	0	1	19	134036133	differential_group
chr9	45906510	45906529	chr9:45906510-45906529	.	.	45906510	45906529	0	1	19	45906506	differential_group
chr6	59208735	59208754	chr6:59208735-59208754	.	.	59208735	59208754	0	1	19	59208730	differential_group
chr12	44209814	44209833	chr12:44209814-44209833	.	.	44209814	44209833	0	1	19	44209810	differential_group
chr16	91460170	91460189	chr16:91460170-91460189	.	.	91460170	91460189	0	1	19	91460161	differential_group
chr7	81763424	81763443	chr7:81763424-81763443	.	.	81763424	81763443	0	1	19	81763416	differential_group
chr10	111298864	111298883	chr10:111298864-111298883	.	.	111298864	111298883	0	1	19	111298863	differential_group
chr7	63752230	63752249	chr7:63752230-63752249	.	.	63752230	63752249	0	1	19	63752224	differential_group
chr2	26409247	26409266	chr2:26409247-26409266	.	.	26409247	26409266	0	1	19	26409245	differential_group
chr19	42090673	42090692	chr19:42090673-42090692	.	.	42090673	42090692	0	1	19	42090669	differential_group
chr13	109903227	109903246	chr13:109903227-109903246	.	.	109903227	109903246	0	1	19	109903226	differential_group
chr6	71440417	71440436	chr6:71440417-71440436	.	.	71440417	71440436	0	1	19	71440410	differential_group
chr5	31240855	31240874	chr5:31240855-31240874	.	.	31240855	31240874	0	1	19	31240852	differential_group
chr3	65528342	65528361	chr3:65528342-65528361	.	.	65528342	65528361	0	1	19	65528336	differential_group
chr4	132113753	132113772	chr4:132113753-132113772	.	.	132113753	132113772	0	1	19	132113752	differential_group
chr9	56041953	56041972	chr9:56041953-56041972	.	.	56041953	56041972	0	1	19	56041948	differential_group
chr5	63969060	63969079	chr5:63969060-63969079	.	.	63969060	63969079	0	1	19	63969054	differential_group
chr5	8422967	8422986	chr5:8422967-8422986	.	.	8422967	8422986	0	1	19	8422959	differential_group
chr11	5880109	5880128	chr11:5880109-5880128	.	.	5880109	5880128	0	1	19	5880104	differential_group
chr17	34235166	34235185	chr17:34235166-34235185	.	.	34235166	34235185	0	1	19	34235163	differential_group
chr2	170401635	170401654	chr2:170401635-170401654	.	.	170401635	170401654	0	1	19	170401634	differential_group
chr19	43753403	43753422	chr19:43753403-43753422	.	.	43753403	43753422	0	1	19	43753399	differential_group
chr8	82774030	82774049	chr8:82774030-82774049	.	.	82774030	82774049	0	1	19	82774022	differential_group
chr13	23698335	23698354	chr13:23698335-23698354	.	.	23698335	23698354	0	1	19	23698333	differential_group
chr17	34894611	34894630	chr17:34894611-34894630	.	.	34894611	34894630	0	1	19	34894608	differential_group
chr10	42958324	42958343	chr10:42958324-42958343	.	.	42958324	42958343	0	1	19	42958320	differential_group
chr3	67582807	67582826	chr3:67582807-67582826	.	.	67582807	67582826	0	1	19	67582801	differential_group
chr10	99616013	99616032	chr10:99616013-99616032	.	.	99616013	99616032	0	1	19	99616004	differential_group
chr18	35959031	35959050	chr18:35959031-35959050	.	.	35959031	35959050	0	1	19	35959028	differential_group
chr12	85339095	85339114	chr12:85339095-85339114	.	.	85339095	85339114	0	1	19	85339087	differential_group
chr16	96081710	96081729	chr16:96081710-96081729	.	.	96081710	96081729	0	1	19	96081701	differential_group
chr4	15266296	15266315	chr4:15266296-15266315	.	.	15266296	15266315	0	1	19	15266295	differential_group
chr14	26534506	26534525	chr14:26534506-26534525	.	.	26534506	26534525	0	1	19	26534504	differential_group
chr8	110846407	110846426	chr8:110846407-110846426	.	.	110846407	110846426	0	1	19	110846406	differential_group
chr11	54535112	54535131	chr11:54535112-54535131	.	.	54535112	54535131	0	1	19	54535107	differential_group
chr15	99050027	99050046	chr15:99050027-99050046	.	.	99050027	99050046	0	1	19	99050018	differential_group
chr19	10880324	10880343	chr19:10880324-10880343	.	.	10880324	10880343	0	1	19	10880323	differential_group
chr5	12383465	12383484	chr5:12383465-12383484	.	.	12383465	12383484	0	1	19	12383464	differential_group
chr15	93275059	93275078	chr15:93275059-93275078	.	.	93275059	93275078	0	1	19	93275050	differential_group
chr3	144720475	144720494	chr3:144720475-144720494	.	.	144720475	144720494	0	1	19	144720474	differential_group
chr4	132345764	132345783	chr4:132345764-132345783	.	.	132345764	132345783	0	1	19	132345763	differential_group
chr8	120970546	120970565	chr8:120970546-120970565	.	.	120970546	120970565	0	1	19	120970545	differential_group
chr10	89745373	89745392	chr10:89745373-89745392	.	.	89745373	89745392	0	1	19	89745365	differential_group
chr5	86172818	86172837	chr5:86172818-86172837	.	.	86172818	86172837	0	1	19	86172810	differential_group
chr1	120093712	120093731	chr1:120093712-120093731	.	.	120093712	120093731	0	1	19	120093711	differential_group
chr16	20498944	20498963	chr16:20498944-20498963	.	.	20498944	20498963	0	1	19	20498942	differential_group
chr7	110122289	110122308	chr7:110122289-110122308	.	.	110122289	110122308	0	1	19	110122288	differential_group
chr1	52233257	52233276	chr1:52233257-52233276	.	.	52233257	52233276	0	1	19	52233252	differential_group
chrX	94366716	94366735	chrX:94366716-94366735	.	.	94366716	94366735	0	1	19	94366707	differential_group
chr7	132931765	132931784	chr7:132931765-132931784	.	.	132931765	132931784	0	1	19	132931764	differential_group
chr11	6199873	6199892	chr11:6199873-6199892	.	.	6199873	6199892	0	1	19	6199867	differential_group
chr2	154943292	154943311	chr2:154943292-154943311	.	.	154943292	154943311	0	1	19	154943291	differential_group
chr15	6571071	6571090	chr15:6571071-6571090	.	.	6571071	6571090	0	1	19	6571065	differential_group
chr8	117198233	117198252	chr8:117198233-117198252	.	.	117198233	117198252	0	1	19	117198232	differential_group
chr12	110485839	110485858	chr12:110485839-110485858	.	.	110485839	110485858	0	1	19	110485838	differential_group
chr11	62744283	62744302	chr11:62744283-62744302	.	.	62744283	62744302	0	1	19	62744277	differential_group
chr19	16780574	16780593	chr19:16780574-16780593	.	.	16780574	16780593	0	1	19	16780573	differential_group
chr11	29130811	29130830	chr11:29130811-29130830	.	.	29130811	29130830	0	1	19	29130809	differential_group
chr11	4135085	4135104	chr11:4135085-4135104	.	.	4135085	4135104	0	1	19	4135081	differential_group
chr1	92180958	92180977	chr1:92180958-92180977	.	.	92180958	92180977	0	1	19	92180949	differential_group
chr18	54987815	54987834	chr18:54987815-54987834	.	.	54987815	54987834	0	1	19	54987810	differential_group
chr10	117861299	117861318	chr10:117861299-117861318	.	.	117861299	117861318	0	1	19	117861298	differential_group
chr13	47014874	47014893	chr13:47014874-47014893	.	.	47014874	47014893	0	1	19	47014870	differential_group
chr10	95940280	95940299	chr10:95940280-95940299	.	.	95940280	95940299	0	1	19	95940271	differential_group
chr8	105991039	105991058	chr8:105991039-105991058	.	.	105991039	105991058	0	1	19	105991038	differential_group
chr2	34826021	34826040	chr2:34826021-34826040	.	.	34826021	34826040	0	1	19	34826018	differential_group
chr16	4213955	4213974	chr16:4213955-4213974	.	.	4213955	4213974	0	1	19	4213951	differential_group
chr6	48772208	48772227	chr6:48772208-48772227	.	.	48772208	48772227	0	1	19	48772204	differential_group
chr18	70472601	70472620	chr18:70472601-70472620	.	.	70472601	70472620	0	1	19	70472594	differential_group
chr9	96437818	96437837	chr9:96437818-96437837	.	.	96437818	96437837	0	1	19	96437809	differential_group
chr10	80659407	80659426	chr10:80659407-80659426	.	.	80659407	80659426	0	1	19	80659399	differential_group
chr13	57908392	57908411	chr13:57908392-57908411	.	.	57908392	57908411	0	1	19	57908387	differential_group
chr13	113265428	113265447	chr13:113265428-113265447	.	.	113265428	113265447	0	1	19	113265427	differential_group
chr11	60104894	60104913	chr11:60104894-60104913	.	.	60104894	60104913	0	1	19	60104888	differential_group
chr11	121204480	121204499	chr11:121204480-121204499	.	.	121204480	121204499	0	1	19	121204479	differential_group
chr15	34238052	34238071	chr15:34238052-34238071	.	.	34238052	34238071	0	1	19	34238049	differential_group
chr16	4004163	4004182	chr16:4004163-4004182	.	.	4004163	4004182	0	1	19	4004159	differential_group
chr2	26933312	26933331	chr2:26933312-26933331	.	.	26933312	26933331	0	1	19	26933310	differential_group
chr9	57765413	57765432	chr9:57765413-57765432	.	.	57765413	57765432	0	1	19	57765408	differential_group
chr2	10048188	10048207	chr2:10048188-10048207	.	.	10048188	10048207	0	1	19	10048187	differential_group
chr13	43303922	43303941	chr13:43303922-43303941	.	.	43303922	43303941	0	1	19	43303918	differential_group
chr10	58498048	58498067	chr10:58498048-58498067	.	.	58498048	58498067	0	1	19	58498043	differential_group
chr17	29492944	29492963	chr17:29492944-29492963	.	.	29492944	29492963	0	1	19	29492942	differential_group
chr1	127240254	127240273	chr1:127240254-127240273	.	.	127240254	127240273	0	1	19	127240253	differential_group
chr12	16509565	16509584	chr12:16509565-16509584	.	.	16509565	16509584	0	1	19	16509564	differential_group
chr15	9748954	9748973	chr15:9748954-9748973	.	.	9748954	9748973	0	1	19	9748945	differential_group
chr17	88064954	88064973	chr17:88064954-88064973	.	.	88064954	88064973	0	1	19	88064946	differential_group
chr4	3967715	3967734	chr4:3967715-3967734	.	.	3967715	3967734	0	1	19	3967712	differential_group
chr7	84689912	84689931	chr7:84689912-84689931	.	.	84689912	84689931	0	1	19	84689904	differential_group
chr3	127553008	127553027	chr3:127553008-127553027	.	.	127553008	127553027	0	1	19	127553007	differential_group
chr5	108629721	108629740	chr5:108629721-108629740	.	.	108629721	108629740	0	1	19	108629720	differential_group
chr12	40257407	40257426	chr12:40257407-40257426	.	.	40257407	40257426	0	1	19	40257403	differential_group
chr11	54307602	54307621	chr11:54307602-54307621	.	.	54307602	54307621	0	1	19	54307597	differential_group
chr14	21853528	21853547	chr14:21853528-21853547	.	.	21853528	21853547	0	1	19	21853526	differential_group
chr16	21412840	21412859	chr16:21412840-21412859	.	.	21412840	21412859	0	1	19	21412838	differential_group
chr9	108079097	108079116	chr9:108079097-108079116	.	.	108079097	108079116	0	1	19	108079096	differential_group
chr7	46919879	46919898	chr7:46919879-46919898	.	.	46919879	46919898	0	1	19	46919875	differential_group
chr10	10321309	10321328	chr10:10321309-10321328	.	.	10321309	10321328	0	1	19	10321308	differential_group
chr3	102995915	102995934	chr3:102995915-102995934	.	.	102995915	102995934	0	1	19	102995914	differential_group
chr8	104602819	104602838	chr8:104602819-104602838	.	.	104602819	104602838	0	1	19	104602818	differential_group
chr19	41848018	41848037	chr19:41848018-41848037	.	.	41848018	41848037	0	1	19	41848014	differential_group
chr14	73325662	73325681	chr14:73325662-73325681	.	.	73325662	73325681	0	1	19	73325655	differential_group
chr1	180974578	180974597	chr1:180974578-180974597	.	.	180974578	180974597	0	1	19	180974577	differential_group
chr13	108044113	108044132	chr13:108044113-108044132	.	.	108044113	108044132	0	1	19	108044112	differential_group
chr12	73907971	73907990	chr12:73907971-73907990	.	.	73907971	73907990	0	1	19	73907964	differential_group
chr11	98673353	98673372	chr11:98673353-98673372	.	.	98673353	98673372	0	1	19	98673344	differential_group
chr9	57131086	57131105	chr9:57131086-57131105	.	.	57131086	57131105	0	1	19	57131081	differential_group
chr15	79753207	79753226	chr15:79753207-79753226	.	.	79753207	79753226	0	1	19	79753200	differential_group
chr17	65951290	65951309	chr17:65951290-65951309	.	.	65951290	65951309	0	1	19	65951284	differential_group
chr9	48495207	48495226	chr9:48495207-48495226	.	.	48495207	48495226	0	1	19	48495203	differential_group
chr3	69722161	69722180	chr3:69722161-69722180	.	.	69722161	69722180	0	1	19	69722155	differential_group
chr5	41884727	41884746	chr5:41884727-41884746	.	.	41884727	41884746	0	1	19	41884723	differential_group
chr7	127800504	127800523	chr7:127800504-127800523	.	.	127800504	127800523	0	1	19	127800503	differential_group
chr10	19934189	19934208	chr10:19934189-19934208	.	.	19934189	19934208	0	1	19	19934188	differential_group
chrX	12155847	12155866	chrX:12155847-12155866	.	.	12155847	12155866	0	1	19	12155846	differential_group
chr17	87571773	87571792	chr17:87571773-87571792	.	.	87571773	87571792	0	1	19	87571765	differential_group
chr4	124675231	124675250	chr4:124675231-124675250	.	.	124675231	124675250	0	1	19	124675230	differential_group
chr19	43530366	43530385	chr19:43530366-43530385	.	.	43530366	43530385	0	1	19	43530362	differential_group
chr9	15493505	15493524	chr9:15493505-15493524	.	.	15493505	15493524	0	1	19	15493504	differential_group
chr1	64533316	64533335	chr1:64533316-64533335	.	.	64533316	64533335	0	1	19	64533310	differential_group
chr19	6942644	6942663	chr19:6942644-6942663	.	.	6942644	6942663	0	1	19	6942638	differential_group
chr4	148038573	148038592	chr4:148038573-148038592	.	.	148038573	148038592	0	1	19	148038572	differential_group
chr2	146959741	146959760	chr2:146959741-146959760	.	.	146959741	146959760	0	1	19	146959740	differential_group
chr7	79228708	79228727	chr7:79228708-79228727	.	.	79228708	79228727	0	1	19	79228701	differential_group
chr9	80067415	80067434	chr9:80067415-80067434	.	.	80067415	80067434	0	1	19	80067407	differential_group
chr12	85374550	85374569	chr12:85374550-85374569	.	.	85374550	85374569	0	1	19	85374542	differential_group
chr11	94277176	94277195	chr11:94277176-94277195	.	.	94277176	94277195	0	1	19	94277167	differential_group
chr4	136678635	136678654	chr4:136678635-136678654	.	.	136678635	136678654	0	1	19	136678634	differential_group
chr3	41182468	41182487	chr3:41182468-41182487	.	.	41182468	41182487	0	1	19	41182464	differential_group
chr2	164460788	164460807	chr2:164460788-164460807	.	.	164460788	164460807	0	1	19	164460787	differential_group
chr9	28261567	28261586	chr9:28261567-28261586	.	.	28261567	28261586	0	1	19	28261565	differential_group
chr8	12677745	12677764	chr8:12677745-12677764	.	.	12677745	12677764	0	1	19	12677744	differential_group
chr2	54085640	54085659	chr2:54085640-54085659	.	.	54085640	54085659	0	1	19	54085635	differential_group
chr18	61692173	61692192	chr18:61692173-61692192	.	.	61692173	61692192	0	1	19	61692167	differential_group
chr15	78587464	78587483	chr15:78587464-78587483	.	.	78587464	78587483	0	1	19	78587457	differential_group
chr8	91190999	91191018	chr8:91190999-91191018	.	.	91190999	91191018	0	1	19	91190990	differential_group
chr8	69774885	69774904	chr8:69774885-69774904	.	.	69774885	69774904	0	1	19	69774879	differential_group
chr2	79635145	79635164	chr2:79635145-79635164	.	.	79635145	79635164	0	1	19	79635138	differential_group
chr3	52196517	52196536	chr3:52196517-52196536	.	.	52196517	52196536	0	1	19	52196512	differential_group
chr7	30440834	30440853	chr7:30440834-30440853	.	.	30440834	30440853	0	1	19	30440831	differential_group
chr6	125215838	125215857	chr6:125215838-125215857	.	.	125215838	125215857	0	1	19	125215837	differential_group
chr2	152343600	152343619	chr2:152343600-152343619	.	.	152343600	152343619	0	1	19	152343599	differential_group
chr14	77036683	77036702	chr14:77036683-77036702	.	.	77036683	77036702	0	1	19	77036676	differential_group
chr4	24496183	24496202	chr4:24496183-24496202	.	.	24496183	24496202	0	1	19	24496181	differential_group
chr14	103650923	103650942	chr14:103650923-103650942	.	.	103650923	103650942	0	1	19	103650922	differential_group
chr16	30597179	30597198	chr16:30597179-30597198	.	.	30597179	30597198	0	1	19	30597176	differential_group
chr6	122660665	122660684	chr6:122660665-122660684	.	.	122660665	122660684	0	1	19	122660664	differential_group
chr6	39420145	39420164	chr6:39420145-39420164	.	.	39420145	39420164	0	1	19	39420142	differential_group
chr14	105897060	105897079	chr14:105897060-105897079	.	.	105897060	105897079	0	1	19	105897059	differential_group
chr2	151542577	151542596	chr2:151542577-151542596	.	.	151542577	151542596	0	1	19	151542576	differential_group
chr8	26158040	26158059	chr8:26158040-26158059	.	.	26158040	26158059	0	1	19	26158038	differential_group
chr14	55161547	55161566	chr14:55161547-55161566	.	.	55161547	55161566	0	1	19	55161542	differential_group
chr8	122906804	122906823	chr8:122906804-122906823	.	.	122906804	122906823	0	1	19	122906803	differential_group
chr17	88441588	88441607	chr17:88441588-88441607	.	.	88441588	88441607	0	1	19	88441580	differential_group
chr13	64036525	64036544	chr13:64036525-64036544	.	.	64036525	64036544	0	1	19	64036519	differential_group
chr14	8172878	8172897	chr14:8172878-8172897	.	.	8172878	8172897	0	1	19	8172870	differential_group
chr2	122118219	122118238	chr2:122118219-122118238	.	.	122118219	122118238	0	1	19	122118218	differential_group
chr4	122910741	122910760	chr4:122910741-122910760	.	.	122910741	122910760	0	1	19	122910740	differential_group
chr5	137628893	137628912	chr5:137628893-137628912	.	.	137628893	137628912	0	1	19	137628892	differential_group
chr11	23665639	23665658	chr11:23665639-23665658	.	.	23665639	23665658	0	1	19	23665637	differential_group
chr1	91299450	91299469	chr1:91299450-91299469	.	.	91299450	91299469	0	1	19	91299441	differential_group
chr17	55976279	55976298	chr17:55976279-55976298	.	.	55976279	55976298	0	1	19	55976274	differential_group
chr11	44470665	44470684	chr11:44470665-44470684	.	.	44470665	44470684	0	1	19	44470661	differential_group
chr9	46354216	46354235	chr9:46354216-46354235	.	.	46354216	46354235	0	1	19	46354212	differential_group
chr16	52453183	52453202	chr16:52453183-52453202	.	.	52453183	52453202	0	1	19	52453178	differential_group
chr15	44748335	44748354	chr15:44748335-44748354	.	.	44748335	44748354	0	1	19	44748331	differential_group
chr7	110164973	110164992	chr7:110164973-110164992	.	.	110164973	110164992	0	1	19	110164972	differential_group
chr5	100798353	100798372	chr5:100798353-100798372	.	.	100798353	100798372	0	1	19	100798352	differential_group
chr6	72957831	72957850	chr6:72957831-72957850	.	.	72957831	72957850	0	1	19	72957824	differential_group
chr8	88362240	88362259	chr8:88362240-88362259	.	.	88362240	88362259	0	1	19	88362232	differential_group
chr6	113307583	113307602	chr6:113307583-113307602	.	.	113307583	113307602	0	1	19	113307582	differential_group
chr15	25805399	25805418	chr15:25805399-25805418	.	.	25805399	25805418	0	1	19	25805397	differential_group
chr2	38376148	38376167	chr2:38376148-38376167	.	.	38376148	38376167	0	1	19	38376145	differential_group
chr11	77793346	77793365	chr11:77793346-77793365	.	.	77793346	77793365	0	1	19	77793339	differential_group
chr7	141009120	141009139	chr7:141009120-141009139	.	.	141009120	141009139	0	1	19	141009119	differential_group
chr2	181154078	181154097	chr2:181154078-181154097	.	.	181154078	181154097	0	1	19	181154077	differential_group
chr9	110532347	110532366	chr9:110532347-110532366	.	.	110532347	110532366	0	1	19	110532346	differential_group
chr10	82763482	82763501	chr10:82763482-82763501	.	.	82763482	82763501	0	1	19	82763474	differential_group
chr9	64784985	64785004	chr9:64784985-64785004	.	.	64784985	64785004	0	1	19	64784979	differential_group
chr11	74650060	74650079	chr11:74650060-74650079	.	.	74650060	74650079	0	1	19	74650053	differential_group
chr2	180070670	180070689	chr2:180070670-180070689	.	.	180070670	180070689	0	1	19	180070669	differential_group
chr19	36348395	36348414	chr19:36348395-36348414	.	.	36348395	36348414	0	1	19	36348392	differential_group
chr2	129198350	129198369	chr2:129198350-129198369	.	.	129198350	129198369	0	1	19	129198349	differential_group
chr3	16183730	16183749	chr3:16183730-16183749	.	.	16183730	16183749	0	1	19	16183729	differential_group
chr14	16365153	16365172	chr14:16365153-16365172	.	.	16365153	16365172	0	1	19	16365152	differential_group
chr8	106022700	106022719	chr8:106022700-106022719	.	.	106022700	106022719	0	1	19	106022699	differential_group
chr2	84798270	84798289	chr2:84798270-84798289	.	.	84798270	84798289	0	1	19	84798262	differential_group
chr8	119412854	119412873	chr8:119412854-119412873	.	.	119412854	119412873	0	1	19	119412853	differential_group
chr2	152615712	152615731	chr2:152615712-152615731	.	.	152615712	152615731	0	1	19	152615711	differential_group
chr11	110268703	110268722	chr11:110268703-110268722	.	.	110268703	110268722	0	1	19	110268702	differential_group
chr5	136104656	136104675	chr5:136104656-136104675	.	.	136104656	136104675	0	1	19	136104655	differential_group
chr13	55517154	55517173	chr13:55517154-55517173	.	.	55517154	55517173	0	1	19	55517149	differential_group
chr9	95512304	95512323	chr9:95512304-95512323	.	.	95512304	95512323	0	1	19	95512295	differential_group
chr19	25334576	25334595	chr19:25334576-25334595	.	.	25334576	25334595	0	1	19	25334574	differential_group
chr12	102647470	102647489	chr12:102647470-102647489	.	.	102647470	102647489	0	1	19	102647469	differential_group
chr10	127030894	127030913	chr10:127030894-127030913	.	.	127030894	127030913	0	1	19	127030893	differential_group
chr8	22593504	22593523	chr8:22593504-22593523	.	.	22593504	22593523	0	1	19	22593502	differential_group
chr17	32528958	32528977	chr17:32528958-32528977	.	.	32528958	32528977	0	1	19	32528955	differential_group
chr18	64489154	64489173	chr18:64489154-64489173	.	.	64489154	64489173	0	1	19	64489148	differential_group
chr1	58504962	58504981	chr1:58504962-58504981	.	.	58504962	58504981	0	1	19	58504957	differential_group
chr15	4026415	4026434	chr15:4026415-4026434	.	.	4026415	4026434	0	1	19	4026411	differential_group
chr5	103754042	103754061	chr5:103754042-103754061	.	.	103754042	103754061	0	1	19	103754041	differential_group
chr9	63377928	63377947	chr9:63377928-63377947	.	.	63377928	63377947	0	1	19	63377922	differential_group
chr9	62811610	62811629	chr9:62811610-62811629	.	.	62811610	62811629	0	1	19	62811604	differential_group
chr17	71184046	71184065	chr17:71184046-71184065	.	.	71184046	71184065	0	1	19	71184039	differential_group
chr7	137478469	137478488	chr7:137478469-137478488	.	.	137478469	137478488	0	1	19	137478468	differential_group
chr10	126919293	126919312	chr10:126919293-126919312	.	.	126919293	126919312	0	1	19	126919292	differential_group
chr13	3538458	3538477	chr13:3538458-3538477	.	.	3538458	3538477	0	1	19	3538455	differential_group
chr1	180874175	180874194	chr1:180874175-180874194	.	.	180874175	180874194	0	1	19	180874174	differential_group
chr16	90380075	90380094	chr16:90380075-90380094	.	.	90380075	90380094	0	1	19	90380066	differential_group
chr7	130646678	130646697	chr7:130646678-130646697	.	.	130646678	130646697	0	1	19	130646677	differential_group
chr2	32535157	32535176	chr2:32535157-32535176	.	.	32535157	32535176	0	1	19	32535154	differential_group
chr19	4228501	4228520	chr19:4228501-4228520	.	.	4228501	4228520	0	1	19	4228497	differential_group
chr9	40416358	40416377	chr9:40416358-40416377	.	.	40416358	40416377	0	1	19	40416354	differential_group
chr12	110437483	110437502	chr12:110437483-110437502	.	.	110437483	110437502	0	1	19	110437482	differential_group
chr1	57406326	57406345	chr1:57406326-57406345	.	.	57406326	57406345	0	1	19	57406321	differential_group
chr11	84435088	84435107	chr11:84435088-84435107	.	.	84435088	84435107	0	1	19	84435080	differential_group
chr7	68302769	68302788	chr7:68302769-68302788	.	.	68302769	68302788	0	1	19	68302763	differential_group
chr10	66814659	66814678	chr10:66814659-66814678	.	.	66814659	66814678	0	1	19	66814653	differential_group
chr2	127453920	127453939	chr2:127453920-127453939	.	.	127453920	127453939	0	1	19	127453919	differential_group
chr8	95697318	95697337	chr8:95697318-95697337	.	.	95697318	95697337	0	1	19	95697309	differential_group
chr3	27710054	27710073	chr3:27710054-27710073	.	.	27710054	27710073	0	1	19	27710052	differential_group
chr2	92485797	92485816	chr2:92485797-92485816	.	.	92485797	92485816	0	1	19	92485788	differential_group
chr15	77858073	77858092	chr15:77858073-77858092	.	.	77858073	77858092	0	1	19	77858066	differential_group
chr8	60506007	60506026	chr8:60506007-60506026	.	.	60506007	60506026	0	1	19	60506001	differential_group
chr4	122808310	122808329	chr4:122808310-122808329	.	.	122808310	122808329	0	1	19	122808309	differential_group
chr2	91194781	91194800	chr2:91194781-91194800	.	.	91194781	91194800	0	1	19	91194772	differential_group
chr12	69296984	69297003	chr12:69296984-69297003	.	.	69296984	69297003	0	1	19	69296978	differential_group
chr1	36547382	36547401	chr1:36547382-36547401	.	.	36547382	36547401	0	1	19	36547379	differential_group
chr3	94886732	94886751	chr3:94886732-94886751	.	.	94886732	94886751	0	1	19	94886723	differential_group
chr7	127260938	127260957	chr7:127260938-127260957	.	.	127260938	127260957	0	1	19	127260937	differential_group
chr13	23524812	23524831	chr13:23524812-23524831	.	.	23524812	23524831	0	1	19	23524810	differential_group
chr18	24603487	24603506	chr18:24603487-24603506	.	.	24603487	24603506	0	1	19	24603485	differential_group
chr7	101620607	101620626	chr7:101620607-101620626	.	.	101620607	101620626	0	1	19	101620606	differential_group
chr6	35252584	35252603	chr6:35252584-35252603	.	.	35252584	35252603	0	1	19	35252581	differential_group
chr17	28133359	28133378	chr17:28133359-28133378	.	.	28133359	28133378	0	1	19	28133357	differential_group
chr10	23786958	23786977	chr10:23786958-23786977	.	.	23786958	23786977	0	1	19	23786956	differential_group
chr7	16937488	16937507	chr7:16937488-16937507	.	.	16937488	16937507	0	1	19	16937487	differential_group
chr4	11007833	11007852	chr4:11007833-11007852	.	.	11007833	11007852	0	1	19	11007832	differential_group
chr17	33817467	33817486	chr17:33817467-33817486	.	.	33817467	33817486	0	1	19	33817464	differential_group
chr9	85749067	85749086	chr9:85749067-85749086	.	.	85749067	85749086	0	1	19	85749059	differential_group
chr5	137334045	137334064	chr5:137334045-137334064	.	.	137334045	137334064	0	1	19	137334044	differential_group
chr11	120515733	120515752	chr11:120515733-120515752	.	.	120515733	120515752	0	1	19	120515732	differential_group
chr17	17838207	17838226	chr17:17838207-17838226	.	.	17838207	17838226	0	1	19	17838206	differential_group
chr16	4420047	4420066	chr16:4420047-4420066	.	.	4420047	4420066	0	1	19	4420043	differential_group
chr16	32246989	32247008	chr16:32246989-32247008	.	.	32246989	32247008	0	1	19	32246986	differential_group
chr10	5550769	5550788	chr10:5550769-5550788	.	.	5550769	5550788	0	1	19	5550764	differential_group
chr9	113708287	113708306	chr9:113708287-113708306	.	.	113708287	113708306	0	1	19	113708286	differential_group
chr12	4768999	4769018	chr12:4768999-4769018	.	.	4768999	4769018	0	1	19	4768995	differential_group
chr17	56075074	56075093	chr17:56075074-56075093	.	.	56075074	56075093	0	1	19	56075069	differential_group
chr4	59340911	59340930	chr4:59340911-59340930	.	.	59340911	59340930	0	1	19	59340906	differential_group
chr9	56891584	56891603	chr9:56891584-56891603	.	.	56891584	56891603	0	1	19	56891579	differential_group
chr4	147941038	147941057	chr4:147941038-147941057	.	.	147941038	147941057	0	1	19	147941037	differential_group
chr11	16508160	16508179	chr11:16508160-16508179	.	.	16508160	16508179	0	1	19	16508159	differential_group
chr10	78086259	78086278	chr10:78086259-78086278	.	.	78086259	78086278	0	1	19	78086252	differential_group
chr2	92883183	92883202	chr2:92883183-92883202	.	.	92883183	92883202	0	1	19	92883174	differential_group
chr1	52817718	52817737	chr1:52817718-52817737	.	.	52817718	52817737	0	1	19	52817713	differential_group
chr19	10266610	10266629	chr19:10266610-10266629	.	.	10266610	10266629	0	1	19	10266609	differential_group
chr8	3718720	3718739	chr8:3718720-3718739	.	.	3718720	3718739	0	1	19	3718717	differential_group
chr4	135382516	135382535	chr4:135382516-135382535	.	.	135382516	135382535	0	1	19	135382515	differential_group
chr13	43864763	43864782	chr13:43864763-43864782	.	.	43864763	43864782	0	1	19	43864759	differential_group
chr10	93160640	93160659	chr10:93160640-93160659	.	.	93160640	93160659	0	1	19	93160631	differential_group
chr18	80119008	80119027	chr18:80119008-80119027	.	.	80119008	80119027	0	1	19	80119000	differential_group
chr14	46380563	46380582	chr14:46380563-46380582	.	.	46380563	46380582	0	1	19	46380559	differential_group
chr7	99980426	99980445	chr7:99980426-99980445	.	.	99980426	99980445	0	1	19	99980417	differential_group
chr10	24869826	24869845	chr10:24869826-24869845	.	.	24869826	24869845	0	1	19	24869824	differential_group
chr11	74723864	74723883	chr11:74723864-74723883	.	.	74723864	74723883	0	1	19	74723857	differential_group
chr10	59109199	59109218	chr10:59109199-59109218	.	.	59109199	59109218	0	1	19	59109194	differential_group
chr6	134403113	134403132	chr6:134403113-134403132	.	.	134403113	134403132	0	1	19	134403112	differential_group
chr7	44561232	44561251	chr7:44561232-44561251	.	.	44561232	44561251	0	1	19	44561228	differential_group
chr8	35376741	35376760	chr8:35376741-35376760	.	.	35376741	35376760	0	1	19	35376738	differential_group
chr4	124943166	124943185	chr4:124943166-124943185	.	.	124943166	124943185	0	1	19	124943165	differential_group
chr2	14604185	14604204	chr2:14604185-14604204	.	.	14604185	14604204	0	1	19	14604184	differential_group
chr13	98263579	98263598	chr13:98263579-98263598	.	.	98263579	98263598	0	1	19	98263570	differential_group
chr1	161748320	161748339	chr1:161748320-161748339	.	.	161748320	161748339	0	1	19	161748319	differential_group
chr15	79895231	79895250	chr15:79895231-79895250	.	.	79895231	79895250	0	1	19	79895224	differential_group
chr10	29361889	29361908	chr10:29361889-29361908	.	.	29361889	29361908	0	1	19	29361887	differential_group
chr19	4019371	4019390	chr19:4019371-4019390	.	.	4019371	4019390	0	1	19	4019367	differential_group
chr3	132683829	132683848	chr3:132683829-132683848	.	.	132683829	132683848	0	1	19	132683828	differential_group
chr4	47438177	47438196	chr4:47438177-47438196	.	.	47438177	47438196	0	1	19	47438173	differential_group
chr13	12473945	12473964	chr13:12473945-12473964	.	.	12473945	12473964	0	1	19	12473944	differential_group
chr5	138659143	138659162	chr5:138659143-138659162	.	.	138659143	138659162	0	1	19	138659142	differential_group
chr7	89981220	89981239	chr7:89981220-89981239	.	.	89981220	89981239	0	1	19	89981212	differential_group
chr11	70755823	70755842	chr11:70755823-70755842	.	.	70755823	70755842	0	1	19	70755816	differential_group
chr2	168445620	168445639	chr2:168445620-168445639	.	.	168445620	168445639	0	1	19	168445619	differential_group
chr1	185363187	185363206	chr1:185363187-185363206	.	.	185363187	185363206	0	1	19	185363186	differential_group
chr5	52471613	52471632	chr5:52471613-52471632	.	.	52471613	52471632	0	1	19	52471608	differential_group
chr3	19188547	19188566	chr3:19188547-19188566	.	.	19188547	19188566	0	1	19	19188546	differential_group
chr6	146577897	146577916	chr6:146577897-146577916	.	.	146577897	146577916	0	1	19	146577896	differential_group
chr6	95669526	95669545	chr6:95669526-95669545	.	.	95669526	95669545	0	1	19	95669517	differential_group
chr5	125406756	125406775	chr5:125406756-125406775	.	.	125406756	125406775	0	1	19	125406755	differential_group
chr2	29731716	29731735	chr2:29731716-29731735	.	.	29731716	29731735	0	1	19	29731714	differential_group
chr7	114719932	114719951	chr7:114719932-114719951	.	.	114719932	114719951	0	1	19	114719931	differential_group
chr13	99093509	99093528	chr13:99093509-99093528	.	.	99093509	99093528	0	1	19	99093500	differential_group
chr16	56716957	56716976	chr16:56716957-56716976	.	.	56716957	56716976	0	1	19	56716952	differential_group
chr11	57645492	57645511	chr11:57645492-57645511	.	.	57645492	57645511	0	1	19	57645487	differential_group
chr17	74020736	74020755	chr17:74020736-74020755	.	.	74020736	74020755	0	1	19	74020729	differential_group
chr9	32405486	32405505	chr9:32405486-32405505	.	.	32405486	32405505	0	1	19	32405483	differential_group
chr17	5397618	5397637	chr17:5397618-5397637	.	.	5397618	5397637	0	1	19	5397613	differential_group
chr15	81523366	81523385	chr15:81523366-81523385	.	.	81523366	81523385	0	1	19	81523358	differential_group
chr5	31598794	31598813	chr5:31598794-31598813	.	.	31598794	31598813	0	1	19	31598791	differential_group
chr4	88738640	88738659	chr4:88738640-88738659	.	.	88738640	88738659	0	1	19	88738632	differential_group
chr5	119691320	119691339	chr5:119691320-119691339	.	.	119691320	119691339	0	1	19	119691319	differential_group
chr14	54361023	54361042	chr14:54361023-54361042	.	.	54361023	54361042	0	1	19	54361018	differential_group
chr17	86906316	86906335	chr17:86906316-86906335	.	.	86906316	86906335	0	1	19	86906308	differential_group
chr7	81571557	81571576	chr7:81571557-81571576	.	.	81571557	81571576	0	1	19	81571549	differential_group
chr1	121568036	121568055	chr1:121568036-121568055	.	.	121568036	121568055	0	1	19	121568035	differential_group
chr5	52833904	52833923	chr5:52833904-52833923	.	.	52833904	52833923	0	1	19	52833899	differential_group
chr6	113038208	113038227	chr6:113038208-113038227	.	.	113038208	113038227	0	1	19	113038207	differential_group
chr6	148831350	148831369	chr6:148831350-148831369	.	.	148831350	148831369	0	1	19	148831349	differential_group
chr17	44188668	44188687	chr17:44188668-44188687	.	.	44188668	44188687	0	1	19	44188664	differential_group
chr16	30539584	30539603	chr16:30539584-30539603	.	.	30539584	30539603	0	1	19	30539581	differential_group
chr19	3321733	3321752	chr19:3321733-3321752	.	.	3321733	3321752	0	1	19	3321730	differential_group
chr5	111414381	111414400	chr5:111414381-111414400	.	.	111414381	111414400	0	1	19	111414380	differential_group
chr5	92082943	92082962	chr5:92082943-92082962	.	.	92082943	92082962	0	1	19	92082934	differential_group
chr14	120831970	120831989	chr14:120831970-120831989	.	.	120831970	120831989	0	1	19	120831969	differential_group
chr3	35754547	35754566	chr3:35754547-35754566	.	.	35754547	35754566	0	1	19	35754544	differential_group
chr18	38338356	38338375	chr18:38338356-38338375	.	.	38338356	38338375	0	1	19	38338353	differential_group
chr2	18766973	18766992	chr2:18766973-18766992	.	.	18766973	18766992	0	1	19	18766972	differential_group
chr15	89355783	89355802	chr15:89355783-89355802	.	.	89355783	89355802	0	1	19	89355775	differential_group
chr6	122874449	122874468	chr6:122874449-122874468	.	.	122874449	122874468	0	1	19	122874448	differential_group
chr1	184266271	184266290	chr1:184266271-184266290	.	.	184266271	184266290	0	1	19	184266270	differential_group
chr11	58168513	58168532	chr11:58168513-58168532	.	.	58168513	58168532	0	1	19	58168508	differential_group
chr4	87368249	87368268	chr4:87368249-87368268	.	.	87368249	87368268	0	1	19	87368241	differential_group
chr14	75060719	75060738	chr14:75060719-75060738	.	.	75060719	75060738	0	1	19	75060712	differential_group
chr7	35156636	35156655	chr7:35156636-35156655	.	.	35156636	35156655	0	1	19	35156633	differential_group
chr10	75586394	75586413	chr10:75586394-75586413	.	.	75586394	75586413	0	1	19	75586387	differential_group
chr13	101767935	101767954	chr13:101767935-101767954	.	.	101767935	101767954	0	1	19	101767934	differential_group
chr11	120617407	120617426	chr11:120617407-120617426	.	.	120617407	120617426	0	1	19	120617406	differential_group
chr4	48124856	48124875	chr4:48124856-48124875	.	.	48124856	48124875	0	1	19	48124852	differential_group
chr19	56548466	56548485	chr19:56548466-56548485	.	.	56548466	56548485	0	1	19	56548461	differential_group
chr16	37654400	37654419	chr16:37654400-37654419	.	.	37654400	37654419	0	1	19	37654397	differential_group
chr6	125481776	125481795	chr6:125481776-125481795	.	.	125481776	125481795	0	1	19	125481775	differential_group
chr15	68362778	68362797	chr15:68362778-68362797	.	.	68362778	68362797	0	1	19	68362772	differential_group
chr19	40963102	40963121	chr19:40963102-40963121	.	.	40963102	40963121	0	1	19	40963098	differential_group
chr11	87771185	87771204	chr11:87771185-87771204	.	.	87771185	87771204	0	1	19	87771177	differential_group
chr19	22915929	22915948	chr19:22915929-22915948	.	.	22915929	22915948	0	1	19	22915927	differential_group
chr16	92565867	92565886	chr16:92565867-92565886	.	.	92565867	92565886	0	1	19	92565858	differential_group
chr19	4497672	4497691	chr19:4497672-4497691	.	.	4497672	4497691	0	1	19	4497668	differential_group
chr6	100287152	100287171	chr6:100287152-100287171	.	.	100287152	100287171	0	1	19	100287151	differential_group
chr9	119067795	119067814	chr9:119067795-119067814	.	.	119067795	119067814	0	1	19	119067794	differential_group
chr7	105412076	105412095	chr7:105412076-105412095	.	.	105412076	105412095	0	1	19	105412075	differential_group
chr11	95876482	95876501	chr11:95876482-95876501	.	.	95876482	95876501	0	1	19	95876473	differential_group
chr7	90475992	90476011	chr7:90475992-90476011	.	.	90475992	90476011	0	1	19	90475983	differential_group
chr1	82724941	82724960	chr1:82724941-82724960	.	.	82724941	82724960	0	1	19	82724933	differential_group
chr10	122985789	122985808	chr10:122985789-122985808	.	.	122985789	122985808	0	1	19	122985788	differential_group
chr18	40219445	40219464	chr18:40219445-40219464	.	.	40219445	40219464	0	1	19	40219441	differential_group
chr16	13160393	13160412	chr16:13160393-13160412	.	.	13160393	13160412	0	1	19	13160392	differential_group
chr11	105927205	105927224	chr11:105927205-105927224	.	.	105927205	105927224	0	1	19	105927204	differential_group
chr12	102469113	102469132	chr12:102469113-102469132	.	.	102469113	102469132	0	1	19	102469112	differential_group
chr7	27285155	27285174	chr7:27285155-27285174	.	.	27285155	27285174	0	1	19	27285153	differential_group
chr4	140714026	140714045	chr4:140714026-140714045	.	.	140714026	140714045	0	1	19	140714025	differential_group
chr5	142581748	142581767	chr5:142581748-142581767	.	.	142581748	142581767	0	1	19	142581747	differential_group
chr13	108158602	108158621	chr13:108158602-108158621	.	.	108158602	108158621	0	1	19	108158601	differential_group
chr3	94443648	94443667	chr3:94443648-94443667	.	.	94443648	94443667	0	1	19	94443639	differential_group
chr8	46935091	46935110	chr8:46935091-46935110	.	.	46935091	46935110	0	1	19	46935087	differential_group
chr6	147091707	147091726	chr6:147091707-147091726	.	.	147091707	147091726	0	1	19	147091706	differential_group
chr15	96520988	96521007	chr15:96520988-96521007	.	.	96520988	96521007	0	1	19	96520979	differential_group
chr11	8424396	8424415	chr11:8424396-8424415	.	.	8424396	8424415	0	1	19	8424388	differential_group
chr6	136742967	136742986	chr6:136742967-136742986	.	.	136742967	136742986	0	1	19	136742966	differential_group
chr5	122850642	122850661	chr5:122850642-122850661	.	.	122850642	122850661	0	1	19	122850641	differential_group
chr2	27017960	27017979	chr2:27017960-27017979	.	.	27017960	27017979	0	1	19	27017958	differential_group
chr2	129408637	129408656	chr2:129408637-129408656	.	.	129408637	129408656	0	1	19	129408636	differential_group
chr4	59850417	59850436	chr4:59850417-59850436	.	.	59850417	59850436	0	1	19	59850412	differential_group
chr5	45520701	45520720	chr5:45520701-45520720	.	.	45520701	45520720	0	1	19	45520697	differential_group
chr16	87354425	87354444	chr16:87354425-87354444	.	.	87354425	87354444	0	1	19	87354417	differential_group
chr17	46075305	46075324	chr17:46075305-46075324	.	.	46075305	46075324	0	1	19	46075301	differential_group
chr12	101976272	101976291	chr12:101976272-101976291	.	.	101976272	101976291	0	1	19	101976271	differential_group
chr3	84155749	84155768	chr3:84155749-84155768	.	.	84155749	84155768	0	1	19	84155741	differential_group
chr13	69809808	69809827	chr13:69809808-69809827	.	.	69809808	69809827	0	1	19	69809802	differential_group
chr8	105685899	105685918	chr8:105685899-105685918	.	.	105685899	105685918	0	1	19	105685898	differential_group
chr9	87022030	87022049	chr9:87022030-87022049	.	.	87022030	87022049	0	1	19	87022022	differential_group
chr1	171412179	171412198	chr1:171412179-171412198	.	.	171412179	171412198	0	1	19	171412178	differential_group
chr11	70432697	70432716	chr11:70432697-70432716	.	.	70432697	70432716	0	1	19	70432690	differential_group
chr6	129238058	129238077	chr6:129238058-129238077	.	.	129238058	129238077	0	1	19	129238057	differential_group
chr17	64331506	64331525	chr17:64331506-64331525	.	.	64331506	64331525	0	1	19	64331500	differential_group
chr4	63119066	63119085	chr4:63119066-63119085	.	.	63119066	63119085	0	1	19	63119060	differential_group
chr9	122310846	122310865	chr9:122310846-122310865	.	.	122310846	122310865	0	1	19	122310845	differential_group
chr4	86575419	86575438	chr4:86575419-86575438	.	.	86575419	86575438	0	1	19	86575411	differential_group
chr10	41303117	41303136	chr10:41303117-41303136	.	.	41303117	41303136	0	1	19	41303113	differential_group
chr4	45012443	45012462	chr4:45012443-45012462	.	.	45012443	45012462	0	1	19	45012439	differential_group
chr8	33797466	33797485	chr8:33797466-33797485	.	.	33797466	33797485	0	1	19	33797463	differential_group
chr11	115536044	115536063	chr11:115536044-115536063	.	.	115536044	115536063	0	1	19	115536043	differential_group
chr2	165034833	165034852	chr2:165034833-165034852	.	.	165034833	165034852	0	1	19	165034832	differential_group
chr13	30973991	30974010	chr13:30973991-30974010	.	.	30973991	30974010	0	1	19	30973988	differential_group
chr3	40745458	40745477	chr3:40745458-40745477	.	.	40745458	40745477	0	1	19	40745454	differential_group
chr4	125160497	125160516	chr4:125160497-125160516	.	.	125160497	125160516	0	1	19	125160496	differential_group
chr2	39065166	39065185	chr2:39065166-39065185	.	.	39065166	39065185	0	1	19	39065163	differential_group
chr2	143063032	143063051	chr2:143063032-143063051	.	.	143063032	143063051	0	1	19	143063031	differential_group
chr18	9450378	9450397	chr18:9450378-9450397	.	.	9450378	9450397	0	1	19	9450369	differential_group
chr2	79255289	79255308	chr2:79255289-79255308	.	.	79255289	79255308	0	1	19	79255282	differential_group
chr5	105654878	105654897	chr5:105654878-105654897	.	.	105654878	105654897	0	1	19	105654877	differential_group
chr8	92818368	92818387	chr8:92818368-92818387	.	.	92818368	92818387	0	1	19	92818359	differential_group
chr11	86993444	86993463	chr11:86993444-86993463	.	.	86993444	86993463	0	1	19	86993436	differential_group
chr1	154118836	154118855	chr1:154118836-154118855	.	.	154118836	154118855	0	1	19	154118835	differential_group
chr17	12103969	12103988	chr17:12103969-12103988	.	.	12103969	12103988	0	1	19	12103968	differential_group
chr14	25726423	25726442	chr14:25726423-25726442	.	.	25726423	25726442	0	1	19	25726421	differential_group
chr13	38960483	38960502	chr13:38960483-38960502	.	.	38960483	38960502	0	1	19	38960480	differential_group
chr10	98915135	98915154	chr10:98915135-98915154	.	.	98915135	98915154	0	1	19	98915126	differential_group
chr2	72203799	72203818	chr2:72203799-72203818	.	.	72203799	72203818	0	1	19	72203792	differential_group
chr7	24531870	24531889	chr7:24531870-24531889	.	.	24531870	24531889	0	1	19	24531868	differential_group
chr5	142319483	142319502	chr5:142319483-142319502	.	.	142319483	142319502	0	1	19	142319482	differential_group
chr5	130853528	130853547	chr5:130853528-130853547	.	.	130853528	130853547	0	1	19	130853527	differential_group
chr8	64733443	64733462	chr8:64733443-64733462	.	.	64733443	64733462	0	1	19	64733437	differential_group
chr2	68349709	68349728	chr2:68349709-68349728	.	.	68349709	68349728	0	1	19	68349703	differential_group
chr14	46703338	46703357	chr14:46703338-46703357	.	.	46703338	46703357	0	1	19	46703334	differential_group
chr15	11036466	11036485	chr15:11036466-11036485	.	.	11036466	11036485	0	1	19	11036465	differential_group
chr14	103011953	103011972	chr14:103011953-103011972	.	.	103011953	103011972	0	1	19	103011952	differential_group
chr10	89443662	89443681	chr10:89443662-89443681	.	.	89443662	89443681	0	1	19	89443654	differential_group
chr2	60125373	60125392	chr2:60125373-60125392	.	.	60125373	60125392	0	1	19	60125367	differential_group
chr7	35802968	35802987	chr7:35802968-35802987	.	.	35802968	35802987	0	1	19	35802965	differential_group
chr8	95331876	95331895	chr8:95331876-95331895	.	.	95331876	95331895	0	1	19	95331867	differential_group
chr2	21205761	21205780	chr2:21205761-21205780	.	.	21205761	21205780	0	1	19	21205759	differential_group
chr12	8547460	8547479	chr12:8547460-8547479	.	.	8547460	8547479	0	1	19	8547452	differential_group
chr11	51619853	51619872	chr11:51619853-51619872	.	.	51619853	51619872	0	1	19	51619848	differential_group
chr3	97585602	97585621	chr3:97585602-97585621	.	.	97585602	97585621	0	1	19	97585593	differential_group
chr10	53596830	53596849	chr10:53596830-53596849	.	.	53596830	53596849	0	1	19	53596825	differential_group
chr11	97800260	97800279	chr11:97800260-97800279	.	.	97800260	97800279	0	1	19	97800251	differential_group
chr1	13590017	13590036	chr1:13590017-13590036	.	.	13590017	13590036	0	1	19	13590016	differential_group
chr16	9993889	9993908	chr16:9993889-9993908	.	.	9993889	9993908	0	1	19	9993880	differential_group
chr5	4104672	4104691	chr5:4104672-4104691	.	.	4104672	4104691	0	1	19	4104668	differential_group
chr17	28762056	28762075	chr17:28762056-28762075	.	.	28762056	28762075	0	1	19	28762054	differential_group
chr7	116323785	116323804	chr7:116323785-116323804	.	.	116323785	116323804	0	1	19	116323784	differential_group
chr14	99045927	99045946	chr14:99045927-99045946	.	.	99045927	99045946	0	1	19	99045918	differential_group
chr12	72536298	72536317	chr12:72536298-72536317	.	.	72536298	72536317	0	1	19	72536291	differential_group
chr8	22706288	22706307	chr8:22706288-22706307	.	.	22706288	22706307	0	1	19	22706286	differential_group
chr19	7234991	7235010	chr19:7234991-7235010	.	.	7234991	7235010	0	1	19	7234984	differential_group
chr8	94704208	94704227	chr8:94704208-94704227	.	.	94704208	94704227	0	1	19	94704199	differential_group
chr12	12323702	12323721	chr12:12323702-12323721	.	.	12323702	12323721	0	1	19	12323701	differential_group
chr5	151368768	151368787	chr5:151368768-151368787	.	.	151368768	151368787	0	1	19	151368767	differential_group
chr15	102239364	102239383	chr15:102239364-102239383	.	.	102239364	102239383	0	1	19	102239363	differential_group
chr2	113848777	113848796	chr2:113848777-113848796	.	.	113848777	113848796	0	1	19	113848776	differential_group
chr13	64312585	64312604	chr13:64312585-64312604	.	.	64312585	64312604	0	1	19	64312579	differential_group
chr18	5990189	5990208	chr18:5990189-5990208	.	.	5990189	5990208	0	1	19	5990184	differential_group
chr10	41887582	41887601	chr10:41887582-41887601	.	.	41887582	41887601	0	1	19	41887578	differential_group
chr13	59728603	59728622	chr13:59728603-59728622	.	.	59728603	59728622	0	1	19	59728598	differential_group
chr6	5110584	5110603	chr6:5110584-5110603	.	.	5110584	5110603	0	1	19	5110579	differential_group
chrX	73798647	73798666	chrX:73798647-73798666	.	.	73798647	73798666	0	1	19	73798640	differential_group
chr4	20008259	20008278	chr4:20008259-20008278	.	.	20008259	20008278	0	1	19	20008257	differential_group
chr7	4556937	4556956	chr7:4556937-4556956	.	.	4556937	4556956	0	1	19	4556933	differential_group
chr8	34965243	34965262	chr8:34965243-34965262	.	.	34965243	34965262	0	1	19	34965240	differential_group
chr1	52630618	52630637	chr1:52630618-52630637	.	.	52630618	52630637	0	1	19	52630613	differential_group
chr5	138280535	138280554	chr5:138280535-138280554	.	.	138280535	138280554	0	1	19	138280534	differential_group
chr14	65069451	65069470	chr14:65069451-65069470	.	.	65069451	65069470	0	1	19	65069445	differential_group
chr7	97748231	97748250	chr7:97748231-97748250	.	.	97748231	97748250	0	1	19	97748222	differential_group
chr11	48871535	48871554	chr11:48871535-48871554	.	.	48871535	48871554	0	1	19	48871531	differential_group
chr11	8524012	8524031	chr11:8524012-8524031	.	.	8524012	8524031	0	1	19	8524004	differential_group
chr2	164924648	164924667	chr2:164924648-164924667	.	.	164924648	164924667	0	1	19	164924647	differential_group
chr3	7503529	7503548	chr3:7503529-7503548	.	.	7503529	7503548	0	1	19	7503522	differential_group
chr11	62820494	62820513	chr11:62820494-62820513	.	.	62820494	62820513	0	1	19	62820488	differential_group
chr2	52072986	52073005	chr2:52072986-52073005	.	.	52072986	52073005	0	1	19	52072981	differential_group
chr1	79776392	79776411	chr1:79776392-79776411	.	.	79776392	79776411	0	1	19	79776385	differential_group
chr2	143837362	143837381	chr2:143837362-143837381	.	.	143837362	143837381	0	1	19	143837361	differential_group
chr2	103982414	103982433	chr2:103982414-103982433	.	.	103982414	103982433	0	1	19	103982413	differential_group
chr14	55635379	55635398	chr14:55635379-55635398	.	.	55635379	55635398	0	1	19	55635374	differential_group
chr4	115731775	115731794	chr4:115731775-115731794	.	.	115731775	115731794	0	1	19	115731774	differential_group
chr17	83733001	83733020	chr17:83733001-83733020	.	.	83733001	83733020	0	1	19	83732993	differential_group
chr14	40894809	40894828	chr14:40894809-40894828	.	.	40894809	40894828	0	1	19	40894805	differential_group
chr1	40116602	40116621	chr1:40116602-40116621	.	.	40116602	40116621	0	1	19	40116598	differential_group
chr14	52197493	52197512	chr14:52197493-52197512	.	.	52197493	52197512	0	1	19	52197488	differential_group
chr11	34833445	34833464	chr11:34833445-34833464	.	.	34833445	34833464	0	1	19	34833442	differential_group
chr10	85221084	85221103	chr10:85221084-85221103	.	.	85221084	85221103	0	1	19	85221076	differential_group
chr14	72709695	72709714	chr14:72709695-72709714	.	.	72709695	72709714	0	1	19	72709688	differential_group
chr2	150136823	150136842	chr2:150136823-150136842	.	.	150136823	150136842	0	1	19	150136822	differential_group
chr1	183345378	183345397	chr1:183345378-183345397	.	.	183345378	183345397	0	1	19	183345377	differential_group
chr5	74126404	74126423	chr5:74126404-74126423	.	.	74126404	74126423	0	1	19	74126397	differential_group
chr7	114817726	114817745	chr7:114817726-114817745	.	.	114817726	114817745	0	1	19	114817725	differential_group
chr6	29272640	29272659	chr6:29272640-29272659	.	.	29272640	29272659	0	1	19	29272638	differential_group
chr2	33821820	33821839	chr2:33821820-33821839	.	.	33821820	33821839	0	1	19	33821817	differential_group
chr5	113815944	113815963	chr5:113815944-113815963	.	.	113815944	113815963	0	1	19	113815943	differential_group
chr11	83964438	83964457	chr11:83964438-83964457	.	.	83964438	83964457	0	1	19	83964430	differential_group
chr1	165236940	165236959	chr1:165236940-165236959	.	.	165236940	165236959	0	1	19	165236939	differential_group
chr5	91963116	91963135	chr5:91963116-91963135	.	.	91963116	91963135	0	1	19	91963107	differential_group
chr7	132507564	132507583	chr7:132507564-132507583	.	.	132507564	132507583	0	1	19	132507563	differential_group
chr11	74981612	74981631	chr11:74981612-74981631	.	.	74981612	74981631	0	1	19	74981605	differential_group
chr6	55167254	55167273	chr6:55167254-55167273	.	.	55167254	55167273	0	1	19	55167249	differential_group
chr10	121586631	121586650	chr10:121586631-121586650	.	.	121586631	121586650	0	1	19	121586630	differential_group
chr17	47689010	47689029	chr17:47689010-47689029	.	.	47689010	47689029	0	1	19	47689006	differential_group
chr8	36184367	36184386	chr8:36184367-36184386	.	.	36184367	36184386	0	1	19	36184364	differential_group
chr14	70021627	70021646	chr14:70021627-70021646	.	.	70021627	70021646	0	1	19	70021620	differential_group
chr1	37541354	37541373	chr1:37541354-37541373	.	.	37541354	37541373	0	1	19	37541351	differential_group
chr10	7076346	7076365	chr10:7076346-7076365	.	.	7076346	7076365	0	1	19	7076339	differential_group
chr6	120198170	120198189	chr6:120198170-120198189	.	.	120198170	120198189	0	1	19	120198169	differential_group
chr3	81932997	81933016	chr3:81932997-81933016	.	.	81932997	81933016	0	1	19	81932989	differential_group
chr1	157553264	157553283	chr1:157553264-157553283	.	.	157553264	157553283	0	1	19	157553263	differential_group
chr13	98926576	98926595	chr13:98926576-98926595	.	.	98926576	98926595	0	1	19	98926567	differential_group
chr15	73833383	73833402	chr15:73833383-73833402	.	.	73833383	73833402	0	1	19	73833376	differential_group
chr9	96478417	96478436	chr9:96478417-96478436	.	.	96478417	96478436	0	1	19	96478408	differential_group
chr18	34259345	34259364	chr18:34259345-34259364	.	.	34259345	34259364	0	1	19	34259342	differential_group
chr10	25239346	25239365	chr10:25239346-25239365	.	.	25239346	25239365	0	1	19	25239344	differential_group
chr15	74760867	74760886	chr15:74760867-74760886	.	.	74760867	74760886	0	1	19	74760860	differential_group
chr16	4863044	4863063	chr16:4863044-4863063	.	.	4863044	4863063	0	1	19	4863040	differential_group
chr6	29024154	29024173	chr6:29024154-29024173	.	.	29024154	29024173	0	1	19	29024152	differential_group
chrX	137049542	137049561	chrX:137049542-137049561	.	.	137049542	137049561	0	1	19	137049541	differential_group
chr12	72976903	72976922	chr12:72976903-72976922	.	.	72976903	72976922	0	1	19	72976896	differential_group
chr6	13607690	13607709	chr6:13607690-13607709	.	.	13607690	13607709	0	1	19	13607689	differential_group
chr5	115340931	115340950	chr5:115340931-115340950	.	.	115340931	115340950	0	1	19	115340930	differential_group
chr7	133709419	133709438	chr7:133709419-133709438	.	.	133709419	133709438	0	1	19	133709418	differential_group
chr16	90727244	90727263	chr16:90727244-90727263	.	.	90727244	90727263	0	1	19	90727235	differential_group
chr7	63896966	63896985	chr7:63896966-63896985	.	.	63896966	63896985	0	1	19	63896960	differential_group
chr6	52919223	52919242	chr6:52919223-52919242	.	.	52919223	52919242	0	1	19	52919218	differential_group
chr3	57735775	57735794	chr3:57735775-57735794	.	.	57735775	57735794	0	1	19	57735770	differential_group
chr9	62847879	62847898	chr9:62847879-62847898	.	.	62847879	62847898	0	1	19	62847873	differential_group
chr12	30911524	30911543	chr12:30911524-30911543	.	.	30911524	30911543	0	1	19	30911521	differential_group
chr9	63610425	63610444	chr9:63610425-63610444	.	.	63610425	63610444	0	1	19	63610419	differential_group
chr9	32940488	32940507	chr9:32940488-32940507	.	.	32940488	32940507	0	1	19	32940485	differential_group
chr5	43837541	43837560	chr5:43837541-43837560	.	.	43837541	43837560	0	1	19	43837537	differential_group
chr12	98674689	98674708	chr12:98674689-98674708	.	.	98674689	98674708	0	1	19	98674680	differential_group
chr12	111039524	111039543	chr12:111039524-111039543	.	.	111039524	111039543	0	1	19	111039523	differential_group
chr12	3835176	3835195	chr12:3835176-3835195	.	.	3835176	3835195	0	1	19	3835173	differential_group
chr9	21313465	21313484	chr9:21313465-21313484	.	.	21313465	21313484	0	1	19	21313463	differential_group
chr14	79661315	79661334	chr14:79661315-79661334	.	.	79661315	79661334	0	1	19	79661308	differential_group
chr12	85729576	85729595	chr12:85729576-85729595	.	.	85729576	85729595	0	1	19	85729568	differential_group
chr12	116077963	116077982	chr12:116077963-116077982	.	.	116077963	116077982	0	1	19	116077962	differential_group
chr18	67800081	67800100	chr18:67800081-67800100	.	.	67800081	67800100	0	1	19	67800075	differential_group
chr4	133650220	133650239	chr4:133650220-133650239	.	.	133650220	133650239	0	1	19	133650219	differential_group
chr15	102279418	102279437	chr15:102279418-102279437	.	.	102279418	102279437	0	1	19	102279417	differential_group
chr19	42795069	42795088	chr19:42795069-42795088	.	.	42795069	42795088	0	1	19	42795065	differential_group
chr17	24745715	24745734	chr17:24745715-24745734	.	.	24745715	24745734	0	1	19	24745713	differential_group
chr18	52679557	52679576	chr18:52679557-52679576	.	.	52679557	52679576	0	1	19	52679552	differential_group
chr6	54992788	54992807	chr6:54992788-54992807	.	.	54992788	54992807	0	1	19	54992783	differential_group
chr9	121605619	121605638	chr9:121605619-121605638	.	.	121605619	121605638	0	1	19	121605618	differential_group
chr5	9112016	9112035	chr5:9112016-9112035	.	.	9112016	9112035	0	1	19	9112007	differential_group
chr4	81178870	81178889	chr4:81178870-81178889	.	.	81178870	81178889	0	1	19	81178862	differential_group
chr16	35817478	35817497	chr16:35817478-35817497	.	.	35817478	35817497	0	1	19	35817475	differential_group
chr9	79759635	79759654	chr9:79759635-79759654	.	.	79759635	79759654	0	1	19	79759628	differential_group
chr11	113612017	113612036	chr11:113612017-113612036	.	.	113612017	113612036	0	1	19	113612016	differential_group
chr3	69208849	69208868	chr3:69208849-69208868	.	.	69208849	69208868	0	1	19	69208843	differential_group
chr9	119895055	119895074	chr9:119895055-119895074	.	.	119895055	119895074	0	1	19	119895054	differential_group
chr6	116264291	116264310	chr6:116264291-116264310	.	.	116264291	116264310	0	1	19	116264290	differential_group
chr6	127453960	127453979	chr6:127453960-127453979	.	.	127453960	127453979	0	1	19	127453959	differential_group
chr2	38535997	38536016	chr2:38535997-38536016	.	.	38535997	38536016	0	1	19	38535994	differential_group
chr10	112160379	112160398	chr10:112160379-112160398	.	.	112160379	112160398	0	1	19	112160378	differential_group
chr2	103456806	103456825	chr2:103456806-103456825	.	.	103456806	103456825	0	1	19	103456805	differential_group
chr7	28834106	28834125	chr7:28834106-28834125	.	.	28834106	28834125	0	1	19	28834104	differential_group
chr8	70139337	70139356	chr8:70139337-70139356	.	.	70139337	70139356	0	1	19	70139330	differential_group
chr2	127889575	127889594	chr2:127889575-127889594	.	.	127889575	127889594	0	1	19	127889574	differential_group
chr7	126883967	126883986	chr7:126883967-126883986	.	.	126883967	126883986	0	1	19	126883966	differential_group
chr10	17947273	17947292	chr10:17947273-17947292	.	.	17947273	17947292	0	1	19	17947272	differential_group
chr3	101494013	101494032	chr3:101494013-101494032	.	.	101494013	101494032	0	1	19	101494012	differential_group
chr13	49652649	49652668	chr13:49652649-49652668	.	.	49652649	49652668	0	1	19	49652645	differential_group
chr19	40588511	40588530	chr19:40588511-40588530	.	.	40588511	40588530	0	1	19	40588507	differential_group
chr2	101905952	101905971	chr2:101905952-101905971	.	.	101905952	101905971	0	1	19	101905951	differential_group
chr2	18392543	18392562	chr2:18392543-18392562	.	.	18392543	18392562	0	1	19	18392542	differential_group
chr6	5298265	5298284	chr6:5298265-5298284	.	.	5298265	5298284	0	1	19	5298260	differential_group
chr13	113618698	113618717	chr13:113618698-113618717	.	.	113618698	113618717	0	1	19	113618697	differential_group
chr8	123110835	123110854	chr8:123110835-123110854	.	.	123110835	123110854	0	1	19	123110834	differential_group
chr4	58985288	58985307	chr4:58985288-58985307	.	.	58985288	58985307	0	1	19	58985283	differential_group
chr2	112493293	112493312	chr2:112493293-112493312	.	.	112493293	112493312	0	1	19	112493292	differential_group
chr4	45280308	45280327	chr4:45280308-45280327	.	.	45280308	45280327	0	1	19	45280304	differential_group
chr4	48473539	48473558	chr4:48473539-48473558	.	.	48473539	48473558	0	1	19	48473535	differential_group
chr5	92675189	92675208	chr5:92675189-92675208	.	.	92675189	92675208	0	1	19	92675180	differential_group
chr8	11253677	11253696	chr8:11253677-11253696	.	.	11253677	11253696	0	1	19	11253676	differential_group
chr12	87053085	87053104	chr12:87053085-87053104	.	.	87053085	87053104	0	1	19	87053077	differential_group
chr11	113811394	113811413	chr11:113811394-113811413	.	.	113811394	113811413	0	1	19	113811393	differential_group
chr10	31445974	31445993	chr10:31445974-31445993	.	.	31445974	31445993	0	1	19	31445971	differential_group
chr17	29704979	29704998	chr17:29704979-29704998	.	.	29704979	29704998	0	1	19	29704977	differential_group
chr10	11149396	11149415	chr10:11149396-11149415	.	.	11149396	11149415	0	1	19	11149395	differential_group
chr4	135433821	135433840	chr4:135433821-135433840	.	.	135433821	135433840	0	1	19	135433820	differential_group
chr16	11134544	11134563	chr16:11134544-11134563	.	.	11134544	11134563	0	1	19	11134543	differential_group
chr13	81783094	81783113	chr13:81783094-81783113	.	.	81783094	81783113	0	1	19	81783086	differential_group
chr1	86179051	86179070	chr1:86179051-86179070	.	.	86179051	86179070	0	1	19	86179043	differential_group
chr17	28800874	28800893	chr17:28800874-28800893	.	.	28800874	28800893	0	1	19	28800872	differential_group
chr10	61877987	61878006	chr10:61877987-61878006	.	.	61877987	61878006	0	1	19	61877981	differential_group
chr3	27182810	27182829	chr3:27182810-27182829	.	.	27182810	27182829	0	1	19	27182808	differential_group
chr2	181186723	181186742	chr2:181186723-181186742	.	.	181186723	181186742	0	1	19	181186722	differential_group
chr4	41707285	41707304	chr4:41707285-41707304	.	.	41707285	41707304	0	1	19	41707281	differential_group
chr8	95254989	95255008	chr8:95254989-95255008	.	.	95254989	95255008	0	1	19	95254980	differential_group
chr17	25698623	25698642	chr17:25698623-25698642	.	.	25698623	25698642	0	1	19	25698621	differential_group
chr1	162740672	162740691	chr1:162740672-162740691	.	.	162740672	162740691	0	1	19	162740671	differential_group
chr8	107002659	107002678	chr8:107002659-107002678	.	.	107002659	107002678	0	1	19	107002658	differential_group
chr12	35534807	35534826	chr12:35534807-35534826	.	.	35534807	35534826	0	1	19	35534804	differential_group
chr4	130087529	130087548	chr4:130087529-130087548	.	.	130087529	130087548	0	1	19	130087528	differential_group
chr13	30260114	30260133	chr13:30260114-30260133	.	.	30260114	30260133	0	1	19	30260111	differential_group
chr11	61193568	61193587	chr11:61193568-61193587	.	.	61193568	61193587	0	1	19	61193562	differential_group
chr2	5951418	5951437	chr2:5951418-5951437	.	.	5951418	5951437	0	1	19	5951413	differential_group
chr7	100123666	100123685	chr7:100123666-100123685	.	.	100123666	100123685	0	1	19	100123665	differential_group
chr9	107463705	107463724	chr9:107463705-107463724	.	.	107463705	107463724	0	1	19	107463704	differential_group
chr15	90680147	90680166	chr15:90680147-90680166	.	.	90680147	90680166	0	1	19	90680138	differential_group
chr2	122467838	122467857	chr2:122467838-122467857	.	.	122467838	122467857	0	1	19	122467837	differential_group
chr14	98168340	98168359	chr14:98168340-98168359	.	.	98168340	98168359	0	1	19	98168331	differential_group
chr1	160081230	160081249	chr1:160081230-160081249	.	.	160081230	160081249	0	1	19	160081229	differential_group
chr17	48602717	48602736	chr17:48602717-48602736	.	.	48602717	48602736	0	1	19	48602713	differential_group
chr11	77100318	77100337	chr11:77100318-77100337	.	.	77100318	77100337	0	1	19	77100311	differential_group
chr6	125362207	125362226	chr6:125362207-125362226	.	.	125362207	125362226	0	1	19	125362206	differential_group
chr9	119430507	119430526	chr9:119430507-119430526	.	.	119430507	119430526	0	1	19	119430506	differential_group
chr1	36635133	36635152	chr1:36635133-36635152	.	.	36635133	36635152	0	1	19	36635130	differential_group
chr17	84877985	84878004	chr17:84877985-84878004	.	.	84877985	84878004	0	1	19	84877977	differential_group
chr9	60999437	60999456	chr9:60999437-60999456	.	.	60999437	60999456	0	1	19	60999431	differential_group
chr8	122075707	122075726	chr8:122075707-122075726	.	.	122075707	122075726	0	1	19	122075706	differential_group
chr13	42575888	42575907	chr13:42575888-42575907	.	.	42575888	42575907	0	1	19	42575884	differential_group
chr6	136999907	136999926	chr6:136999907-136999926	.	.	136999907	136999926	0	1	19	136999906	differential_group
chr9	106199251	106199270	chr9:106199251-106199270	.	.	106199251	106199270	0	1	19	106199250	differential_group
chr3	154572508	154572527	chr3:154572508-154572527	.	.	154572508	154572527	0	1	19	154572507	differential_group
chr10	63309173	63309192	chr10:63309173-63309192	.	.	63309173	63309192	0	1	19	63309167	differential_group
chr3	50906151	50906170	chr3:50906151-50906170	.	.	50906151	50906170	0	1	19	50906146	differential_group
chr12	78226259	78226278	chr12:78226259-78226278	.	.	78226259	78226278	0	1	19	78226252	differential_group
chr11	51262755	51262774	chr11:51262755-51262774	.	.	51262755	51262774	0	1	19	51262750	differential_group
chr3	95625063	95625082	chr3:95625063-95625082	.	.	95625063	95625082	0	1	19	95625054	differential_group
chr9	66835225	66835244	chr9:66835225-66835244	.	.	66835225	66835244	0	1	19	66835219	differential_group
chr11	120990468	120990487	chr11:120990468-120990487	.	.	120990468	120990487	0	1	19	120990467	differential_group
chr1	165853909	165853928	chr1:165853909-165853928	.	.	165853909	165853928	0	1	19	165853908	differential_group
chr8	114971567	114971586	chr8:114971567-114971586	.	.	114971567	114971586	0	1	19	114971566	differential_group
chr19	3389337	3389356	chr19:3389337-3389356	.	.	3389337	3389356	0	1	19	3389334	differential_group
chr1	135368389	135368408	chr1:135368389-135368408	.	.	135368389	135368408	0	1	19	135368388	differential_group
chr3	88407207	88407226	chr3:88407207-88407226	.	.	88407207	88407226	0	1	19	88407199	differential_group
chr7	45739555	45739574	chr7:45739555-45739574	.	.	45739555	45739574	0	1	19	45739551	differential_group
chr6	92214968	92214987	chr6:92214968-92214987	.	.	92214968	92214987	0	1	19	92214959	differential_group
chr7	109986340	109986359	chr7:109986340-109986359	.	.	109986340	109986359	0	1	19	109986339	differential_group
chr9	79792901	79792920	chr9:79792901-79792920	.	.	79792901	79792920	0	1	19	79792894	differential_group
chr11	68408357	68408376	chr11:68408357-68408376	.	.	68408357	68408376	0	1	19	68408351	differential_group
chr4	125962934	125962953	chr4:125962934-125962953	.	.	125962934	125962953	0	1	19	125962933	differential_group
chr8	25785296	25785315	chr8:25785296-25785315	.	.	25785296	25785315	0	1	19	25785294	differential_group
chr2	61711888	61711907	chr2:61711888-61711907	.	.	61711888	61711907	0	1	19	61711882	differential_group
chr9	120202915	120202934	chr9:120202915-120202934	.	.	120202915	120202934	0	1	19	120202914	differential_group
chr4	88514584	88514603	chr4:88514584-88514603	.	.	88514584	88514603	0	1	19	88514576	differential_group
chr16	20302444	20302463	chr16:20302444-20302463	.	.	20302444	20302463	0	1	19	20302442	differential_group
chr10	117033991	117034010	chr10:117033991-117034010	.	.	117033991	117034010	0	1	19	117033990	differential_group
chr18	56975346	56975365	chr18:56975346-56975365	.	.	56975346	56975365	0	1	19	56975341	differential_group
chr14	52124099	52124118	chr14:52124099-52124118	.	.	52124099	52124118	0	1	19	52124094	differential_group
chr10	59150302	59150321	chr10:59150302-59150321	.	.	59150302	59150321	0	1	19	59150297	differential_group
chr12	17691974	17691993	chr12:17691974-17691993	.	.	17691974	17691993	0	1	19	17691973	differential_group
chr9	7872877	7872896	chr9:7872877-7872896	.	.	7872877	7872896	0	1	19	7872870	differential_group
chr7	118304994	118305013	chr7:118304994-118305013	.	.	118304994	118305013	0	1	19	118304993	differential_group
chr5	30423728	30423747	chr5:30423728-30423747	.	.	30423728	30423747	0	1	19	30423725	differential_group
chr4	53012077	53012096	chr4:53012077-53012096	.	.	53012077	53012096	0	1	19	53012072	differential_group
chr10	40529826	40529845	chr10:40529826-40529845	.	.	40529826	40529845	0	1	19	40529822	differential_group
chr17	43611780	43611799	chr17:43611780-43611799	.	.	43611780	43611799	0	1	19	43611776	differential_group
chr12	86796064	86796083	chr12:86796064-86796083	.	.	86796064	86796083	0	1	19	86796056	differential_group
chr1	90603687	90603706	chr1:90603687-90603706	.	.	90603687	90603706	0	1	19	90603678	differential_group
chr3	136671542	136671561	chr3:136671542-136671561	.	.	136671542	136671561	0	1	19	136671541	differential_group
chr7	141409024	141409043	chr7:141409024-141409043	.	.	141409024	141409043	0	1	19	141409023	differential_group
chr10	99577441	99577460	chr10:99577441-99577460	.	.	99577441	99577460	0	1	19	99577432	differential_group
chr3	30792996	30793015	chr3:30792996-30793015	.	.	30792996	30793015	0	1	19	30792993	differential_group
chr1	151079088	151079107	chr1:151079088-151079107	.	.	151079088	151079107	0	1	19	151079087	differential_group
chr1	138963380	138963399	chr1:138963380-138963399	.	.	138963380	138963399	0	1	19	138963379	differential_group
chr14	73552827	73552846	chr14:73552827-73552846	.	.	73552827	73552846	0	1	19	73552820	differential_group
chr2	153650310	153650329	chr2:153650310-153650329	.	.	153650310	153650329	0	1	19	153650309	differential_group
chr2	120977491	120977510	chr2:120977491-120977510	.	.	120977491	120977510	0	1	19	120977490	differential_group
chr10	21601116	21601135	chr10:21601116-21601135	.	.	21601116	21601135	0	1	19	21601114	differential_group
chr10	51553526	51553545	chr10:51553526-51553545	.	.	51553526	51553545	0	1	19	51553521	differential_group
chr9	122421293	122421312	chr9:122421293-122421312	.	.	122421293	122421312	0	1	19	122421292	differential_group
chr11	74547559	74547578	chr11:74547559-74547578	.	.	74547559	74547578	0	1	19	74547552	differential_group
chr11	81996351	81996370	chr11:81996351-81996370	.	.	81996351	81996370	0	1	19	81996343	differential_group
chr5	32197907	32197926	chr5:32197907-32197926	.	.	32197907	32197926	0	1	19	32197904	differential_group
chr9	116174672	116174691	chr9:116174672-116174691	.	.	116174672	116174691	0	1	19	116174671	differential_group
chr18	70568148	70568167	chr18:70568148-70568167	.	.	70568148	70568167	0	1	19	70568141	differential_group
chr4	115952975	115952994	chr4:115952975-115952994	.	.	115952975	115952994	0	1	19	115952974	differential_group
chr11	116885400	116885419	chr11:116885400-116885419	.	.	116885400	116885419	0	1	19	116885399	differential_group
chr6	127945965	127945984	chr6:127945965-127945984	.	.	127945965	127945984	0	1	19	127945964	differential_group
chr10	22058813	22058832	chr10:22058813-22058832	.	.	22058813	22058832	0	1	19	22058811	differential_group
chr11	49652928	49652947	chr11:49652928-49652947	.	.	49652928	49652947	0	1	19	49652924	differential_group
chr5	28094129	28094148	chr5:28094129-28094148	.	.	28094129	28094148	0	1	19	28094127	differential_group
chr9	57990616	57990635	chr9:57990616-57990635	.	.	57990616	57990635	0	1	19	57990611	differential_group
chr11	49986371	49986390	chr11:49986371-49986390	.	.	49986371	49986390	0	1	19	49986367	differential_group
chr7	28726839	28726858	chr7:28726839-28726858	.	.	28726839	28726858	0	1	19	28726837	differential_group
chr6	49263634	49263653	chr6:49263634-49263653	.	.	49263634	49263653	0	1	19	49263630	differential_group
chr5	118781749	118781768	chr5:118781749-118781768	.	.	118781749	118781768	0	1	19	118781748	differential_group
chr19	18670910	18670929	chr19:18670910-18670929	.	.	18670910	18670929	0	1	19	18670909	differential_group
chr12	116620140	116620159	chr12:116620140-116620159	.	.	116620140	116620159	0	1	19	116620139	differential_group
chr11	84009192	84009211	chr11:84009192-84009211	.	.	84009192	84009211	0	1	19	84009184	differential_group
chr13	102678689	102678708	chr13:102678689-102678708	.	.	102678689	102678708	0	1	19	102678688	differential_group
chr16	37868757	37868776	chr16:37868757-37868776	.	.	37868757	37868776	0	1	19	37868754	differential_group
chr13	81711748	81711767	chr13:81711748-81711767	.	.	81711748	81711767	0	1	19	81711740	differential_group
chr1	23922385	23922404	chr1:23922385-23922404	.	.	23922385	23922404	0	1	19	23922383	differential_group
chr7	98481187	98481206	chr7:98481187-98481206	.	.	98481187	98481206	0	1	19	98481178	differential_group
chr13	56145723	56145742	chr13:56145723-56145742	.	.	56145723	56145742	0	1	19	56145718	differential_group
chr1	13789384	13789403	chr1:13789384-13789403	.	.	13789384	13789403	0	1	19	13789383	differential_group
chr2	154569142	154569161	chr2:154569142-154569161	.	.	154569142	154569161	0	1	19	154569141	differential_group
chr8	70166914	70166933	chr8:70166914-70166933	.	.	70166914	70166933	0	1	19	70166907	differential_group
chr12	36381917	36381936	chr12:36381917-36381936	.	.	36381917	36381936	0	1	19	36381914	differential_group
chr6	117828477	117828496	chr6:117828477-117828496	.	.	117828477	117828496	0	1	19	117828476	differential_group
chr11	116643423	116643442	chr11:116643423-116643442	.	.	116643423	116643442	0	1	19	116643422	differential_group
chr8	18846729	18846748	chr8:18846729-18846748	.	.	18846729	18846748	0	1	19	18846728	differential_group
chr4	136907224	136907243	chr4:136907224-136907243	.	.	136907224	136907243	0	1	19	136907223	differential_group
chr3	8968844	8968863	chr3:8968844-8968863	.	.	8968844	8968863	0	1	19	8968836	differential_group
chr15	76925390	76925409	chr15:76925390-76925409	.	.	76925390	76925409	0	1	19	76925383	differential_group
chr13	75798036	75798055	chr13:75798036-75798055	.	.	75798036	75798055	0	1	19	75798029	differential_group
chr3	135281153	135281172	chr3:135281153-135281172	.	.	135281153	135281172	0	1	19	135281152	differential_group
chr14	61599661	61599680	chr14:61599661-61599680	.	.	61599661	61599680	0	1	19	61599655	differential_group
chrX	94234854	94234873	chrX:94234854-94234873	.	.	94234854	94234873	0	1	19	94234845	differential_group
chr18	14682105	14682124	chr18:14682105-14682124	.	.	14682105	14682124	0	1	19	14682104	differential_group
chr4	109476830	109476849	chr4:109476830-109476849	.	.	109476830	109476849	0	1	19	109476829	differential_group
chr17	12210898	12210917	chr17:12210898-12210917	.	.	12210898	12210917	0	1	19	12210897	differential_group
chr14	34769134	34769153	chr14:34769134-34769153	.	.	34769134	34769153	0	1	19	34769131	differential_group
chr6	114345337	114345356	chr6:114345337-114345356	.	.	114345337	114345356	0	1	19	114345336	differential_group
chr4	103313665	103313684	chr4:103313665-103313684	.	.	103313665	103313684	0	1	19	103313664	differential_group
chr5	146670838	146670857	chr5:146670838-146670857	.	.	146670838	146670857	0	1	19	146670837	differential_group
chr7	99500358	99500377	chr7:99500358-99500377	.	.	99500358	99500377	0	1	19	99500349	differential_group
chr7	116608537	116608556	chr7:116608537-116608556	.	.	116608537	116608556	0	1	19	116608536	differential_group
chr5	146939261	146939280	chr5:146939261-146939280	.	.	146939261	146939280	0	1	19	146939260	differential_group
chr11	102739353	102739372	chr11:102739353-102739372	.	.	102739353	102739372	0	1	19	102739352	differential_group
chr2	131095038	131095057	chr2:131095038-131095057	.	.	131095038	131095057	0	1	19	131095037	differential_group
chr9	40757931	40757950	chr9:40757931-40757950	.	.	40757931	40757950	0	1	19	40757927	differential_group
chr8	74994003	74994022	chr8:74994003-74994022	.	.	74994003	74994022	0	1	19	74993996	differential_group
chr18	23987261	23987280	chr18:23987261-23987280	.	.	23987261	23987280	0	1	19	23987259	differential_group
chr7	46847179	46847198	chr7:46847179-46847198	.	.	46847179	46847198	0	1	19	46847175	differential_group
chr2	162932176	162932195	chr2:162932176-162932195	.	.	162932176	162932195	0	1	19	162932175	differential_group
chr4	88696664	88696683	chr4:88696664-88696683	.	.	88696664	88696683	0	1	19	88696656	differential_group
chr5	118736060	118736079	chr5:118736060-118736079	.	.	118736060	118736079	0	1	19	118736059	differential_group
chr1	182140580	182140599	chr1:182140580-182140599	.	.	182140580	182140599	0	1	19	182140579	differential_group
chr19	4755729	4755748	chr19:4755729-4755748	.	.	4755729	4755748	0	1	19	4755725	differential_group
chr5	118356852	118356871	chr5:118356852-118356871	.	.	118356852	118356871	0	1	19	118356851	differential_group
chr2	144369269	144369288	chr2:144369269-144369288	.	.	144369269	144369288	0	1	19	144369268	differential_group
chr2	173737651	173737670	chr2:173737651-173737670	.	.	173737651	173737670	0	1	19	173737650	differential_group
chr11	100425990	100426009	chr11:100425990-100426009	.	.	100425990	100426009	0	1	19	100425989	differential_group
chr8	126497662	126497681	chr8:126497662-126497681	.	.	126497662	126497681	0	1	19	126497661	differential_group
chr14	47472474	47472493	chr14:47472474-47472493	.	.	47472474	47472493	0	1	19	47472470	differential_group
chr7	16153753	16153772	chr7:16153753-16153772	.	.	16153753	16153772	0	1	19	16153752	differential_group
chr4	40680609	40680628	chr4:40680609-40680628	.	.	40680609	40680628	0	1	19	40680605	differential_group
chr7	121034664	121034683	chr7:121034664-121034683	.	.	121034664	121034683	0	1	19	121034663	differential_group
chr13	80886169	80886188	chr13:80886169-80886188	.	.	80886169	80886188	0	1	19	80886161	differential_group
chr8	121218677	121218696	chr8:121218677-121218696	.	.	121218677	121218696	0	1	19	121218676	differential_group
chr12	76328026	76328045	chr12:76328026-76328045	.	.	76328026	76328045	0	1	19	76328019	differential_group
chr5	113054526	113054545	chr5:113054526-113054545	.	.	113054526	113054545	0	1	19	113054525	differential_group
chr19	38087341	38087360	chr19:38087341-38087360	.	.	38087341	38087360	0	1	19	38087338	differential_group
chr12	69725043	69725062	chr12:69725043-69725062	.	.	69725043	69725062	0	1	19	69725037	differential_group
chr9	121846687	121846706	chr9:121846687-121846706	.	.	121846687	121846706	0	1	19	121846686	differential_group
chr7	80140957	80140976	chr7:80140957-80140976	.	.	80140957	80140976	0	1	19	80140949	differential_group
chr6	43666091	43666110	chr6:43666091-43666110	.	.	43666091	43666110	0	1	19	43666087	differential_group
chr11	69171893	69171912	chr11:69171893-69171912	.	.	69171893	69171912	0	1	19	69171887	differential_group
chr8	90828800	90828819	chr8:90828800-90828819	.	.	90828800	90828819	0	1	19	90828791	differential_group
chr4	155019290	155019309	chr4:155019290-155019309	.	.	155019290	155019309	0	1	19	155019289	differential_group
chr10	7955909	7955928	chr10:7955909-7955928	.	.	7955909	7955928	0	1	19	7955902	differential_group
chr6	38650739	38650758	chr6:38650739-38650758	.	.	38650739	38650758	0	1	19	38650736	differential_group
chr5	135400438	135400457	chr5:135400438-135400457	.	.	135400438	135400457	0	1	19	135400437	differential_group
chr1	153386915	153386934	chr1:153386915-153386934	.	.	153386915	153386934	0	1	19	153386914	differential_group
chr18	75917911	75917930	chr18:75917911-75917930	.	.	75917911	75917930	0	1	19	75917904	differential_group
chr6	53721820	53721839	chr6:53721820-53721839	.	.	53721820	53721839	0	1	19	53721815	differential_group
chr4	19570048	19570067	chr4:19570048-19570067	.	.	19570048	19570067	0	1	19	19570047	differential_group
chr16	64770696	64770715	chr16:64770696-64770715	.	.	64770696	64770715	0	1	19	64770690	differential_group
chr17	26371009	26371028	chr17:26371009-26371028	.	.	26371009	26371028	0	1	19	26371007	differential_group
chr5	110135735	110135754	chr5:110135735-110135754	.	.	110135735	110135754	0	1	19	110135734	differential_group
chr7	49923599	49923618	chr7:49923599-49923618	.	.	49923599	49923618	0	1	19	49923595	differential_group
chr14	8356080	8356099	chr14:8356080-8356099	.	.	8356080	8356099	0	1	19	8356072	differential_group
chr10	86296356	86296375	chr10:86296356-86296375	.	.	86296356	86296375	0	1	19	86296348	differential_group
chr2	45109953	45109972	chr2:45109953-45109972	.	.	45109953	45109972	0	1	19	45109949	differential_group
chr2	34406902	34406921	chr2:34406902-34406921	.	.	34406902	34406921	0	1	19	34406899	differential_group
chr19	8871848	8871867	chr19:8871848-8871867	.	.	8871848	8871867	0	1	19	8871840	differential_group
chr13	91807537	91807556	chr13:91807537-91807556	.	.	91807537	91807556	0	1	19	91807528	differential_group
chr6	49039668	49039687	chr6:49039668-49039687	.	.	49039668	49039687	0	1	19	49039664	differential_group
chr6	37871482	37871501	chr6:37871482-37871501	.	.	37871482	37871501	0	1	19	37871479	differential_group
chr8	125034822	125034841	chr8:125034822-125034841	.	.	125034822	125034841	0	1	19	125034821	differential_group
chr11	58402301	58402320	chr11:58402301-58402320	.	.	58402301	58402320	0	1	19	58402296	differential_group
chr18	68710131	68710150	chr18:68710131-68710150	.	.	68710131	68710150	0	1	19	68710125	differential_group
chr11	32217028	32217047	chr11:32217028-32217047	.	.	32217028	32217047	0	1	19	32217025	differential_group
chr19	42316110	42316129	chr19:42316110-42316129	.	.	42316110	42316129	0	1	19	42316106	differential_group
chr19	30030770	30030789	chr19:30030770-30030789	.	.	30030770	30030789	0	1	19	30030767	differential_group
chr7	66079824	66079843	chr7:66079824-66079843	.	.	66079824	66079843	0	1	19	66079818	differential_group
chr13	8871282	8871301	chr13:8871282-8871301	.	.	8871282	8871301	0	1	19	8871274	differential_group
chr8	22476711	22476730	chr8:22476711-22476730	.	.	22476711	22476730	0	1	19	22476709	differential_group
chr2	116897043	116897062	chr2:116897043-116897062	.	.	116897043	116897062	0	1	19	116897042	differential_group
chr19	41244731	41244750	chr19:41244731-41244750	.	.	41244731	41244750	0	1	19	41244727	differential_group
chr4	120910009	120910028	chr4:120910009-120910028	.	.	120910009	120910028	0	1	19	120910008	differential_group
chr16	50841882	50841901	chr16:50841882-50841901	.	.	50841882	50841901	0	1	19	50841877	differential_group
chr18	42511246	42511265	chr18:42511246-42511265	.	.	42511246	42511265	0	1	19	42511242	differential_group
chr7	125393829	125393848	chr7:125393829-125393848	.	.	125393829	125393848	0	1	19	125393828	differential_group
chr6	100882571	100882590	chr6:100882571-100882590	.	.	100882571	100882590	0	1	19	100882570	differential_group
chr2	68784884	68784903	chr2:68784884-68784903	.	.	68784884	68784903	0	1	19	68784878	differential_group
chr11	116294563	116294582	chr11:116294563-116294582	.	.	116294563	116294582	0	1	19	116294562	differential_group
chr3	135505719	135505738	chr3:135505719-135505738	.	.	135505719	135505738	0	1	19	135505718	differential_group
chr11	58008800	58008819	chr11:58008800-58008819	.	.	58008800	58008819	0	1	19	58008795	differential_group
chr1	23382931	23382950	chr1:23382931-23382950	.	.	23382931	23382950	0	1	19	23382929	differential_group
chr8	22398575	22398594	chr8:22398575-22398594	.	.	22398575	22398594	0	1	19	22398573	differential_group
chr12	85219416	85219435	chr12:85219416-85219435	.	.	85219416	85219435	0	1	19	85219408	differential_group
chr9	107357810	107357829	chr9:107357810-107357829	.	.	107357810	107357829	0	1	19	107357809	differential_group
chr1	167212473	167212492	chr1:167212473-167212492	.	.	167212473	167212492	0	1	19	167212472	differential_group
chr3	121307763	121307782	chr3:121307763-121307782	.	.	121307763	121307782	0	1	19	121307762	differential_group
chr9	78358237	78358256	chr9:78358237-78358256	.	.	78358237	78358256	0	1	19	78358230	differential_group
chr8	34154504	34154523	chr8:34154504-34154523	.	.	34154504	34154523	0	1	19	34154501	differential_group
chr7	88278135	88278154	chr7:88278135-88278154	.	.	88278135	88278154	0	1	19	88278127	differential_group
chr9	100454357	100454376	chr9:100454357-100454376	.	.	100454357	100454376	0	1	19	100454356	differential_group
chr19	23523911	23523930	chr19:23523911-23523930	.	.	23523911	23523930	0	1	19	23523909	differential_group
chr3	37414615	37414634	chr3:37414615-37414634	.	.	37414615	37414634	0	1	19	37414612	differential_group
chr5	149851180	149851199	chr5:149851180-149851199	.	.	149851180	149851199	0	1	19	149851179	differential_group
chr4	41614333	41614352	chr4:41614333-41614352	.	.	41614333	41614352	0	1	19	41614329	differential_group
chr4	47020765	47020784	chr4:47020765-47020784	.	.	47020765	47020784	0	1	19	47020761	differential_group
chr3	115642882	115642901	chr3:115642882-115642901	.	.	115642882	115642901	0	1	19	115642881	differential_group
chr3	106547305	106547324	chr3:106547305-106547324	.	.	106547305	106547324	0	1	19	106547304	differential_group
chr8	35850580	35850599	chr8:35850580-35850599	.	.	35850580	35850599	0	1	19	35850577	differential_group
chr16	93293210	93293229	chr16:93293210-93293229	.	.	93293210	93293229	0	1	19	93293201	differential_group
chr12	8889474	8889493	chr12:8889474-8889493	.	.	8889474	8889493	0	1	19	8889466	differential_group
chr19	61199550	61199569	chr19:61199550-61199569	.	.	61199550	61199569	0	1	19	61199544	differential_group
chr6	87779164	87779183	chr6:87779164-87779183	.	.	87779164	87779183	0	1	19	87779156	differential_group
chr3	115661204	115661223	chr3:115661204-115661223	.	.	115661204	115661223	0	1	19	115661203	differential_group
chr3	38227774	38227793	chr3:38227774-38227793	.	.	38227774	38227793	0	1	19	38227771	differential_group
chr7	111249829	111249848	chr7:111249829-111249848	.	.	111249829	111249848	0	1	19	111249828	differential_group
chr17	72917909	72917928	chr17:72917909-72917928	.	.	72917909	72917928	0	1	19	72917902	differential_group
chr4	32657212	32657231	chr4:32657212-32657231	.	.	32657212	32657231	0	1	19	32657209	differential_group
chr4	134078934	134078953	chr4:134078934-134078953	.	.	134078934	134078953	0	1	19	134078933	differential_group
chr9	113645698	113645717	chr9:113645698-113645717	.	.	113645698	113645717	0	1	19	113645697	differential_group
chr15	56047067	56047086	chr15:56047067-56047086	.	.	56047067	56047086	0	1	19	56047062	differential_group
chr2	85246664	85246683	chr2:85246664-85246683	.	.	85246664	85246683	0	1	19	85246656	differential_group
chr2	173660270	173660289	chr2:173660270-173660289	.	.	173660270	173660289	0	1	19	173660269	differential_group
chr3	79814022	79814041	chr3:79814022-79814041	.	.	79814022	79814041	0	1	19	79814015	differential_group
chr5	107986832	107986851	chr5:107986832-107986851	.	.	107986832	107986851	0	1	19	107986831	differential_group
chr9	108279255	108279274	chr9:108279255-108279274	.	.	108279255	108279274	0	1	19	108279254	differential_group
chr13	40977801	40977820	chr13:40977801-40977820	.	.	40977801	40977820	0	1	19	40977797	differential_group
chr9	49051504	49051523	chr9:49051504-49051523	.	.	49051504	49051523	0	1	19	49051500	differential_group
chr12	91423296	91423315	chr12:91423296-91423315	.	.	91423296	91423315	0	1	19	91423287	differential_group
chr4	40774489	40774508	chr4:40774489-40774508	.	.	40774489	40774508	0	1	19	40774485	differential_group
chr5	90589125	90589144	chr5:90589125-90589144	.	.	90589125	90589144	0	1	19	90589116	differential_group
chr7	101051992	101052011	chr7:101051992-101052011	.	.	101051992	101052011	0	1	19	101051991	differential_group
chr7	35902036	35902055	chr7:35902036-35902055	.	.	35902036	35902055	0	1	19	35902033	differential_group
chr2	27075599	27075618	chr2:27075599-27075618	.	.	27075599	27075618	0	1	19	27075597	differential_group
chr18	62250730	62250749	chr18:62250730-62250749	.	.	62250730	62250749	0	1	19	62250724	differential_group
chr19	57066499	57066518	chr19:57066499-57066518	.	.	57066499	57066518	0	1	19	57066494	differential_group
chr2	37815860	37815879	chr2:37815860-37815879	.	.	37815860	37815879	0	1	19	37815857	differential_group
chr12	70968668	70968687	chr12:70968668-70968687	.	.	70968668	70968687	0	1	19	70968661	differential_group
chr12	102182005	102182024	chr12:102182005-102182024	.	.	102182005	102182024	0	1	19	102182004	differential_group
chr1	170901772	170901791	chr1:170901772-170901791	.	.	170901772	170901791	0	1	19	170901771	differential_group
chr3	63929395	63929414	chr3:63929395-63929414	.	.	63929395	63929414	0	1	19	63929389	differential_group
chr3	152395901	152395920	chr3:152395901-152395920	.	.	152395901	152395920	0	1	19	152395900	differential_group
chr13	102665431	102665450	chr13:102665431-102665450	.	.	102665431	102665450	0	1	19	102665430	differential_group
chr16	92520009	92520028	chr16:92520009-92520028	.	.	92520009	92520028	0	1	19	92520000	differential_group
chr3	35932564	35932583	chr3:35932564-35932583	.	.	35932564	35932583	0	1	19	35932561	differential_group
chr8	78004331	78004350	chr8:78004331-78004350	.	.	78004331	78004350	0	1	19	78004324	differential_group
chr2	3474938	3474957	chr2:3474938-3474957	.	.	3474938	3474957	0	1	19	3474935	differential_group
chr14	22578376	22578395	chr14:22578376-22578395	.	.	22578376	22578395	0	1	19	22578374	differential_group
chr9	44655256	44655275	chr9:44655256-44655275	.	.	44655256	44655275	0	1	19	44655252	differential_group
chr18	36122348	36122367	chr18:36122348-36122367	.	.	36122348	36122367	0	1	19	36122345	differential_group
chr11	104550085	104550104	chr11:104550085-104550104	.	.	104550085	104550104	0	1	19	104550084	differential_group
chr7	128004683	128004702	chr7:128004683-128004702	.	.	128004683	128004702	0	1	19	128004682	differential_group
chr5	146706173	146706192	chr5:146706173-146706192	.	.	146706173	146706192	0	1	19	146706172	differential_group
chr10	61399571	61399590	chr10:61399571-61399590	.	.	61399571	61399590	0	1	19	61399565	differential_group
chr6	88927731	88927750	chr6:88927731-88927750	.	.	88927731	88927750	0	1	19	88927723	differential_group
chrX	13461713	13461732	chrX:13461713-13461732	.	.	13461713	13461732	0	1	19	13461712	differential_group
chr7	63855479	63855498	chr7:63855479-63855498	.	.	63855479	63855498	0	1	19	63855473	differential_group
chr12	117769304	117769323	chr12:117769304-117769323	.	.	117769304	117769323	0	1	19	117769303	differential_group
chr5	24030550	24030569	chr5:24030550-24030569	.	.	24030550	24030569	0	1	19	24030548	differential_group
chr3	58525371	58525390	chr3:58525371-58525390	.	.	58525371	58525390	0	1	19	58525366	differential_group
chr19	11966062	11966081	chr19:11966062-11966081	.	.	11966062	11966081	0	1	19	11966061	differential_group
chr1	193330410	193330429	chr1:193330410-193330429	.	.	193330410	193330429	0	1	19	193330409	differential_group
chr19	23687470	23687489	chr19:23687470-23687489	.	.	23687470	23687489	0	1	19	23687468	differential_group
chr11	113297976	113297995	chr11:113297976-113297995	.	.	113297976	113297995	0	1	19	113297975	differential_group
chr1	119548851	119548870	chr1:119548851-119548870	.	.	119548851	119548870	0	1	19	119548850	differential_group
chr13	17803604	17803623	chr13:17803604-17803623	.	.	17803604	17803623	0	1	19	17803603	differential_group
chr17	26886295	26886314	chr17:26886295-26886314	.	.	26886295	26886314	0	1	19	26886293	differential_group
chr3	51409029	51409048	chr3:51409029-51409048	.	.	51409029	51409048	0	1	19	51409024	differential_group
chr12	54546420	54546439	chr12:54546420-54546439	.	.	54546420	54546439	0	1	19	54546415	differential_group
chr4	43982570	43982589	chr4:43982570-43982589	.	.	43982570	43982589	0	1	19	43982566	differential_group
chr10	87025028	87025047	chr10:87025028-87025047	.	.	87025028	87025047	0	1	19	87025020	differential_group
chr13	46794024	46794043	chr13:46794024-46794043	.	.	46794024	46794043	0	1	19	46794020	differential_group
chr6	97523319	97523338	chr6:97523319-97523338	.	.	97523319	97523338	0	1	19	97523310	differential_group
chr5	36474476	36474495	chr5:36474476-36474495	.	.	36474476	36474495	0	1	19	36474473	differential_group
chr3	142490645	142490664	chr3:142490645-142490664	.	.	142490645	142490664	0	1	19	142490644	differential_group
chr15	31224612	31224631	chr15:31224612-31224631	.	.	31224612	31224631	0	1	19	31224609	differential_group
chr1	182895888	182895907	chr1:182895888-182895907	.	.	182895888	182895907	0	1	19	182895887	differential_group
chr2	172773347	172773366	chr2:172773347-172773366	.	.	172773347	172773366	0	1	19	172773346	differential_group
chr4	108339550	108339569	chr4:108339550-108339569	.	.	108339550	108339569	0	1	19	108339549	differential_group
chr7	107594918	107594937	chr7:107594918-107594937	.	.	107594918	107594937	0	1	19	107594917	differential_group
chr5	29434964	29434983	chr5:29434964-29434983	.	.	29434964	29434983	0	1	19	29434962	differential_group
chr3	87411332	87411351	chr3:87411332-87411351	.	.	87411332	87411351	0	1	19	87411324	differential_group
chr1	119895189	119895208	chr1:119895189-119895208	.	.	119895189	119895208	0	1	19	119895188	differential_group
chr7	113594596	113594615	chr7:113594596-113594615	.	.	113594596	113594615	0	1	19	113594595	differential_group
chr11	116839158	116839177	chr11:116839158-116839177	.	.	116839158	116839177	0	1	19	116839157	differential_group
chr8	116439112	116439131	chr8:116439112-116439131	.	.	116439112	116439131	0	1	19	116439111	differential_group
chr1	78657974	78657993	chr1:78657974-78657993	.	.	78657974	78657993	0	1	19	78657967	differential_group
chr18	74991316	74991335	chr18:74991316-74991335	.	.	74991316	74991335	0	1	19	74991309	differential_group
chr5	33336122	33336141	chr5:33336122-33336141	.	.	33336122	33336141	0	1	19	33336119	differential_group
chr14	103720867	103720886	chr14:103720867-103720886	.	.	103720867	103720886	0	1	19	103720866	differential_group
chr18	38845751	38845770	chr18:38845751-38845770	.	.	38845751	38845770	0	1	19	38845748	differential_group
chr1	37479269	37479288	chr1:37479269-37479288	.	.	37479269	37479288	0	1	19	37479266	differential_group
chr10	70296992	70297011	chr10:70296992-70297011	.	.	70296992	70297011	0	1	19	70296985	differential_group
chr18	62548585	62548604	chr18:62548585-62548604	.	.	62548585	62548604	0	1	19	62548579	differential_group
chr10	78028279	78028298	chr10:78028279-78028298	.	.	78028279	78028298	0	1	19	78028272	differential_group
chr13	45977112	45977131	chr13:45977112-45977131	.	.	45977112	45977131	0	1	19	45977108	differential_group
chr5	53267166	53267185	chr5:53267166-53267185	.	.	53267166	53267185	0	1	19	53267161	differential_group
chr19	9082632	9082651	chr19:9082632-9082651	.	.	9082632	9082651	0	1	19	9082623	differential_group
chr11	114072214	114072233	chr11:114072214-114072233	.	.	114072214	114072233	0	1	19	114072213	differential_group
chr9	37177259	37177278	chr9:37177259-37177278	.	.	37177259	37177278	0	1	19	37177256	differential_group
chr2	144555825	144555844	chr2:144555825-144555844	.	.	144555825	144555844	0	1	19	144555824	differential_group
chr7	140941569	140941588	chr7:140941569-140941588	.	.	140941569	140941588	0	1	19	140941568	differential_group
chr3	97394430	97394449	chr3:97394430-97394449	.	.	97394430	97394449	0	1	19	97394421	differential_group
chr6	83572123	83572142	chr6:83572123-83572142	.	.	83572123	83572142	0	1	19	83572115	differential_group
chr3	59210141	59210160	chr3:59210141-59210160	.	.	59210141	59210160	0	1	19	59210136	differential_group
chr6	146257154	146257173	chr6:146257154-146257173	.	.	146257154	146257173	0	1	19	146257153	differential_group
chr2	13575716	13575735	chr2:13575716-13575735	.	.	13575716	13575735	0	1	19	13575715	differential_group
chr11	69715690	69715709	chr11:69715690-69715709	.	.	69715690	69715709	0	1	19	69715684	differential_group
chr3	102735295	102735314	chr3:102735295-102735314	.	.	102735295	102735314	0	1	19	102735294	differential_group
chr14	122983305	122983324	chr14:122983305-122983324	.	.	122983305	122983324	0	1	19	122983304	differential_group
chr1	172412415	172412434	chr1:172412415-172412434	.	.	172412415	172412434	0	1	19	172412414	differential_group
chr18	25726980	25726999	chr18:25726980-25726999	.	.	25726980	25726999	0	1	19	25726978	differential_group
chr16	18696598	18696617	chr16:18696598-18696617	.	.	18696598	18696617	0	1	19	18696597	differential_group
chr17	27120866	27120885	chr17:27120866-27120885	.	.	27120866	27120885	0	1	19	27120864	differential_group
chr5	97111645	97111664	chr5:97111645-97111664	.	.	97111645	97111664	0	1	19	97111636	differential_group
chr6	95718699	95718718	chr6:95718699-95718718	.	.	95718699	95718718	0	1	19	95718690	differential_group
chr10	120702026	120702045	chr10:120702026-120702045	.	.	120702026	120702045	0	1	19	120702025	differential_group
chr1	189922072	189922091	chr1:189922072-189922091	.	.	189922072	189922091	0	1	19	189922071	differential_group
chr15	78810620	78810639	chr15:78810620-78810639	.	.	78810620	78810639	0	1	19	78810613	differential_group
chr4	135494729	135494748	chr4:135494729-135494748	.	.	135494729	135494748	0	1	19	135494728	differential_group
chr5	136664707	136664726	chr5:136664707-136664726	.	.	136664707	136664726	0	1	19	136664706	differential_group
chr16	92341128	92341147	chr16:92341128-92341147	.	.	92341128	92341147	0	1	19	92341119	differential_group
chr5	147331721	147331740	chr5:147331721-147331740	.	.	147331721	147331740	0	1	19	147331720	differential_group
chr1	189870095	189870114	chr1:189870095-189870114	.	.	189870095	189870114	0	1	19	189870094	differential_group
chr3	63976330	63976349	chr3:63976330-63976349	.	.	63976330	63976349	0	1	19	63976324	differential_group
chr9	83925077	83925096	chr9:83925077-83925096	.	.	83925077	83925096	0	1	19	83925069	differential_group
chr3	108164893	108164912	chr3:108164893-108164912	.	.	108164893	108164912	0	1	19	108164892	differential_group
chr10	80688050	80688069	chr10:80688050-80688069	.	.	80688050	80688069	0	1	19	80688042	differential_group
chr15	52712513	52712532	chr15:52712513-52712532	.	.	52712513	52712532	0	1	19	52712508	differential_group
chr1	91239302	91239321	chr1:91239302-91239321	.	.	91239302	91239321	0	1	19	91239293	differential_group
chr6	117675591	117675610	chr6:117675591-117675610	.	.	117675591	117675610	0	1	19	117675590	differential_group
chr1	171699224	171699243	chr1:171699224-171699243	.	.	171699224	171699243	0	1	19	171699223	differential_group
chr8	13338897	13338916	chr8:13338897-13338916	.	.	13338897	13338916	0	1	19	13338896	differential_group
chr13	59073752	59073771	chr13:59073752-59073771	.	.	59073752	59073771	0	1	19	59073747	differential_group
chr14	118986841	118986860	chr14:118986841-118986860	.	.	118986841	118986860	0	1	19	118986840	differential_group
chr5	121711581	121711600	chr5:121711581-121711600	.	.	121711581	121711600	0	1	19	121711580	differential_group
chr9	110672670	110672689	chr9:110672670-110672689	.	.	110672670	110672689	0	1	19	110672669	differential_group
chr15	101388109	101388128	chr15:101388109-101388128	.	.	101388109	101388128	0	1	19	101388108	differential_group
chr19	59418208	59418227	chr19:59418208-59418227	.	.	59418208	59418227	0	1	19	59418203	differential_group
chr13	98316968	98316987	chr13:98316968-98316987	.	.	98316968	98316987	0	1	19	98316959	differential_group
chr17	46202815	46202834	chr17:46202815-46202834	.	.	46202815	46202834	0	1	19	46202811	differential_group
chr13	38658985	38659004	chr13:38658985-38659004	.	.	38658985	38659004	0	1	19	38658982	differential_group
chr8	77419938	77419957	chr8:77419938-77419957	.	.	77419938	77419957	0	1	19	77419931	differential_group
chr18	77986515	77986534	chr18:77986515-77986534	.	.	77986515	77986534	0	1	19	77986508	differential_group
chr6	51858064	51858083	chr6:51858064-51858083	.	.	51858064	51858083	0	1	19	51858059	differential_group
chr2	79499479	79499498	chr2:79499479-79499498	.	.	79499479	79499498	0	1	19	79499472	differential_group
chr8	40511773	40511792	chr8:40511773-40511792	.	.	40511773	40511792	0	1	19	40511769	differential_group
chr16	96358134	96358153	chr16:96358134-96358153	.	.	96358134	96358153	0	1	19	96358125	differential_group
chr13	24499667	24499686	chr13:24499667-24499686	.	.	24499667	24499686	0	1	19	24499665	differential_group
chr19	41016111	41016130	chr19:41016111-41016130	.	.	41016111	41016130	0	1	19	41016107	differential_group
chr8	78254598	78254617	chr8:78254598-78254617	.	.	78254598	78254617	0	1	19	78254591	differential_group
chr18	7626660	7626679	chr18:7626660-7626679	.	.	7626660	7626679	0	1	19	7626653	differential_group
chr19	33268235	33268254	chr19:33268235-33268254	.	.	33268235	33268254	0	1	19	33268232	differential_group
chr8	72177580	72177599	chr8:72177580-72177599	.	.	72177580	72177599	0	1	19	72177573	differential_group
chr11	108378280	108378299	chr11:108378280-108378299	.	.	108378280	108378299	0	1	19	108378279	differential_group
chr19	36926529	36926548	chr19:36926529-36926548	.	.	36926529	36926548	0	1	19	36926526	differential_group
chr12	30373133	30373152	chr12:30373133-30373152	.	.	30373133	30373152	0	1	19	30373130	differential_group
chr5	136061785	136061804	chr5:136061785-136061804	.	.	136061785	136061804	0	1	19	136061784	differential_group
chr1	170215004	170215023	chr1:170215004-170215023	.	.	170215004	170215023	0	1	19	170215003	differential_group
chr5	31563740	31563759	chr5:31563740-31563759	.	.	31563740	31563759	0	1	19	31563737	differential_group
chr19	32320518	32320537	chr19:32320518-32320537	.	.	32320518	32320537	0	1	19	32320515	differential_group
chr4	129462019	129462038	chr4:129462019-129462038	.	.	129462019	129462038	0	1	19	129462018	differential_group
chr9	61985370	61985389	chr9:61985370-61985389	.	.	61985370	61985389	0	1	19	61985364	differential_group
chr3	32397087	32397106	chr3:32397087-32397106	.	.	32397087	32397106	0	1	19	32397084	differential_group
chr16	14361572	14361591	chr16:14361572-14361591	.	.	14361572	14361591	0	1	19	14361571	differential_group
chr7	27228316	27228335	chr7:27228316-27228335	.	.	27228316	27228335	0	1	19	27228314	differential_group
chr8	84039222	84039241	chr8:84039222-84039241	.	.	84039222	84039241	0	1	19	84039214	differential_group
chr1	189687949	189687968	chr1:189687949-189687968	.	.	189687949	189687968	0	1	19	189687948	differential_group
chr13	100660077	100660096	chr13:100660077-100660096	.	.	100660077	100660096	0	1	19	100660076	differential_group
chr11	59184006	59184025	chr11:59184006-59184025	.	.	59184006	59184025	0	1	19	59184001	differential_group
chr1	58761635	58761654	chr1:58761635-58761654	.	.	58761635	58761654	0	1	19	58761630	differential_group
chr6	114250548	114250567	chr6:114250548-114250567	.	.	114250548	114250567	0	1	19	114250547	differential_group
chr3	142708967	142708986	chr3:142708967-142708986	.	.	142708967	142708986	0	1	19	142708966	differential_group
chr6	55017169	55017188	chr6:55017169-55017188	.	.	55017169	55017188	0	1	19	55017164	differential_group
chr11	17159290	17159309	chr11:17159290-17159309	.	.	17159290	17159309	0	1	19	17159289	differential_group
chr9	105693956	105693975	chr9:105693956-105693975	.	.	105693956	105693975	0	1	19	105693955	differential_group
chr2	62643555	62643574	chr2:62643555-62643574	.	.	62643555	62643574	0	1	19	62643549	differential_group
chr16	3908942	3908961	chr16:3908942-3908961	.	.	3908942	3908961	0	1	19	3908939	differential_group
chr11	20914135	20914154	chr11:20914135-20914154	.	.	20914135	20914154	0	1	19	20914133	differential_group
chr1	91179208	91179227	chr1:91179208-91179227	.	.	91179208	91179227	0	1	19	91179199	differential_group
chr3	40800561	40800580	chr3:40800561-40800580	.	.	40800561	40800580	0	1	19	40800557	differential_group
chr5	113954660	113954679	chr5:113954660-113954679	.	.	113954660	113954679	0	1	19	113954659	differential_group
chr15	6238366	6238385	chr15:6238366-6238385	.	.	6238366	6238385	0	1	19	6238360	differential_group
chr13	52017978	52017997	chr13:52017978-52017997	.	.	52017978	52017997	0	1	19	52017973	differential_group
chr5	103817921	103817940	chr5:103817921-103817940	.	.	103817921	103817940	0	1	19	103817920	differential_group
chr2	119189116	119189135	chr2:119189116-119189135	.	.	119189116	119189135	0	1	19	119189115	differential_group
chr17	21532638	21532657	chr17:21532638-21532657	.	.	21532638	21532657	0	1	19	21532636	differential_group
chr1	64617774	64617793	chr1:64617774-64617793	.	.	64617774	64617793	0	1	19	64617768	differential_group
chr13	41302880	41302899	chr13:41302880-41302899	.	.	41302880	41302899	0	1	19	41302876	differential_group
chr6	82702898	82702917	chr6:82702898-82702917	.	.	82702898	82702917	0	1	19	82702890	differential_group
chr8	83724970	83724989	chr8:83724970-83724989	.	.	83724970	83724989	0	1	19	83724962	differential_group
chr4	149144591	149144610	chr4:149144591-149144610	.	.	149144591	149144610	0	1	19	149144590	differential_group
chr16	26371893	26371912	chr16:26371893-26371912	.	.	26371893	26371912	0	1	19	26371891	differential_group
chr2	131352552	131352571	chr2:131352552-131352571	.	.	131352552	131352571	0	1	19	131352551	differential_group
chr11	119404822	119404841	chr11:119404822-119404841	.	.	119404822	119404841	0	1	19	119404821	differential_group
chr9	48266816	48266835	chr9:48266816-48266835	.	.	48266816	48266835	0	1	19	48266812	differential_group
chr1	92360492	92360511	chr1:92360492-92360511	.	.	92360492	92360511	0	1	19	92360483	differential_group
chr11	61950809	61950828	chr11:61950809-61950828	.	.	61950809	61950828	0	1	19	61950803	differential_group
chr1	90650840	90650859	chr1:90650840-90650859	.	.	90650840	90650859	0	1	19	90650831	differential_group
chr15	55090234	55090253	chr15:55090234-55090253	.	.	55090234	55090253	0	1	19	55090229	differential_group
chr19	46599980	46599999	chr19:46599980-46599999	.	.	46599980	46599999	0	1	19	46599976	differential_group
chr11	26593509	26593528	chr11:26593509-26593528	.	.	26593509	26593528	0	1	19	26593507	differential_group
chr1	75182621	75182640	chr1:75182621-75182640	.	.	75182621	75182640	0	1	19	75182614	differential_group
chr2	120173848	120173867	chr2:120173848-120173867	.	.	120173848	120173867	0	1	19	120173847	differential_group
chr4	16163571	16163590	chr4:16163571-16163590	.	.	16163571	16163590	0	1	19	16163570	differential_group
chr11	106329909	106329928	chr11:106329909-106329928	.	.	106329909	106329928	0	1	19	106329908	differential_group
chr8	13551145	13551164	chr8:13551145-13551164	.	.	13551145	13551164	0	1	19	13551144	differential_group
chr5	149262057	149262076	chr5:149262057-149262076	.	.	149262057	149262076	0	1	19	149262056	differential_group
chr12	72427965	72427984	chr12:72427965-72427984	.	.	72427965	72427984	0	1	19	72427958	differential_group
chr1	133896497	133896516	chr1:133896497-133896516	.	.	133896497	133896516	0	1	19	133896496	differential_group
chr8	36347097	36347116	chr8:36347097-36347116	.	.	36347097	36347116	0	1	19	36347094	differential_group
chr4	133671311	133671330	chr4:133671311-133671330	.	.	133671311	133671330	0	1	19	133671310	differential_group
chr6	112484503	112484522	chr6:112484503-112484522	.	.	112484503	112484522	0	1	19	112484502	differential_group
chr16	50432042	50432061	chr16:50432042-50432061	.	.	50432042	50432061	0	1	19	50432037	differential_group
chr14	52023115	52023134	chr14:52023115-52023134	.	.	52023115	52023134	0	1	19	52023110	differential_group
chr13	117024359	117024378	chr13:117024359-117024378	.	.	117024359	117024378	0	1	19	117024358	differential_group
chr15	86054053	86054072	chr15:86054053-86054072	.	.	86054053	86054072	0	1	19	86054045	differential_group
chr9	116384417	116384436	chr9:116384417-116384436	.	.	116384417	116384436	0	1	19	116384416	differential_group
chr12	7978730	7978749	chr12:7978730-7978749	.	.	7978730	7978749	0	1	19	7978723	differential_group
chr1	74816911	74816930	chr1:74816911-74816930	.	.	74816911	74816930	0	1	19	74816904	differential_group
chr8	107572690	107572709	chr8:107572690-107572709	.	.	107572690	107572709	0	1	19	107572689	differential_group
chr2	168154349	168154368	chr2:168154349-168154368	.	.	168154349	168154368	0	1	19	168154348	differential_group
chr2	180119296	180119315	chr2:180119296-180119315	.	.	180119296	180119315	0	1	19	180119295	differential_group
chr3	94902961	94902980	chr3:94902961-94902980	.	.	94902961	94902980	0	1	19	94902952	differential_group
chr18	70420524	70420543	chr18:70420524-70420543	.	.	70420524	70420543	0	1	19	70420517	differential_group
chr4	123083061	123083080	chr4:123083061-123083080	.	.	123083061	123083080	0	1	19	123083060	differential_group
chr7	99332968	99332987	chr7:99332968-99332987	.	.	99332968	99332987	0	1	19	99332959	differential_group
chr5	123117445	123117464	chr5:123117445-123117464	.	.	123117445	123117464	0	1	19	123117444	differential_group
chr4	44167698	44167717	chr4:44167698-44167717	.	.	44167698	44167717	0	1	19	44167694	differential_group
chr2	126933055	126933074	chr2:126933055-126933074	.	.	126933055	126933074	0	1	19	126933054	differential_group
chr8	124231679	124231698	chr8:124231679-124231698	.	.	124231679	124231698	0	1	19	124231678	differential_group
chr5	100322226	100322245	chr5:100322226-100322245	.	.	100322226	100322245	0	1	19	100322225	differential_group
chr1	172012206	172012225	chr1:172012206-172012225	.	.	172012206	172012225	0	1	19	172012205	differential_group
chr2	132111542	132111561	chr2:132111542-132111561	.	.	132111542	132111561	0	1	19	132111541	differential_group
chr17	46687177	46687196	chr17:46687177-46687196	.	.	46687177	46687196	0	1	19	46687173	differential_group
chr14	70780936	70780955	chr14:70780936-70780955	.	.	70780936	70780955	0	1	19	70780929	differential_group
chr15	85001519	85001538	chr15:85001519-85001538	.	.	85001519	85001538	0	1	19	85001511	differential_group
[truncated: 3,677 more rows]
