# Supplementary material for: ZNF143 mediates CTCF-bound promoter–enhancer loops required for murine hematopoietic stem and progenitor cell function
Source: Nat Commun. 2021 Jan 4;12:43. doi: 10.1038/s41467-020-20282-1 (PMC7782510; doi:10.1038/s41467-020-20282-1)
Supplement: Supplementary file 10 — Supplementary Data 7 [file 41467_2020_20282_MOESM10_ESM.xlsx]

## Sheet: S6.25000_TADs
#chr1	x1	x2	chr2	y1	y2	name	score	strand1	strand2	color	score	uVarScore	lVarScore	upSign	loSign	length	group
8	96000000	103825000	8	96000000	103825000	0	0	0	0	255,255,0	1.20693	0.294257	0.243108	0.695525	0.777273	7825000	WT
2	94450000	100425000	2	94450000	100425000	0	0	0	0	255,255,0	1.34428	0.212846	0.31196	0.812986	0.62375	5975000	WT
12	59250000	64875000	12	59250000	64875000	0	0	0	0	255,255,0	0.938318	0.233208	0.258332	0.728718	0.561125	5625000	WT
X	42525000	47525000	X	42525000	47525000	0	0	0	0	255,255,0	0.0961692	0.41647	0.40624	0.405248	0.450495	5000000	WT
6	73350000	77600000	6	73350000	77600000	0	0	0	0	255,255,0	1.4027	0.126148	0.174727	0.911354	0.576334	4250000	WT
11	12575000	16350000	11	12575000	16350000	0	0	0	0	255,255,0	0.927993	0.175437	0.165031	0.672957	0.73615	3775000	WT
7	141575000	145325000	7	141575000	145325000	0	0	0	0	255,255,0	1.63803	0.163086	0.0171224	0.533457	0.982574	3750000	WT
12	45475000	49125000	12	45475000	49125000	0	0	0	0	255,255,0	0.790906	0.212289	0.232535	0.569604	0.576453	3650000	WT
1	47050000	50550000	1	47050000	50550000	0	0	0	0	255,255,0	0.595378	0.252644	0.239479	0.400604	0.635815	3500000	WT
11	3200000	6425000	11	3200000	6425000	0	0	0	0	255,255,0	1.84651	0.0286592	0.125181	0.980828	0.897041	3225000	WT
3	90625000	93850000	3	90625000	93850000	0	0	0	0	255,255,0	0.713669	0.323242	0.405357	0.640947	0.400473	3225000	WT
10	63525000	66750000	10	63525000	66750000	0	0	0	0	255,255,0	1.79793	0.0862113	0.120454	0.95432	0.898225	3225000	WT
8	27600000	30800000	8	27600000	30800000	0	0	0	0	255,255,0	1.48771	0.155603	0.165541	0.856949	0.752226	3200000	WT
18	27000000	30200000	18	27000000	30200000	0	0	0	0	255,255,0	0.901154	0.174702	0.158843	0.403846	0.748798	3200000	WT
4	16250000	19450000	4	16250000	19450000	0	0	0	0	255,255,0	1.35563	0.14152	0.100076	0.687019	0.890625	3200000	WT
6	108950000	112150000	6	108950000	112150000	0	0	0	0	255,255,0	1.54026	0.14797	0.0874836	0.633654	0.94976	3200000	WT
3	22350000	25500000	3	22350000	25500000	0	0	0	0	255,255,0	0.837224	0.177424	0.167245	0.574901	0.628968	3150000	WT
11	23950000	27000000	11	23950000	27000000	0	0	0	0	255,255,0	1.43876	0.0926081	0.105946	0.902697	0.884981	3050000	WT
4	77700000	80750000	4	77700000	80750000	0	0	0	0	255,255,0	1.07269	0.15078	0.155043	0.610524	0.776838	3050000	WT
3	42000000	45000000	3	42000000	45000000	0	0	0	0	255,255,0	0.781003	0.164357	0.165323	0.734426	0.403005	3000000	WT
10	15200000	18200000	10	15200000	18200000	0	0	0	0	255,255,0	1.42029	0.107045	0.089843	0.808698	0.87442	3000000	WT
2	43675000	46650000	2	43675000	46650000	0	0	0	0	255,255,0	1.64394	0.0698219	0.0887525	0.943889	0.891111	2975000	WT
3	139275000	142250000	3	139275000	142250000	0	0	0	0	255,255,0	1.67332	0.0853907	0.0932031	0.923889	0.848056	2975000	WT
3	110275000	113225000	3	110275000	113225000	0	0	0	0	255,255,0	0.809619	0.231292	0.249875	0.515819	0.568079	2950000	WT
16	59700000	62625000	16	59700000	62625000	0	0	0	0	255,255,0	0.719095	0.187893	0.16695	0.504165	0.559035	2925000	WT
6	67825000	70725000	6	67825000	70725000	0	0	0	0	255,255,0	1.32661	0.226994	0.21039	0.733781	0.808299	2900000	WT
3	76025000	78900000	3	76025000	78900000	0	0	0	0	255,255,0	1.27021	0.0996389	0.117279	0.609696	0.811521	2875000	WT
13	100825000	103675000	13	100825000	103675000	0	0	0	0	255,255,0	1.63728	0.0775327	0.119274	0.933152	0.827284	2850000	WT
17	18000000	20850000	17	18000000	20850000	0	0	0	0	255,255,0	0.748084	0.197227	0.185951	0.534483	0.551422	2850000	WT
19	50100000	52950000	19	50100000	52950000	0	0	0	0	255,255,0	1.44574	0.110404	0.0872626	0.689958	0.943134	2850000	WT
6	146725000	149575000	6	146725000	149575000	0	0	0	0	255,255,0	1.60481	0.164821	0.026768	0.555051	0.972474	2850000	WT
1	121600000	124400000	1	121600000	124400000	0	0	0	0	255,255,0	1.14492	0.12987	0.152067	0.77381	0.511278	2800000	WT
9	46325000	49025000	9	46325000	49025000	0	0	0	0	255,255,0	1.3003	0.100641	0.0666224	0.89697	0.503725	2700000	WT
15	61100000	63800000	15	61100000	63800000	0	0	0	0	255,255,0	1.81701	0.0803291	0.0597363	0.854209	0.974747	2700000	WT
2	80725000	83425000	2	80725000	83425000	0	0	0	0	255,255,0	1.42766	0.147293	0.17234	0.819529	0.774747	2700000	WT
X	21375000	24075000	X	21375000	24075000	0	0	0	0	255,255,0	0.664279	0.293647	0.342953	0.594613	0.572054	2700000	WT
5	54200000	56900000	5	54200000	56900000	0	0	0	0	255,255,0	1.19041	0.104892	0.152936	0.840067	0.558586	2700000	WT
6	31575000	34275000	6	31575000	34275000	0	0	0	0	255,255,0	1.60366	0.0834016	0.115299	0.911448	0.811111	2700000	WT
1	133050000	135700000	1	133050000	135700000	0	0	0	0	255,255,0	1.05812	0.0944168	0.105203	0.680294	0.596087	2650000	WT
2	114200000	116825000	2	114200000	116825000	0	0	0	0	255,255,0	1.78819	0.0864109	0.102381	0.877536	0.92168	2625000	WT
5	131450000	134050000	5	131450000	134050000	0	0	0	0	255,255,0	1.86546	0.0773995	0.0360939	0.900218	0.988026	2600000	WT
13	25275000	27825000	13	25275000	27825000	0	0	0	0	255,255,0	1.31943	0.0789874	0.105733	0.956637	0.548643	2550000	WT
17	49900000	52450000	17	49900000	52450000	0	0	0	0	255,255,0	1.35022	0.0802517	0.0920566	0.746983	0.866893	2550000	WT
4	70650000	73100000	4	70650000	73100000	0	0	0	0	255,255,0	1.42371	0.0843446	0.113521	0.889388	0.79889	2450000	WT
7	52050000	54500000	7	52050000	54500000	0	0	0	0	255,255,0	0.777646	0.10933	0.127303	0.595102	0.48898	2450000	WT
9	10725000	13150000	9	10725000	13150000	0	0	0	0	255,255,0	1.38024	0.111379	0.0882747	0.568097	0.927114	2425000	WT
17	75625000	78025000	17	75625000	78025000	0	0	0	0	255,255,0	1.41982	0.114555	0.1535	0.878401	0.729167	2400000	WT
2	132950000	135350000	2	132950000	135350000	0	0	0	0	255,255,0	1.24491	0.0849506	0.1058	0.927721	0.552296	2400000	WT
8	81025000	83400000	8	81025000	83400000	0	0	0	0	255,255,0	1.52834	0.0689572	0.100067	0.884115	0.857205	2375000	WT
18	53950000	56325000	18	53950000	56325000	0	0	0	0	255,255,0	1.70776	0.0803051	0.0590273	0.923177	0.958767	2375000	WT
X	13700000	16075000	X	13700000	16075000	0	0	0	0	255,255,0	0.864097	0.19078	0.22957	0.799479	0.492188	2375000	WT
10	15350000	17725000	10	15350000	17725000	0	0	0	0	255,255,0	1.14903	0.110703	0.0887004	0.654514	0.807726	2375000	WT
14	99125000	101475000	14	99125000	101475000	0	0	0	0	255,255,0	1.2537	0.0997159	0.0891043	0.592642	0.839096	2350000	WT
2	15075000	17400000	2	15075000	17400000	0	0	0	0	255,255,0	1.39371	0.0762779	0.118155	0.920779	0.744228	2325000	WT
14	27600000	29900000	14	27600000	29900000	0	0	0	0	255,255,0	1.80194	0.116572	0.0808834	0.868178	0.942183	2300000	WT
15	92225000	94525000	15	92225000	94525000	0	0	0	0	255,255,0	1.08449	0.0845663	0.11064	0.712766	0.666512	2300000	WT
4	12175000	14475000	4	12175000	14475000	0	0	0	0	255,255,0	1.5955	0.0831443	0.0868508	0.911656	0.869103	2300000	WT
9	111350000	113625000	9	111350000	113625000	0	0	0	0	255,255,0	1.76988	0.0975735	0.0937592	0.899338	0.90879	2275000	WT
10	31450000	33725000	10	31450000	33725000	0	0	0	0	255,255,0	0.684197	0.134347	0.172417	0.411626	0.637996	2275000	WT
9	27350000	29600000	9	27350000	29600000	0	0	0	0	255,255,0	0.933917	0.0868362	0.103334	0.717391	0.501932	2250000	WT
11	40825000	43075000	11	40825000	43075000	0	0	0	0	255,255,0	1.03982	0.106381	0.110055	0.611111	0.848792	2250000	WT
12	5450000	7700000	12	5450000	7700000	0	0	0	0	255,255,0	1.34929	0.109624	0.138794	0.915459	0.77971	2250000	WT
2	49775000	52025000	2	49775000	52025000	0	0	0	0	255,255,0	1.1944	0.108472	0.0755946	0.611111	0.894203	2250000	WT
6	131525000	133775000	6	131525000	133775000	0	0	0	0	255,255,0	1.29593	0.187653	0.185453	0.691787	0.801932	2250000	WT
8	58200000	60425000	8	58200000	60425000	0	0	0	0	255,255,0	1.21052	0.164048	0.11968	0.621235	0.783704	2225000	WT
14	84375000	86600000	14	84375000	86600000	0	0	0	0	255,255,0	1.21648	0.0881857	0.0866623	0.89284	0.504691	2225000	WT
7	60175000	62400000	7	60175000	62400000	0	0	0	0	255,255,0	1.11278	0.220837	0.145007	0.684938	0.694321	2225000	WT
7	84825000	87050000	7	84825000	87050000	0	0	0	0	255,255,0	1.22488	0.144169	0.169815	0.83358	0.632099	2225000	WT
14	115775000	117975000	14	115775000	117975000	0	0	0	0	255,255,0	1.10369	0.106384	0.0893306	0.660101	0.728788	2200000	WT
12	113800000	116000000	12	113800000	116000000	0	0	0	0	255,255,0	0.582062	0.303709	0.283392	0.568182	0.552525	2200000	WT
6	92250000	94450000	6	92250000	94450000	0	0	0	0	255,255,0	1.16281	0.0820111	0.0981399	0.815657	0.603535	2200000	WT
6	14800000	16975000	6	14800000	16975000	0	0	0	0	255,255,0	1.65241	0.0625961	0.0885731	0.96126	0.813533	2175000	WT
13	71050000	73200000	13	71050000	73200000	0	0	0	0	255,255,0	1.47299	0.0785249	0.0756531	0.738372	0.934333	2150000	WT
1	31175000	33325000	1	31175000	33325000	0	0	0	0	255,255,0	1.21926	0.120749	0.126158	0.709831	0.772199	2150000	WT
19	26650000	28800000	19	26650000	28800000	0	0	0	0	255,255,0	0.695787	0.119291	0.0781852	0.538033	0.511921	2150000	WT
3	139275000	141425000	3	139275000	141425000	0	0	0	0	255,255,0	1.40059	0.0732272	0.110594	0.936575	0.656977	2150000	WT
16	53325000	55450000	16	53325000	55450000	0	0	0	0	255,255,0	1.00742	0.0801012	0.110433	0.474851	0.780963	2125000	WT
1	193225000	195350000	1	193225000	195350000	0	0	0	0	255,255,0	1.6991	0.103776	0.0196104	0.587345	0.979989	2125000	WT
3	105075000	107200000	3	105075000	107200000	0	0	0	0	255,255,0	1.18415	0.0940982	0.105277	0.629529	0.764738	2125000	WT
10	112975000	115100000	10	112975000	115100000	0	0	0	0	255,255,0	1.41217	0.130437	0.0752268	0.713899	0.951325	2125000	WT
14	96925000	99025000	14	96925000	99025000	0	0	0	0	255,255,0	1.72497	0.0698332	0.0590248	0.94629	0.870047	2100000	WT
5	5800000	7900000	5	5800000	7900000	0	0	0	0	255,255,0	1.54332	0.088715	0.0983596	0.852159	0.854374	2100000	WT
11	62925000	65000000	11	62925000	65000000	0	0	0	0	255,255,0	1.58949	0.125436	0.0737694	0.869048	0.889456	2075000	WT
10	36975000	39050000	10	36975000	39050000	0	0	0	0	255,255,0	1.81609	0.0693222	0.081972	0.960317	0.942177	2075000	WT
8	114425000	116475000	8	114425000	116475000	0	0	0	0	255,255,0	1.79584	0.0512493	0.0594955	0.962253	0.966899	2050000	WT
12	24425000	26475000	12	24425000	26475000	0	0	0	0	255,255,0	1.73383	0.0537286	0.114893	0.955285	0.848432	2050000	WT
1	186825000	188875000	1	186825000	188875000	0	0	0	0	255,255,0	1.20425	0.0752958	0.0579005	0.705575	0.821719	2050000	WT
16	79100000	81125000	16	79100000	81125000	0	0	0	0	255,255,0	1.07792	0.117077	0.0982761	0.801309	0.621059	2025000	WT
1	75625000	77650000	1	75625000	77650000	0	0	0	0	255,255,0	1.83425	0.0486181	0.0793456	0.979179	0.893516	2025000	WT
2	164875000	166900000	2	164875000	166900000	0	0	0	0	255,255,0	0.891474	0.0932052	0.106167	0.607971	0.678168	2025000	WT
2	114225000	116250000	2	114225000	116250000	0	0	0	0	255,255,0	1.48372	0.0689295	0.126539	0.901844	0.735277	2025000	WT
6	62225000	64250000	6	62225000	64250000	0	0	0	0	255,255,0	0.758759	0.0927653	0.151134	0.400952	0.607971	2025000	WT
10	34425000	36450000	10	34425000	36450000	0	0	0	0	255,255,0	1.0842	0.10779	0.132737	0.729328	0.684711	2025000	WT
14	9325000	11325000	14	9325000	11325000	0	0	0	0	255,255,0	1.0886	0.0961333	0.0614336	0.579878	0.815244	2000000	WT
9	51175000	53175000	9	51175000	53175000	0	0	0	0	255,255,0	0.964379	0.096949	0.0997582	0.561585	0.735366	2000000	WT
15	86600000	88600000	15	86600000	88600000	0	0	0	0	255,255,0	1.78803	0.0929812	0.100197	0.932317	0.893293	2000000	WT
17	63500000	65500000	17	63500000	65500000	0	0	0	0	255,255,0	1.17517	0.0828948	0.110386	0.643902	0.835366	2000000	WT
2	47725000	49725000	2	47725000	49725000	0	0	0	0	255,255,0	1.07474	0.105662	0.0868776	0.796951	0.594512	2000000	WT
8	112050000	114025000	8	112050000	114025000	0	0	0	0	255,255,0	1.34784	0.0708169	0.123078	0.965	0.518125	1975000	WT
X	145775000	147750000	X	145775000	147750000	0	0	0	0	255,255,0	1.29748	0.222984	0.172477	0.411875	0.838125	1975000	WT
3	135775000	137750000	3	135775000	137750000	0	0	0	0	255,255,0	1.64871	0.0960259	0.0877919	0.891875	0.839375	1975000	WT
5	46375000	48350000	5	46375000	48350000	0	0	0	0	255,255,0	1.44899	0.0714114	0.0883497	0.82153	0.851138	1975000	WT
10	31725000	33700000	10	31725000	33700000	0	0	0	0	255,255,0	1.01884	0.102077	0.1379	0.615625	0.74125	1975000	WT
8	31225000	33175000	8	31225000	33175000	0	0	0	0	255,255,0	1.65697	0.105426	0.0942517	0.819872	0.914744	1950000	WT
11	9250000	11200000	11	9250000	11200000	0	0	0	0	255,255,0	1.53879	0.0516841	0.0762369	0.955769	0.914744	1950000	WT
13	43550000	45500000	13	43550000	45500000	0	0	0	0	255,255,0	1.31501	0.0721453	0.09728	0.900641	0.707051	1950000	WT
17	3025000	4975000	17	3025000	4975000	0	0	0	0	255,255,0	1.69714	0.0268399	0.151484	0.98141	0.577564	1950000	WT
1	151475000	153425000	1	151475000	153425000	0	0	0	0	255,255,0	0.973669	0.097602	0.0830816	0.69613	0.555745	1950000	WT
1	61050000	63000000	1	61050000	63000000	0	0	0	0	255,255,0	1.88721	0.0569687	0.0459103	0.971154	0.98141	1950000	WT
8	107600000	109525000	8	107600000	109525000	0	0	0	0	255,255,0	1.66824	0.0615362	0.0858705	0.95595	0.86785	1925000	WT
13	100825000	102750000	13	100825000	102750000	0	0	0	0	255,255,0	1.71928	0.04868	0.0893087	0.965155	0.856016	1925000	WT
12	89425000	91350000	12	89425000	91350000	0	0	0	0	255,255,0	1.40889	0.105792	0.0932264	0.795529	0.824458	1925000	WT
15	3125000	5050000	15	3125000	5050000	0	0	0	0	255,255,0	1.6638	0.0626575	0.124082	0.940171	0.626561	1925000	WT
2	119500000	121425000	2	119500000	121425000	0	0	0	0	255,255,0	1.31226	0.104924	0.0906456	0.632479	0.887574	1925000	WT
5	83525000	85450000	5	83525000	85450000	0	0	0	0	255,255,0	1.34222	0.0845153	0.114398	0.899408	0.675871	1925000	WT
9	46325000	48225000	9	46325000	48225000	0	0	0	0	255,255,0	1.46847	0.0624029	0.0584443	0.953441	0.635522	1900000	WT
13	4625000	6525000	13	4625000	6525000	0	0	0	0	255,255,0	1.79235	0.0654036	0.0492579	0.954791	0.976383	1900000	WT
12	26550000	28450000	12	26550000	28450000	0	0	0	0	255,255,0	1.50491	0.0747964	0.0845649	0.905187	0.865358	1900000	WT
17	81075000	82975000	17	81075000	82975000	0	0	0	0	255,255,0	1.70982	0.127018	0.0717517	0.764507	0.95614	1900000	WT
19	13950000	15850000	19	13950000	15850000	0	0	0	0	255,255,0	1.35546	0.0874774	0.0969361	0.869096	0.788124	1900000	WT
3	155200000	157100000	3	155200000	157100000	0	0	0	0	255,255,0	0.92049	0.119015	0.0809631	0.603914	0.659244	1900000	WT
11	46775000	48650000	11	46775000	48650000	0	0	0	0	255,255,0	1.13192	0.0828338	0.140619	0.795706	0.752079	1875000	WT
11	80825000	82700000	11	80825000	82700000	0	0	0	0	255,255,0	1.51252	0.103469	0.0904817	0.90651	0.820637	1875000	WT
11	55525000	57400000	11	55525000	57400000	0	0	0	0	255,255,0	1.8074	0.083325	0.071533	0.93144	0.93144	1875000	WT
13	6700000	8575000	13	6700000	8575000	0	0	0	0	255,255,0	1.37242	0.0658766	0.105053	0.949446	0.722299	1875000	WT
17	88650000	90525000	17	88650000	90525000	0	0	0	0	255,255,0	1.48866	0.0954694	0.060848	0.834488	0.882964	1875000	WT
1	40900000	42775000	1	40900000	42775000	0	0	0	0	255,255,0	1.75212	0.0673234	0.0832382	0.975762	0.856648	1875000	WT
3	80075000	81950000	3	80075000	81950000	0	0	0	0	255,255,0	1.53957	0.0961099	0.0840607	0.855263	0.834488	1875000	WT
10	54075000	55950000	10	54075000	55950000	0	0	0	0	255,255,0	0.93618	0.0987912	0.0997837	0.59903	0.694598	1875000	WT
16	82600000	84450000	16	82600000	84450000	0	0	0	0	255,255,0	0.972692	0.077402	0.0855021	0.501422	0.831437	1850000	WT
16	62875000	64725000	16	62875000	64725000	0	0	0	0	255,255,0	1.17508	0.0755097	0.080961	0.875533	0.588193	1850000	WT
1	188950000	190800000	1	188950000	190800000	0	0	0	0	255,255,0	1.14839	0.0809305	0.116286	0.589616	0.805832	1850000	WT
18	88725000	90575000	18	88725000	90575000	0	0	0	0	255,255,0	1.89864	0.0770527	0.0204744	0.933855	0.979374	1850000	WT
2	88300000	90150000	2	88300000	90150000	0	0	0	0	255,255,0	1.39889	0.110191	0.156674	0.701991	0.815078	1850000	WT
2	56075000	57925000	2	56075000	57925000	0	0	0	0	255,255,0	1.62199	0.0869597	0.0809763	0.898293	0.894026	1850000	WT
6	95125000	96975000	6	95125000	96975000	0	0	0	0	255,255,0	1.67287	0.0688304	0.0644058	0.896871	0.928165	1850000	WT
6	143200000	145050000	6	143200000	145050000	0	0	0	0	255,255,0	1.79016	0.0598141	0.052169	0.969417	0.94808	1850000	WT
10	100550000	102400000	10	100550000	102400000	0	0	0	0	255,255,0	1.55404	0.0615275	0.0774059	0.952347	0.882646	1850000	WT
14	61200000	63025000	14	61200000	63025000	0	0	0	0	255,255,0	0.91055	0.0942817	0.0728969	0.686633	0.505478	1825000	WT
11	17950000	19775000	11	17950000	19775000	0	0	0	0	255,255,0	1.15084	0.115844	0.0783438	0.673363	0.8947	1825000	WT
2	140475000	142300000	2	140475000	142300000	0	0	0	0	255,255,0	1.32837	0.0737247	0.0687174	0.895544	0.71439	1825000	WT
10	69425000	71250000	10	69425000	71250000	0	0	0	0	255,255,0	0.557467	0.0827546	0.108353	0.487947	0.417823	1825000	WT
8	81025000	82825000	8	81025000	82825000	0	0	0	0	255,255,0	1.3385	0.0548924	0.142359	0.931682	0.667417	1800000	WT
13	28100000	29900000	13	28100000	29900000	0	0	0	0	255,255,0	1.10011	0.0977916	0.100557	0.610663	0.801891	1800000	WT
12	106200000	108000000	12	106200000	108000000	0	0	0	0	255,255,0	1.73752	0.0798462	0.0624804	0.895646	0.961712	1800000	WT
1	94100000	95900000	1	94100000	95900000	0	0	0	0	255,255,0	1.69992	0.0827477	0.0932769	0.942192	0.835586	1800000	WT
1	118275000	120075000	1	118275000	120075000	0	0	0	0	255,255,0	1.41406	0.0802096	0.0924231	0.942192	0.5503	1800000	WT
2	54200000	56000000	2	54200000	56000000	0	0	0	0	255,255,0	0.913964	0.146707	0.151737	0.665165	0.646396	1800000	WT
2	6800000	8600000	2	6800000	8600000	0	0	0	0	255,255,0	1.17608	0.0923172	0.0759314	0.682432	0.852102	1800000	WT
2	136150000	137950000	2	136150000	137950000	0	0	0	0	255,255,0	0.88097	0.0880915	0.0710542	0.563814	0.649399	1800000	WT
2	180200000	182000000	2	180200000	182000000	0	0	0	0	255,255,0	1.64722	0.109857	0.0198594	0.654655	0.97973	1800000	WT
2	3050000	4850000	2	3050000	4850000	0	0	0	0	255,255,0	1.62582	0.0176934	0.0727849	0.981982	0.568318	1800000	WT
3	113650000	115450000	3	113650000	115450000	0	0	0	0	255,255,0	1.33441	0.1919	0.0953368	0.672673	0.838589	1800000	WT
3	84325000	86125000	3	84325000	86125000	0	0	0	0	255,255,0	1.06362	0.126639	0.0719198	0.665916	0.632883	1800000	WT
4	70700000	72500000	4	70700000	72500000	0	0	0	0	255,255,0	1.07579	0.0781224	0.117309	0.858108	0.52027	1800000	WT
10	76125000	77925000	10	76125000	77925000	0	0	0	0	255,255,0	0.956767	0.0844535	0.103456	0.65607	0.662209	1800000	WT
10	123275000	125075000	10	123275000	125075000	0	0	0	0	255,255,0	1.25189	0.0677468	0.0678887	0.961712	0.581832	1800000	WT
8	62100000	63875000	8	62100000	63875000	0	0	0	0	255,255,0	1.51502	0.0755868	0.0991251	0.905093	0.77392	1775000	WT
14	70675000	72450000	14	70675000	72450000	0	0	0	0	255,255,0	1.73766	0.0776106	0.0676603	0.9375	0.902006	1775000	WT
12	13650000	15425000	12	13650000	15425000	0	0	0	0	255,255,0	1.36628	0.104516	0.0988576	0.858796	0.871914	1775000	WT
15	44925000	46700000	15	44925000	46700000	0	0	0	0	255,255,0	0.91493	0.0977176	0.0815776	0.689043	0.503858	1775000	WT
5	43650000	45425000	5	43650000	45425000	0	0	0	0	255,255,0	1.24705	0.0978539	0.101237	0.706019	0.76466	1775000	WT
6	25825000	27600000	6	25825000	27600000	0	0	0	0	255,255,0	1.39253	0.0769246	0.0960625	0.837191	0.810957	1775000	WT
6	92250000	94025000	6	92250000	94025000	0	0	0	0	255,255,0	1.22054	0.0819294	0.0777826	0.803241	0.678241	1775000	WT
7	17075000	18850000	7	17075000	18850000	0	0	0	0	255,255,0	0.473939	0.307273	0.421425	0.52392	0.520833	1775000	WT
7	123575000	125350000	7	123575000	125350000	0	0	0	0	255,255,0	1.60016	0.089304	0.107329	0.88966	0.857253	1775000	WT
9	104350000	106100000	9	104350000	106100000	0	0	0	0	255,255,0	1.08887	0.08492	0.095969	0.711905	0.711905	1750000	WT
9	75650000	77400000	9	75650000	77400000	0	0	0	0	255,255,0	1.35174	0.087456	0.0893676	0.815079	0.80873	1750000	WT
11	63225000	64975000	11	63225000	64975000	0	0	0	0	255,255,0	1.7506	0.0994288	0.0529668	0.918254	0.954762	1750000	WT
13	81925000	83675000	13	81925000	83675000	0	0	0	0	255,255,0	1.20461	0.0825027	0.112857	0.84508	0.624932	1750000	WT
13	15875000	17625000	13	15875000	17625000	0	0	0	0	255,255,0	1.65584	0.0632155	0.0585294	0.945238	0.953175	1750000	WT
12	65225000	66975000	12	65225000	66975000	0	0	0	0	255,255,0	1.24812	0.0761232	0.083885	0.880159	0.592857	1750000	WT
12	33450000	35200000	12	33450000	35200000	0	0	0	0	255,255,0	1.3672	0.0678385	0.0788485	0.910317	0.769048	1750000	WT
18	78225000	79975000	18	78225000	79975000	0	0	0	0	255,255,0	1.53525	0.0616361	0.0692862	0.946825	0.916667	1750000	WT
3	158175000	159925000	3	158175000	159925000	0	0	0	0	255,255,0	1.71625	0.136735	0.0239979	0.661111	0.975397	1750000	WT
5	69650000	71400000	5	69650000	71400000	0	0	0	0	255,255,0	0.931301	0.107761	0.140397	0.556349	0.663492	1750000	WT
12	57250000	58975000	12	57250000	58975000	0	0	0	0	255,255,0	1.26752	0.117129	0.0797741	0.514286	0.90449	1725000	WT
12	67375000	69100000	12	67375000	69100000	0	0	0	0	255,255,0	1.57283	0.0960424	0.059434	0.568163	0.969796	1725000	WT
15	98950000	100675000	15	98950000	100675000	0	0	0	0	255,255,0	0.807355	0.0860179	0.0899846	0.638367	0.502857	1725000	WT
15	28225000	29950000	15	28225000	29950000	0	0	0	0	255,255,0	1.18446	0.0703544	0.0854812	0.772245	0.69551	1725000	WT
16	11350000	13075000	16	11350000	13075000	0	0	0	0	255,255,0	1.3302	0.0925545	0.0820307	0.814694	0.836735	1725000	WT
16	96200000	97925000	16	96200000	97925000	0	0	0	0	255,255,0	1.48786	0.0887623	0.0818146	0.620408	0.945306	1725000	WT
16	42125000	43850000	16	42125000	43850000	0	0	0	0	255,255,0	1.5305	0.070602	0.0721209	0.932245	0.782041	1725000	WT
18	71375000	73100000	18	71375000	73100000	0	0	0	0	255,255,0	1.25069	0.0850904	0.085317	0.72	0.870204	1725000	WT
2	32975000	34700000	2	32975000	34700000	0	0	0	0	255,255,0	1.27476	0.0852051	0.0937925	0.74449	0.827755	1725000	WT
3	45300000	47025000	3	45300000	47025000	0	0	0	0	255,255,0	0.684465	0.0971928	0.0842445	0.630204	0.401633	1725000	WT
9	83950000	85650000	9	83950000	85650000	0	0	0	0	255,255,0	1.818	0.0597662	0.0497286	0.963866	0.960504	1700000	WT
12	52900000	54600000	12	52900000	54600000	0	0	0	0	255,255,0	1.54123	0.0897354	0.107076	0.733613	0.9	1700000	WT
16	73000000	74700000	16	73000000	74700000	0	0	0	0	255,255,0	1.23002	0.0803705	0.0899217	0.762185	0.854622	1700000	WT
17	93150000	94850000	17	93150000	94850000	0	0	0	0	255,255,0	1.71677	0.0771634	0.0252392	0.584034	0.979832	1700000	WT
18	86775000	88475000	18	86775000	88475000	0	0	0	0	255,255,0	0.69535	0.119498	0.148526	0.516807	0.685714	1700000	WT
3	27075000	28775000	3	27075000	28775000	0	0	0	0	255,255,0	1.62949	0.0625583	0.0752274	0.945378	0.839496	1700000	WT
3	20575000	22275000	3	20575000	22275000	0	0	0	0	255,255,0	1.87189	0.0572437	0.0606084	0.955462	0.965546	1700000	WT
6	35275000	36975000	6	35275000	36975000	0	0	0	0	255,255,0	1.14509	0.0971422	0.084903	0.859664	0.505042	1700000	WT
10	91300000	93000000	10	91300000	93000000	0	0	0	0	255,255,0	1.37731	0.0819716	0.098252	0.805882	0.864706	1700000	WT
9	114800000	116475000	9	114800000	116475000	0	0	0	0	255,255,0	1.34767	0.0760603	0.0667765	0.91436	0.682526	1675000	WT
1	177825000	179500000	1	177825000	179500000	0	0	0	0	255,255,0	1.39421	0.0923001	0.0905862	0.846886	0.812284	1675000	WT
5	150050000	151725000	5	150050000	151725000	0	0	0	0	255,255,0	1.63081	0.0886926	0.0228109	0.59083	0.976644	1675000	WT
7	133775000	135450000	7	133775000	135450000	0	0	0	0	255,255,0	1.18572	0.0675402	0.0631187	0.833045	0.673875	1675000	WT
8	11650000	13300000	8	11650000	13300000	0	0	0	0	255,255,0	1.20194	0.0966738	0.0870854	0.712121	0.792335	1650000	WT
14	21875000	23525000	14	21875000	23525000	0	0	0	0	255,255,0	1.24737	0.0812062	0.0731144	0.817291	0.726381	1650000	WT
12	103950000	105600000	12	103950000	105600000	0	0	0	0	255,255,0	0.858681	0.104532	0.0930828	0.665775	0.553476	1650000	WT
15	66600000	68250000	15	66600000	68250000	0	0	0	0	255,255,0	1.7476	0.0856805	0.0534885	0.909982	0.92246	1650000	WT
2	73925000	75575000	2	73925000	75575000	0	0	0	0	255,255,0	1.0538	0.105889	0.0738649	0.696078	0.61943	1650000	WT
4	81525000	83175000	4	81525000	83175000	0	0	0	0	255,255,0	0.840697	0.114185	0.0844967	0.519849	0.659358	1650000	WT
5	127175000	128825000	5	127175000	128825000	0	0	0	0	255,255,0	1.02878	0.0784164	0.112663	0.617647	0.744207	1650000	WT
7	91425000	93075000	7	91425000	93075000	0	0	0	0	255,255,0	1.07365	0.0855903	0.0845541	0.510695	0.829768	1650000	WT
14	47550000	49175000	14	47550000	49175000	0	0	0	0	255,255,0	1.16746	0.0942294	0.0947305	0.671189	0.740325	1625000	WT
15	50025000	51650000	15	50025000	51650000	0	0	0	0	255,255,0	1.31377	0.082439	0.0665955	0.751148	0.81359	1625000	WT
2	50300000	51925000	2	50300000	51925000	0	0	0	0	255,255,0	1.54682	0.0526374	0.0616119	0.936639	0.921947	1625000	WT
4	22550000	24175000	4	22550000	24175000	0	0	0	0	255,255,0	0.999778	0.116128	0.0728082	0.635445	0.681359	1625000	WT
5	118775000	120400000	5	118775000	120400000	0	0	0	0	255,255,0	1.32944	0.0874011	0.098567	0.789715	0.798898	1625000	WT
6	126775000	128400000	6	126775000	128400000	0	0	0	0	255,255,0	1.15444	0.0799397	0.095165	0.671717	0.800735	1625000	WT
10	71450000	73075000	10	71450000	73075000	0	0	0	0	255,255,0	0.955994	0.111248	0.0750144	0.747475	0.59045	1625000	WT
11	111550000	113150000	11	111550000	113150000	0	0	0	0	255,255,0	1.33234	0.040836	0.0616529	0.855114	0.862689	1600000	WT
12	3425000	5025000	12	3425000	5025000	0	0	0	0	255,255,0	1.78797	0.0954928	0.0740118	0.944727	0.949827	1600000	WT
15	34525000	36125000	15	34525000	36125000	0	0	0	0	255,255,0	1.67112	0.0603039	0.0672216	0.925189	0.891098	1600000	WT
16	85725000	87325000	16	85725000	87325000	0	0	0	0	255,255,0	1.50033	0.0678005	0.0612138	0.858902	0.932765	1600000	WT
17	75975000	77575000	17	75975000	77575000	0	0	0	0	255,255,0	0.66213	0.121711	0.117979	0.400568	0.506629	1600000	WT
1	157550000	159150000	1	157550000	159150000	0	0	0	0	255,255,0	1.32432	0.0924747	0.0791589	0.864583	0.620265	1600000	WT
18	13000000	14600000	18	13000000	14600000	0	0	0	0	255,255,0	1.71096	0.0501736	0.0485368	0.934659	0.940341	1600000	WT
4	12200000	13800000	4	12200000	13800000	0	0	0	0	255,255,0	1.3534	0.0752028	0.0782338	0.917614	0.726326	1600000	WT
6	101650000	103250000	6	101650000	103250000	0	0	0	0	255,255,0	1.14643	0.0882137	0.10788	0.831913	0.601326	1600000	WT
11	78400000	79975000	11	78400000	79975000	0	0	0	0	255,255,0	1.52451	0.0508523	0.0710786	0.899414	0.94043	1575000	WT
12	91875000	93450000	12	91875000	93450000	0	0	0	0	255,255,0	1.47739	0.0555052	0.0648854	0.950195	0.71582	1575000	WT
18	83000000	84575000	18	83000000	84575000	0	0	0	0	255,255,0	1.62421	0.0520759	0.0654329	0.93457	0.954102	1575000	WT
7	126375000	127950000	7	126375000	127950000	0	0	0	0	255,255,0	1.37438	0.0898181	0.108416	0.867656	0.722168	1575000	WT
10	129000000	130575000	10	129000000	130575000	0	0	0	0	255,255,0	1.81186	0.13809	0.0619965	0.888672	0.933594	1575000	WT
8	60475000	62025000	8	60475000	62025000	0	0	0	0	255,255,0	1.53748	0.0953551	0.0811349	0.841734	0.845766	1550000	WT
8	112050000	113600000	8	112050000	113600000	0	0	0	0	255,255,0	1.52831	0.0504149	0.0815384	0.972782	0.660282	1550000	WT
14	82325000	83875000	14	82325000	83875000	0	0	0	0	255,255,0	0.671572	0.0866446	0.127924	0.400202	0.551411	1550000	WT
9	20850000	22400000	9	20850000	22400000	0	0	0	0	255,255,0	1.55932	0.091022	0.103013	0.939516	0.672379	1550000	WT
9	120125000	121675000	9	120125000	121675000	0	0	0	0	255,255,0	1.16901	0.0539209	0.067995	0.829637	0.668347	1550000	WT
13	108175000	109725000	13	108175000	109725000	0	0	0	0	255,255,0	1.26699	0.0647267	0.0875982	0.827621	0.732863	1550000	WT
12	93650000	95200000	12	93650000	95200000	0	0	0	0	255,255,0	0.638657	0.0739831	0.0577331	0.525202	0.412298	1550000	WT
16	3675000	5225000	16	3675000	5225000	0	0	0	0	255,255,0	1.70879	0.150476	0.0852617	0.860887	0.907258	1550000	WT
17	50900000	52450000	17	50900000	52450000	0	0	0	0	255,255,0	1.34218	0.0495502	0.0584698	0.680919	0.931615	1550000	WT
1	67500000	69050000	1	67500000	69050000	0	0	0	0	255,255,0	1.00753	0.13383	0.128289	0.668347	0.648185	1550000	WT
1	44200000	45750000	1	44200000	45750000	0	0	0	0	255,255,0	1.40401	0.0985349	0.0940269	0.853831	0.795363	1550000	WT
1	136500000	138050000	1	136500000	138050000	0	0	0	0	255,255,0	1.19864	0.0628456	0.0794776	0.759073	0.658266	1550000	WT
18	40275000	41825000	18	40275000	41825000	0	0	0	0	255,255,0	1.53983	0.0624049	0.0861412	0.952621	0.751008	1550000	WT
19	20750000	22300000	19	20750000	22300000	0	0	0	0	255,255,0	0.926262	0.120858	0.0760083	0.680444	0.591734	1550000	WT
2	132950000	134500000	2	132950000	134500000	0	0	0	0	255,255,0	1.34745	0.0682098	0.0503776	0.940524	0.670363	1550000	WT
X	16875000	18425000	X	16875000	18425000	0	0	0	0	255,255,0	1.01776	0.122651	0.132122	0.748992	0.684476	1550000	WT
4	74950000	76500000	4	74950000	76500000	0	0	0	0	255,255,0	1.22899	0.0927332	0.0688715	0.845766	0.720766	1550000	WT
10	41425000	42975000	10	41425000	42975000	0	0	0	0	255,255,0	0.93269	0.073041	0.0708257	0.640121	0.65625	1550000	WT
10	121625000	123175000	10	121625000	123175000	0	0	0	0	255,255,0	1.50948	0.0657026	0.0741595	0.825605	0.944556	1550000	WT
14	99900000	101425000	14	99900000	101425000	0	0	0	0	255,255,0	1.66512	0.0685703	0.0489332	0.836629	0.94693	1525000	WT
9	16725000	18250000	9	16725000	18250000	0	0	0	0	255,255,0	0.695697	0.0935499	0.0891926	0.443288	0.532778	1525000	WT
9	92900000	94425000	9	92900000	94425000	0	0	0	0	255,255,0	0.738803	0.0891691	0.0730751	0.572321	0.501561	1525000	WT
12	117350000	118875000	12	117350000	118875000	0	0	0	0	255,255,0	1.07225	0.0755911	0.104856	0.693028	0.709677	1525000	WT
12	108850000	110375000	12	108850000	110375000	0	0	0	0	255,255,0	1.70667	0.0755343	0.0438327	0.886576	0.959417	1525000	WT
15	68400000	69925000	15	68400000	69925000	0	0	0	0	255,255,0	1.61795	0.0543187	0.057213	0.907388	0.886576	1525000	WT
16	82600000	84125000	16	82600000	84125000	0	0	0	0	255,255,0	0.671683	0.0638883	0.124964	0.511967	0.503642	1525000	WT
16	34125000	35650000	16	34125000	35650000	0	0	0	0	255,255,0	0.909421	0.0744753	0.0659568	0.584807	0.659729	1525000	WT
17	41050000	42575000	17	41050000	42575000	0	0	0	0	255,255,0	1.41439	0.0896585	0.080925	0.616025	0.944849	1525000	WT
17	46175000	47700000	17	46175000	47700000	0	0	0	0	255,255,0	1.22227	0.0734319	0.0738882	0.609781	0.876171	1525000	WT
17	90625000	92150000	17	90625000	92150000	0	0	0	0	255,255,0	1.26397	0.0519433	0.0559044	0.905307	0.651405	1525000	WT
1	72325000	73850000	1	72325000	73850000	0	0	0	0	255,255,0	1.44383	0.110128	0.0652689	0.661811	0.944849	1525000	WT
18	85000000	86525000	18	85000000	86525000	0	0	0	0	255,255,0	1.23467	0.0827733	0.0695016	0.926119	0.690947	1525000	WT
19	24100000	25625000	19	24100000	25625000	0	0	0	0	255,255,0	0.782224	0.0619784	0.113865	0.584807	0.566077	1525000	WT
2	17850000	19375000	2	17850000	19375000	0	0	0	0	255,255,0	1.39615	0.100433	0.066516	0.688866	0.942768	1525000	WT
3	38900000	40425000	3	38900000	40425000	0	0	0	0	255,255,0	1.69927	0.0695081	0.0785106	0.915713	0.9282	1525000	WT
3	142900000	144425000	3	142900000	144425000	0	0	0	0	255,255,0	1.62833	0.0653528	0.0645036	0.899063	0.880333	1525000	WT
4	6475000	8000000	4	6475000	8000000	0	0	0	0	255,255,0	1.6676	0.0601747	0.0730717	0.94693	0.867846	1525000	WT
5	73650000	75175000	5	73650000	75175000	0	0	0	0	255,255,0	1.36525	0.0805383	0.0601268	0.867846	0.805411	1525000	WT
7	135825000	137350000	7	135825000	137350000	0	0	0	0	255,255,0	0.930446	0.103091	0.0620104	0.613944	0.645161	1525000	WT
14	84375000	85875000	14	84375000	85875000	0	0	0	0	255,255,0	1.19058	0.07597	0.0498795	0.897849	0.506452	1500000	WT
3	152375000	153875000	3	152375000	153875000	0	0	0	0	255,255,0	1.63704	0.0869698	0.0466386	0.833333	0.960215	1500000	WT
5	140825000	142325000	5	140825000	142325000	0	0	0	0	255,255,0	1.72075	0.0521732	0.0736139	0.94086	0.955914	1500000	WT
13	45525000	47000000	13	45525000	47000000	0	0	0	0	255,255,0	0.98995	0.0765615	0.10696	0.501111	0.776667	1475000	WT
13	76775000	78250000	13	76775000	78250000	0	0	0	0	255,255,0	1.30168	0.0854724	0.0822239	0.825556	0.781111	1475000	WT
13	115250000	116725000	13	115250000	116725000	0	0	0	0	255,255,0	1.61211	0.0599409	0.0638207	0.916667	0.905556	1475000	WT
16	44200000	45675000	16	44200000	45675000	0	0	0	0	255,255,0	0.987286	0.0651426	0.0989624	0.672222	0.625556	1475000	WT
1	128900000	130375000	1	128900000	130375000	0	0	0	0	255,255,0	1.79106	0.0729055	0.0642436	0.816667	0.952222	1475000	WT
2	71975000	73450000	2	71975000	73450000	0	0	0	0	255,255,0	1.31286	0.0634698	0.0671176	0.675728	0.911284	1475000	WT
3	103250000	104725000	3	103250000	104725000	0	0	0	0	255,255,0	1.13317	0.083816	0.0675448	0.623333	0.781111	1475000	WT
7	73950000	75425000	7	73950000	75425000	0	0	0	0	255,255,0	0.996756	0.0995789	0.0954211	0.610485	0.690643	1475000	WT
14	77050000	78500000	14	77050000	78500000	0	0	0	0	255,255,0	1.46976	0.0605557	0.0702065	0.84023	0.881609	1450000	WT
9	90625000	92075000	9	90625000	92075000	0	0	0	0	255,255,0	1.14057	0.0910714	0.0778203	0.842529	0.612644	1450000	WT
11	76500000	77950000	11	76500000	77950000	0	0	0	0	255,255,0	0.74563	0.0495423	0.0720161	0.595977	0.516092	1450000	WT
13	51650000	53100000	13	51650000	53100000	0	0	0	0	255,255,0	1.42486	0.0777788	0.0935808	0.943678	0.670115	1450000	WT
12	79275000	80725000	12	79275000	80725000	0	0	0	0	255,255,0	1.38692	0.0590061	0.0926548	0.902299	0.693103	1450000	WT
12	9075000	10525000	12	9075000	10525000	0	0	0	0	255,255,0	1.40139	0.0739708	0.0720251	0.904598	0.858621	1450000	WT
17	48425000	49875000	17	48425000	49875000	0	0	0	0	255,255,0	1.26985	0.0989186	0.0602482	0.764368	0.791954	1450000	WT
2	64950000	66400000	2	64950000	66400000	0	0	0	0	255,255,0	1.19219	0.0930795	0.0882556	0.755172	0.722989	1450000	WT
2	165475000	166925000	2	165475000	166925000	0	0	0	0	255,255,0	0.958574	0.0846413	0.0761216	0.504598	0.803448	1450000	WT
2	161250000	162700000	2	161250000	162700000	0	0	0	0	255,255,0	1.7327	0.0789895	0.0751606	0.932184	0.95977	1450000	WT
2	66875000	68325000	2	66875000	68325000	0	0	0	0	255,255,0	1.13448	0.0824333	0.0673059	0.787356	0.67931	1450000	WT
3	148075000	149525000	3	148075000	149525000	0	0	0	0	255,255,0	0.866877	0.0432332	0.0396506	0.52069	0.7	1450000	WT
4	87275000	88725000	4	87275000	88725000	0	0	0	0	255,255,0	1.57619	0.0798389	0.0935592	0.883908	0.901149	1450000	WT
5	21825000	23275000	5	21825000	23275000	0	0	0	0	255,255,0	1.8627	0.070085	0.0697127	0.913793	0.941379	1450000	WT
6	92575000	94025000	6	92575000	94025000	0	0	0	0	255,255,0	1.04183	0.115095	0.0844819	0.706897	0.587356	1450000	WT
6	90750000	92200000	6	90750000	92200000	0	0	0	0	255,255,0	1.26045	0.131643	0.0661715	0.72069	0.798851	1450000	WT
6	32800000	34250000	6	32800000	34250000	0	0	0	0	255,255,0	1.16552	0.0460664	0.0659552	0.603448	0.858621	1450000	WT
7	35875000	37325000	7	35875000	37325000	0	0	0	0	255,255,0	1.50519	0.0523625	0.0814757	0.941379	0.877011	1450000	WT
8	127175000	128600000	8	127175000	128600000	0	0	0	0	255,255,0	1.70723	0.0636749	0.100903	0.929845	0.913199	1425000	WT
16	88250000	89675000	16	88250000	89675000	0	0	0	0	255,255,0	1.21422	0.103698	0.0908309	0.70868	0.841855	1425000	WT
17	57450000	58875000	17	57450000	58875000	0	0	0	0	255,255,0	1.53039	0.0937794	0.0736026	0.915577	0.827586	1425000	WT
17	63500000	64925000	17	63500000	64925000	0	0	0	0	255,255,0	1.15965	0.0439247	0.07914	0.818074	0.711058	1425000	WT
18	64500000	65925000	18	64500000	65925000	0	0	0	0	255,255,0	1.11359	0.0875673	0.08217	0.762683	0.684403	1425000	WT
3	37425000	38850000	3	37425000	38850000	0	0	0	0	255,255,0	1.19364	0.0887696	0.0972304	0.782402	0.689655	1425000	WT
4	57375000	58800000	4	57375000	58800000	0	0	0	0	255,255,0	1.19239	0.049007	0.0861339	0.737218	0.808561	1425000	WT
5	33625000	35050000	5	33625000	35050000	0	0	0	0	255,255,0	1.17939	0.0510981	0.0538251	0.558859	0.901308	1425000	WT
6	116400000	117825000	6	116400000	117825000	0	0	0	0	255,255,0	0.913256	0.0940428	0.0821396	0.542212	0.665874	1425000	WT
7	88000000	89425000	7	88000000	89425000	0	0	0	0	255,255,0	1.12161	0.100141	0.0991588	0.795275	0.546726	1425000	WT
7	116650000	118075000	7	116650000	118075000	0	0	0	0	255,255,0	1.50388	0.091176	0.105254	0.917955	0.677765	1425000	WT
14	123375000	124775000	14	123375000	124775000	0	0	0	0	255,255,0	1.79456	0.101205	0.0409838	0.773399	0.960591	1400000	WT
11	101650000	103050000	11	101650000	103050000	0	0	0	0	255,255,0	0.970394	0.0649478	0.0504988	0.71798	0.619458	1400000	WT
13	35975000	37375000	13	35975000	37375000	0	0	0	0	255,255,0	1.42696	0.0488195	0.0586549	0.873153	0.910099	1400000	WT
17	78775000	80175000	17	78775000	80175000	0	0	0	0	255,255,0	1.4543	0.105832	0.0878677	0.843596	0.78202	1400000	WT
17	84675000	86075000	17	84675000	86075000	0	0	0	0	255,255,0	1.37818	0.0644436	0.0699204	0.890394	0.745074	1400000	WT
17	10575000	11975000	17	10575000	11975000	0	0	0	0	255,255,0	1.29583	0.044957	0.0594561	0.639163	0.939655	1400000	WT
18	32850000	34250000	18	32850000	34250000	0	0	0	0	255,255,0	1.01942	0.0803453	0.118674	0.644089	0.639163	1400000	WT
19	20350000	21750000	19	20350000	21750000	0	0	0	0	255,255,0	0.82523	0.126874	0.0719116	0.597291	0.584975	1400000	WT
19	17450000	18850000	19	17450000	18850000	0	0	0	0	255,255,0	1.21364	0.0755938	0.0973916	0.772167	0.789409	1400000	WT
2	63450000	64850000	2	63450000	64850000	0	0	0	0	255,255,0	1.4941	0.0916225	0.0704704	0.848522	0.89532	1400000	WT
3	8925000	10325000	3	8925000	10325000	0	0	0	0	255,255,0	1.54726	0.11732	0.0723107	0.814039	0.934729	1400000	WT
3	34125000	35525000	3	34125000	35525000	0	0	0	0	255,255,0	1.21683	0.0621239	0.0869763	0.607143	0.868227	1400000	WT
4	93125000	94525000	4	93125000	94525000	0	0	0	0	255,255,0	1.24325	0.0586531	0.0617537	0.62931	0.924877	1400000	WT
5	8050000	9450000	5	8050000	9450000	0	0	0	0	255,255,0	1.49425	0.0812467	0.0957308	0.843596	0.826355	1400000	WT
5	51300000	52700000	5	51300000	52700000	0	0	0	0	255,255,0	0.751816	0.0858089	0.0556892	0.527094	0.523399	1400000	WT
6	106625000	108025000	6	106625000	108025000	0	0	0	0	255,255,0	1.34591	0.0690819	0.0634064	0.784483	0.8633	1400000	WT
7	122100000	123500000	7	122100000	123500000	0	0	0	0	255,255,0	1.56168	0.0878703	0.0793358	0.764778	0.92734	1400000	WT
10	86925000	88325000	10	86925000	88325000	0	0	0	0	255,255,0	0.997847	0.083447	0.103122	0.772167	0.580049	1400000	WT
8	83625000	85000000	8	83625000	85000000	0	0	0	0	255,255,0	1.43434	0.0840677	0.110392	0.799745	0.83801	1375000	WT
11	116850000	118225000	11	116850000	118225000	0	0	0	0	255,255,0	1.02721	0.0654471	0.0780275	0.690051	0.697704	1375000	WT
12	28525000	29900000	12	28525000	29900000	0	0	0	0	255,255,0	1.25649	0.0790892	0.0654185	0.889031	0.679847	1375000	WT
15	56125000	57500000	15	56125000	57500000	0	0	0	0	255,255,0	1.49569	0.0788694	0.069346	0.577806	0.957908	1375000	WT
15	52500000	53875000	15	52500000	53875000	0	0	0	0	255,255,0	1.57468	0.0509769	0.0533033	0.919643	0.876276	1375000	WT
16	23950000	25325000	16	23950000	25325000	0	0	0	0	255,255,0	1.62895	0.0507941	0.0557968	0.9375	0.945153	1375000	WT
17	9125000	10500000	17	9125000	10500000	0	0	0	0	255,255,0	1.1338	0.100998	0.0505874	0.840561	0.503827	1375000	WT
2	158900000	160275000	2	158900000	160275000	0	0	0	0	255,255,0	1.40743	0.058719	0.085464	0.96301	0.664541	1375000	WT
2	173575000	174950000	2	173575000	174950000	0	0	0	0	255,255,0	1.63856	0.0656773	0.066929	0.799745	0.950255	1375000	WT
2	8650000	10025000	2	8650000	10025000	0	0	0	0	255,255,0	1.60778	0.0480887	0.0686972	0.955357	0.894133	1375000	WT
X	168575000	169950000	X	168575000	169950000	0	0	0	0	255,255,0	1.85011	0.098547	0.043237	0.769133	0.965561	1375000	WT
4	117200000	118575000	4	117200000	118575000	0	0	0	0	255,255,0	0.750139	0.0584499	0.0593027	0.565051	0.503827	1375000	WT
4	53875000	55250000	4	53875000	55250000	0	0	0	0	255,255,0	1.72946	0.0573238	0.0396384	0.960459	0.955357	1375000	WT
6	86400000	87775000	6	86400000	87775000	0	0	0	0	255,255,0	1.10251	0.09214	0.0640172	0.797194	0.595663	1375000	WT
10	13000000	14375000	10	13000000	14375000	0	0	0	0	255,255,0	1.3202	0.092863	0.0710493	0.748724	0.873724	1375000	WT
8	117900000	119250000	8	117900000	119250000	0	0	0	0	255,255,0	1.76731	0.0893126	0.101823	0.935185	0.900794	1350000	WT
8	76025000	77375000	8	76025000	77375000	0	0	0	0	255,255,0	0.87748	0.0827693	0.0686553	0.58553	0.637779	1350000	WT
14	12550000	13900000	14	12550000	13900000	0	0	0	0	255,255,0	1.01201	0.0677148	0.107309	0.675926	0.625661	1350000	WT
12	74050000	75400000	12	74050000	75400000	0	0	0	0	255,255,0	1.6761	0.0875708	0.0757999	0.882275	0.87963	1350000	WT
15	82250000	83600000	15	82250000	83600000	0	0	0	0	255,255,0	1.42992	0.112234	0.0783522	0.85582	0.739418	1350000	WT
17	32500000	33850000	17	32500000	33850000	0	0	0	0	255,255,0	1.46567	0.0884385	0.106183	0.837302	0.863757	1350000	WT
17	55975000	57325000	17	55975000	57325000	0	0	0	0	255,255,0	1.83785	0.0807537	0.0868475	0.93254	0.911376	1350000	WT
1	168100000	169450000	1	168100000	169450000	0	0	0	0	255,255,0	1.13737	0.103032	0.096199	0.612434	0.75	1350000	WT
1	166425000	167775000	1	166425000	167775000	0	0	0	0	255,255,0	1.30581	0.101122	0.0953143	0.829365	0.707672	1350000	WT
1	91525000	92875000	1	91525000	92875000	0	0	0	0	255,255,0	1.06957	0.104898	0.0843879	0.509259	0.839947	1350000	WT
1	161175000	162525000	1	161175000	162525000	0	0	0	0	255,255,0	1.27601	0.0773679	0.0624599	0.720899	0.82672	1350000	WT
1	55900000	57250000	1	55900000	57250000	0	0	0	0	255,255,0	1.53213	0.0722048	0.0612368	0.914021	0.927249	1350000	WT
2	137975000	139325000	2	137975000	139325000	0	0	0	0	255,255,0	1.15316	0.0723947	0.0948975	0.720899	0.763228	1350000	WT
2	92475000	93825000	2	92475000	93825000	0	0	0	0	255,255,0	1.50265	0.0731441	0.0900034	0.787037	0.921958	1350000	WT
3	115525000	116875000	3	115525000	116875000	0	0	0	0	255,255,0	1.57955	0.0872188	0.0816866	0.842593	0.858466	1350000	WT
4	31950000	33300000	4	31950000	33300000	0	0	0	0	255,255,0	1.24336	0.0797462	0.0714396	0.837302	0.702381	1350000	WT
4	85150000	86500000	4	85150000	86500000	0	0	0	0	255,255,0	1.18036	0.0531538	0.0780067	0.699735	0.82672	1350000	WT
6	26200000	27550000	6	26200000	27550000	0	0	0	0	255,255,0	1.05572	0.0844354	0.0805076	0.603175	0.776455	1350000	WT
10	83725000	85075000	10	83725000	85075000	0	0	0	0	255,255,0	0.711668	0.0821126	0.0834981	0.530423	0.533069	1350000	WT
8	34150000	35475000	8	34150000	35475000	0	0	0	0	255,255,0	1.45556	0.0751125	0.0729562	0.908093	0.72428	1325000	WT
8	91150000	92475000	8	91150000	92475000	0	0	0	0	255,255,0	1.60035	0.0528709	0.0591101	0.924554	0.908093	1325000	WT
11	20125000	21450000	11	20125000	21450000	0	0	0	0	255,255,0	1.07704	0.0621248	0.0662478	0.765432	0.754458	1325000	WT
13	105450000	106775000	13	105450000	106775000	0	0	0	0	255,255,0	1.46794	0.0542981	0.0693762	0.872428	0.880658	1325000	WT
17	3550000	4875000	17	3550000	4875000	0	0	0	0	255,255,0	1.49639	0.136379	0.0627312	0.883402	0.814815	1325000	WT
17	72825000	74150000	17	72825000	74150000	0	0	0	0	255,255,0	1.38351	0.0795701	0.0837463	0.830986	0.793434	1325000	WT
17	29575000	30900000	17	29575000	30900000	0	0	0	0	255,255,0	1.34443	0.0468479	0.0456916	0.84225	0.85048	1325000	WT
1	36525000	37850000	1	36525000	37850000	0	0	0	0	255,255,0	1.27823	0.0976086	0.0635449	0.825789	0.699588	1325000	WT
2	11900000	13225000	2	11900000	13225000	0	0	0	0	255,255,0	0.816032	0.0858953	0.0732936	0.61454	0.556927	1325000	WT
4	152575000	153900000	4	152575000	153900000	0	0	0	0	255,255,0	1.87182	0.0679577	0.0535012	0.957476	0.962963	1325000	WT
5	68175000	69500000	5	68175000	69500000	0	0	0	0	255,255,0	1.36158	0.0883535	0.0699171	0.888889	0.716049	1325000	WT
6	146800000	148125000	6	146800000	148125000	0	0	0	0	255,255,0	1.27806	0.0862852	0.0540097	0.790123	0.803841	1325000	WT
7	34250000	35575000	7	34250000	35575000	0	0	0	0	255,255,0	1.21074	0.116605	0.0815736	0.85048	0.66941	1325000	WT
7	137450000	138775000	7	137450000	138775000	0	0	0	0	255,255,0	1.4608	0.0425651	0.0748526	0.886145	0.872428	1325000	WT
10	94175000	95500000	10	94175000	95500000	0	0	0	0	255,255,0	0.991678	0.0619691	0.081763	0.628258	0.716049	1325000	WT
8	46125000	47425000	8	46125000	47425000	0	0	0	0	255,255,0	1.37568	0.0793429	0.0879063	0.782051	0.816239	1300000	WT
14	56350000	57650000	14	56350000	57650000	0	0	0	0	255,255,0	0.820234	0.100856	0.0944007	0.596866	0.5	1300000	WT
9	44975000	46275000	9	44975000	46275000	0	0	0	0	255,255,0	1.28877	0.0719165	0.0855438	0.565527	0.896011	1300000	WT
9	120125000	121425000	9	120125000	121425000	0	0	0	0	255,255,0	1.03043	0.0493402	0.0720742	0.791743	0.568856	1300000	WT
13	23700000	25000000	13	23700000	25000000	0	0	0	0	255,255,0	1.82528	0.0970435	0.0647197	0.913105	0.961538	1300000	WT
12	36175000	37475000	12	36175000	37475000	0	0	0	0	255,255,0	1.08948	0.0626211	0.0638282	0.599715	0.856125	1300000	WT
15	5125000	6425000	15	5125000	6425000	0	0	0	0	255,255,0	1.36005	0.0778893	0.121648	0.924501	0.602564	1300000	WT
16	94750000	96050000	16	94750000	96050000	0	0	0	0	255,255,0	1.19677	0.0743641	0.0787283	0.810541	0.719373	1300000	WT
16	49450000	50750000	16	49450000	50750000	0	0	0	0	255,255,0	1.47098	0.0741348	0.068603	0.767806	0.881766	1300000	WT
1	183500000	184800000	1	183500000	184800000	0	0	0	0	255,255,0	1.26203	0.0961273	0.0979212	0.676638	0.847578	1300000	WT
1	42825000	44125000	1	42825000	44125000	0	0	0	0	255,255,0	1.32738	0.0733214	0.0982527	0.793447	0.819088	1300000	WT
1	88300000	89600000	1	88300000	89600000	0	0	0	0	255,255,0	1.00712	0.0656545	0.0607362	0.824786	0.505698	1300000	WT
1	3000000	4300000	1	3000000	4300000	0	0	0	0	255,255,0	1.82827	0.0290197	0.0760704	0.970085	0.733618	1300000	WT
18	43525000	44825000	18	43525000	44825000	0	0	0	0	255,255,0	1.01496	0.0544905	0.0855247	0.522792	0.7849	1300000	WT
18	11525000	12825000	18	11525000	12825000	0	0	0	0	255,255,0	0.972071	0.0623614	0.0713042	0.673789	0.628205	1300000	WT
18	68475000	69775000	18	68475000	69775000	0	0	0	0	255,255,0	1.60124	0.0599042	0.0593187	0.915954	0.938746	1300000	WT
19	18975000	20275000	19	18975000	20275000	0	0	0	0	255,255,0	1.29301	0.0806149	0.0774099	0.801994	0.830484	1300000	WT
19	27450000	28750000	19	27450000	28750000	0	0	0	0	255,255,0	1.04762	0.0471342	0.0511241	0.636752	0.81339	1300000	WT
2	19450000	20750000	2	19450000	20750000	0	0	0	0	255,255,0	0.866071	0.109508	0.0645402	0.611111	0.61396	1300000	WT
3	98750000	100050000	3	98750000	100050000	0	0	0	0	255,255,0	1.75517	0.122703	0.0740339	0.853725	0.937776	1300000	WT
4	20050000	21350000	4	20050000	21350000	0	0	0	0	255,255,0	1.36607	0.101624	0.0830329	0.745014	0.878917	1300000	WT
5	127200000	128500000	5	127200000	128500000	0	0	0	0	255,255,0	1.0091	0.0715473	0.114873	0.668091	0.673789	1300000	WT
5	62450000	63750000	5	62450000	63750000	0	0	0	0	255,255,0	1.28375	0.0800147	0.0866052	0.554131	0.918803	1300000	WT
5	75200000	76500000	5	75200000	76500000	0	0	0	0	255,255,0	1.26964	0.0399169	0.086068	0.810541	0.833333	1300000	WT
5	148300000	149600000	5	148300000	149600000	0	0	0	0	255,255,0	1.44416	0.0494968	0.051959	0.856125	0.913105	1300000	WT
6	138175000	139475000	6	138175000	139475000	0	0	0	0	255,255,0	1.16814	0.0880213	0.0724476	0.636752	0.847578	1300000	WT
12	71150000	72425000	12	71150000	72425000	0	0	0	0	255,255,0	1.22167	0.0644322	0.0643005	0.844675	0.631657	1275000	WT
1	193400000	194675000	1	193400000	194675000	0	0	0	0	255,255,0	1.26934	0.0618573	0.137164	0.776627	0.81213	1275000	WT
1	107650000	108925000	1	107650000	108925000	0	0	0	0	255,255,0	0.906079	0.0746263	0.0636505	0.677531	0.502125	1275000	WT
1	174575000	175850000	1	174575000	175850000	0	0	0	0	255,255,0	0.988021	0.0716106	0.0625012	0.726331	0.602071	1275000	WT
18	57375000	58650000	18	57375000	58650000	0	0	0	0	255,255,0	1.01489	0.0702208	0.086429	0.785503	0.590237	1275000	WT
5	38700000	39975000	5	38700000	39975000	0	0	0	0	255,255,0	1.76987	0.0661174	0.0568517	0.921598	0.927515	1275000	WT
11	5100000	6350000	11	5100000	6350000	0	0	0	0	255,255,0	1.29374	0.0543957	0.0793885	0.736923	0.915385	1250000	WT
13	62875000	64125000	13	62875000	64125000	0	0	0	0	255,255,0	1.51308	0.105299	0.0930444	0.813846	0.875385	1250000	WT
13	89625000	90875000	13	89625000	90875000	0	0	0	0	255,255,0	1.8072	0.0518685	0.0468905	0.952308	0.955385	1250000	WT
12	72750000	74000000	12	72750000	74000000	0	0	0	0	255,255,0	1.2245	0.0741495	0.0877828	0.626154	0.805744	1250000	WT
16	17050000	18300000	16	17050000	18300000	0	0	0	0	255,255,0	1.13546	0.0725284	0.119035	0.74	0.752308	1250000	WT
1	185525000	186775000	1	185525000	186775000	0	0	0	0	255,255,0	1.71371	0.0615503	0.0532655	0.961538	0.887692	1250000	WT
18	6600000	7850000	18	6600000	7850000	0	0	0	0	255,255,0	1.59593	0.0753923	0.0794071	0.9	0.872308	1250000	WT
19	42200000	43450000	19	42200000	43450000	0	0	0	0	255,255,0	1.58502	0.0718165	0.0707023	0.866154	0.930769	1250000	WT
X	157650000	158900000	X	157650000	158900000	0	0	0	0	255,255,0	1.57457	0.0850704	0.103077	0.850769	0.896923	1250000	WT
3	52250000	53500000	3	52250000	53500000	0	0	0	0	255,255,0	0.999881	0.084458	0.075465	0.669231	0.595385	1250000	WT
4	110050000	111300000	4	110050000	111300000	0	0	0	0	255,255,0	1.00617	0.102087	0.0716599	0.66	0.663077	1250000	WT
4	55450000	56700000	4	55450000	56700000	0	0	0	0	255,255,0	1.76278	0.0463134	0.0412817	0.955385	0.964615	1250000	WT
5	57575000	58825000	5	57575000	58825000	0	0	0	0	255,255,0	1.48481	0.0883436	0.0602578	0.875385	0.853846	1250000	WT
5	19475000	20725000	5	19475000	20725000	0	0	0	0	255,255,0	1.71912	0.0545514	0.0491063	0.933846	0.930769	1250000	WT
6	53075000	54325000	6	53075000	54325000	0	0	0	0	255,255,0	1.0581	0.0768875	0.0640015	0.650769	0.706154	1250000	WT
7	114850000	116100000	7	114850000	116100000	0	0	0	0	255,255,0	1.67638	0.0559585	0.0828924	0.869231	0.912308	1250000	WT
10	96075000	97325000	10	96075000	97325000	0	0	0	0	255,255,0	1.48391	0.0657096	0.0723488	0.903077	0.9	1250000	WT
13	74825000	76050000	13	74825000	76050000	0	0	0	0	255,255,0	1.33932	0.076416	0.0666734	0.7968	0.8576	1225000	WT
15	96450000	97675000	15	96450000	97675000	0	0	0	0	255,255,0	1.15665	0.0871928	0.096752	0.8032	0.5888	1225000	WT
15	70100000	71325000	15	70100000	71325000	0	0	0	0	255,255,0	1.03246	0.0668375	0.0614938	0.6432	0.7072	1225000	WT
16	75675000	76900000	16	75675000	76900000	0	0	0	0	255,255,0	1.53672	0.0941374	0.0538206	0.758738	0.943538	1225000	WT
1	41425000	42650000	1	41425000	42650000	0	0	0	0	255,255,0	1.09004	0.127649	0.0668332	0.5568	0.8416	1225000	WT
1	34900000	36125000	1	34900000	36125000	0	0	0	0	255,255,0	1.19299	0.087448	0.0788646	0.7424	0.7552	1225000	WT
1	58425000	59650000	1	58425000	59650000	0	0	0	0	255,255,0	1.43287	0.0718885	0.0664216	0.88	0.8544	1225000	WT
18	20550000	21775000	18	20550000	21775000	0	0	0	0	255,255,0	0.954527	0.0878181	0.0832361	0.6176	0.64	1225000	WT
18	30300000	31525000	18	30300000	31525000	0	0	0	0	255,255,0	1.8579	0.0669018	0.0715423	0.9376	0.9376	1225000	WT
3	95000000	96225000	3	95000000	96225000	0	0	0	0	255,255,0	1.7623	0.0909906	0.0796242	0.944	0.9024	1225000	WT
3	53550000	54775000	3	53550000	54775000	0	0	0	0	255,255,0	0.828277	0.0673686	0.0738235	0.5088	0.5824	1225000	WT
3	10475000	11700000	3	10475000	11700000	0	0	0	0	255,255,0	1.27414	0.0771039	0.0583341	0.9344	0.5952	1225000	WT
3	150025000	151250000	3	150025000	151250000	0	0	0	0	255,255,0	0.94447	0.0523018	0.0718352	0.608	0.672	1225000	WT
4	104975000	106200000	4	104975000	106200000	0	0	0	0	255,255,0	1.63337	0.0741614	0.0751662	0.9312	0.9184	1225000	WT
5	35550000	36775000	5	35550000	36775000	0	0	0	0	255,255,0	1.04936	0.0560966	0.113798	0.503052	0.787273	1225000	WT
5	97100000	98325000	5	97100000	98325000	0	0	0	0	255,255,0	1.26297	0.0750924	0.0716528	0.6912	0.8576	1225000	WT
6	37000000	38225000	6	37000000	38225000	0	0	0	0	255,255,0	1.13126	0.0819477	0.0890035	0.5248	0.848	1225000	WT
6	47775000	49000000	6	47775000	49000000	0	0	0	0	255,255,0	1.43351	0.0913761	0.0681929	0.9312	0.578267	1225000	WT
6	21750000	22975000	6	21750000	22975000	0	0	0	0	255,255,0	1.20756	0.0726182	0.06652	0.8608	0.6144	1225000	WT
7	48700000	49925000	7	48700000	49925000	0	0	0	0	255,255,0	1.65751	0.10018	0.0729382	0.8512	0.9312	1225000	WT
8	106225000	107425000	8	106225000	107425000	0	0	0	0	255,255,0	1.01024	0.0603337	0.0927072	0.658333	0.725	1200000	WT
9	90875000	92075000	9	90875000	92075000	0	0	0	0	255,255,0	0.768782	0.127597	0.071865	0.544332	0.562128	1200000	WT
9	49075000	50275000	9	49075000	50275000	0	0	0	0	255,255,0	1.44116	0.0672634	0.0758806	0.841667	0.878333	1200000	WT
9	70000000	71200000	9	70000000	71200000	0	0	0	0	255,255,0	1.15613	0.0664367	0.0635072	0.788333	0.711667	1200000	WT
9	28250000	29450000	9	28250000	29450000	0	0	0	0	255,255,0	0.762082	0.0556987	0.0655866	0.518333	0.561667	1200000	WT
9	116600000	117800000	9	116600000	117800000	0	0	0	0	255,255,0	1.12801	0.0590237	0.0603424	0.805	0.701667	1200000	WT
11	56175000	57375000	11	56175000	57375000	0	0	0	0	255,255,0	1.35867	0.0961305	0.071598	0.738333	0.908333	1200000	WT
11	24150000	25350000	11	24150000	25350000	0	0	0	0	255,255,0	0.840913	0.100359	0.0422185	0.731667	0.505	1200000	WT
13	104175000	105375000	13	104175000	105375000	0	0	0	0	255,255,0	1.30761	0.102442	0.0667218	0.821667	0.758333	1200000	WT
12	40825000	42025000	12	40825000	42025000	0	0	0	0	255,255,0	1.14018	0.0484618	0.0485462	0.831667	0.725	1200000	WT
15	59875000	61075000	15	59875000	61075000	0	0	0	0	255,255,0	1.31636	0.070806	0.0505795	0.821667	0.751667	1200000	WT
16	37075000	38275000	16	37075000	38275000	0	0	0	0	255,255,0	0.990358	0.0823341	0.0669186	0.591667	0.738333	1200000	WT
17	44225000	45425000	17	44225000	45425000	0	0	0	0	255,255,0	1.68163	0.0965961	0.0592046	0.801667	0.931667	1200000	WT
1	59775000	60975000	1	59775000	60975000	0	0	0	0	255,255,0	0.994741	0.0873543	0.0839891	0.501667	0.798333	1200000	WT
1	138075000	139275000	1	138075000	139275000	0	0	0	0	255,255,0	1.57505	0.0576028	0.0950528	0.678333	0.915	1200000	WT
1	133125000	134325000	1	133125000	134325000	0	0	0	0	255,255,0	1.14107	0.0507452	0.0420732	0.831667	0.535	1200000	WT
18	61800000	63000000	18	61800000	63000000	0	0	0	0	255,255,0	0.91483	0.0822984	0.101662	0.581667	0.685	1200000	WT
18	7975000	9175000	18	7975000	9175000	0	0	0	0	255,255,0	1.36565	0.0598405	0.0820363	0.921667	0.718333	1200000	WT
2	108525000	109725000	2	108525000	109725000	0	0	0	0	255,255,0	1.15093	0.0778881	0.0760978	0.711667	0.735	1200000	WT
2	122825000	124025000	2	122825000	124025000	0	0	0	0	255,255,0	1.40352	0.078803	0.0644198	0.923438	0.625554	1200000	WT
4	44950000	46150000	4	44950000	46150000	0	0	0	0	255,255,0	1.12566	0.0485785	0.0731558	0.711667	0.758333	1200000	WT
5	31475000	32675000	5	31475000	32675000	0	0	0	0	255,255,0	1.28288	0.0814125	0.0638948	0.835	0.668333	1200000	WT
7	94225000	95425000	7	94225000	95425000	0	0	0	0	255,255,0	0.936749	0.0696687	0.0670723	0.658333	0.585	1200000	WT
10	73125000	74325000	10	73125000	74325000	0	0	0	0	255,255,0	0.799445	0.0709403	0.124989	0.528333	0.618333	1200000	WT
10	125650000	126850000	10	125650000	126850000	0	0	0	0	255,255,0	1.26693	0.0420727	0.0893195	0.652475	0.901164	1200000	WT
8	31225000	32400000	8	31225000	32400000	0	0	0	0	255,255,0	1.30192	0.0782207	0.0525636	0.902971	0.637246	1175000	WT
14	66950000	68125000	14	66950000	68125000	0	0	0	0	255,255,0	0.836913	0.0639645	0.0792894	0.505208	0.612847	1175000	WT
11	119250000	120425000	11	119250000	120425000	0	0	0	0	255,255,0	1.19484	0.0920907	0.0770433	0.810764	0.654514	1175000	WT
13	45525000	46700000	13	45525000	46700000	0	0	0	0	255,255,0	1.02148	0.0620514	0.124834	0.692708	0.678819	1175000	WT
13	47300000	48475000	13	47300000	48475000	0	0	0	0	255,255,0	1.64586	0.0847894	0.0687963	0.901042	0.928819	1175000	WT
13	5225000	6400000	13	5225000	6400000	0	0	0	0	255,255,0	1.09966	0.0742041	0.0777841	0.505208	0.890625	1175000	WT
12	38275000	39450000	12	38275000	39450000	0	0	0	0	255,255,0	1.49372	0.0679639	0.0610162	0.901042	0.907986	1175000	WT
15	26050000	27225000	15	26050000	27225000	0	0	0	0	255,255,0	1.18051	0.0982615	0.0833683	0.606544	0.824389	1175000	WT
17	66550000	67725000	17	66550000	67725000	0	0	0	0	255,255,0	1.48402	0.0694306	0.0597265	0.873264	0.890625	1175000	WT
1	105700000	106875000	1	105700000	106875000	0	0	0	0	255,255,0	1.63172	0.0684509	0.0847523	0.876736	0.880208	1175000	WT
19	39000000	40175000	19	39000000	40175000	0	0	0	0	255,255,0	1.75047	0.0869119	0.0867477	0.928819	0.947917	1175000	WT
2	157225000	158400000	2	157225000	158400000	0	0	0	0	255,255,0	1.23106	0.0587574	0.0948227	0.692708	0.890625	1175000	WT
X	129925000	131100000	X	129925000	131100000	0	0	0	0	255,255,0	1.0017	0.0795606	0.0688335	0.668403	0.626736	1175000	WT
3	70050000	71225000	3	70050000	71225000	0	0	0	0	255,255,0	1.24632	0.0802041	0.058755	0.887153	0.501736	1175000	WT
3	127975000	129150000	3	127975000	129150000	0	0	0	0	255,255,0	1.4253	0.0762146	0.062623	0.651042	0.925347	1175000	WT
3	47600000	48775000	3	47600000	48775000	0	0	0	0	255,255,0	0.902559	0.0709598	0.0660071	0.528979	0.700416	1175000	WT
3	84900000	86075000	3	84900000	86075000	0	0	0	0	255,255,0	1.39459	0.0588703	0.0527495	0.859375	0.793403	1175000	WT
4	99950000	101125000	4	99950000	101125000	0	0	0	0	255,255,0	0.918156	0.0906674	0.056733	0.758681	0.501736	1175000	WT
4	33350000	34525000	4	33350000	34525000	0	0	0	0	255,255,0	1.62089	0.0436413	0.0561361	0.925347	0.925347	1175000	WT
5	106700000	107875000	5	106700000	107875000	0	0	0	0	255,255,0	0.820825	0.0883132	0.0953013	0.630208	0.501736	1175000	WT
5	123225000	124400000	5	123225000	124400000	0	0	0	0	255,255,0	0.882769	0.0532978	0.0913699	0.553819	0.675058	1175000	WT
6	95800000	96975000	6	95800000	96975000	0	0	0	0	255,255,0	1.29115	0.0709038	0.0656596	0.567708	0.928819	1175000	WT
8	67925000	69075000	8	67925000	69075000	0	0	0	0	255,255,0	1.55953	0.0762668	0.0843389	0.900362	0.788043	1150000	WT
8	9200000	10350000	8	9200000	10350000	0	0	0	0	255,255,0	0.764847	0.065704	0.0802583	0.596014	0.512681	1150000	WT
8	122375000	123525000	8	122375000	123525000	0	0	0	0	255,255,0	1.49349	0.0817215	0.0640268	0.79529	0.943841	1150000	WT
14	101875000	103025000	14	101875000	103025000	0	0	0	0	255,255,0	1.17875	0.0893837	0.0941994	0.752056	0.677896	1150000	WT
9	36775000	37925000	9	36775000	37925000	0	0	0	0	255,255,0	1.17935	0.089954	0.107566	0.79529	0.639493	1150000	WT
11	34850000	36000000	11	34850000	36000000	0	0	0	0	255,255,0	1.39418	0.113765	0.0697805	0.842391	0.900362	1150000	WT
13	111450000	112600000	13	111450000	112600000	0	0	0	0	255,255,0	1.16532	0.0700633	0.0592372	0.791667	0.740942	1150000	WT
12	57775000	58925000	12	57775000	58925000	0	0	0	0	255,255,0	1.59255	0.0781576	0.0636749	0.802536	0.918478	1150000	WT
15	71900000	73050000	15	71900000	73050000	0	0	0	0	255,255,0	0.851334	0.0695239	0.109627	0.610507	0.505435	1150000	WT
16	57600000	58750000	16	57600000	58750000	0	0	0	0	255,255,0	0.897669	0.0883681	0.111226	0.563406	0.63587	1150000	WT
16	96200000	97350000	16	96200000	97350000	0	0	0	0	255,255,0	0.97989	0.0471611	0.147127	0.802536	0.53442	1150000	WT
16	15725000	16875000	16	15725000	16875000	0	0	0	0	255,255,0	1.06749	0.0789764	0.0885107	0.617754	0.79529	1150000	WT
16	6950000	8100000	16	6950000	8100000	0	0	0	0	255,255,0	1.38492	0.0466073	0.084995	0.903986	0.827899	1150000	WT
17	30975000	32125000	17	30975000	32125000	0	0	0	0	255,255,0	0.878771	0.0461137	0.0927934	0.501812	0.661232	1150000	WT
1	25825000	26975000	1	25825000	26975000	0	0	0	0	255,255,0	0.849109	0.0670162	0.0656393	0.599638	0.577899	1150000	WT
18	71950000	73100000	18	71950000	73100000	0	0	0	0	255,255,0	1.00348	0.0530417	0.0681795	0.501812	0.86413	1150000	WT
19	30625000	31775000	19	30625000	31775000	0	0	0	0	255,255,0	1.51594	0.0630559	0.0785141	0.900362	0.911232	1150000	WT
X	161300000	162450000	X	161300000	162450000	0	0	0	0	255,255,0	1.01505	0.0988143	0.0979399	0.610507	0.701087	1150000	WT
3	7325000	8475000	3	7325000	8475000	0	0	0	0	255,255,0	1.53918	0.075362	0.0752232	0.867754	0.922101	1150000	WT
4	127375000	128525000	4	127375000	128525000	0	0	0	0	255,255,0	1.85147	0.0726471	0.0625511	0.925725	0.961957	1150000	WT
5	44275000	45425000	5	44275000	45425000	0	0	0	0	255,255,0	1.68718	0.0533821	0.0462816	0.889493	0.943841	1150000	WT
6	56750000	57900000	6	56750000	57900000	0	0	0	0	255,255,0	1.07513	0.0960922	0.0998173	0.780797	0.563406	1150000	WT
6	49425000	50575000	6	49425000	50575000	0	0	0	0	255,255,0	1.51133	0.07471	0.0568952	0.838768	0.911232	1150000	WT
10	29375000	30525000	10	29375000	30525000	0	0	0	0	255,255,0	1.23387	0.0632851	0.0555921	0.893116	0.708333	1150000	WT
14	105300000	106425000	14	105300000	106425000	0	0	0	0	255,255,0	1.38188	0.0757753	0.071113	0.820416	0.786389	1125000	WT
14	73575000	74700000	14	73575000	74700000	0	0	0	0	255,255,0	1.83287	0.0501793	0.0526549	0.94896	0.914934	1125000	WT
9	94700000	95825000	9	94700000	95825000	0	0	0	0	255,255,0	0.950419	0.0634479	0.113812	0.665406	0.601134	1125000	WT
9	23475000	24600000	9	23475000	24600000	0	0	0	0	255,255,0	1.05586	0.0569716	0.0629162	0.669187	0.703214	1125000	WT
11	44575000	45700000	11	44575000	45700000	0	0	0	0	255,255,0	0.787275	0.0763872	0.0863337	0.52552	0.642722	1125000	WT
11	50425000	51550000	11	50425000	51550000	0	0	0	0	255,255,0	1.57749	0.0668193	0.0729519	0.877127	0.89603	1125000	WT
13	30550000	31675000	13	30550000	31675000	0	0	0	0	255,255,0	1.20903	0.082394	0.0785278	0.752363	0.786389	1125000	WT
13	14650000	15775000	13	14650000	15775000	0	0	0	0	255,255,0	1.12681	0.0973811	0.0616104	0.759924	0.786389	1125000	WT
12	25250000	26375000	12	25250000	26375000	0	0	0	0	255,255,0	1.41508	0.116228	0.0612957	0.764379	0.952655	1125000	WT
12	118900000	120025000	12	118900000	120025000	0	0	0	0	255,255,0	1.83747	0.0691667	0.0398583	0.797732	0.958412	1125000	WT
16	81175000	82300000	16	81175000	82300000	0	0	0	0	255,255,0	0.972651	0.0564774	0.0529275	0.806276	0.523015	1125000	WT
1	81350000	82475000	1	81350000	82475000	0	0	0	0	255,255,0	1.40076	0.0771024	0.0603196	0.880907	0.824197	1125000	WT
2	147775000	148900000	2	147775000	148900000	0	0	0	0	255,255,0	1.19614	0.0816311	0.0978989	0.504341	0.871301	1125000	WT
2	165750000	166875000	2	165750000	166875000	0	0	0	0	255,255,0	1.00333	0.0873629	0.0857731	0.586011	0.763705	1125000	WT
2	16250000	17375000	2	16250000	17375000	0	0	0	0	255,255,0	0.947511	0.058421	0.0764511	0.63138	0.672968	1125000	WT
2	124075000	125200000	2	124075000	125200000	0	0	0	0	255,255,0	1.64113	0.0499006	0.0767742	0.914934	0.873346	1125000	WT
3	19225000	20350000	3	19225000	20350000	0	0	0	0	255,255,0	1.14387	0.0678118	0.0945272	0.797732	0.657845	1125000	WT
4	66750000	67875000	4	66750000	67875000	0	0	0	0	255,255,0	1.23579	0.0406982	0.0466457	0.918715	0.699433	1125000	WT
5	16925000	18050000	5	16925000	18050000	0	0	0	0	255,255,0	0.976214	0.0765459	0.122608	0.703214	0.529301	1125000	WT
5	127625000	128750000	5	127625000	128750000	0	0	0	0	255,255,0	0.711724	0.0847637	0.110404	0.506616	0.544423	1125000	WT
5	49325000	50450000	5	49325000	50450000	0	0	0	0	255,255,0	0.807262	0.0770086	0.0750561	0.533081	0.555766	1125000	WT
6	7725000	8850000	6	7725000	8850000	0	0	0	0	255,255,0	1.54291	0.0827553	0.0718923	0.801512	0.922495	1125000	WT
7	15900000	17025000	7	15900000	17025000	0	0	0	0	255,255,0	1.87411	0.0693687	0.0869754	0.94896	0.937618	1125000	WT
7	88000000	89125000	7	88000000	89125000	0	0	0	0	255,255,0	1.34052	0.077253	0.0683778	0.839319	0.748582	1125000	WT
10	100600000	101725000	10	100600000	101725000	0	0	0	0	255,255,0	0.715279	0.117874	0.0449284	0.521739	0.548204	1125000	WT
8	63975000	65075000	8	63975000	65075000	0	0	0	0	255,255,0	1.17279	0.0970398	0.10272	0.658103	0.729249	1100000	WT
8	123625000	124725000	8	123625000	124725000	0	0	0	0	255,255,0	1.33789	0.0649022	0.0785333	0.950593	0.646245	1100000	WT
14	39550000	40650000	14	39550000	40650000	0	0	0	0	255,255,0	0.678322	0.046582	0.153067	0.503953	0.5	1100000	WT
14	116875000	117975000	14	116875000	117975000	0	0	0	0	255,255,0	1.20963	0.0465316	0.0586966	0.610672	0.883399	1100000	WT
9	41200000	42300000	9	41200000	42300000	0	0	0	0	255,255,0	1.16264	0.0797828	0.0681293	0.839921	0.571146	1100000	WT
9	33300000	34400000	9	33300000	34400000	0	0	0	0	255,255,0	1.42383	0.0694574	0.0675148	0.875494	0.824111	1100000	WT
9	76275000	77375000	9	76275000	77375000	0	0	0	0	255,255,0	1.38661	0.0704609	0.0589248	0.820158	0.895257	1100000	WT
11	7200000	8300000	11	7200000	8300000	0	0	0	0	255,255,0	1.40877	0.101546	0.0768833	0.903162	0.903162	1100000	WT
11	71025000	72125000	11	71025000	72125000	0	0	0	0	255,255,0	1.64816	0.0795195	0.0720028	0.911067	0.895257	1100000	WT
13	56800000	57900000	13	56800000	57900000	0	0	0	0	255,255,0	1.54674	0.0800321	0.0856845	0.867589	0.867589	1100000	WT
13	83700000	84800000	13	83700000	84800000	0	0	0	0	255,255,0	1.61889	0.056658	0.0734708	0.907115	0.871542	1100000	WT
13	43775000	44875000	13	43775000	44875000	0	0	0	0	255,255,0	1.47563	0.075808	0.0494671	0.895257	0.903162	1100000	WT
12	52900000	54000000	12	52900000	54000000	0	0	0	0	255,255,0	1.36961	0.0455738	0.0964191	0.863636	0.768775	1100000	WT
15	93450000	94550000	15	93450000	94550000	0	0	0	0	255,255,0	1.10659	0.0740882	0.105308	0.626482	0.76087	1100000	WT
15	32825000	33925000	15	32825000	33925000	0	0	0	0	255,255,0	1.54814	0.0622001	0.0735597	0.891304	0.847826	1100000	WT
16	77050000	78150000	16	77050000	78150000	0	0	0	0	255,255,0	1.41251	0.0723092	0.0602313	0.871542	0.879447	1100000	WT
17	54475000	55575000	17	54475000	55575000	0	0	0	0	255,255,0	1.18194	0.0889369	0.109862	0.519763	0.899209	1100000	WT
17	15800000	16900000	17	15800000	16900000	0	0	0	0	255,255,0	1.52146	0.086457	0.110141	0.859684	0.843874	1100000	WT
17	71650000	72750000	17	71650000	72750000	0	0	0	0	255,255,0	1.36499	0.0742626	0.0879824	0.851779	0.729249	1100000	WT
17	93675000	94775000	17	93675000	94775000	0	0	0	0	255,255,0	1.48879	0.0587608	0.0862867	0.507905	0.950593	1100000	WT
18	59050000	60150000	18	59050000	60150000	0	0	0	0	255,255,0	1.34613	0.0635079	0.10189	0.79249	0.903162	1100000	WT
19	22875000	23975000	19	22875000	23975000	0	0	0	0	255,255,0	0.821237	0.0472443	0.0535693	0.693676	0.519763	1100000	WT
2	172450000	173550000	2	172450000	173550000	0	0	0	0	255,255,0	0.894459	0.104666	0.0906491	0.737154	0.531621	1100000	WT
X	40575000	41675000	X	40575000	41675000	0	0	0	0	255,255,0	0.985234	0.0764246	0.0848978	0.527668	0.812253	1100000	WT
3	66250000	67350000	3	66250000	67350000	0	0	0	0	255,255,0	1.43937	0.0671756	0.0691152	0.76087	0.871542	1100000	WT
3	18000000	19100000	3	18000000	19100000	0	0	0	0	255,255,0	1.65557	0.0647869	0.0540939	0.93083	0.934783	1100000	WT
4	83750000	84850000	4	83750000	84850000	0	0	0	0	255,255,0	1.43235	0.0447601	0.0525985	0.94664	0.816206	1100000	WT
5	8050000	9150000	5	8050000	9150000	0	0	0	0	255,255,0	1.41174	0.0775418	0.104601	0.839921	0.784585	1100000	WT
5	12550000	13650000	5	12550000	13650000	0	0	0	0	255,255,0	1.56172	0.110017	0.062053	0.847826	0.926877	1100000	WT
6	35300000	36400000	6	35300000	36400000	0	0	0	0	255,255,0	1.04554	0.107284	0.0596572	0.77668	0.5	1100000	WT
6	84025000	85125000	6	84025000	85125000	0	0	0	0	255,255,0	1.6178	0.0634885	0.0531142	0.91502	0.883399	1100000	WT
7	131075000	132175000	7	131075000	132175000	0	0	0	0	255,255,0	0.957939	0.080972	0.0972543	0.662055	0.610672	1100000	WT
10	50625000	51725000	10	50625000	51725000	0	0	0	0	255,255,0	0.922107	0.0872992	0.0792766	0.680254	0.571229	1100000	WT
10	120225000	121325000	10	120225000	121325000	0	0	0	0	255,255,0	1.40843	0.0664568	0.0751365	0.903162	0.812253	1100000	WT
8	23300000	24375000	8	23300000	24375000	0	0	0	0	255,255,0	1.32617	0.073268	0.0910921	0.869835	0.770661	1075000	WT
14	58025000	59100000	14	58025000	59100000	0	0	0	0	255,255,0	1.66021	0.0625058	0.0436813	0.919421	0.931818	1075000	WT
9	62825000	63900000	9	62825000	63900000	0	0	0	0	255,255,0	1.01524	0.0569768	0.0648455	0.621901	0.741736	1075000	WT
11	87900000	88975000	11	87900000	88975000	0	0	0	0	255,255,0	1.46166	0.0967497	0.0918127	0.741736	0.911157	1075000	WT
11	43425000	44500000	11	43425000	44500000	0	0	0	0	255,255,0	1.36303	0.10029	0.0792972	0.86157	0.816116	1075000	WT
11	81625000	82700000	11	81625000	82700000	0	0	0	0	255,255,0	0.993841	0.0303482	0.0766819	0.543388	0.811983	1075000	WT
12	7950000	9025000	12	7950000	9025000	0	0	0	0	255,255,0	1.00137	0.103117	0.0826484	0.52686	0.869835	1075000	WT
12	117800000	118875000	12	117800000	118875000	0	0	0	0	255,255,0	1.32622	0.0600963	0.0574793	0.778926	0.890496	1075000	WT
1	162825000	163900000	1	162825000	163900000	0	0	0	0	255,255,0	1.52434	0.0843444	0.0804607	0.840909	0.811983	1075000	WT
1	10475000	11550000	1	10475000	11550000	0	0	0	0	255,255,0	0.956817	0.0787084	0.0595646	0.518595	0.766529	1075000	WT
1	173425000	174500000	1	173425000	174500000	0	0	0	0	255,255,0	1.48217	0.0575303	0.0681794	0.882231	0.784115	1075000	WT
18	36800000	37875000	18	36800000	37875000	0	0	0	0	255,255,0	1.77984	0.0737149	0.0892245	0.923554	0.853306	1075000	WT
18	52625000	53700000	18	52625000	53700000	0	0	0	0	255,255,0	1.31755	0.079781	0.0604624	0.795455	0.832645	1075000	WT
18	39125000	40200000	18	39125000	40200000	0	0	0	0	255,255,0	1.7461	0.0649514	0.056297	0.886364	0.952479	1075000	WT
19	41050000	42125000	19	41050000	42125000	0	0	0	0	255,255,0	0.935524	0.0831666	0.0714157	0.543388	0.725207	1075000	WT
2	90850000	91925000	2	90850000	91925000	0	0	0	0	255,255,0	1.17068	0.124329	0.0723512	0.857438	0.52686	1075000	WT
2	152600000	153675000	2	152600000	153675000	0	0	0	0	255,255,0	1.01804	0.0609022	0.0862336	0.642562	0.754132	1075000	WT
2	61600000	62675000	2	61600000	62675000	0	0	0	0	255,255,0	1.50201	0.0566775	0.0661863	0.840909	0.907025	1075000	WT
2	28625000	29700000	2	28625000	29700000	0	0	0	0	255,255,0	1.40134	0.0386738	0.066232	0.894628	0.845041	1075000	WT
3	135850000	136925000	3	135850000	136925000	0	0	0	0	255,255,0	1.54969	0.0667274	0.0384523	0.931818	0.836777	1075000	WT
4	102150000	103225000	4	102150000	103225000	0	0	0	0	255,255,0	1.20459	0.076093	0.0833109	0.75	0.770661	1075000	WT
5	130350000	131425000	5	130350000	131425000	0	0	0	0	255,255,0	1.02958	0.14579	0.0530299	0.754132	0.592975	1075000	WT
5	66175000	67250000	5	66175000	67250000	0	0	0	0	255,255,0	1.14167	0.0713587	0.0557629	0.535124	0.873967	1075000	WT
6	133900000	134975000	6	133900000	134975000	0	0	0	0	255,255,0	1.73674	0.0952779	0.0679021	0.89876	0.853306	1075000	WT
6	5850000	6925000	6	5850000	6925000	0	0	0	0	255,255,0	1.51632	0.0767217	0.0549406	0.849174	0.894628	1075000	WT
6	31650000	32725000	6	31650000	32725000	0	0	0	0	255,255,0	1.42113	0.081458	0.0419856	0.902893	0.762397	1075000	WT
7	141675000	142750000	7	141675000	142750000	0	0	0	0	255,255,0	0.725327	0.118704	0.0665205	0.530992	0.510331	1075000	WT
7	80000000	81075000	7	80000000	81075000	0	0	0	0	255,255,0	1.25872	0.0542322	0.0574436	0.919421	0.621901	1075000	WT
10	66825000	67900000	10	66825000	67900000	0	0	0	0	255,255,0	1.2656	0.0741096	0.0801963	0.931818	0.510331	1075000	WT
14	104025000	105075000	14	104025000	105075000	0	0	0	0	255,255,0	1.30717	0.0828298	0.0569367	0.712121	0.876623	1050000	WT
9	107575000	108625000	9	107575000	108625000	0	0	0	0	255,255,0	1.70128	0.0715276	0.106704	0.924242	0.898268	1050000	WT
9	64125000	65175000	9	64125000	65175000	0	0	0	0	255,255,0	0.992419	0.0898506	0.073528	0.616883	0.712121	1050000	WT
13	31725000	32775000	13	31725000	32775000	0	0	0	0	255,255,0	1.73795	0.0520885	0.0634013	0.928571	0.941558	1050000	WT
12	110475000	111525000	12	110475000	111525000	0	0	0	0	255,255,0	1.01427	0.103757	0.0418359	0.799501	0.501418	1050000	WT
15	5125000	6175000	15	5125000	6175000	0	0	0	0	255,255,0	1.73543	0.0616931	0.0633106	0.945887	0.906926	1050000	WT
16	92525000	93575000	16	92525000	93575000	0	0	0	0	255,255,0	1.72626	0.0611628	0.0565709	0.937229	0.950216	1050000	WT
16	28500000	29550000	16	28500000	29550000	0	0	0	0	255,255,0	1.65037	0.0619975	0.0470147	0.867965	0.945887	1050000	WT
17	57775000	58825000	17	57775000	58825000	0	0	0	0	255,255,0	1.18928	0.132759	0.0556244	0.616883	0.863636	1050000	WT
17	24750000	25800000	17	24750000	25800000	0	0	0	0	255,255,0	1.29645	0.0554954	0.054637	0.712121	0.876623	1050000	WT
1	39550000	40600000	1	39550000	40600000	0	0	0	0	255,255,0	1.11523	0.052391	0.104112	0.521645	0.829004	1050000	WT
1	11650000	12700000	1	11650000	12700000	0	0	0	0	255,255,0	1.43827	0.0679142	0.0850781	0.798701	0.88961	1050000	WT
18	44925000	45975000	18	44925000	45975000	0	0	0	0	255,255,0	1.35386	0.0681477	0.0710457	0.867965	0.742424	1050000	WT
19	13975000	15025000	19	13975000	15025000	0	0	0	0	255,255,0	1.08621	0.0894703	0.0649584	0.790043	0.62987	1050000	WT
19	17475000	18525000	19	17475000	18525000	0	0	0	0	255,255,0	1.13966	0.069105	0.0702509	0.712121	0.80303	1050000	WT
2	154750000	155800000	2	154750000	155800000	0	0	0	0	255,255,0	0.653371	0.0822768	0.040052	0.525974	0.5	1050000	WT
X	144375000	145425000	X	144375000	145425000	0	0	0	0	255,255,0	1.32453	0.0759867	0.112612	0.751082	0.768398	1050000	WT
X	84575000	85625000	X	84575000	85625000	0	0	0	0	255,255,0	1.31032	0.0954261	0.0911968	0.62987	0.777056	1050000	WT
4	47400000	48450000	4	47400000	48450000	0	0	0	0	255,255,0	1.35374	0.0845832	0.0768267	0.768398	0.863636	1050000	WT
4	9800000	10850000	4	9800000	10850000	0	0	0	0	255,255,0	1.32384	0.0498029	0.0473363	0.725108	0.893939	1050000	WT
5	126075000	127125000	5	126075000	127125000	0	0	0	0	255,255,0	0.911759	0.131725	0.0665538	0.553932	0.725012	1050000	WT
5	3050000	4100000	5	3050000	4100000	0	0	0	0	255,255,0	1.58073	0.0666879	0.107655	0.939394	0.512987	1050000	WT
5	90950000	92000000	5	90950000	92000000	0	0	0	0	255,255,0	1.0156	0.0689394	0.0814209	0.577922	0.694805	1050000	WT
10	20275000	21325000	10	20275000	21325000	0	0	0	0	255,255,0	1.11281	0.094658	0.0991601	0.746753	0.668831	1050000	WT
10	18825000	19875000	10	18825000	19875000	0	0	0	0	255,255,0	1.31948	0.0638178	0.0585574	0.863636	0.807359	1050000	WT
8	65175000	66200000	8	65175000	66200000	0	0	0	0	255,255,0	1.25362	0.069113	0.0600123	0.907029	0.562358	1025000	WT
8	8150000	9175000	8	8150000	9175000	0	0	0	0	255,255,0	1.06883	0.037373	0.0444724	0.521542	0.888889	1025000	WT
9	4625000	5650000	9	4625000	5650000	0	0	0	0	255,255,0	0.71366	0.0853777	0.0555201	0.512472	0.507937	1025000	WT
9	101350000	102375000	9	101350000	102375000	0	0	0	0	255,255,0	1.396	0.073815	0.0623581	0.842764	0.824933	1025000	WT
9	78675000	79700000	9	78675000	79700000	0	0	0	0	255,255,0	1.80336	0.0705761	0.0615401	0.943311	0.93424	1025000	WT
13	110375000	111400000	13	110375000	111400000	0	0	0	0	255,255,0	1.58527	0.063678	0.0380234	0.92517	0.93424	1025000	WT
15	55025000	56050000	15	55025000	56050000	0	0	0	0	255,255,0	0.847111	0.0972946	0.0960854	0.557823	0.503401	1025000	WT
15	75900000	76925000	15	75900000	76925000	0	0	0	0	255,255,0	0.899132	0.0685247	0.0752672	0.586264	0.604362	1025000	WT
16	93675000	94700000	16	93675000	94700000	0	0	0	0	255,255,0	1.24476	0.0939797	0.0850346	0.752834	0.820862	1025000	WT
1	157575000	158600000	1	157575000	158600000	0	0	0	0	255,255,0	1.47955	0.0586633	0.0469929	0.929705	0.78458	1025000	WT
18	67275000	68300000	18	67275000	68300000	0	0	0	0	255,255,0	0.950059	0.119558	0.0795651	0.707483	0.535147	1025000	WT
19	35000000	36025000	19	35000000	36025000	0	0	0	0	255,255,0	1.63182	0.0391557	0.0620991	0.952381	0.9161	1025000	WT
2	171150000	172175000	2	171150000	172175000	0	0	0	0	255,255,0	1.47106	0.108689	0.0786264	0.801634	0.918819	1025000	WT
2	35200000	36225000	2	35200000	36225000	0	0	0	0	255,255,0	1.25512	0.0662803	0.112335	0.712018	0.848073	1025000	WT
2	23225000	24250000	2	23225000	24250000	0	0	0	0	255,255,0	1.3709	0.0969416	0.0754593	0.76644	0.897959	1025000	WT
2	163750000	164775000	2	163750000	164775000	0	0	0	0	255,255,0	0.760106	0.083338	0.0492079	0.512472	0.648526	1025000	WT
2	169000000	170025000	2	169000000	170025000	0	0	0	0	255,255,0	1.43351	0.0598211	0.0627281	0.938776	0.78458	1025000	WT
X	106450000	107475000	X	106450000	107475000	0	0	0	0	255,255,0	1.61741	0.105174	0.091461	0.702948	0.902494	1025000	WT
X	162900000	163925000	X	162900000	163925000	0	0	0	0	255,255,0	1.29734	0.0742176	0.118239	0.888889	0.603175	1025000	WT
4	103400000	104425000	4	103400000	104425000	0	0	0	0	255,255,0	1.28079	0.0612845	0.0748658	0.884354	0.739229	1025000	WT
5	116025000	117050000	5	116025000	117050000	0	0	0	0	255,255,0	1.27395	0.0966323	0.0872348	0.843537	0.702948	1025000	WT
6	4400000	5425000	6	4400000	5425000	0	0	0	0	255,255,0	1.52645	0.0530859	0.0793158	0.884354	0.875283	1025000	WT
6	51175000	52200000	6	51175000	52200000	0	0	0	0	255,255,0	1.88973	0.0430021	0.0453942	0.951247	0.938776	1025000	WT
7	92050000	93075000	7	92050000	93075000	0	0	0	0	255,255,0	1.19279	0.0678793	0.0637468	0.575964	0.884354	1025000	WT
10	108600000	109625000	10	108600000	109625000	0	0	0	0	255,255,0	1.35426	0.0754168	0.0562098	0.879819	0.893424	1025000	WT
10	68300000	69325000	10	68300000	69325000	0	0	0	0	255,255,0	1.07073	0.0396984	0.0418579	0.639456	0.852608	1025000	WT
8	85575000	86575000	8	85575000	86575000	0	0	0	0	255,255,0	1.45859	0.100651	0.0588858	0.85	0.869048	1000000	WT
8	83625000	84625000	8	83625000	84625000	0	0	0	0	255,255,0	1.37542	0.0644227	0.077102	0.82619	0.802381	1000000	WT
14	18375000	19375000	14	18375000	19375000	0	0	0	0	255,255,0	1.4997	0.0836925	0.0959392	0.52619	0.907143	1000000	WT
14	95875000	96875000	14	95875000	96875000	0	0	0	0	255,255,0	1.39108	0.0636097	0.0523649	0.707143	0.907143	1000000	WT
9	32250000	33250000	9	32250000	33250000	0	0	0	0	255,255,0	1.2554	0.0849218	0.0782258	0.588095	0.87381	1000000	WT
9	60875000	61875000	9	60875000	61875000	0	0	0	0	255,255,0	1.89725	0.0502948	0.0449	0.945238	0.945238	1000000	WT
11	73350000	74350000	11	73350000	74350000	0	0	0	0	255,255,0	1.69487	0.0835468	0.0990915	0.933118	0.853104	1000000	WT
13	10650000	11650000	13	10650000	11650000	0	0	0	0	255,255,0	0.849007	0.0878954	0.110718	0.72619	0.611905	1000000	WT
13	73300000	74300000	13	73300000	74300000	0	0	0	0	255,255,0	1.1576	0.0746112	0.0583664	0.87381	0.554762	1000000	WT
12	30000000	31000000	12	30000000	31000000	0	0	0	0	255,255,0	0.99219	0.0613597	0.0726491	0.721429	0.62619	1000000	WT
12	15525000	16525000	12	15525000	16525000	0	0	0	0	255,255,0	1.63112	0.0571126	0.0638641	0.95	0.921429	1000000	WT
15	31725000	32725000	15	31725000	32725000	0	0	0	0	255,255,0	1.46989	0.0639337	0.055866	0.840476	0.87381	1000000	WT
16	5475000	6475000	16	5475000	6475000	0	0	0	0	255,255,0	1.23497	0.100119	0.0437153	0.840476	0.735714	1000000	WT
16	51200000	52200000	16	51200000	52200000	0	0	0	0	255,255,0	1.48245	0.0837438	0.0480718	0.835714	0.935714	1000000	WT
16	52275000	53275000	16	52275000	53275000	0	0	0	0	255,255,0	1.44736	0.0493676	0.0431303	0.883333	0.892857	1000000	WT
1	83675000	84675000	1	83675000	84675000	0	0	0	0	255,255,0	1.17873	0.0566976	0.132674	0.72619	0.754762	1000000	WT
1	66050000	67050000	1	66050000	67050000	0	0	0	0	255,255,0	1.20593	0.100779	0.0856647	0.57381	0.902381	1000000	WT
1	57350000	58350000	1	57350000	58350000	0	0	0	0	255,255,0	1.39618	0.0809409	0.074842	0.85	0.840476	1000000	WT
18	66050000	67050000	18	66050000	67050000	0	0	0	0	255,255,0	1.19173	0.0773307	0.0897026	0.611905	0.87381	1000000	WT
19	54050000	55050000	19	54050000	55050000	0	0	0	0	255,255,0	1.4858	0.0835824	0.081413	0.77381	0.921429	1000000	WT
19	59400000	60400000	19	59400000	60400000	0	0	0	0	255,255,0	1.44629	0.0623142	0.0868788	0.883333	0.840476	1000000	WT
2	144600000	145600000	2	144600000	145600000	0	0	0	0	255,255,0	1.4978	0.0597505	0.0768803	0.907143	0.811905	1000000	WT
2	33650000	34650000	2	33650000	34650000	0	0	0	0	255,255,0	1.48924	0.0552605	0.0683927	0.87381	0.897619	1000000	WT
2	36300000	37300000	2	36300000	37300000	0	0	0	0	255,255,0	1.88734	0.0642655	0.0574693	0.945238	0.945238	1000000	WT
3	49050000	50050000	3	49050000	50050000	0	0	0	0	255,255,0	1.12082	0.055859	0.0734641	0.77381	0.659524	1000000	WT
3	80900000	81900000	3	80900000	81900000	0	0	0	0	255,255,0	1.63293	0.0524459	0.0491392	0.869048	0.930952	1000000	WT
4	126100000	127100000	4	126100000	127100000	0	0	0	0	255,255,0	1.61877	0.0757406	0.104878	0.895238	0.859524	1000000	WT
4	148625000	149625000	4	148625000	149625000	0	0	0	0	255,255,0	1.12609	0.0806392	0.0482551	0.840476	0.654762	1000000	WT
5	79350000	80350000	5	79350000	80350000	0	0	0	0	255,255,0	0.731239	0.0426972	0.0629943	0.502381	0.540476	1000000	WT
6	24700000	25700000	6	24700000	25700000	0	0	0	0	255,255,0	0.882411	0.0761648	0.0700307	0.65	0.569048	1000000	WT
8	14150000	15125000	8	14150000	15125000	0	0	0	0	255,255,0	1.21691	0.106817	0.0809008	0.57151	0.923717	975000	WT
14	72500000	73475000	14	72500000	73475000	0	0	0	0	255,255,0	1.54902	0.105698	0.0690452	0.8075	0.8775	975000	WT
14	64600000	65575000	14	64600000	65575000	0	0	0	0	255,255,0	0.735244	0.0485997	0.0601778	0.5625	0.5025	975000	WT
14	119050000	120025000	14	119050000	120025000	0	0	0	0	255,255,0	1.55475	0.0460351	0.0441918	0.9325	0.8825	975000	WT
9	25725000	26700000	9	25725000	26700000	0	0	0	0	255,255,0	1.35396	0.0915707	0.0899126	0.800211	0.785019	975000	WT
11	32725000	33700000	11	32725000	33700000	0	0	0	0	255,255,0	1.1744	0.0606611	0.0712216	0.825592	0.753882	975000	WT
11	72200000	73175000	11	72200000	73175000	0	0	0	0	255,255,0	1.56945	0.066658	0.0628514	0.8275	0.9425	975000	WT
11	116850000	117825000	11	116850000	117825000	0	0	0	0	255,255,0	1.06831	0.061498	0.0551245	0.7375	0.7075	975000	WT
11	110500000	111475000	11	110500000	111475000	0	0	0	0	255,255,0	1.55522	0.0554735	0.048229	0.9125	0.8925	975000	WT
13	59825000	60800000	13	59825000	60800000	0	0	0	0	255,255,0	1.22165	0.0627984	0.120366	0.9075	0.6025	975000	WT
13	107150000	108125000	13	107150000	108125000	0	0	0	0	255,255,0	1.60725	0.0598067	0.0429263	0.9425	0.9125	975000	WT
13	92750000	93725000	13	92750000	93725000	0	0	0	0	255,255,0	1.24938	0.0464836	0.0413995	0.7775	0.8575	975000	WT
15	25025000	26000000	15	25025000	26000000	0	0	0	0	255,255,0	0.928521	0.065856	0.0831018	0.5517	0.669112	975000	WT
15	64725000	65700000	15	64725000	65700000	0	0	0	0	255,255,0	1.47372	0.0663515	0.0757175	0.8775	0.7625	975000	WT
16	71175000	72150000	16	71175000	72150000	0	0	0	0	255,255,0	1.06384	0.079532	0.0673073	0.6725	0.7125	975000	WT
16	69900000	70875000	16	69900000	70875000	0	0	0	0	255,255,0	1.05382	0.045568	0.0800705	0.5325	0.7775	975000	WT
1	176775000	177750000	1	176775000	177750000	0	0	0	0	255,255,0	1.54173	0.0891553	0.0663205	0.7975	0.9125	975000	WT
1	178500000	179475000	1	178500000	179475000	0	0	0	0	255,255,0	1.38587	0.0588749	0.0629122	0.8675	0.8375	975000	WT
1	144400000	145375000	1	144400000	145375000	0	0	0	0	255,255,0	1.19572	0.0670028	0.0357825	0.7625	0.6875	975000	WT
18	60775000	61750000	18	60775000	61750000	0	0	0	0	255,255,0	0.917482	0.111213	0.0775862	0.7175	0.5125	975000	WT
2	4925000	5900000	2	4925000	5900000	0	0	0	0	255,255,0	1.3448	0.0476416	0.0656702	0.8525	0.8675	975000	WT
2	15100000	16075000	2	15100000	16075000	0	0	0	0	255,255,0	1.15645	0.046574	0.0488365	0.9225	0.5475	975000	WT
X	104050000	105025000	X	104050000	105025000	0	0	0	0	255,255,0	1.77765	0.0712409	0.064198	0.8975	0.8975	975000	WT
3	67550000	68525000	3	67550000	68525000	0	0	0	0	255,255,0	0.948496	0.0764994	0.0746578	0.7275	0.5025	975000	WT
3	81975000	82950000	3	81975000	82950000	0	0	0	0	255,255,0	1.00728	0.0715811	0.0686028	0.7325	0.5575	975000	WT
6	38425000	39400000	6	38425000	39400000	0	0	0	0	255,255,0	1.26829	0.0901741	0.0712502	0.8225	0.6875	975000	WT
6	138500000	139475000	6	138500000	139475000	0	0	0	0	255,255,0	0.981518	0.066235	0.072364	0.512327	0.798756	975000	WT
6	23475000	24450000	6	23475000	24450000	0	0	0	0	255,255,0	1.23079	0.0597257	0.0721108	0.6975	0.8125	975000	WT
7	81350000	82325000	7	81350000	82325000	0	0	0	0	255,255,0	1.13015	0.0678061	0.0550595	0.7425	0.7225	975000	WT
7	54725000	55700000	7	54725000	55700000	0	0	0	0	255,255,0	1.65468	0.0574343	0.0507958	0.8875	0.9425	975000	WT
10	82650000	83625000	10	82650000	83625000	0	0	0	0	255,255,0	1.24645	0.093704	0.0678747	0.9125	0.6475	975000	WT
10	11375000	12350000	10	11375000	12350000	0	0	0	0	255,255,0	1.16744	0.0602459	0.0691315	0.9025	0.6075	975000	WT
8	88850000	89800000	8	88850000	89800000	0	0	0	0	255,255,0	1.16017	0.0818354	0.039087	0.807895	0.686842	950000	WT
8	79725000	80675000	8	79725000	80675000	0	0	0	0	255,255,0	1.66706	0.0417227	0.063795	0.944737	0.897368	950000	WT
14	11450000	12400000	14	11450000	12400000	0	0	0	0	255,255,0	0.895155	0.0587711	0.0846258	0.692105	0.513158	950000	WT
14	21900000	22850000	14	21900000	22850000	0	0	0	0	255,255,0	1.33117	0.0475823	0.0493803	0.928947	0.676316	950000	WT
9	104425000	105375000	9	104425000	105375000	0	0	0	0	255,255,0	1.30747	0.0558983	0.0533831	0.886842	0.776316	950000	WT
11	99325000	100275000	11	99325000	100275000	0	0	0	0	255,255,0	1.79991	0.0999874	0.0701455	0.897368	0.928947	950000	WT
11	100350000	101300000	11	100350000	101300000	0	0	0	0	255,255,0	1.47601	0.065667	0.0512458	0.928947	0.707895	950000	WT
13	51675000	52625000	13	51675000	52625000	0	0	0	0	255,255,0	1.3796	0.0663025	0.0703285	0.928947	0.671053	950000	WT
13	88600000	89550000	13	88600000	89550000	0	0	0	0	255,255,0	1.06384	0.0480601	0.0495983	0.513158	0.865789	950000	WT
13	35000000	35950000	13	35000000	35950000	0	0	0	0	255,255,0	1.42572	0.0375005	0.0511336	0.913158	0.865789	950000	WT
12	82525000	83475000	12	82525000	83475000	0	0	0	0	255,255,0	1.12972	0.0759496	0.0944182	0.610526	0.760526	950000	WT
16	9075000	10025000	16	9075000	10025000	0	0	0	0	255,255,0	1.28148	0.0932433	0.100728	0.762798	0.83006	950000	WT
17	84675000	85625000	17	84675000	85625000	0	0	0	0	255,255,0	1.14355	0.071074	0.0725522	0.85	0.560526	950000	WT
1	151475000	152425000	1	151475000	152425000	0	0	0	0	255,255,0	0.970966	0.10477	0.0644972	0.597368	0.639474	950000	WT
1	17150000	18100000	1	17150000	18100000	0	0	0	0	255,255,0	1.43034	0.067471	0.0822766	0.792105	0.892105	950000	WT
1	192150000	193100000	1	192150000	193100000	0	0	0	0	255,255,0	1.13401	0.0886459	0.0585452	0.781579	0.676316	950000	WT
1	72875000	73825000	1	72875000	73825000	0	0	0	0	255,255,0	1.51296	0.0643227	0.0714939	0.823684	0.923684	950000	WT
18	37950000	38900000	18	37950000	38900000	0	0	0	0	255,255,0	1.51791	0.0731452	0.0519461	0.923684	0.765789	950000	WT
19	55300000	56250000	19	55300000	56250000	0	0	0	0	255,255,0	1.60491	0.0655587	0.0581231	0.923684	0.855263	950000	WT
2	120300000	121250000	2	120300000	121250000	0	0	0	0	255,255,0	0.939198	0.0555781	0.0671719	0.544737	0.660526	950000	WT
2	50325000	51275000	2	50325000	51275000	0	0	0	0	255,255,0	1.10365	0.0383573	0.0303372	0.907895	0.560526	950000	WT
3	147000000	147950000	3	147000000	147950000	0	0	0	0	255,255,0	1.14345	0.0533638	0.0260793	0.848823	0.581787	950000	WT
4	119225000	120175000	4	119225000	120175000	0	0	0	0	255,255,0	1.20994	0.0467315	0.0570811	0.797368	0.802632	950000	WT
4	136625000	137575000	4	136625000	137575000	0	0	0	0	255,255,0	1.16851	0.053628	0.0491061	0.702632	0.860526	950000	WT
6	119450000	120400000	6	119450000	120400000	0	0	0	0	255,255,0	1.23422	0.0905413	0.0831116	0.634211	0.813158	950000	WT
6	139550000	140500000	6	139550000	140500000	0	0	0	0	255,255,0	1.1869	0.0556411	0.107045	0.842105	0.760526	950000	WT
7	24775000	25725000	7	24775000	25725000	0	0	0	0	255,255,0	1.25639	0.0962925	0.101948	0.623684	0.907895	950000	WT
7	19000000	19950000	7	19000000	19950000	0	0	0	0	255,255,0	1.74121	0.121895	0.0732919	0.852632	0.931579	950000	WT
7	110100000	111050000	7	110100000	111050000	0	0	0	0	255,255,0	1.38179	0.0925012	0.0701724	0.755263	0.844737	950000	WT
7	28325000	29275000	7	28325000	29275000	0	0	0	0	255,255,0	0.954392	0.0729042	0.0578015	0.697368	0.628947	950000	WT
8	94400000	95325000	8	94400000	95325000	0	0	0	0	255,255,0	1.25385	0.107398	0.0901604	0.7172	0.800636	925000	WT
14	109850000	110775000	14	109850000	110775000	0	0	0	0	255,255,0	0.849407	0.0715704	0.0750412	0.526316	0.631579	925000	WT
14	59200000	60125000	14	59200000	60125000	0	0	0	0	255,255,0	1.01262	0.064917	0.0647219	0.736842	0.581717	925000	WT
9	106575000	107500000	9	106575000	107500000	0	0	0	0	255,255,0	1.32105	0.0648386	0.0784951	0.698061	0.880886	925000	WT
9	97225000	98150000	9	97225000	98150000	0	0	0	0	255,255,0	1.50458	0.0819335	0.0555719	0.936288	0.858726	925000	WT
9	73125000	74050000	9	73125000	74050000	0	0	0	0	255,255,0	1.54716	0.0624758	0.0499754	0.925208	0.868421	925000	WT
11	67875000	68800000	11	67875000	68800000	0	0	0	0	255,255,0	1.3753	0.057615	0.0728558	0.847645	0.831025	925000	WT
13	118400000	119325000	13	118400000	119325000	0	0	0	0	255,255,0	1.28882	0.0632623	0.104244	0.520776	0.908587	925000	WT
12	89475000	90400000	12	89475000	90400000	0	0	0	0	255,255,0	1.49418	0.0487062	0.0397441	0.914127	0.864266	925000	WT
15	92300000	93225000	15	92300000	93225000	0	0	0	0	255,255,0	1.12943	0.0581167	0.0528157	0.808864	0.6759	925000	WT
15	9400000	10325000	15	9400000	10325000	0	0	0	0	255,255,0	1.57652	0.0590105	0.0470211	0.903047	0.919668	925000	WT
16	14600000	15525000	16	14600000	15525000	0	0	0	0	255,255,0	1.55703	0.071378	0.0529462	0.908587	0.903047	925000	WT
16	33175000	34100000	16	33175000	34100000	0	0	0	0	255,255,0	1.03276	0.0409375	0.0625995	0.637119	0.742382	925000	WT
1	19275000	20200000	1	19275000	20200000	0	0	0	0	255,255,0	0.947556	0.0568516	0.109759	0.542936	0.728532	925000	WT
1	150450000	151375000	1	150450000	151375000	0	0	0	0	255,255,0	1.17259	0.0719431	0.0858563	0.831025	0.531856	925000	WT
1	120625000	121550000	1	120625000	121550000	0	0	0	0	255,255,0	1.17131	0.0785721	0.0764135	0.598999	0.791832	925000	WT
1	118500000	119425000	1	118500000	119425000	0	0	0	0	255,255,0	1.1034	0.106252	0.0439146	0.781163	0.509695	925000	WT
1	13775000	14700000	1	13775000	14700000	0	0	0	0	255,255,0	1.68493	0.0552704	0.0864453	0.930748	0.875346	925000	WT
1	88325000	89250000	1	88325000	89250000	0	0	0	0	255,255,0	1.08815	0.0684359	0.0680665	0.847645	0.526316	925000	WT
1	21375000	22300000	1	21375000	22300000	0	0	0	0	255,255,0	1.5598	0.0517876	0.0776273	0.897507	0.864266	925000	WT
18	81000000	81925000	18	81000000	81925000	0	0	0	0	255,255,0	1.2477	0.0818604	0.0584974	0.786704	0.897507	925000	WT
19	5425000	6350000	19	5425000	6350000	0	0	0	0	255,255,0	1.14217	0.0322632	0.122658	0.814404	0.747922	925000	WT
19	12925000	13850000	19	12925000	13850000	0	0	0	0	255,255,0	1.21228	0.0814846	0.0693515	0.692521	0.891967	925000	WT
19	4400000	5325000	19	4400000	5325000	0	0	0	0	255,255,0	1.06035	0.0622879	0.0555913	0.836565	0.542936	925000	WT
2	125625000	126550000	2	125625000	126550000	0	0	0	0	255,255,0	1.49955	0.0935644	0.0592467	0.759003	0.886427	925000	WT
2	72500000	73425000	2	72500000	73425000	0	0	0	0	255,255,0	1.23381	0.0674688	0.0714508	0.686981	0.853186	925000	WT
2	47925000	48850000	2	47925000	48850000	0	0	0	0	255,255,0	1.3486	0.0695735	0.0419265	0.808864	0.897507	925000	WT
X	157700000	158625000	X	157700000	158625000	0	0	0	0	255,255,0	1.14634	0.0773804	0.117888	0.819945	0.592798	925000	WT
X	11575000	12500000	X	11575000	12500000	0	0	0	0	255,255,0	1.29471	0.0715584	0.0828002	0.808864	0.842105	925000	WT
3	131650000	132575000	3	131650000	132575000	0	0	0	0	255,255,0	1.21422	0.1102	0.0653383	0.759003	0.714681	925000	WT
3	102025000	102950000	3	102025000	102950000	0	0	0	0	255,255,0	1.00568	0.0686174	0.0865147	0.614958	0.65374	925000	WT
3	88275000	89200000	3	88275000	89200000	0	0	0	0	255,255,0	1.29689	0.0838961	0.0676833	0.736842	0.814404	925000	WT
3	100925000	101850000	3	100925000	101850000	0	0	0	0	255,255,0	1.35951	0.07632	0.0742576	0.756579	0.767798	925000	WT
4	58975000	59900000	4	58975000	59900000	0	0	0	0	255,255,0	1.56668	0.0572252	0.118763	0.781163	0.886427	925000	WT
4	152650000	153575000	4	152650000	153575000	0	0	0	0	255,255,0	1.19203	0.0852914	0.0797361	0.903571	0.546429	925000	WT
4	95000000	95925000	4	95000000	95925000	0	0	0	0	255,255,0	1.86533	0.0625946	0.061968	0.936288	0.936288	925000	WT
5	117150000	118075000	5	117150000	118075000	0	0	0	0	255,255,0	0.904421	0.0924263	0.106609	0.6759	0.515235	925000	WT
5	37250000	38175000	5	37250000	38175000	0	0	0	0	255,255,0	1.1203	0.0990672	0.0792481	0.775623	0.570637	925000	WT
5	139800000	140725000	5	139800000	140725000	0	0	0	0	255,255,0	1.31297	0.060686	0.0640801	0.770083	0.886427	925000	WT
6	124675000	125600000	6	124675000	125600000	0	0	0	0	255,255,0	0.844211	0.0892012	0.109792	0.587258	0.537396	925000	WT
6	59550000	60475000	6	59550000	60475000	0	0	0	0	255,255,0	1.24335	0.0644462	0.0680808	0.775623	0.786704	925000	WT
6	12300000	13225000	6	12300000	13225000	0	0	0	0	255,255,0	1.69161	0.0603609	0.0584286	0.925208	0.908587	925000	WT
6	20550000	21475000	6	20550000	21475000	0	0	0	0	255,255,0	0.831066	0.0465814	0.070503	0.504989	0.614419	925000	WT
7	37350000	38275000	7	37350000	38275000	0	0	0	0	255,255,0	1.43917	0.0784113	0.105956	0.642659	0.914127	925000	WT
7	136400000	137325000	7	136400000	137325000	0	0	0	0	255,255,0	1.20621	0.071424	0.0453965	0.703601	0.869806	925000	WT
10	5900000	6825000	10	5900000	6825000	0	0	0	0	255,255,0	1.3806	0.0695895	0.0733896	0.903047	0.764543	925000	WT
10	52650000	53575000	10	52650000	53575000	0	0	0	0	255,255,0	0.716619	0.0595199	0.0640449	0.548476	0.520776	925000	WT
10	109775000	110700000	10	109775000	110700000	0	0	0	0	255,255,0	1.31523	0.0603128	0.0629657	0.836565	0.886427	925000	WT
8	81025000	81925000	8	81025000	81925000	0	0	0	0	255,255,0	1.20296	0.0433135	0.0458438	0.909357	0.593567	900000	WT
14	45825000	46725000	14	45825000	46725000	0	0	0	0	255,255,0	1.65167	0.0846376	0.0536429	0.862573	0.932749	900000	WT
14	118075000	118975000	14	118075000	118975000	0	0	0	0	255,255,0	1.48056	0.0674349	0.0607243	0.809942	0.885965	900000	WT
14	61550000	62450000	14	61550000	62450000	0	0	0	0	255,255,0	1.33491	0.0780918	0.0447491	0.792398	0.845029	900000	WT
14	15300000	16200000	14	15300000	16200000	0	0	0	0	255,255,0	1.32666	0.0664869	0.0502922	0.751462	0.874269	900000	WT
14	16425000	17325000	14	16425000	17325000	0	0	0	0	255,255,0	1.40848	0.0511304	0.0364271	0.897661	0.827485	900000	WT
11	4125000	5025000	11	4125000	5025000	0	0	0	0	255,255,0	1.29148	0.0461035	0.0433314	0.856725	0.897661	900000	WT
13	48500000	49400000	13	48500000	49400000	0	0	0	0	255,255,0	1.22139	0.0646687	0.101288	0.845642	0.683375	900000	WT
13	94425000	95325000	13	94425000	95325000	0	0	0	0	255,255,0	0.888391	0.0661959	0.0786344	0.523392	0.675439	900000	WT
13	113875000	114775000	13	113875000	114775000	0	0	0	0	255,255,0	1.59679	0.0525508	0.0514418	0.932749	0.915205	900000	WT
13	101725000	102625000	13	101725000	102625000	0	0	0	0	255,255,0	1.48322	0.0266598	0.0413577	0.897661	0.938596	900000	WT
15	40175000	41075000	15	40175000	41075000	0	0	0	0	255,255,0	1.63256	0.0413651	0.046756	0.903509	0.921053	900000	WT
16	56175000	57075000	16	56175000	57075000	0	0	0	0	255,255,0	1.01936	0.0713301	0.0841636	0.780702	0.576023	900000	WT
16	81150000	82050000	16	81150000	82050000	0	0	0	0	255,255,0	0.918807	0.0578932	0.0430986	0.763158	0.5	900000	WT
17	82025000	82925000	17	82025000	82925000	0	0	0	0	255,255,0	1.31862	0.0415158	0.0733823	0.564327	0.921053	900000	WT
17	63525000	64425000	17	63525000	64425000	0	0	0	0	255,255,0	1.03108	0.0402011	0.0447847	0.821637	0.576023	900000	WT
18	23725000	24625000	18	23725000	24625000	0	0	0	0	255,255,0	1.22877	0.0720321	0.0593331	0.792398	0.710526	900000	WT
18	5100000	6000000	18	5100000	6000000	0	0	0	0	255,255,0	1.59215	0.0414257	0.0567729	0.915205	0.921053	900000	WT
19	57725000	58625000	19	57725000	58625000	0	0	0	0	255,255,0	1.54526	0.0616638	0.068724	0.897661	0.885965	900000	WT
2	37500000	38400000	2	37500000	38400000	0	0	0	0	255,255,0	0.912839	0.131253	0.0675233	0.675439	0.5	900000	WT
2	60575000	61475000	2	60575000	61475000	0	0	0	0	255,255,0	1.60112	0.0639022	0.0569916	0.845029	0.926901	900000	WT
2	76875000	77775000	2	76875000	77775000	0	0	0	0	255,255,0	1.12771	0.0517721	0.0605749	0.75731	0.687135	900000	WT
2	67425000	68325000	2	67425000	68325000	0	0	0	0	255,255,0	0.858665	0.0509779	0.0469481	0.576023	0.634503	900000	WT
X	160150000	161050000	X	160150000	161050000	0	0	0	0	255,255,0	1.30271	0.0879204	0.0762277	0.780702	0.78655	900000	WT
3	129775000	130675000	3	129775000	130675000	0	0	0	0	255,255,0	1.20128	0.0949554	0.0719813	0.628655	0.827485	900000	WT
4	142100000	143000000	4	142100000	143000000	0	0	0	0	255,255,0	0.971733	0.0976036	0.101148	0.605263	0.663743	900000	WT
4	97525000	98425000	4	97525000	98425000	0	0	0	0	255,255,0	1.53028	0.0552438	0.0540666	0.915205	0.885965	900000	WT
5	118800000	119700000	5	118800000	119700000	0	0	0	0	255,255,0	1.42556	0.0775953	0.0464288	0.874269	0.780702	900000	WT
5	150825000	151725000	5	150825000	151725000	0	0	0	0	255,255,0	1.83664	0.0412359	0.0601895	0.859649	0.935673	900000	WT
6	125750000	126650000	6	125750000	126650000	0	0	0	0	255,255,0	1.51178	0.088827	0.0627418	0.857314	0.861745	900000	WT
6	97125000	98025000	6	97125000	98025000	0	0	0	0	255,255,0	1.23984	0.0800372	0.0567698	0.880117	0.535088	900000	WT
6	135425000	136325000	6	135425000	136325000	0	0	0	0	255,255,0	1.34765	0.0652245	0.0687005	0.827485	0.809942	900000	WT
6	28225000	29125000	6	28225000	29125000	0	0	0	0	255,255,0	1.34884	0.0697956	0.0451699	0.78655	0.850877	900000	WT
6	129575000	130475000	6	129575000	130475000	0	0	0	0	255,255,0	1.20585	0.0606009	0.0523481	0.885965	0.640351	900000	WT
7	142875000	143775000	7	142875000	143775000	0	0	0	0	255,255,0	0.832592	0.0654044	0.106003	0.502924	0.652735	900000	WT
7	72425000	73325000	7	72425000	73325000	0	0	0	0	255,255,0	1.34168	0.0559972	0.102295	0.845029	0.751462	900000	WT
7	66725000	67625000	7	66725000	67625000	0	0	0	0	255,255,0	1.04028	0.0590335	0.0750367	0.646199	0.710526	900000	WT
7	93175000	94075000	7	93175000	94075000	0	0	0	0	255,255,0	1.27023	0.0766976	0.0535098	0.827485	0.739766	900000	WT
7	113300000	114200000	7	113300000	114200000	0	0	0	0	255,255,0	1.21508	0.0615037	0.0643992	0.840724	0.678769	900000	WT
7	129575000	130475000	7	129575000	130475000	0	0	0	0	255,255,0	1.5927	0.0602294	0.0572681	0.932749	0.880117	900000	WT
10	78600000	79500000	10	78600000	79500000	0	0	0	0	255,255,0	1.68952	0.0886852	0.0915242	0.874269	0.926901	900000	WT
8	17525000	18400000	8	17525000	18400000	0	0	0	0	255,255,0	0.886694	0.0385302	0.0495184	0.62037	0.626543	875000	WT
14	49825000	50700000	14	49825000	50700000	0	0	0	0	255,255,0	1.46596	0.0528489	0.0816114	0.87963	0.842593	875000	WT
9	122725000	123600000	9	122725000	123600000	0	0	0	0	255,255,0	0.90107	0.0411581	0.135243	0.614198	0.608025	875000	WT
9	44075000	44950000	9	44075000	44950000	0	0	0	0	255,255,0	1.19591	0.0907673	0.0593255	0.811728	0.608025	875000	WT
9	53800000	54675000	9	53800000	54675000	0	0	0	0	255,255,0	0.96901	0.072834	0.0421388	0.790909	0.502078	875000	WT
9	22500000	23375000	9	22500000	23375000	0	0	0	0	255,255,0	1.72184	0.0576446	0.056131	0.935185	0.916667	875000	WT
11	34850000	35725000	11	34850000	35725000	0	0	0	0	255,255,0	1.46738	0.0865436	0.0588886	0.935185	0.861111	875000	WT
11	26100000	26975000	11	26100000	26975000	0	0	0	0	255,255,0	1.2891	0.0324161	0.0717274	0.694444	0.916667	875000	WT
13	108325000	109200000	13	108325000	109200000	0	0	0	0	255,255,0	1.53923	0.0621846	0.0440652	0.885802	0.891975	875000	WT
12	100125000	101000000	12	100125000	101000000	0	0	0	0	255,255,0	1.12513	0.0694212	0.111985	0.540123	0.780864	875000	WT
12	52000000	52875000	12	52000000	52875000	0	0	0	0	255,255,0	1.73112	0.0610863	0.0484805	0.904321	0.916667	875000	WT
15	37050000	37925000	15	37050000	37925000	0	0	0	0	255,255,0	1.43904	0.0533141	0.0527892	0.848765	0.854938	875000	WT
15	28375000	29250000	15	28375000	29250000	0	0	0	0	255,255,0	0.901415	0.0618371	0.0293565	0.712963	0.503086	875000	WT
16	30525000	31400000	16	30525000	31400000	0	0	0	0	255,255,0	1.32215	0.0855268	0.0744473	0.811728	0.780864	875000	WT
17	49925000	50800000	17	49925000	50800000	0	0	0	0	255,255,0	1.39886	0.0648764	0.0401065	0.87963	0.824074	875000	WT
17	89650000	90525000	17	89650000	90525000	0	0	0	0	255,255,0	1.13314	0.0282434	0.0406358	0.533951	0.910494	875000	WT
1	63625000	64500000	1	63625000	64500000	0	0	0	0	255,255,0	1.4869	0.0774613	0.0691481	0.891975	0.891975	875000	WT
1	33975000	34850000	1	33975000	34850000	0	0	0	0	255,255,0	0.894442	0.0619595	0.0791789	0.589506	0.626543	875000	WT
18	89050000	89925000	18	89050000	89925000	0	0	0	0	255,255,0	0.688128	0.100985	0.0867405	0.503086	0.589506	875000	WT
19	11000000	11875000	19	11000000	11875000	0	0	0	0	255,255,0	1.40335	0.0399217	0.0727409	0.87963	0.873457	875000	WT
2	59525000	60400000	2	59525000	60400000	0	0	0	0	255,255,0	1.17246	0.0839803	0.0475962	0.638889	0.861111	875000	WT
2	78900000	79775000	2	78900000	79775000	0	0	0	0	255,255,0	1.05479	0.0661862	0.0638289	0.675926	0.682099	875000	WT
2	42750000	43625000	2	42750000	43625000	0	0	0	0	255,255,0	1.00318	0.0440286	0.054946	0.506391	0.839263	875000	WT
X	56375000	57250000	X	56375000	57250000	0	0	0	0	255,255,0	1.1458	0.116488	0.0759921	0.79321	0.509259	875000	WT
4	150125000	151000000	4	150125000	151000000	0	0	0	0	255,255,0	1.11613	0.0612089	0.0909524	0.570988	0.848765	875000	WT
4	65650000	66525000	4	65650000	66525000	0	0	0	0	255,255,0	1.35895	0.052706	0.0696669	0.891975	0.799383	875000	WT
4	93150000	94025000	4	93150000	94025000	0	0	0	0	255,255,0	0.813541	0.0360816	0.0560063	0.651235	0.533951	875000	WT
5	143325000	144200000	5	143325000	144200000	0	0	0	0	255,255,0	0.854837	0.110225	0.0886333	0.617911	0.680199	875000	WT
5	18500000	19375000	5	18500000	19375000	0	0	0	0	255,255,0	1.37014	0.0610823	0.0513434	0.830247	0.830247	875000	WT
5	74300000	75175000	5	74300000	75175000	0	0	0	0	255,255,0	1.1251	0.0416305	0.0533679	0.62037	0.848765	875000	WT
5	40100000	40975000	5	40100000	40975000	0	0	0	0	255,255,0	1.38512	0.0545354	0.0356338	0.842593	0.842593	875000	WT
6	85475000	86350000	6	85475000	86350000	0	0	0	0	255,255,0	1.22926	0.0598371	0.0807073	0.722222	0.811728	875000	WT
6	65625000	66500000	6	65625000	66500000	0	0	0	0	255,255,0	1.43782	0.0574401	0.0497949	0.79321	0.904321	875000	WT
7	30275000	31150000	7	30275000	31150000	0	0	0	0	255,255,0	1.58774	0.0707747	0.0814322	0.799383	0.929012	875000	WT
7	97375000	98250000	7	97375000	98250000	0	0	0	0	255,255,0	0.833957	0.0662779	0.0364362	0.607639	0.535417	875000	WT
10	80275000	81150000	10	80275000	81150000	0	0	0	0	255,255,0	1.09444	0.0739012	0.122324	0.651235	0.787037	875000	WT
10	27975000	28850000	10	27975000	28850000	0	0	0	0	255,255,0	1.42564	0.0452362	0.057106	0.824074	0.92284	875000	WT
14	8425000	9275000	14	8425000	9275000	0	0	0	0	255,255,0	1.065	0.0623847	0.0286494	0.754902	0.676471	850000	WT
9	3575000	4425000	9	3575000	4425000	0	0	0	0	255,255,0	0.820022	0.138896	0.0571463	0.530229	0.588848	850000	WT
9	82825000	83675000	9	82825000	83675000	0	0	0	0	255,255,0	1.56975	0.0784985	0.0592602	0.892157	0.892157	850000	WT
9	66125000	66975000	9	66125000	66975000	0	0	0	0	255,255,0	1.35859	0.0421825	0.0739586	0.676471	0.898693	850000	WT
9	27375000	28225000	9	27375000	28225000	0	0	0	0	255,255,0	1.52776	0.0580241	0.033642	0.905229	0.898693	850000	WT
11	50700000	51550000	11	50700000	51550000	0	0	0	0	255,255,0	1.18879	0.109916	0.0816999	0.539216	0.872549	850000	WT
11	78825000	79675000	11	78825000	79675000	0	0	0	0	255,255,0	0.694666	0.089962	0.0754233	0.503268	0.535776	850000	WT
11	52400000	53250000	11	52400000	53250000	0	0	0	0	255,255,0	1.81159	0.050995	0.0529635	0.931373	0.918301	850000	WT
13	68600000	69450000	13	68600000	69450000	0	0	0	0	255,255,0	1.21325	0.0914616	0.0731452	0.833333	0.728758	850000	WT
13	34025000	34875000	13	34025000	34875000	0	0	0	0	255,255,0	1.42605	0.0964066	0.0487517	0.898693	0.754902	850000	WT
13	90925000	91775000	13	90925000	91775000	0	0	0	0	255,255,0	1.7127	0.0518992	0.0759538	0.924837	0.892157	850000	WT
13	28975000	29825000	13	28975000	29825000	0	0	0	0	255,255,0	1.22424	0.0436168	0.0500116	0.787582	0.859477	850000	WT
12	12375000	13225000	12	12375000	13225000	0	0	0	0	255,255,0	1.55559	0.0743541	0.0643983	0.898693	0.931373	850000	WT
15	42950000	43800000	15	42950000	43800000	0	0	0	0	255,255,0	1.59703	0.0669139	0.0587159	0.885621	0.892157	850000	WT
16	27525000	28375000	16	27525000	28375000	0	0	0	0	255,255,0	1.08227	0.0592437	0.0537708	0.728758	0.70915	850000	WT
17	52525000	53375000	17	52525000	53375000	0	0	0	0	255,255,0	1.40684	0.0598406	0.0833427	0.839869	0.846405	850000	WT
1	12850000	13700000	1	12850000	13700000	0	0	0	0	255,255,0	1.54544	0.0940034	0.0636682	0.833333	0.879085	850000	WT
1	90000000	90850000	1	90000000	90850000	0	0	0	0	255,255,0	1.113	0.0443673	0.083226	0.767974	0.696078	850000	WT
1	171500000	172350000	1	171500000	172350000	0	0	0	0	255,255,0	1.48902	0.0457159	0.070158	0.781046	0.898693	850000	WT
19	7625000	8475000	19	7625000	8475000	0	0	0	0	255,255,0	1.66743	0.0847343	0.113368	0.911765	0.872549	850000	WT
2	159125000	159975000	2	159125000	159975000	0	0	0	0	255,255,0	0.947641	0.129948	0.0699208	0.676471	0.663399	850000	WT
2	37850000	38700000	2	37850000	38700000	0	0	0	0	255,255,0	0.97642	0.103451	0.0932174	0.558824	0.748366	850000	WT
2	53275000	54125000	2	53275000	54125000	0	0	0	0	255,255,0	1.71517	0.0665729	0.0744843	0.924837	0.905229	850000	WT
2	92850000	93700000	2	92850000	93700000	0	0	0	0	255,255,0	0.913018	0.0512083	0.0822787	0.5	0.696078	850000	WT
2	152850000	153700000	2	152850000	153700000	0	0	0	0	255,255,0	0.962772	0.0442557	0.0857221	0.508489	0.796811	850000	WT
2	139575000	140425000	2	139575000	140425000	0	0	0	0	255,255,0	0.876728	0.0687603	0.060565	0.605904	0.594771	850000	WT
2	57000000	57850000	2	57000000	57850000	0	0	0	0	255,255,0	1.12574	0.0584429	0.0667118	0.598039	0.820261	850000	WT
2	107075000	107925000	2	107075000	107925000	0	0	0	0	255,255,0	1.39011	0.0498664	0.0550212	0.813725	0.839869	850000	WT
2	77975000	78825000	2	77975000	78825000	0	0	0	0	255,255,0	1.40425	0.048295	0.0526241	0.911765	0.754902	850000	WT
X	142200000	143050000	X	142200000	143050000	0	0	0	0	255,255,0	1.13604	0.0974631	0.0788697	0.683007	0.683007	850000	WT
3	116000000	116850000	3	116000000	116850000	0	0	0	0	255,255,0	1.41303	0.0758621	0.0659784	0.689542	0.872549	850000	WT
3	96750000	97600000	3	96750000	97600000	0	0	0	0	255,255,0	1.65616	0.074152	0.0674064	0.905229	0.852941	850000	WT
4	130950000	131800000	4	130950000	131800000	0	0	0	0	255,255,0	1.63725	0.0904629	0.0713415	0.898693	0.924837	850000	WT
5	28475000	29325000	5	28475000	29325000	0	0	0	0	255,255,0	1.59563	0.0641856	0.0691102	0.866013	0.872549	850000	WT
5	20850000	21700000	5	20850000	21700000	0	0	0	0	255,255,0	1.34055	0.0570658	0.0752755	0.722222	0.859477	850000	WT
6	112525000	113375000	6	112525000	113375000	0	0	0	0	255,255,0	0.88114	0.100518	0.0936507	0.624355	0.502924	850000	WT
6	99700000	100550000	6	99700000	100550000	0	0	0	0	255,255,0	1.87895	0.0632819	0.0632094	0.931373	0.918301	850000	WT
7	125375000	126225000	7	125375000	126225000	0	0	0	0	255,255,0	0.917598	0.0840465	0.104243	0.630719	0.565359	850000	WT
7	82675000	83525000	7	82675000	83525000	0	0	0	0	255,255,0	1.60597	0.0465476	0.0561929	0.931373	0.905229	850000	WT
10	4400000	5250000	10	4400000	5250000	0	0	0	0	255,255,0	1.47623	0.0617714	0.07089	0.879085	0.885621	850000	WT
10	3100000	3950000	10	3100000	3950000	0	0	0	0	255,255,0	1.68978	0.0639177	0.0622826	0.931373	0.735294	850000	WT
8	69825000	70650000	8	69825000	70650000	0	0	0	0	255,255,0	1.41829	0.089775	0.0912584	0.733564	0.865052	825000	WT
14	26275000	27100000	14	26275000	27100000	0	0	0	0	255,255,0	1.58979	0.142583	0.0488644	0.885813	0.809689	825000	WT
14	69700000	70525000	14	69700000	70525000	0	0	0	0	255,255,0	1.76711	0.117503	0.0556874	0.913495	0.858131	825000	WT
14	87600000	88425000	14	87600000	88425000	0	0	0	0	255,255,0	1.14354	0.0500736	0.0363796	0.851211	0.622837	825000	WT
9	52300000	53125000	9	52300000	53125000	0	0	0	0	255,255,0	1.25649	0.0452991	0.0643614	0.692042	0.913495	825000	WT
11	65050000	65875000	11	65050000	65875000	0	0	0	0	255,255,0	0.945304	0.079458	0.0692317	0.754325	0.512111	825000	WT
13	82825000	83650000	13	82825000	83650000	0	0	0	0	255,255,0	1.34532	0.0372026	0.0653047	0.705882	0.899654	825000	WT
13	100875000	101700000	13	100875000	101700000	0	0	0	0	255,255,0	1.53618	0.0638741	0.0338758	0.909109	0.817198	825000	WT
12	8200000	9025000	12	8200000	9025000	0	0	0	0	255,255,0	1.16115	0.0975209	0.0716954	0.636678	0.899654	825000	WT
12	101900000	102725000	12	101900000	102725000	0	0	0	0	255,255,0	1.24512	0.0878204	0.0731825	0.858131	0.67128	825000	WT
12	99050000	99875000	12	99050000	99875000	0	0	0	0	255,255,0	1.59213	0.0690653	0.0681133	0.913495	0.885813	825000	WT
12	79300000	80125000	12	79300000	80125000	0	0	0	0	255,255,0	1.72765	0.0505859	0.0426938	0.920415	0.920415	825000	WT
15	88700000	89525000	15	88700000	89525000	0	0	0	0	255,255,0	1.80325	0.0756228	0.0801159	0.913495	0.892734	825000	WT
15	82775000	83600000	15	82775000	83600000	0	0	0	0	255,255,0	1.06287	0.0803771	0.0667008	0.553633	0.775087	825000	WT
15	4200000	5025000	15	4200000	5025000	0	0	0	0	255,255,0	1.37164	0.0465223	0.0718812	0.782007	0.865052	825000	WT
16	39125000	39950000	16	39125000	39950000	0	0	0	0	255,255,0	1.10352	0.0748581	0.0389939	0.871972	0.519031	825000	WT
16	63875000	64700000	16	63875000	64700000	0	0	0	0	255,255,0	0.885044	0.0325711	0.0495032	0.560554	0.685121	825000	WT
17	74750000	75575000	17	74750000	75575000	0	0	0	0	255,255,0	1.64321	0.0523416	0.0689551	0.878893	0.920415	825000	WT
17	73300000	74125000	17	73300000	74125000	0	0	0	0	255,255,0	1.08475	0.0423167	0.0562818	0.77533	0.655405	825000	WT
17	92225000	93050000	17	92225000	93050000	0	0	0	0	255,255,0	1.09813	0.0341252	0.045199	0.636678	0.809689	825000	WT
1	183500000	184325000	1	183500000	184325000	0	0	0	0	255,255,0	1.10696	0.0763322	0.092858	0.778672	0.688129	825000	WT
1	156700000	157525000	1	156700000	157525000	0	0	0	0	255,255,0	1.18576	0.0671762	0.0699981	0.643599	0.788927	825000	WT
19	48000000	48825000	19	48000000	48825000	0	0	0	0	255,255,0	1.05327	0.0632835	0.0289537	0.858131	0.519031	825000	WT
2	166050000	166875000	2	166050000	166875000	0	0	0	0	255,255,0	0.812091	0.0995122	0.100365	0.595156	0.581315	825000	WT
2	181125000	181950000	2	181125000	181950000	0	0	0	0	255,255,0	1.24084	0.0535455	0.124784	0.50519	0.871972	825000	WT
2	102575000	103400000	2	102575000	103400000	0	0	0	0	255,255,0	1.1286	0.0582313	0.111128	0.795848	0.574394	825000	WT
2	101650000	102475000	2	101650000	102475000	0	0	0	0	255,255,0	1.59191	0.0870803	0.0557326	0.878893	0.83045	825000	WT
2	13950000	14775000	2	13950000	14775000	0	0	0	0	255,255,0	1.08761	0.050105	0.0883899	0.66436	0.775087	825000	WT
2	110225000	111050000	2	110225000	111050000	0	0	0	0	255,255,0	0.808666	0.0512162	0.062722	0.539792	0.574394	825000	WT
2	140575000	141400000	2	140575000	141400000	0	0	0	0	255,255,0	1.26382	0.057528	0.0215762	0.892734	0.719723	825000	WT
4	125150000	125975000	4	125150000	125975000	0	0	0	0	255,255,0	1.79378	0.0506146	0.061364	0.920415	0.927336	825000	WT
5	132975000	133800000	5	132975000	133800000	0	0	0	0	255,255,0	0.911071	0.0329534	0.142601	0.50519	0.740484	825000	WT
5	45525000	46350000	5	45525000	46350000	0	0	0	0	255,255,0	1.33011	0.090164	0.047849	0.747405	0.871972	825000	WT
5	111375000	112200000	5	111375000	112200000	0	0	0	0	255,255,0	1.21491	0.0509047	0.0843393	0.906574	0.567474	825000	WT
5	114650000	115475000	5	114650000	115475000	0	0	0	0	255,255,0	1.29504	0.0338513	0.0513648	0.685121	0.920415	825000	WT
6	3500000	4325000	6	3500000	4325000	0	0	0	0	255,255,0	1.33369	0.131892	0.0436945	0.823529	0.782007	825000	WT
6	35575000	36400000	6	35575000	36400000	0	0	0	0	255,255,0	0.843228	0.130441	0.0398879	0.553633	0.553633	825000	WT
6	18050000	18875000	6	18050000	18875000	0	0	0	0	255,255,0	1.35139	0.0601607	0.0701017	0.775087	0.858131	825000	WT
7	5200000	6025000	7	5200000	6025000	0	0	0	0	255,255,0	1.25651	0.107946	0.0815951	0.851211	0.740484	825000	WT
7	44875000	45700000	7	44875000	45700000	0	0	0	0	255,255,0	1.34128	0.0682825	0.0641657	0.809689	0.878893	825000	WT
7	80000000	80825000	7	80000000	80825000	0	0	0	0	255,255,0	1.16285	0.0459924	0.0528575	0.892734	0.574394	825000	WT
10	60275000	61100000	10	60275000	61100000	0	0	0	0	255,255,0	1.12393	0.0815776	0.0486058	0.775087	0.698962	825000	WT
10	10350000	11175000	10	10350000	11175000	0	0	0	0	255,255,0	1.35573	0.0398587	0.0770545	0.823529	0.871972	825000	WT
8	118200000	119000000	8	118200000	119000000	0	0	0	0	255,255,0	1.01044	0.0982407	0.0955852	0.545098	0.797059	800000	WT
8	66550000	67350000	8	66550000	67350000	0	0	0	0	255,255,0	0.958182	0.084731	0.0877725	0.518382	0.709559	800000	WT
8	123625000	124425000	8	123625000	124425000	0	0	0	0	255,255,0	1.18024	0.0774146	0.0894781	0.908088	0.51417	800000	WT
8	26200000	27000000	8	26200000	27000000	0	0	0	0	255,255,0	1.69412	0.06955	0.0748885	0.863971	0.922794	800000	WT
8	10400000	11200000	8	10400000	11200000	0	0	0	0	255,255,0	1.64856	0.0635868	0.0675415	0.908088	0.908088	800000	WT
8	89950000	90750000	8	89950000	90750000	0	0	0	0	255,255,0	1.53018	0.0517032	0.0715104	0.871324	0.886029	800000	WT
8	125100000	125900000	8	125100000	125900000	0	0	0	0	255,255,0	1.5493	0.0501674	0.0578286	0.908088	0.900735	800000	WT
8	106225000	107025000	8	106225000	107025000	0	0	0	0	255,255,0	0.996399	0.0358312	0.0653919	0.840878	0.579619	800000	WT
14	78550000	79350000	14	78550000	79350000	0	0	0	0	255,255,0	1.5405	0.0638545	0.102772	0.849265	0.834559	800000	WT
14	23550000	24350000	14	23550000	24350000	0	0	0	0	255,255,0	0.912727	0.0422424	0.0656306	0.621324	0.628676	800000	WT
14	86650000	87450000	14	86650000	87450000	0	0	0	0	255,255,0	1.35138	0.0265439	0.0633542	0.8125	0.819853	800000	WT
9	123025000	123825000	9	123025000	123825000	0	0	0	0	255,255,0	0.869761	0.0488166	0.135873	0.511029	0.658088	800000	WT
9	87350000	88150000	9	87350000	88150000	0	0	0	0	255,255,0	1.11817	0.0728452	0.101527	0.783088	0.716912	800000	WT
9	35850000	36650000	9	35850000	36650000	0	0	0	0	255,255,0	1.3091	0.0919976	0.0772221	0.734059	0.761334	800000	WT
9	5875000	6675000	9	5875000	6675000	0	0	0	0	255,255,0	1.33017	0.048021	0.063615	0.6875	0.886029	800000	WT
9	45000000	45800000	9	45000000	45800000	0	0	0	0	255,255,0	1.48528	0.0428408	0.0613821	0.878676	0.893382	800000	WT
11	61775000	62575000	11	61775000	62575000	0	0	0	0	255,255,0	1.40618	0.0690672	0.109701	0.863045	0.783341	800000	WT
11	85350000	86150000	11	85350000	86150000	0	0	0	0	255,255,0	1.0788	0.050165	0.0728844	0.761029	0.680147	800000	WT
11	76650000	77450000	11	76650000	77450000	0	0	0	0	255,255,0	0.900074	0.0270152	0.0325101	0.650735	0.658088	800000	WT
13	18025000	18825000	13	18025000	18825000	0	0	0	0	255,255,0	1.3603	0.0692661	0.0547733	0.893382	0.841912	800000	WT
13	117425000	118225000	13	117425000	118225000	0	0	0	0	255,255,0	1.38716	0.0637104	0.0569778	0.849265	0.834559	800000	WT
12	85825000	86625000	12	85825000	86625000	0	0	0	0	255,255,0	0.968541	0.0654335	0.0845918	0.584559	0.658088	800000	WT
12	36675000	37475000	12	36675000	37475000	0	0	0	0	255,255,0	1.10918	0.0393163	0.0548841	0.702206	0.827206	800000	WT
15	3125000	3925000	15	3125000	3925000	0	0	0	0	255,255,0	1.65715	0.0973113	0.052085	0.908088	0.761029	800000	WT
16	64750000	65550000	16	64750000	65550000	0	0	0	0	255,255,0	1.46098	0.0671138	0.0881693	0.878676	0.827206	800000	WT
16	84875000	85675000	16	84875000	85675000	0	0	0	0	255,255,0	1.36947	0.0603142	0.0481945	0.819853	0.908088	800000	WT
17	34125000	34925000	17	34125000	34925000	0	0	0	0	255,255,0	1.06033	0.0975461	0.0936599	0.723506	0.61809	800000	WT
1	111650000	112450000	1	111650000	112450000	0	0	0	0	255,255,0	1.29684	0.0691147	0.0716888	0.753676	0.790441	800000	WT
1	97750000	98550000	1	97750000	98550000	0	0	0	0	255,255,0	1.02617	0.0627185	0.0744343	0.768382	0.569853	800000	WT
1	95975000	96775000	1	95975000	96775000	0	0	0	0	255,255,0	0.997462	0.0660629	0.0443922	0.591912	0.731618	800000	WT
1	164325000	165125000	1	164325000	165125000	0	0	0	0	255,255,0	1.73677	0.0457501	0.0544888	0.922794	0.915441	800000	WT
1	78725000	79525000	1	78725000	79525000	0	0	0	0	255,255,0	1.20862	0.0511839	0.0437165	0.834559	0.738971	800000	WT
18	56550000	57350000	18	56550000	57350000	0	0	0	0	255,255,0	1.2948	0.085993	0.053501	0.738971	0.856618	800000	WT
18	51625000	52425000	18	51625000	52425000	0	0	0	0	255,255,0	1.27046	0.0417067	0.0592845	0.680147	0.922794	800000	WT
19	12050000	12850000	19	12050000	12850000	0	0	0	0	255,255,0	1.17356	0.0863767	0.0823465	0.783088	0.738971	800000	WT
19	25700000	26500000	19	25700000	26500000	0	0	0	0	255,255,0	1.4416	0.0711063	0.0533101	0.846622	0.905216	800000	WT
2	79800000	80600000	2	79800000	80600000	0	0	0	0	255,255,0	0.871431	0.0662409	0.123939	0.511029	0.613971	800000	WT
2	12425000	13225000	2	12425000	13225000	0	0	0	0	255,255,0	1.23155	0.0539434	0.0477192	0.768382	0.841912	800000	WT
3	95300000	96100000	3	95300000	96100000	0	0	0	0	255,255,0	0.854347	0.107625	0.09018	0.518382	0.599265	800000	WT
3	32950000	33750000	3	32950000	33750000	0	0	0	0	255,255,0	1.24479	0.0558095	0.0684479	0.731618	0.841912	800000	WT
5	135975000	136775000	5	135975000	136775000	0	0	0	0	255,255,0	1.00943	0.104893	0.0927749	0.547794	0.768382	800000	WT
5	16925000	17725000	5	16925000	17725000	0	0	0	0	255,255,0	1.4681	0.0493552	0.044047	0.893382	0.849265	800000	WT
6	66750000	67550000	6	66750000	67550000	0	0	0	0	255,255,0	1.06738	0.0640413	0.0981122	0.613971	0.694853	800000	WT
6	82975000	83775000	6	82975000	83775000	0	0	0	0	255,255,0	1.03543	0.103028	0.0439883	0.533088	0.761029	800000	WT
6	98075000	98875000	6	98075000	98875000	0	0	0	0	255,255,0	0.930424	0.0394311	0.0698514	0.709559	0.569853	800000	WT
7	121125000	121925000	7	121125000	121925000	0	0	0	0	255,255,0	0.966457	0.0782136	0.0786351	0.724265	0.5625	800000	WT
7	144525000	145325000	7	144525000	145325000	0	0	0	0	255,255,0	1.71335	0.0479739	0.0712451	0.731618	0.922794	800000	WT
7	111175000	111975000	7	111175000	111975000	0	0	0	0	255,255,0	1.49049	0.0583701	0.0397431	0.900735	0.856618	800000	WT
10	104950000	105750000	10	104950000	105750000	0	0	0	0	255,255,0	1.15512	0.025426	0.0722898	0.577206	0.915441	800000	WT
8	113625000	114400000	8	113625000	114400000	0	0	0	0	255,255,0	1.07681	0.0547826	0.0694786	0.621094	0.816406	775000	WT
14	27800000	28575000	14	27800000	28575000	0	0	0	0	255,255,0	1.19139	0.0735676	0.0430134	0.816406	0.714844	775000	WT
14	120825000	121600000	14	120825000	121600000	0	0	0	0	255,255,0	0.794994	0.0414098	0.0718442	0.574219	0.511719	775000	WT
14	17400000	18175000	14	17400000	18175000	0	0	0	0	255,255,0	1.44295	0.0366327	0.0456063	0.886719	0.871094	775000	WT
9	100475000	101250000	9	100475000	101250000	0	0	0	0	255,255,0	1.48409	0.0901437	0.0701811	0.705155	0.893276	775000	WT
9	8225000	9000000	9	8225000	9000000	0	0	0	0	255,255,0	1.20376	0.0639032	0.065838	0.777344	0.730469	775000	WT
9	48225000	49000000	9	48225000	49000000	0	0	0	0	255,255,0	0.937962	0.0508384	0.075808	0.550781	0.675781	775000	WT
9	63125000	63900000	9	63125000	63900000	0	0	0	0	255,255,0	0.941287	0.0495897	0.074178	0.574219	0.722656	775000	WT
11	71325000	72100000	11	71325000	72100000	0	0	0	0	255,255,0	1.33271	0.120536	0.062639	0.714844	0.910156	775000	WT
11	8400000	9175000	11	8400000	9175000	0	0	0	0	255,255,0	1.37941	0.0776851	0.0815819	0.910156	0.800781	775000	WT
11	75700000	76475000	11	75700000	76475000	0	0	0	0	255,255,0	1.15501	0.0645149	0.0417092	0.806985	0.721569	775000	WT
11	113850000	114625000	11	113850000	114625000	0	0	0	0	255,255,0	1.45405	0.0429463	0.0430071	0.886719	0.902344	775000	WT
13	55775000	56550000	13	55775000	56550000	0	0	0	0	255,255,0	0.760299	0.100676	0.0891799	0.558594	0.511719	775000	WT
13	58625000	59400000	13	58625000	59400000	0	0	0	0	255,255,0	1.50913	0.0552312	0.0618056	0.878906	0.878906	775000	WT
13	15950000	16725000	13	15950000	16725000	0	0	0	0	255,255,0	1.04257	0.0618304	0.0232793	0.869395	0.53006	775000	WT
12	50300000	51075000	12	50300000	51075000	0	0	0	0	255,255,0	1.02893	0.0483505	0.119478	0.511719	0.769531	775000	WT
12	16550000	17325000	12	16550000	17325000	0	0	0	0	255,255,0	0.977918	0.072337	0.0726933	0.753906	0.660156	775000	WT
12	90550000	91325000	12	90550000	91325000	0	0	0	0	255,255,0	1.26189	0.0479838	0.0624717	0.707031	0.855469	775000	WT
15	39350000	40125000	15	39350000	40125000	0	0	0	0	255,255,0	1.20484	0.119367	0.0614815	0.738281	0.785156	775000	WT
15	27425000	28200000	15	27425000	28200000	0	0	0	0	255,255,0	0.836069	0.0817499	0.0630638	0.611714	0.511309	775000	WT
15	41975000	42750000	15	41975000	42750000	0	0	0	0	255,255,0	1.31906	0.0561231	0.0871683	0.769531	0.792969	775000	WT
15	63875000	64650000	15	63875000	64650000	0	0	0	0	255,255,0	1.48078	0.0750651	0.0626448	0.808594	0.871094	775000	WT
16	48175000	48950000	16	48175000	48950000	0	0	0	0	255,255,0	1.1523	0.0300756	0.0473849	0.558594	0.878906	775000	WT
16	21425000	22200000	16	21425000	22200000	0	0	0	0	255,255,0	0.98632	0.0339766	0.0406906	0.761719	0.652344	775000	WT
17	14125000	14900000	17	14125000	14900000	0	0	0	0	255,255,0	1.2799	0.0777964	0.0923676	0.667969	0.878906	775000	WT
1	154200000	154975000	1	154200000	154975000	0	0	0	0	255,255,0	0.922913	0.0687591	0.0988161	0.714844	0.503906	775000	WT
1	87225000	88000000	1	87225000	88000000	0	0	0	0	255,255,0	1.25047	0.056278	0.0608693	0.808594	0.785156	775000	WT
1	131100000	131875000	1	131100000	131875000	0	0	0	0	255,255,0	1.20275	0.0555474	0.0356867	0.738281	0.722656	775000	WT
1	159350000	160125000	1	159350000	160125000	0	0	0	0	255,255,0	1.38987	0.0355893	0.0534577	0.855469	0.808594	775000	WT
18	14775000	15550000	18	14775000	15550000	0	0	0	0	255,255,0	1.41278	0.0688487	0.0523183	0.894531	0.761719	775000	WT
18	46150000	46925000	18	46150000	46925000	0	0	0	0	255,255,0	1.11066	0.0598359	0.0443338	0.746094	0.683594	775000	WT
18	4200000	4975000	18	4200000	4975000	0	0	0	0	255,255,0	0.838447	0.0650816	0.0357771	0.558594	0.589844	775000	WT
18	47400000	48175000	18	47400000	48175000	0	0	0	0	255,255,0	0.769808	0.0278582	0.0265716	0.626358	0.513672	775000	WT
19	60525000	61300000	19	60525000	61300000	0	0	0	0	255,255,0	1.43033	0.0921536	0.0971929	0.519531	0.902344	775000	WT
19	34125000	34900000	19	34125000	34900000	0	0	0	0	255,255,0	1.34255	0.104363	0.0487558	0.769531	0.855469	775000	WT
2	161600000	162375000	2	161600000	162375000	0	0	0	0	255,255,0	0.799174	0.0837791	0.11247	0.503906	0.691406	775000	WT
2	149300000	150075000	2	149300000	150075000	0	0	0	0	255,255,0	1.01185	0.08779	0.053373	0.785156	0.628906	775000	WT
2	85700000	86475000	2	85700000	86475000	0	0	0	0	255,255,0	1.36736	0.069734	0.0602974	0.847656	0.792969	775000	WT
2	164950000	165725000	2	164950000	165725000	0	0	0	0	255,255,0	0.905085	0.0667009	0.0495427	0.785156	0.511719	775000	WT
2	31325000	32100000	2	31325000	32100000	0	0	0	0	255,255,0	0.76526	0.0648944	0.0498974	0.571846	0.54593	775000	WT
2	134550000	135325000	2	134550000	135325000	0	0	0	0	255,255,0	1.44831	0.0537529	0.0471307	0.832031	0.910156	775000	WT
2	137150000	137925000	2	137150000	137925000	0	0	0	0	255,255,0	1.08683	0.0362545	0.0485067	0.528292	0.894364	775000	WT
2	141500000	142275000	2	141500000	142275000	0	0	0	0	255,255,0	0.91611	0.0223335	0.0348642	0.605469	0.707031	775000	WT
X	50600000	51375000	X	50600000	51375000	0	0	0	0	255,255,0	1.19	0.108542	0.0799941	0.871094	0.589844	775000	WT
3	97650000	98425000	3	97650000	98425000	0	0	0	0	255,255,0	1.45975	0.0584059	0.110819	0.753906	0.832031	775000	WT
3	51450000	52225000	3	51450000	52225000	0	0	0	0	255,255,0	1.79134	0.110716	0.0551471	0.894531	0.902344	775000	WT
3	69125000	69900000	3	69125000	69900000	0	0	0	0	255,255,0	1.55168	0.0561972	0.0799261	0.824219	0.855469	775000	WT
3	86200000	86975000	3	86200000	86975000	0	0	0	0	255,255,0	1.61862	0.0565561	0.0593991	0.878906	0.878906	775000	WT
3	36600000	37375000	3	36600000	37375000	0	0	0	0	255,255,0	1.2843	0.052092	0.0557935	0.808594	0.777344	775000	WT
4	106550000	107325000	4	106550000	107325000	0	0	0	0	255,255,0	1.35832	0.0713239	0.0570534	0.832031	0.785156	775000	WT
5	26125000	26900000	5	26125000	26900000	0	0	0	0	255,255,0	1.31595	0.112406	0.0584711	0.792969	0.722656	775000	WT
5	67325000	68100000	5	67325000	68100000	0	0	0	0	255,255,0	1.09706	0.0475322	0.0824174	0.535156	0.816406	775000	WT
6	108050000	108825000	6	108050000	108825000	0	0	0	0	255,255,0	1.65181	0.0599993	0.0744227	0.886719	0.902344	775000	WT
6	77650000	78425000	6	77650000	78425000	0	0	0	0	255,255,0	0.996282	0.0495971	0.0549378	0.753906	0.613281	775000	WT
6	80000000	80775000	6	80000000	80775000	0	0	0	0	255,255,0	1.30988	0.0377257	0.0439753	0.800781	0.871094	775000	WT
7	107975000	108750000	7	107975000	108750000	0	0	0	0	255,255,0	1.20782	0.0980119	0.0894581	0.704925	0.714381	775000	WT
7	122150000	122925000	7	122150000	122925000	0	0	0	0	255,255,0	1.25194	0.0731904	0.0672265	0.792969	0.730469	775000	WT
7	90525000	91300000	7	90525000	91300000	0	0	0	0	255,255,0	1.35738	0.0609969	0.0382979	0.863281	0.777344	775000	WT
10	119300000	120075000	10	119300000	120075000	0	0	0	0	255,255,0	1.06708	0.0345191	0.0697807	0.683594	0.785156	775000	WT
10	13550000	14325000	10	13550000	14325000	0	0	0	0	255,255,0	1.35482	0.0383552	0.0482015	0.847656	0.886719	775000	WT
14	34050000	34800000	14	34050000	34800000	0	0	0	0	255,255,0	1.20678	0.0585679	0.0775272	0.6875	0.8375	750000	WT
14	122175000	122925000	14	122175000	122925000	0	0	0	0	255,255,0	1.45907	0.0605307	0.0678236	0.8625	0.8375	750000	WT
14	99125000	99875000	14	99125000	99875000	0	0	0	0	255,255,0	1.59102	0.0572999	0.0386596	0.8625	0.895833	750000	WT
14	100650000	101400000	14	100650000	101400000	0	0	0	0	255,255,0	1.20263	0.0277355	0.0542299	0.549289	0.897721	750000	WT
9	110125000	110875000	9	110125000	110875000	0	0	0	0	255,255,0	1.10881	0.128943	0.0680561	0.6625	0.704167	750000	WT
11	89925000	90675000	11	89925000	90675000	0	0	0	0	255,255,0	1.11641	0.10998	0.0878977	0.520833	0.854167	750000	WT
11	16475000	17225000	11	16475000	17225000	0	0	0	0	255,255,0	1.09964	0.0853761	0.0755992	0.770833	0.754167	750000	WT
11	74850000	75600000	11	74850000	75600000	0	0	0	0	255,255,0	1.124	0.102667	0.0535502	0.795833	0.6625	750000	WT
11	103450000	104200000	11	103450000	104200000	0	0	0	0	255,255,0	0.948829	0.0555898	0.0822678	0.654167	0.5875	750000	WT
11	66100000	66850000	11	66100000	66850000	0	0	0	0	255,255,0	1.18147	0.0595852	0.0755923	0.6625	0.8625	750000	WT
11	51600000	52350000	11	51600000	52350000	0	0	0	0	255,255,0	1.57775	0.0680727	0.0551104	0.904167	0.854167	750000	WT
11	60950000	61700000	11	60950000	61700000	0	0	0	0	255,255,0	1.13395	0.0727764	0.0496548	0.5125	0.9125	750000	WT
11	45925000	46675000	11	45925000	46675000	0	0	0	0	255,255,0	0.852977	0.0515548	0.0483626	0.520833	0.729167	750000	WT
13	47450000	48200000	13	47450000	48200000	0	0	0	0	255,255,0	0.807053	0.0929438	0.105651	0.595833	0.504167	750000	WT
13	13450000	14200000	13	13450000	14200000	0	0	0	0	255,255,0	1.32696	0.100865	0.0875955	0.8875	0.745833	750000	WT
13	97200000	97950000	13	97200000	97950000	0	0	0	0	255,255,0	1.50974	0.0580101	0.0622109	0.9125	0.8375	750000	WT
12	88300000	89050000	12	88300000	89050000	0	0	0	0	255,255,0	1.16722	0.141793	0.0480357	0.795833	0.6375	750000	WT
12	4100000	4850000	12	4100000	4850000	0	0	0	0	255,255,0	0.735915	0.035232	0.143753	0.520833	0.5875	750000	WT
12	76925000	77675000	12	76925000	77675000	0	0	0	0	255,255,0	1.46029	0.0684487	0.0705849	0.870833	0.7375	750000	WT
12	55875000	56625000	12	55875000	56625000	0	0	0	0	255,255,0	1.22363	0.087343	0.0462613	0.8625	0.570833	750000	WT
12	83625000	84375000	12	83625000	84375000	0	0	0	0	255,255,0	1.22005	0.0771096	0.0427854	0.8125	0.6875	750000	WT
12	97225000	97975000	12	97225000	97975000	0	0	0	0	255,255,0	0.829613	0.0317863	0.0823813	0.5125	0.629167	750000	WT
15	58150000	58900000	15	58150000	58900000	0	0	0	0	255,255,0	1.18097	0.0831398	0.0742617	0.6875	0.754167	750000	WT
15	61125000	61875000	15	61125000	61875000	0	0	0	0	255,255,0	1.31887	0.0357712	0.0319664	0.870833	0.804167	750000	WT
16	44400000	45150000	16	44400000	45150000	0	0	0	0	255,255,0	1.13358	0.0796972	0.0751987	0.645833	0.795833	750000	WT
16	74800000	75550000	16	74800000	75550000	0	0	0	0	255,255,0	1.12774	0.0435332	0.0801033	0.754167	0.779167	750000	WT
16	31925000	32675000	16	31925000	32675000	0	0	0	0	255,255,0	1.12144	0.0539653	0.0359713	0.808333	0.609722	750000	WT
16	34125000	34875000	16	34125000	34875000	0	0	0	0	255,255,0	1.29548	0.0492158	0.0347571	0.8625	0.7875	750000	WT
17	69550000	70300000	17	69550000	70300000	0	0	0	0	255,255,0	1.44152	0.0663398	0.0807854	0.820833	0.8625	750000	WT
17	27000000	27750000	17	27000000	27750000	0	0	0	0	255,255,0	1.00484	0.0582246	0.0843375	0.7875	0.5125	750000	WT
17	9750000	10500000	17	9750000	10500000	0	0	0	0	255,255,0	1.07985	0.0342877	0.0333209	0.6125	0.8375	750000	WT
17	91325000	92075000	17	91325000	92075000	0	0	0	0	255,255,0	0.88031	0.0308581	0.0316633	0.531831	0.700625	750000	WT
1	142625000	143375000	1	142625000	143375000	0	0	0	0	255,255,0	0.825449	0.0311716	0.137828	0.504167	0.504167	750000	WT
1	53625000	54375000	1	53625000	54375000	0	0	0	0	255,255,0	1.1391	0.0496649	0.0728656	0.754167	0.754167	750000	WT
1	81350000	82100000	1	81350000	82100000	0	0	0	0	255,255,0	1.03134	0.0598485	0.0505415	0.845833	0.5125	750000	WT
1	175925000	176675000	1	175925000	176675000	0	0	0	0	255,255,0	1.36567	0.0362056	0.0630155	0.770833	0.8875	750000	WT
1	166425000	167175000	1	166425000	167175000	0	0	0	0	255,255,0	1.40827	0.0558716	0.0426135	0.879167	0.770833	750000	WT
1	76800000	77550000	1	76800000	77550000	0	0	0	0	255,255,0	1.25966	0.0349955	0.0589707	0.595833	0.904167	750000	WT
18	22825000	23575000	18	22825000	23575000	0	0	0	0	255,255,0	0.918745	0.0591125	0.0522122	0.529167	0.729167	750000	WT
18	21050000	21800000	18	21050000	21800000	0	0	0	0	255,255,0	1.07041	0.0336341	0.0468848	0.5375	0.8625	750000	WT
19	43675000	44425000	19	43675000	44425000	0	0	0	0	255,255,0	1.00646	0.0788248	0.0573314	0.754167	0.545833	750000	WT
19	47175000	47925000	19	47175000	47925000	0	0	0	0	255,255,0	1.4173	0.0553114	0.0696976	0.804167	0.8875	750000	WT
2	117475000	118225000	2	117475000	118225000	0	0	0	0	255,255,0	1.52644	0.0685669	0.0876516	0.879167	0.804167	750000	WT
2	127825000	128575000	2	127825000	128575000	0	0	0	0	255,255,0	1.6676	0.0651719	0.0701243	0.904167	0.879167	750000	WT
2	129500000	130250000	2	129500000	130250000	0	0	0	0	255,255,0	1.2552	0.0377703	0.0535328	0.779167	0.829167	750000	WT
3	75175000	75925000	3	75175000	75925000	0	0	0	0	255,255,0	1.58025	0.072867	0.0544562	0.8875	0.879167	750000	WT
3	123525000	124275000	3	123525000	124275000	0	0	0	0	255,255,0	1.38649	0.0639244	0.0481141	0.857917	0.74375	750000	WT
3	136975000	137725000	3	136975000	137725000	0	0	0	0	255,255,0	1.11447	0.0489375	0.0569911	0.645833	0.7875	750000	WT
3	37450000	38200000	3	37450000	38200000	0	0	0	0	255,255,0	1.58908	0.0547732	0.0443205	0.904167	0.854167	750000	WT
3	120325000	121075000	3	120325000	121075000	0	0	0	0	255,255,0	1.31937	0.0375264	0.0603728	0.629167	0.879167	750000	WT
3	21475000	22225000	3	21475000	22225000	0	0	0	0	255,255,0	1.36623	0.0199413	0.0754691	0.6625	0.9125	750000	WT
3	138475000	139225000	3	138475000	139225000	0	0	0	0	255,255,0	1.4876	0.0462254	0.0490127	0.829167	0.879167	750000	WT
4	88800000	89550000	4	88800000	89550000	0	0	0	0	255,255,0	1.40288	0.0761697	0.103978	0.825	0.8375	750000	WT
4	151150000	151900000	4	151150000	151900000	0	0	0	0	255,255,0	1.48184	0.0698669	0.0650267	0.9125	0.845833	750000	WT
4	111900000	112650000	4	111900000	112650000	0	0	0	0	255,255,0	1.23853	0.0614476	0.0526316	0.895833	0.6375	750000	WT
5	41050000	41800000	5	41050000	41800000	0	0	0	0	255,255,0	1.45001	0.0581758	0.0915892	0.804167	0.854167	750000	WT
5	51325000	52075000	5	51325000	52075000	0	0	0	0	255,255,0	1.35296	0.0507396	0.0278459	0.8625	0.8625	750000	WT
6	81875000	82625000	6	81875000	82625000	0	0	0	0	255,255,0	1.31122	0.067668	0.0784439	0.7875	0.7625	750000	WT
6	21775000	22525000	6	21775000	22525000	0	0	0	0	255,255,0	1.1297	0.0696907	0.0594044	0.8375	0.529167	750000	WT
6	91450000	92200000	6	91450000	92200000	0	0	0	0	255,255,0	1.229	0.0536928	0.0594252	0.655972	0.857917	750000	WT
6	92775000	93525000	6	92775000	93525000	0	0	0	0	255,255,0	1.44387	0.0477381	0.0464724	0.895833	0.845833	750000	WT
7	13600000	14350000	7	13600000	14350000	0	0	0	0	255,255,0	0.667003	0.0696348	0.0960933	0.520833	0.504167	750000	WT
7	74350000	75100000	7	74350000	75100000	0	0	0	0	255,255,0	1.37905	0.0528317	0.0674257	0.870833	0.820833	750000	WT
7	112375000	113125000	7	112375000	113125000	0	0	0	0	255,255,0	1.18638	0.0507168	0.066427	0.829167	0.645833	750000	WT
10	102425000	103175000	10	102425000	103175000	0	0	0	0	255,255,0	1.09205	0.0737454	0.0744618	0.7125	0.7625	750000	WT
10	105875000	106625000	10	105875000	106625000	0	0	0	0	255,255,0	1.19163	0.0699143	0.0538292	0.895833	0.654167	750000	WT
10	39125000	39875000	10	39125000	39875000	0	0	0	0	255,255,0	1.33143	0.0722193	0.0488567	0.904167	0.7375	750000	WT
10	44275000	45025000	10	44275000	45025000	0	0	0	0	255,255,0	1.5144	0.0592925	0.0569825	0.895833	0.8875	750000	WT
10	87575000	88325000	10	87575000	88325000	0	0	0	0	255,255,0	1.08544	0.040345	0.0592533	0.833037	0.641986	750000	WT
8	91750000	92475000	8	91750000	92475000	0	0	0	0	255,255,0	1.21952	0.0673538	0.0498728	0.635815	0.87234	725000	WT
14	14250000	14975000	14	14250000	14975000	0	0	0	0	255,255,0	1.3199	0.0706207	0.0534335	0.844444	0.782222	725000	WT
14	70775000	71500000	14	70775000	71500000	0	0	0	0	255,255,0	1.30966	0.0597594	0.0237614	0.906667	0.693333	725000	WT
9	41225000	41950000	9	41225000	41950000	0	0	0	0	255,255,0	1.47417	0.0663057	0.0406487	0.88	0.871111	725000	WT
9	65350000	66075000	9	65350000	66075000	0	0	0	0	255,255,0	1.10814	0.0375657	0.0426036	0.782222	0.72	725000	WT
11	73350000	74075000	11	73350000	74075000	0	0	0	0	255,255,0	1.22699	0.0962977	0.0996053	0.88	0.577778	725000	WT
11	107700000	108425000	11	107700000	108425000	0	0	0	0	255,255,0	0.944307	0.0929763	0.0901405	0.524444	0.72	725000	WT
11	49650000	50375000	11	49650000	50375000	0	0	0	0	255,255,0	1.12382	0.0858621	0.0733207	0.595556	0.791111	725000	WT
11	108450000	109175000	11	108450000	109175000	0	0	0	0	255,255,0	1.35531	0.0477704	0.0692137	0.862222	0.8	725000	WT
15	19500000	20225000	15	19500000	20225000	0	0	0	0	255,255,0	1.11544	0.0712144	0.0644369	0.764444	0.622222	725000	WT
15	48075000	48800000	15	48075000	48800000	0	0	0	0	255,255,0	1.25901	0.0449301	0.0515295	0.737778	0.844444	725000	WT
16	36075000	36800000	16	36075000	36800000	0	0	0	0	255,255,0	0.907192	0.0932482	0.0992101	0.72	0.506667	725000	WT
16	13775000	14500000	16	13775000	14500000	0	0	0	0	255,255,0	0.956156	0.0729839	0.106938	0.506667	0.755556	725000	WT
16	49475000	50200000	16	49475000	50200000	0	0	0	0	255,255,0	1.2285	0.0647335	0.0419098	0.755556	0.773333	725000	WT
17	88875000	89600000	17	88875000	89600000	0	0	0	0	255,255,0	1.10241	0.066711	0.0287294	0.737778	0.693333	725000	WT
1	125775000	126500000	1	125775000	126500000	0	0	0	0	255,255,0	0.907657	0.063556	0.0543785	0.515709	0.625481	725000	WT
1	52225000	52950000	1	52225000	52950000	0	0	0	0	255,255,0	1.06797	0.0395565	0.0531832	0.88	0.542222	725000	WT
1	137300000	138025000	1	137300000	138025000	0	0	0	0	255,255,0	1.61729	0.0374833	0.0371194	0.888889	0.906667	725000	WT
2	35225000	35950000	2	35225000	35950000	0	0	0	0	255,255,0	1.14579	0.066566	0.132678	0.684444	0.773333	725000	WT
2	146575000	147300000	2	146575000	147300000	0	0	0	0	255,255,0	1.16785	0.0651814	0.0882328	0.72	0.755556	725000	WT
2	65675000	66400000	2	65675000	66400000	0	0	0	0	255,255,0	0.898631	0.0359221	0.0622614	0.628598	0.616098	725000	WT
X	168600000	169325000	X	168600000	169325000	0	0	0	0	255,255,0	1.16629	0.108094	0.076588	0.693333	0.755556	725000	WT
X	121300000	122025000	X	121300000	122025000	0	0	0	0	255,255,0	1.03049	0.0727066	0.0960004	0.510355	0.707574	725000	WT
3	99300000	100025000	3	99300000	100025000	0	0	0	0	255,255,0	1.25989	0.0430142	0.0671006	0.648889	0.871111	725000	WT
3	52250000	52975000	3	52250000	52975000	0	0	0	0	255,255,0	1.68625	0.0472443	0.0552915	0.897778	0.862222	725000	WT
4	123925000	124650000	4	123925000	124650000	0	0	0	0	255,255,0	1.32118	0.063832	0.0721795	0.871122	0.716806	725000	WT
5	8400000	9125000	5	8400000	9125000	0	0	0	0	255,255,0	1.16879	0.0891899	0.0986353	0.675556	0.737778	725000	WT
5	63000000	63725000	5	63000000	63725000	0	0	0	0	255,255,0	1.18114	0.0544099	0.0738107	0.524444	0.897778	725000	WT
5	100950000	101675000	5	100950000	101675000	0	0	0	0	255,255,0	1.44291	0.0678128	0.048595	0.88	0.826667	725000	WT
6	34300000	35025000	6	34300000	35025000	0	0	0	0	255,255,0	1.02368	0.0544093	0.0875737	0.568889	0.728889	725000	WT
6	13500000	14225000	6	13500000	14225000	0	0	0	0	255,255,0	1.46141	0.0625233	0.073167	0.88	0.808889	725000	WT
6	100875000	101600000	6	100875000	101600000	0	0	0	0	255,255,0	1.27345	0.0755481	0.0553987	0.717778	0.844444	725000	WT
6	52250000	52975000	6	52250000	52975000	0	0	0	0	255,255,0	1.68647	0.0533243	0.0519819	0.906667	0.888889	725000	WT
6	148175000	148900000	6	148175000	148900000	0	0	0	0	255,255,0	1.35599	0.0491565	0.0560946	0.897778	0.782222	725000	WT
7	119725000	120450000	7	119725000	120450000	0	0	0	0	255,255,0	0.942903	0.0883439	0.0996635	0.664959	0.509616	725000	WT
7	102950000	103675000	7	102950000	103675000	0	0	0	0	255,255,0	0.762264	0.0796039	0.0806145	0.595556	0.506667	725000	WT
7	48700000	49425000	7	48700000	49425000	0	0	0	0	255,255,0	1.37933	0.0872395	0.0433288	0.88	0.733083	725000	WT
10	50650000	51375000	10	50650000	51375000	0	0	0	0	255,255,0	0.956991	0.0873886	0.0498497	0.70875	0.609028	725000	WT
10	40625000	41350000	10	40625000	41350000	0	0	0	0	255,255,0	1.16548	0.0658685	0.0617933	0.791111	0.737778	725000	WT
8	14150000	14850000	8	14150000	14850000	0	0	0	0	255,255,0	1.13011	0.0600948	0.0859467	0.795238	0.680952	700000	WT
8	11900000	12600000	8	11900000	12600000	0	0	0	0	255,255,0	1.38417	0.0799792	0.0547512	0.861905	0.852381	700000	WT
14	21075000	21775000	14	21075000	21775000	0	0	0	0	255,255,0	1.6961	0.0697668	0.0623231	0.9	0.9	700000	WT
14	120075000	120775000	14	120075000	120775000	0	0	0	0	255,255,0	1.10766	0.0477967	0.05775	0.861905	0.519048	700000	WT
14	96950000	97650000	14	96950000	97650000	0	0	0	0	255,255,0	1.46722	0.0728074	0.0251537	0.9	0.719048	700000	WT
14	93250000	93950000	14	93250000	93950000	0	0	0	0	255,255,0	0.992241	0.0410027	0.0497497	0.508828	0.778474	700000	WT
9	96175000	96875000	9	96175000	96875000	0	0	0	0	255,255,0	1.29802	0.0491605	0.0877077	0.757143	0.842857	700000	WT
9	29575000	30275000	9	29575000	30275000	0	0	0	0	255,255,0	1.29695	0.0690112	0.047519	0.785714	0.804762	700000	WT
9	61950000	62650000	9	61950000	62650000	0	0	0	0	255,255,0	1.09757	0.0628777	0.0428669	0.757143	0.690476	700000	WT
9	49550000	50250000	9	49550000	50250000	0	0	0	0	255,255,0	1.10347	0.0308979	0.0685792	0.680952	0.82381	700000	WT
11	105200000	105900000	11	105200000	105900000	0	0	0	0	255,255,0	1.58713	0.0690392	0.085249	0.890476	0.852381	700000	WT
11	84125000	84825000	11	84125000	84825000	0	0	0	0	255,255,0	0.947488	0.0584563	0.074932	0.519048	0.757143	700000	WT
11	19050000	19750000	11	19050000	19750000	0	0	0	0	255,255,0	1.13397	0.0563053	0.0533899	0.661905	0.890476	700000	WT
11	29175000	29875000	11	29175000	29875000	0	0	0	0	255,255,0	1.08738	0.0727638	0.0353834	0.824921	0.628413	700000	WT
11	20750000	21450000	11	20750000	21450000	0	0	0	0	255,255,0	0.924743	0.0306195	0.0546622	0.604762	0.757143	700000	WT
11	97025000	97725000	11	97025000	97725000	0	0	0	0	255,255,0	0.849123	0.0357577	0.0378054	0.585714	0.652381	700000	WT
13	9125000	9825000	13	9125000	9825000	0	0	0	0	255,255,0	1.26283	0.0753728	0.0461569	0.833333	0.833333	700000	WT
12	96425000	97125000	12	96425000	97125000	0	0	0	0	255,255,0	0.854224	0.0358527	0.0364053	0.557143	0.642857	700000	WT
15	94875000	95575000	15	94875000	95575000	0	0	0	0	255,255,0	1.28254	0.0859274	0.0810196	0.751747	0.711747	700000	WT
15	87550000	88250000	15	87550000	88250000	0	0	0	0	255,255,0	0.776067	0.0169722	0.0967896	0.557143	0.57619	700000	WT
15	56150000	56850000	15	56150000	56850000	0	0	0	0	255,255,0	0.999841	0.0511821	0.0366543	0.642857	0.671429	700000	WT
16	93650000	94350000	16	93650000	94350000	0	0	0	0	255,255,0	0.952075	0.0888462	0.0755836	0.766667	0.547619	700000	WT
16	72300000	73000000	16	72300000	73000000	0	0	0	0	255,255,0	1.06978	0.0730118	0.0540832	0.719048	0.661905	700000	WT
16	41250000	41950000	16	41250000	41950000	0	0	0	0	255,255,0	0.91779	0.0353148	0.0710973	0.528571	0.7	700000	WT
17	56025000	56725000	17	56025000	56725000	0	0	0	0	255,255,0	1.44315	0.088175	0.0486705	0.890476	0.757143	700000	WT
17	42925000	43625000	17	42925000	43625000	0	0	0	0	255,255,0	1.39201	0.0822134	0.0442287	0.871429	0.766667	700000	WT
17	86925000	87625000	17	86925000	87625000	0	0	0	0	255,255,0	1.22265	0.0423511	0.0582264	0.690476	0.852381	700000	WT
1	153500000	154200000	1	153500000	154200000	0	0	0	0	255,255,0	1.0502	0.0626674	0.0679557	0.680952	0.671429	700000	WT
1	10775000	11475000	1	10775000	11475000	0	0	0	0	255,255,0	1.06202	0.0602359	0.059101	0.661905	0.747619	700000	WT
1	104925000	105625000	1	104925000	105625000	0	0	0	0	255,255,0	1.53046	0.0624005	0.0527118	0.861905	0.833333	700000	WT
1	18350000	19050000	1	18350000	19050000	0	0	0	0	255,255,0	1.05291	0.060153	0.0549007	0.814286	0.557143	700000	WT
1	94125000	94825000	1	94125000	94825000	0	0	0	0	255,255,0	1.15396	0.0859286	0.0221573	0.890476	0.557143	700000	WT
1	61975000	62675000	1	61975000	62675000	0	0	0	0	255,255,0	0.895339	0.0188845	0.0671896	0.519048	0.795238	700000	WT
1	138075000	138775000	1	138075000	138775000	0	0	0	0	255,255,0	1.45681	0.0406177	0.0343299	0.871429	0.795238	700000	WT
18	63725000	64425000	18	63725000	64425000	0	0	0	0	255,255,0	1.33778	0.0452708	0.0637229	0.871429	0.852381	700000	WT
18	64500000	65200000	18	64500000	65200000	0	0	0	0	255,255,0	1.21933	0.0656238	0.0396055	0.880952	0.661905	700000	WT
19	36025000	36725000	19	36025000	36725000	0	0	0	0	255,255,0	0.770983	0.114463	0.0699487	0.557143	0.509524	700000	WT
19	40325000	41025000	19	40325000	41025000	0	0	0	0	255,255,0	0.90084	0.108445	0.0446233	0.7	0.519048	700000	WT
19	15975000	16675000	19	15975000	16675000	0	0	0	0	255,255,0	1.46112	0.0709626	0.0506957	0.890476	0.861905	700000	WT
19	26700000	27400000	19	26700000	27400000	0	0	0	0	255,255,0	1.57015	0.0682964	0.0456327	0.890476	0.890476	700000	WT
19	15075000	15775000	19	15075000	15775000	0	0	0	0	255,255,0	0.7724	0.0315852	0.061785	0.555456	0.584425	700000	WT
X	73700000	74400000	X	73700000	74400000	0	0	0	0	255,255,0	1.5981	0.0817465	0.116782	0.538095	0.861905	700000	WT
X	164525000	165225000	X	164525000	165225000	0	0	0	0	255,255,0	1.10711	0.0891071	0.0600406	0.82381	0.538095	700000	WT
X	106775000	107475000	X	106775000	107475000	0	0	0	0	255,255,0	1.70281	0.0624715	0.0803225	0.814286	0.9	700000	WT
X	99750000	100450000	X	99750000	100450000	0	0	0	0	255,255,0	1.49765	0.0719464	0.0623246	0.795238	0.842857	700000	WT
3	78925000	79625000	3	78925000	79625000	0	0	0	0	255,255,0	1.64757	0.0690234	0.0918777	0.871429	0.852381	700000	WT
3	29000000	29700000	3	29000000	29700000	0	0	0	0	255,255,0	1.45534	0.0626678	0.0732074	0.833333	0.861905	700000	WT
3	100125000	100825000	3	100125000	100825000	0	0	0	0	255,255,0	1.25502	0.0808471	0.0537555	0.842857	0.642857	700000	WT
3	89275000	89975000	3	89275000	89975000	0	0	0	0	255,255,0	1.33612	0.0630238	0.0575532	0.757143	0.814286	700000	WT
3	128425000	129125000	3	128425000	129125000	0	0	0	0	255,255,0	1.45627	0.0535349	0.0664162	0.77619	0.871429	700000	WT
3	80075000	80775000	3	80075000	80775000	0	0	0	0	255,255,0	1.1308	0.0691301	0.0436587	0.82381	0.62381	700000	WT
3	87025000	87725000	3	87025000	87725000	0	0	0	0	255,255,0	1.47305	0.0432043	0.0642978	0.842857	0.842857	700000	WT
3	26250000	26950000	3	26250000	26950000	0	0	0	0	255,255,0	1.14256	0.0270987	0.0705971	0.566667	0.880952	700000	WT
3	133875000	134575000	3	133875000	134575000	0	0	0	0	255,255,0	0.899701	0.036158	0.0408666	0.604762	0.614286	700000	WT
4	48700000	49400000	4	48700000	49400000	0	0	0	0	255,255,0	1.41345	0.0704304	0.0634911	0.881803	0.819735	700000	WT
4	110500000	111200000	4	110500000	111200000	0	0	0	0	255,255,0	0.896248	0.0586286	0.0505748	0.528571	0.728571	700000	WT
5	99175000	99875000	5	99175000	99875000	0	0	0	0	255,255,0	1.40774	0.0915234	0.0750533	0.871429	0.633333	700000	WT
5	27700000	28400000	5	27700000	28400000	0	0	0	0	255,255,0	1.24169	0.0627856	0.0682777	0.690476	0.795238	700000	WT
5	119725000	120425000	5	119725000	120425000	0	0	0	0	255,255,0	0.810013	0.0578494	0.0616664	0.57674	0.556819	700000	WT
5	48425000	49125000	5	48425000	49125000	0	0	0	0	255,255,0	1.14373	0.052658	0.059779	0.82381	0.604762	700000	WT
5	102175000	102875000	5	102175000	102875000	0	0	0	0	255,255,0	1.42826	0.0590113	0.0414461	0.861905	0.852381	700000	WT
5	4200000	4900000	5	4200000	4900000	0	0	0	0	255,255,0	1.40592	0.0639366	0.0348441	0.852381	0.82381	700000	WT
6	58500000	59200000	6	58500000	59200000	0	0	0	0	255,255,0	1.07059	0.0857201	0.0821907	0.738095	0.595238	700000	WT
6	71125000	71825000	6	71125000	71825000	0	0	0	0	255,255,0	0.932017	0.088182	0.0749218	0.709524	0.538095	700000	WT
6	56800000	57500000	6	56800000	57500000	0	0	0	0	255,255,0	1.06886	0.0761066	0.0679528	0.795238	0.566667	700000	WT
6	88925000	89625000	6	88925000	89625000	0	0	0	0	255,255,0	1.79642	0.05976	0.08187	0.890476	0.9	700000	WT
6	141575000	142275000	6	141575000	142275000	0	0	0	0	255,255,0	1.30629	0.0566463	0.0723424	0.814286	0.82381	700000	WT
6	140725000	141425000	6	140725000	141425000	0	0	0	0	255,255,0	1.49285	0.0536788	0.064128	0.861905	0.880952	700000	WT
6	117100000	117800000	6	117100000	117800000	0	0	0	0	255,255,0	1.28109	0.0390345	0.0727221	0.804762	0.785714	700000	WT
6	144300000	145000000	6	144300000	145000000	0	0	0	0	255,255,0	1.24751	0.0241778	0.0575684	0.680952	0.880952	700000	WT
7	115350000	116050000	7	115350000	116050000	0	0	0	0	255,255,0	1.34369	0.0314379	0.0653535	0.690476	0.890476	700000	WT
7	127250000	127950000	7	127250000	127950000	0	0	0	0	255,255,0	1.03975	0.0360918	0.0297195	0.519048	0.852381	700000	WT
10	59375000	60075000	10	59375000	60075000	0	0	0	0	255,255,0	1.04532	0.0724004	0.0984464	0.702099	0.68358	700000	WT
10	24800000	25500000	10	24800000	25500000	0	0	0	0	255,255,0	1.09293	0.0845909	0.0759588	0.652381	0.757143	700000	WT
10	115300000	116000000	10	115300000	116000000	0	0	0	0	255,255,0	1.04867	0.1099	0.0352324	0.852381	0.509524	700000	WT
10	26300000	27000000	10	26300000	27000000	0	0	0	0	255,255,0	1.51941	0.0667987	0.073258	0.880952	0.880952	700000	WT
10	56350000	57050000	10	56350000	57050000	0	0	0	0	255,255,0	1.41358	0.0600949	0.0611484	0.890476	0.833333	700000	WT
8	53800000	54475000	8	53800000	54475000	0	0	0	0	255,255,0	1.54088	0.0465718	0.063809	0.862245	0.882653	675000	WT
14	19625000	20300000	14	19625000	20300000	0	0	0	0	255,255,0	1.59541	0.134128	0.0649123	0.841837	0.760204	675000	WT
14	36100000	36775000	14	36100000	36775000	0	0	0	0	255,255,0	1.10779	0.0345899	0.0477129	0.637755	0.821429	675000	WT
9	74900000	75575000	9	74900000	75575000	0	0	0	0	255,255,0	1.32071	0.0863372	0.0847625	0.817613	0.700687	675000	WT
9	99700000	100375000	9	99700000	100375000	0	0	0	0	255,255,0	1.4477	0.0628727	0.0667057	0.862245	0.852041	675000	WT
9	74125000	74800000	9	74125000	74800000	0	0	0	0	255,255,0	1.34224	0.0282118	0.0823415	0.821429	0.831633	675000	WT
9	68025000	68700000	9	68025000	68700000	0	0	0	0	255,255,0	1.24567	0.0449084	0.0504902	0.852041	0.790816	675000	WT
9	94750000	95425000	9	94750000	95425000	0	0	0	0	255,255,0	1.52592	0.0409299	0.042559	0.892857	0.892857	675000	WT
9	54700000	55375000	9	54700000	55375000	0	0	0	0	255,255,0	0.933593	0.0304543	0.0443422	0.678571	0.658163	675000	WT
11	89200000	89875000	11	89200000	89875000	0	0	0	0	255,255,0	1.05887	0.117949	0.064169	0.719372	0.657001	675000	WT
11	93950000	94625000	11	93950000	94625000	0	0	0	0	255,255,0	1.07496	0.113533	0.0537816	0.811224	0.505102	675000	WT
11	59775000	60450000	11	59775000	60450000	0	0	0	0	255,255,0	1.22241	0.0569719	0.0889135	0.739796	0.852041	675000	WT
11	106075000	106750000	11	106075000	106750000	0	0	0	0	255,255,0	1.13688	0.0531488	0.0773105	0.770408	0.69898	675000	WT
13	29850000	30525000	13	29850000	30525000	0	0	0	0	255,255,0	0.840417	0.0436092	0.0408438	0.52551	0.688776	675000	WT
12	101100000	101775000	12	101100000	101775000	0	0	0	0	255,255,0	1.46421	0.0817105	0.0739381	0.872449	0.80102	675000	WT
15	95675000	96350000	15	95675000	96350000	0	0	0	0	255,255,0	1.59099	0.0967561	0.0786699	0.852041	0.821429	675000	WT
15	73925000	74600000	15	73925000	74600000	0	0	0	0	255,255,0	1.40628	0.0726535	0.0525649	0.82744	0.814672	675000	WT
15	26525000	27200000	15	26525000	27200000	0	0	0	0	255,255,0	1.36276	0.0460789	0.0650736	0.811224	0.852041	675000	WT
15	78175000	78850000	15	78175000	78850000	0	0	0	0	255,255,0	1.07912	0.0379236	0.0471549	0.607143	0.790816	675000	WT
15	90225000	90900000	15	90225000	90900000	0	0	0	0	255,255,0	1.25211	0.03357	0.0505683	0.80102	0.80102	675000	WT
16	16175000	16850000	16	16175000	16850000	0	0	0	0	255,255,0	1.13853	0.04249	0.0799035	0.688776	0.811224	675000	WT
16	20725000	21400000	16	20725000	21400000	0	0	0	0	255,255,0	1.03266	0.0590509	0.0498644	0.760204	0.627551	675000	WT
16	17025000	17700000	16	17025000	17700000	0	0	0	0	255,255,0	1.07225	0.0585219	0.0200449	0.862245	0.596939	675000	WT
17	68325000	69000000	17	68325000	69000000	0	0	0	0	255,255,0	0.845179	0.050162	0.0435149	0.611589	0.590842	675000	WT
17	26225000	26900000	17	26225000	26900000	0	0	0	0	255,255,0	1.2944	0.0528314	0.0401236	0.852041	0.780612	675000	WT
1	6350000	7025000	1	6350000	7025000	0	0	0	0	255,255,0	0.771102	0.0799218	0.0658237	0.547858	0.52002	675000	WT
1	9525000	10200000	1	9525000	10200000	0	0	0	0	255,255,0	1.37979	0.0838611	0.0506237	0.831633	0.770408	675000	WT
1	55200000	55875000	1	55200000	55875000	0	0	0	0	255,255,0	1.30173	0.0774404	0.0543488	0.760204	0.872449	675000	WT
1	105725000	106400000	1	105725000	106400000	0	0	0	0	255,255,0	1.08995	0.0543929	0.0666312	0.811224	0.545918	675000	WT
1	188150000	188825000	1	188150000	188825000	0	0	0	0	255,255,0	1.25209	0.0220247	0.0410346	0.729592	0.892857	675000	WT
18	3450000	4125000	18	3450000	4125000	0	0	0	0	255,255,0	1.35812	0.101385	0.0478879	0.826531	0.80102	675000	WT
19	28900000	29575000	19	28900000	29575000	0	0	0	0	255,255,0	1.2909	0.0659907	0.04833	0.831633	0.811224	675000	WT
2	57975000	58650000	2	57975000	58650000	0	0	0	0	255,255,0	1.25898	0.0762457	0.0655062	0.831633	0.719388	675000	WT
2	19975000	20650000	2	19975000	20650000	0	0	0	0	255,255,0	1.14401	0.0499382	0.0450956	0.739796	0.831633	675000	WT
2	164050000	164725000	2	164050000	164725000	0	0	0	0	255,255,0	0.986367	0.0518403	0.035827	0.637755	0.790816	675000	WT
3	153925000	154600000	3	153925000	154600000	0	0	0	0	255,255,0	1.10866	0.0637646	0.0692107	0.831633	0.576531	675000	WT
3	104000000	104675000	3	104000000	104675000	0	0	0	0	255,255,0	1.15264	0.0442296	0.0646991	0.739796	0.709184	675000	WT
4	53025000	53700000	4	53025000	53700000	0	0	0	0	255,255,0	1.5283	0.0830902	0.0633663	0.883634	0.862441	675000	WT
4	32625000	33300000	4	32625000	33300000	0	0	0	0	255,255,0	1.35926	0.0673863	0.0490683	0.760204	0.872449	675000	WT
5	92650000	93325000	5	92650000	93325000	0	0	0	0	255,255,0	1.31081	0.0599113	0.126884	0.51369	0.897961	675000	WT
5	146625000	147300000	5	146625000	147300000	0	0	0	0	255,255,0	1.48469	0.0864173	0.0683169	0.882653	0.841837	675000	WT
5	127750000	128425000	5	127750000	128425000	0	0	0	0	255,255,0	1.31924	0.038539	0.0526329	0.872449	0.862245	675000	WT
5	80650000	81325000	5	80650000	81325000	0	0	0	0	255,255,0	1.15868	0.0479348	0.0391009	0.770408	0.80102	675000	WT
5	52125000	52800000	5	52125000	52800000	0	0	0	0	255,255,0	1.17569	0.0291275	0.0344021	0.770408	0.831633	675000	WT
7	117275000	117950000	7	117275000	117950000	0	0	0	0	255,255,0	0.996866	0.0748181	0.0843193	0.66374	0.583185	675000	WT
10	107775000	108450000	10	107775000	108450000	0	0	0	0	255,255,0	1.25107	0.056988	0.082148	0.790816	0.831633	675000	WT
10	90000000	90675000	10	90000000	90675000	0	0	0	0	255,255,0	1.259	0.066953	0.0590321	0.80102	0.821429	675000	WT
10	83800000	84475000	10	83800000	84475000	0	0	0	0	255,255,0	1.47062	0.0533294	0.0483945	0.872449	0.882653	675000	WT
8	111325000	111975000	8	111325000	111975000	0	0	0	0	255,255,0	1.1752	0.051596	0.111428	0.565934	0.807692	650000	WT
8	110650000	111300000	8	110650000	111300000	0	0	0	0	255,255,0	1.30997	0.0796092	0.0566226	0.884615	0.71978	650000	WT
8	34175000	34825000	8	34175000	34825000	0	0	0	0	255,255,0	1.57579	0.0680243	0.0442927	0.873626	0.851648	650000	WT
8	115800000	116450000	8	115800000	116450000	0	0	0	0	255,255,0	1.00717	0.0122493	0.040435	0.565934	0.840659	650000	WT
14	18375000	19025000	14	18375000	19025000	0	0	0	0	255,255,0	1.40729	0.0566549	0.109166	0.818681	0.840659	650000	WT
14	48500000	49150000	14	48500000	49150000	0	0	0	0	255,255,0	1.35999	0.0420454	0.0772987	0.763736	0.840659	650000	WT
14	47725000	48375000	14	47725000	48375000	0	0	0	0	255,255,0	1.33281	0.0599337	0.0564605	0.873626	0.71978	650000	WT
14	20375000	21025000	14	20375000	21025000	0	0	0	0	255,255,0	0.885566	0.053454	0.0537215	0.664835	0.5	650000	WT
14	12575000	13225000	14	12575000	13225000	0	0	0	0	255,255,0	1.27425	0.0462431	0.0419626	0.796703	0.840659	650000	WT
14	11475000	12125000	14	11475000	12125000	0	0	0	0	255,255,0	1.29189	0.0427101	0.0377647	0.840659	0.807692	650000	WT
14	98350000	99000000	14	98350000	99000000	0	0	0	0	255,255,0	1.28631	0.0232358	0.0446433	0.664835	0.884615	650000	WT
14	9375000	10025000	14	9375000	10025000	0	0	0	0	255,255,0	1.19478	0.0262573	0.0204314	0.862637	0.785714	650000	WT
9	107850000	108500000	9	107850000	108500000	0	0	0	0	255,255,0	0.83986	0.1145	0.0815319	0.524306	0.625801	650000	WT
9	43300000	43950000	9	43300000	43950000	0	0	0	0	255,255,0	1.39911	0.0390739	0.0914398	0.807692	0.82967	650000	WT
9	60000000	60650000	9	60000000	60650000	0	0	0	0	255,255,0	1.29954	0.0577375	0.0658108	0.774725	0.840659	650000	WT
9	85775000	86425000	9	85775000	86425000	0	0	0	0	255,255,0	1.45367	0.0623988	0.0401638	0.884615	0.851648	650000	WT
9	39475000	40125000	9	39475000	40125000	0	0	0	0	255,255,0	1.27731	0.0380768	0.0606663	0.71978	0.862637	650000	WT
9	80275000	80925000	9	80275000	80925000	0	0	0	0	255,255,0	1.2029	0.0543056	0.0286871	0.873626	0.708791	650000	WT
9	111950000	112600000	9	111950000	112600000	0	0	0	0	255,255,0	1.06591	0.0379928	0.0294777	0.82967	0.60989	650000	WT
9	47375000	48025000	9	47375000	48025000	0	0	0	0	255,255,0	0.900225	0.0253806	0.0302739	0.510989	0.763736	650000	WT
11	104475000	105125000	11	104475000	105125000	0	0	0	0	255,255,0	0.960156	0.0747187	0.0695538	0.602717	0.681437	650000	WT
11	43775000	44425000	11	43775000	44425000	0	0	0	0	255,255,0	1.41803	0.0653927	0.0632844	0.873626	0.851648	650000	WT
11	18075000	18725000	11	18075000	18725000	0	0	0	0	255,255,0	0.810683	0.0286794	0.07605	0.631868	0.631868	650000	WT
11	80900000	81550000	11	80900000	81550000	0	0	0	0	255,255,0	1.11432	0.0599726	0.0223486	0.818681	0.708791	650000	WT
13	63450000	64100000	13	63450000	64100000	0	0	0	0	255,255,0	1.4444	0.0428293	0.0844754	0.840659	0.840659	650000	WT
13	73325000	73975000	13	73325000	73975000	0	0	0	0	255,255,0	1.13309	0.0694791	0.0480254	0.884615	0.521978	650000	WT
13	31025000	31675000	13	31025000	31675000	0	0	0	0	255,255,0	1.34457	0.0439378	0.0698772	0.774725	0.884615	650000	WT
12	49350000	50000000	12	49350000	50000000	0	0	0	0	255,255,0	1.48353	0.0766562	0.0520211	0.884615	0.752747	650000	WT
12	39500000	40150000	12	39500000	40150000	0	0	0	0	255,255,0	1.34839	0.0574221	0.0585742	0.873626	0.807692	650000	WT
12	78175000	78825000	12	78175000	78825000	0	0	0	0	255,255,0	1.4767	0.0512167	0.0574481	0.873626	0.851648	650000	WT
12	84425000	85075000	12	84425000	85075000	0	0	0	0	255,255,0	0.835189	0.0350262	0.0552914	0.642857	0.521978	650000	WT
15	59975000	60625000	15	59975000	60625000	0	0	0	0	255,255,0	1.01499	0.0505606	0.0366721	0.763736	0.576923	650000	WT
15	67575000	68225000	15	67575000	68225000	0	0	0	0	255,255,0	1.09459	0.0175958	0.0561582	0.513672	0.846626	650000	WT
16	29625000	30275000	16	29625000	30275000	0	0	0	0	255,255,0	1.70468	0.0766526	0.0797095	0.884615	0.818681	650000	WT
17	87975000	88625000	17	87975000	88625000	0	0	0	0	255,255,0	1.36965	0.0612143	0.0513935	0.763736	0.884615	650000	WT
17	47725000	48375000	17	47725000	48375000	0	0	0	0	255,255,0	0.997703	0.0498369	0.0609411	0.741758	0.565934	650000	WT
1	172650000	173300000	1	172650000	173300000	0	0	0	0	255,255,0	1.38549	0.0956743	0.0452353	0.741758	0.862637	650000	WT
1	65350000	66000000	1	65350000	66000000	0	0	0	0	255,255,0	1.04252	0.0771901	0.0598135	0.847436	0.50641	650000	WT
1	93150000	93800000	1	93150000	93800000	0	0	0	0	255,255,0	1.26129	0.0319027	0.087613	0.697802	0.851648	650000	WT
1	15000000	15650000	1	15000000	15650000	0	0	0	0	255,255,0	1.26815	0.0637533	0.0522011	0.851648	0.71978	650000	WT
1	34950000	35600000	1	34950000	35600000	0	0	0	0	255,255,0	1.07244	0.0800386	0.0332378	0.807692	0.554945	650000	WT
1	188950000	189600000	1	188950000	189600000	0	0	0	0	255,255,0	1.40313	0.0566751	0.0546444	0.884615	0.82967	650000	WT
19	16775000	17425000	19	16775000	17425000	0	0	0	0	255,255,0	1.13035	0.0476938	0.0884083	0.730769	0.763736	650000	WT
19	27450000	28100000	19	27450000	28100000	0	0	0	0	255,255,0	0.911878	0.0375543	0.028714	0.752747	0.565934	650000	WT
2	105450000	106100000	2	105450000	106100000	0	0	0	0	255,255,0	1.19549	0.0621616	0.0664895	0.60989	0.818681	650000	WT
2	125875000	126525000	2	125875000	126525000	0	0	0	0	255,255,0	1.24941	0.0524915	0.0587152	0.807692	0.851648	650000	WT
2	180250000	180900000	2	180250000	180900000	0	0	0	0	255,255,0	1.02117	0.0466663	0.0587246	0.785714	0.631868	650000	WT
2	10400000	11050000	2	10400000	11050000	0	0	0	0	255,255,0	1.20796	0.0430435	0.0604581	0.82967	0.752747	650000	WT
2	25625000	26275000	2	25625000	26275000	0	0	0	0	255,255,0	1.04266	0.0660078	0.0343497	0.812991	0.539443	650000	WT
2	64950000	65600000	2	64950000	65600000	0	0	0	0	255,255,0	1.29006	0.0553135	0.0299126	0.884615	0.71978	650000	WT
2	123300000	123950000	2	123300000	123950000	0	0	0	0	255,255,0	0.910622	0.0406264	0.0401048	0.5	0.708791	650000	WT
X	36475000	37125000	X	36475000	37125000	0	0	0	0	255,255,0	1.29317	0.0557529	0.135559	0.664835	0.862637	650000	WT
3	41100000	41750000	3	41100000	41750000	0	0	0	0	255,255,0	1.51321	0.0840036	0.0857597	0.82967	0.851648	650000	WT
3	121150000	121800000	3	121150000	121800000	0	0	0	0	255,255,0	1.3589	0.0660825	0.0537212	0.884615	0.642857	650000	WT
3	53625000	54275000	3	53625000	54275000	0	0	0	0	255,255,0	1.09608	0.0446089	0.0338019	0.697802	0.774725	650000	WT
4	114300000	114950000	4	114300000	114950000	0	0	0	0	255,255,0	1.56895	0.0765452	0.0586671	0.884615	0.840659	650000	WT
4	139875000	140525000	4	139875000	140525000	0	0	0	0	255,255,0	1.33303	0.0673006	0.0670563	0.774725	0.851648	650000	WT
4	137650000	138300000	4	137650000	138300000	0	0	0	0	255,255,0	1.11818	0.0377847	0.0728356	0.554945	0.851648	650000	WT
4	13800000	14450000	4	13800000	14450000	0	0	0	0	255,255,0	1.3076	0.0320443	0.0576526	0.818681	0.840659	650000	WT
4	141125000	141775000	4	141125000	141775000	0	0	0	0	255,255,0	1.3413	0.0409511	0.0446887	0.873626	0.82967	650000	WT
4	4675000	5325000	4	4675000	5325000	0	0	0	0	255,255,0	0.834906	0.0417743	0.0425398	0.664835	0.5	650000	WT
4	96750000	97400000	4	96750000	97400000	0	0	0	0	255,255,0	0.898494	0.0350869	0.0418639	0.620879	0.675824	650000	WT
5	103300000	103950000	5	103300000	103950000	0	0	0	0	255,255,0	1.17921	0.0959339	0.0785952	0.774725	0.675824	650000	WT
5	98350000	99000000	5	98350000	99000000	0	0	0	0	255,255,0	1.33569	0.0691887	0.0875708	0.82967	0.763736	650000	WT
5	31525000	32175000	5	31525000	32175000	0	0	0	0	255,255,0	1.58414	0.0650041	0.0500069	0.873626	0.873626	650000	WT
5	150075000	150725000	5	150075000	150725000	0	0	0	0	255,255,0	1.04652	0.0527068	0.0596219	0.752747	0.697802	650000	WT
6	72600000	73250000	6	72600000	73250000	0	0	0	0	255,255,0	1.20038	0.0459148	0.101952	0.565934	0.818681	650000	WT
6	87850000	88500000	6	87850000	88500000	0	0	0	0	255,255,0	1.02165	0.0692276	0.0780034	0.543956	0.796703	650000	WT
6	90750000	91400000	6	90750000	91400000	0	0	0	0	255,255,0	1.04769	0.0707673	0.0438681	0.783009	0.560814	650000	WT
6	87050000	87700000	6	87050000	87700000	0	0	0	0	255,255,0	0.97304	0.0579943	0.0517998	0.697802	0.60989	650000	WT
6	143500000	144150000	6	143500000	144150000	0	0	0	0	255,255,0	0.881062	0.0763004	0.0139218	0.653846	0.642857	650000	WT
7	63725000	64375000	7	63725000	64375000	0	0	0	0	255,255,0	1.48113	0.082066	0.0708254	0.862637	0.774725	650000	WT
7	107175000	107825000	7	107175000	107825000	0	0	0	0	255,255,0	1.53061	0.0606838	0.0776836	0.82967	0.862637	650000	WT
10	43525000	44175000	10	43525000	44175000	0	0	0	0	255,255,0	1.29797	0.0642404	0.0677234	0.851648	0.752747	650000	WT
10	120225000	120875000	10	120225000	120875000	0	0	0	0	255,255,0	1.52331	0.0668581	0.0488829	0.884615	0.873626	650000	WT
10	118550000	119200000	10	118550000	119200000	0	0	0	0	255,255,0	1.29729	0.0642589	0.0489574	0.840659	0.873626	650000	WT
10	27125000	27775000	10	27125000	27775000	0	0	0	0	255,255,0	1.0578	0.0601136	0.0376002	0.796703	0.675824	650000	WT
8	32425000	33050000	8	32425000	33050000	0	0	0	0	255,255,0	1.0998	0.0298675	0.0694873	0.650888	0.769231	625000	WT
14	114825000	115450000	14	114825000	115450000	0	0	0	0	255,255,0	1.38844	0.0685835	0.0598559	0.804734	0.828402	625000	WT
9	98975000	99600000	9	98975000	99600000	0	0	0	0	255,255,0	1.33926	0.0929681	0.0741812	0.803452	0.780868	625000	WT
9	77525000	78150000	9	77525000	78150000	0	0	0	0	255,255,0	1.1896	0.0426798	0.0690749	0.792899	0.781065	625000	WT
9	70550000	71175000	9	70550000	71175000	0	0	0	0	255,255,0	1.06163	0.0542762	0.0479185	0.686391	0.721893	625000	WT
9	42325000	42950000	9	42325000	42950000	0	0	0	0	255,255,0	1.06835	0.0334653	0.0323736	0.686391	0.757396	625000	WT
13	45550000	46175000	13	45550000	46175000	0	0	0	0	255,255,0	1.04627	0.0606427	0.0448459	0.7857	0.577022	625000	WT
13	14675000	15300000	13	14675000	15300000	0	0	0	0	255,255,0	1.05738	0.0581407	0.0267899	0.828402	0.698225	625000	WT
12	95725000	96350000	12	95725000	96350000	0	0	0	0	255,255,0	1.22812	0.0315225	0.0488256	0.804734	0.792899	625000	WT
15	41150000	41775000	15	41150000	41775000	0	0	0	0	255,255,0	1.53853	0.057691	0.0585598	0.863905	0.852071	625000	WT
15	93600000	94225000	15	93600000	94225000	0	0	0	0	255,255,0	1.31826	0.0406496	0.0524752	0.828402	0.804734	625000	WT
16	42150000	42775000	16	42150000	42775000	0	0	0	0	255,255,0	1.41088	0.0694132	0.0292805	0.87574	0.781065	625000	WT
16	35025000	35650000	16	35025000	35650000	0	0	0	0	255,255,0	1.2114	0.0315268	0.0474244	0.792899	0.781065	625000	WT
17	5400000	6025000	17	5400000	6025000	0	0	0	0	255,255,0	1.19446	0.0666866	0.0931163	0.757396	0.698225	625000	WT
17	81175000	81800000	17	81175000	81800000	0	0	0	0	255,255,0	1.37421	0.04956	0.0427374	0.87574	0.757396	625000	WT
17	4100000	4725000	17	4100000	4725000	0	0	0	0	255,255,0	1.14737	0.0179896	0.0499439	0.745562	0.804734	625000	WT
1	143750000	144375000	1	143750000	144375000	0	0	0	0	255,255,0	1.37058	0.121313	0.0509989	0.766313	0.647477	625000	WT
1	170200000	170825000	1	170200000	170825000	0	0	0	0	255,255,0	1.69729	0.0835852	0.0787246	0.840237	0.863905	625000	WT
1	106975000	107600000	1	106975000	107600000	0	0	0	0	255,255,0	1.54794	0.0795767	0.0638979	0.828402	0.852071	625000	WT
1	165750000	166375000	1	165750000	166375000	0	0	0	0	255,255,0	1.34879	0.076332	0.0597816	0.674556	0.87574	625000	WT
1	169475000	170100000	1	169475000	170100000	0	0	0	0	255,255,0	1.18435	0.0552795	0.073605	0.781065	0.733728	625000	WT
1	73875000	74500000	1	73875000	74500000	0	0	0	0	255,255,0	1.17362	0.0823341	0.0345831	0.852071	0.599445	625000	WT
1	168725000	169350000	1	168725000	169350000	0	0	0	0	255,255,0	0.987794	0.0364754	0.0418709	0.532544	0.769231	625000	WT
18	35925000	36550000	18	35925000	36550000	0	0	0	0	255,255,0	1.35679	0.0532354	0.121476	0.781065	0.816568	625000	WT
18	9275000	9900000	18	9275000	9900000	0	0	0	0	255,255,0	1.01494	0.0533198	0.0729181	0.568047	0.769231	625000	WT
19	24250000	24875000	19	24250000	24875000	0	0	0	0	255,255,0	1.02485	0.060191	0.0690379	0.686391	0.710059	625000	WT
19	57025000	57650000	19	57025000	57650000	0	0	0	0	255,255,0	0.941479	0.0519846	0.0568462	0.650888	0.650888	625000	WT
19	4400000	5025000	19	4400000	5025000	0	0	0	0	255,255,0	1.34034	0.0618278	0.0330554	0.863905	0.816568	625000	WT
19	28125000	28750000	19	28125000	28750000	0	0	0	0	255,255,0	1.18841	0.0348042	0.0493652	0.816568	0.816568	625000	WT
2	148125000	148750000	2	148125000	148750000	0	0	0	0	255,255,0	1.22555	0.063055	0.108935	0.647295	0.811708	625000	WT
2	103425000	104050000	2	103425000	104050000	0	0	0	0	255,255,0	1.25741	0.0547048	0.0906197	0.721893	0.757396	625000	WT
2	143125000	143750000	2	143125000	143750000	0	0	0	0	255,255,0	1.44292	0.0607714	0.0767377	0.840237	0.840237	625000	WT
2	106350000	106975000	2	106350000	106975000	0	0	0	0	255,255,0	1.53042	0.0726951	0.0572571	0.828402	0.87574	625000	WT
2	132275000	132900000	2	132275000	132900000	0	0	0	0	255,255,0	1.43981	0.0642518	0.0635094	0.840237	0.840237	625000	WT
2	173600000	174225000	2	173600000	174225000	0	0	0	0	255,255,0	1.06584	0.0546414	0.0609507	0.792899	0.639053	625000	WT
2	74000000	74625000	2	74000000	74625000	0	0	0	0	255,255,0	1.17894	0.0541425	0.053625	0.840237	0.681665	625000	WT
2	115500000	116125000	2	115500000	116125000	0	0	0	0	255,255,0	1.19869	0.0322059	0.0708403	0.650888	0.840237	625000	WT
2	46700000	47325000	2	46700000	47325000	0	0	0	0	255,255,0	0.979251	0.0467102	0.0449104	0.627219	0.721893	625000	WT
2	67450000	68075000	2	67450000	68075000	0	0	0	0	255,255,0	0.774081	0.0321088	0.0303282	0.627219	0.508876	625000	WT
X	159350000	159975000	X	159350000	159975000	0	0	0	0	255,255,0	1.35566	0.0972074	0.0810095	0.804734	0.816568	625000	WT
X	70700000	71325000	X	70700000	71325000	0	0	0	0	255,255,0	1.19737	0.106372	0.0589416	0.769231	0.662722	625000	WT
X	99050000	99675000	X	99050000	99675000	0	0	0	0	255,255,0	1.81059	0.0856594	0.0705758	0.87574	0.863905	625000	WT
X	163000000	163625000	X	163000000	163625000	0	0	0	0	255,255,0	1.24013	0.0737093	0.0328434	0.852071	0.662722	625000	WT
3	146300000	146925000	3	146300000	146925000	0	0	0	0	255,255,0	1.58846	0.0666441	0.0733131	0.828402	0.87574	625000	WT
3	28125000	28750000	3	28125000	28750000	0	0	0	0	255,255,0	1.16834	0.0463972	0.0904664	0.698225	0.792899	625000	WT
3	38225000	38850000	3	38225000	38850000	0	0	0	0	255,255,0	1.35883	0.0404524	0.057063	0.804734	0.852071	625000	WT
4	40725000	41350000	4	40725000	41350000	0	0	0	0	255,255,0	1.16607	0.0883782	0.109636	0.816568	0.591716	625000	WT
4	58975000	59600000	4	58975000	59600000	0	0	0	0	255,255,0	1.23219	0.0538441	0.129323	0.852071	0.745562	625000	WT
4	109400000	110025000	4	109400000	110025000	0	0	0	0	255,255,0	1.16811	0.0620555	0.0657545	0.698225	0.804734	625000	WT
4	5525000	6150000	4	5525000	6150000	0	0	0	0	255,255,0	1.37755	0.0501751	0.071404	0.804734	0.87574	625000	WT
5	9875000	10500000	5	9875000	10500000	0	0	0	0	255,255,0	0.974035	0.0519331	0.143114	0.508876	0.733728	625000	WT
5	129000000	129625000	5	129000000	129625000	0	0	0	0	255,255,0	1.36134	0.0667753	0.0799259	0.87574	0.757396	625000	WT
6	37475000	38100000	6	37475000	38100000	0	0	0	0	255,255,0	1.43847	0.0522007	0.0848762	0.816568	0.840237	625000	WT
6	86400000	87025000	6	86400000	87025000	0	0	0	0	255,255,0	1.15732	0.0778843	0.0436557	0.828402	0.532544	625000	WT
6	56050000	56675000	6	56050000	56675000	0	0	0	0	255,255,0	1.35502	0.0530016	0.0654495	0.804734	0.816568	625000	WT
6	17000000	17625000	6	17000000	17625000	0	0	0	0	255,255,0	1.47427	0.0564168	0.0550112	0.852071	0.863905	625000	WT
6	6975000	7600000	6	6975000	7600000	0	0	0	0	255,255,0	1.30339	0.0506064	0.051476	0.757396	0.840237	625000	WT
6	25050000	25675000	6	25050000	25675000	0	0	0	0	255,255,0	0.847994	0.0496226	0.0495512	0.579882	0.60355	625000	WT
6	49450000	50075000	6	49450000	50075000	0	0	0	0	255,255,0	1.0462	0.0564658	0.0342139	0.804734	0.508876	625000	WT
6	95150000	95775000	6	95150000	95775000	0	0	0	0	255,255,0	1.04461	0.0613677	0.0269985	0.816568	0.544379	625000	WT
7	142875000	143500000	7	142875000	143500000	0	0	0	0	255,255,0	1.19173	0.0489929	0.0934466	0.745562	0.733728	625000	WT
7	67725000	68350000	7	67725000	68350000	0	0	0	0	255,255,0	1.5513	0.0650605	0.0692997	0.781065	0.87574	625000	WT
7	40300000	40925000	7	40300000	40925000	0	0	0	0	255,255,0	0.684011	0.0267207	0.0394306	0.508876	0.52071	625000	WT
10	99650000	100275000	10	99650000	100275000	0	0	0	0	255,255,0	1.3199	0.0715067	0.100052	0.816568	0.816568	625000	WT
10	21375000	22000000	10	21375000	22000000	0	0	0	0	255,255,0	1.48641	0.0689212	0.081693	0.852071	0.840237	625000	WT
10	111325000	111950000	10	111325000	111950000	0	0	0	0	255,255,0	1.16282	0.0598321	0.080695	0.710059	0.852071	625000	WT
10	19200000	19825000	10	19200000	19825000	0	0	0	0	255,255,0	0.845239	0.0446895	0.0638139	0.556213	0.639053	625000	WT
10	9075000	9700000	10	9075000	9700000	0	0	0	0	255,255,0	1.24315	0.0367315	0.0412032	0.828402	0.828402	625000	WT
10	97725000	98350000	10	97725000	98350000	0	0	0	0	255,255,0	0.776711	0.0418359	0.0316125	0.52071	0.627219	625000	WT
8	45350000	45950000	8	45350000	45950000	0	0	0	0	255,255,0	1.2963	0.0658171	0.0557084	0.814103	0.788462	600000	WT
8	78150000	78750000	8	78150000	78750000	0	0	0	0	255,255,0	1.20696	0.0682504	0.0433565	0.814103	0.775641	600000	WT
8	105550000	106150000	8	105550000	106150000	0	0	0	0	255,255,0	1.37298	0.0695684	0.0418149	0.839744	0.839744	600000	WT
8	34850000	35450000	8	34850000	35450000	0	0	0	0	255,255,0	1.28341	0.0417092	0.0617934	0.788462	0.801282	600000	WT
8	114450000	115050000	8	114450000	115050000	0	0	0	0	255,255,0	1.1805	0.0512969	0.0189529	0.852564	0.685897	600000	WT
8	76750000	77350000	8	76750000	77350000	0	0	0	0	255,255,0	1.0338	0.0309641	0.0262317	0.673077	0.775641	600000	WT
14	103075000	103675000	14	103075000	103675000	0	0	0	0	255,255,0	1.10255	0.094283	0.0545917	0.744231	0.549359	600000	WT
14	105325000	105925000	14	105325000	105925000	0	0	0	0	255,255,0	1.56605	0.0688459	0.0507439	0.865385	0.852564	600000	WT
14	13300000	13900000	14	13300000	13900000	0	0	0	0	255,255,0	1.48015	0.0508405	0.0662753	0.865385	0.839744	600000	WT
14	99925000	100525000	14	99925000	100525000	0	0	0	0	255,255,0	1.2764	0.0413869	0.034416	0.839744	0.724359	600000	WT
9	106900000	107500000	9	106900000	107500000	0	0	0	0	255,255,0	1.10237	0.0605186	0.113161	0.596154	0.762821	600000	WT
9	53800000	54400000	9	53800000	54400000	0	0	0	0	255,255,0	0.971884	0.0839029	0.0431924	0.737179	0.50641	600000	WT
9	71800000	72400000	9	71800000	72400000	0	0	0	0	255,255,0	1.26287	0.0553809	0.0602988	0.814103	0.788462	600000	WT
9	15925000	16525000	9	15925000	16525000	0	0	0	0	255,255,0	1.29566	0.0399237	0.0501679	0.775641	0.826923	600000	WT
11	119300000	119900000	11	119300000	119900000	0	0	0	0	255,255,0	1.31195	0.0932213	0.0616673	0.814103	0.724359	600000	WT
11	55525000	56125000	11	55525000	56125000	0	0	0	0	255,255,0	1.27485	0.0894893	0.0506538	0.814103	0.737179	600000	WT
11	111550000	112150000	11	111550000	112150000	0	0	0	0	255,255,0	1.02572	0.0315377	0.0134193	0.852564	0.557692	600000	WT
13	57975000	58575000	13	57975000	58575000	0	0	0	0	255,255,0	1.4872	0.0794665	0.0570943	0.865385	0.801282	600000	WT
13	109225000	109825000	13	109225000	109825000	0	0	0	0	255,255,0	0.856308	0.073452	0.0585609	0.673077	0.50641	600000	WT
13	41650000	42250000	13	41650000	42250000	0	0	0	0	255,255,0	1.33736	0.0685795	0.0604963	0.801282	0.852564	600000	WT
13	59850000	60450000	13	59850000	60450000	0	0	0	0	255,255,0	1.38179	0.0627612	0.0506423	0.865385	0.775641	600000	WT
13	9850000	10450000	13	9850000	10450000	0	0	0	0	255,255,0	1.32176	0.0430936	0.0595348	0.865385	0.852564	600000	WT
12	40200000	40800000	12	40200000	40800000	0	0	0	0	255,255,0	1.43657	0.0653238	0.0516638	0.839744	0.865385	600000	WT
12	11500000	12100000	12	11500000	12100000	0	0	0	0	255,255,0	1.02466	0.0457485	0.0643464	0.685897	0.801282	600000	WT
12	35250000	35850000	12	35250000	35850000	0	0	0	0	255,255,0	1.31748	0.0541159	0.0456328	0.865385	0.814103	600000	WT
12	32275000	32875000	12	32275000	32875000	0	0	0	0	255,255,0	0.907384	0.0388533	0.0372022	0.698718	0.621795	600000	WT
15	79075000	79675000	15	79075000	79675000	0	0	0	0	255,255,0	1.22295	0.0690655	0.0483465	0.711538	0.737179	600000	WT
15	80725000	81325000	15	80725000	81325000	0	0	0	0	255,255,0	0.935818	0.0372095	0.0397926	0.608974	0.685897	600000	WT
16	95375000	95975000	16	95375000	95975000	0	0	0	0	255,255,0	1.16319	0.0676391	0.0855493	0.660256	0.814103	600000	WT
16	18975000	19575000	16	18975000	19575000	0	0	0	0	255,255,0	1.345	0.0786876	0.0718373	0.852564	0.762821	600000	WT
16	10525000	11125000	16	10525000	11125000	0	0	0	0	255,255,0	1.16285	0.0965661	0.0444074	0.839744	0.634615	600000	WT
16	22250000	22850000	16	22250000	22850000	0	0	0	0	255,255,0	1.17648	0.0589314	0.0631037	0.801282	0.724359	600000	WT
16	85800000	86400000	16	85800000	86400000	0	0	0	0	255,255,0	1.13632	0.0608003	0.0374575	0.865385	0.608974	600000	WT
16	57650000	58250000	16	57650000	58250000	0	0	0	0	255,255,0	1.39878	0.0418357	0.0555996	0.852564	0.826923	600000	WT
16	40575000	41175000	16	40575000	41175000	0	0	0	0	255,255,0	0.893849	0.031839	0.031699	0.570513	0.711538	600000	WT
17	83850000	84450000	17	83850000	84450000	0	0	0	0	255,255,0	1.31743	0.0707714	0.0936363	0.839744	0.673077	600000	WT
17	28350000	28950000	17	28350000	28950000	0	0	0	0	255,255,0	0.726085	0.0337373	0.0355601	0.557692	0.50641	600000	WT
17	67075000	67675000	17	67075000	67675000	0	0	0	0	255,255,0	1.1427	0.017253	0.043867	0.75	0.814103	600000	WT
1	20725000	21325000	1	20725000	21325000	0	0	0	0	255,255,0	1.34596	0.0879308	0.0543633	0.775641	0.852564	600000	WT
1	190175000	190775000	1	190175000	190775000	0	0	0	0	255,255,0	1.28443	0.0563208	0.0829845	0.626442	0.878365	600000	WT
1	38900000	39500000	1	38900000	39500000	0	0	0	0	255,255,0	1.21861	0.084313	0.0536451	0.775641	0.724359	600000	WT
1	43125000	43725000	1	43125000	43725000	0	0	0	0	255,255,0	1.2113	0.0646315	0.0684342	0.724359	0.788462	600000	WT
1	151800000	152400000	1	151800000	152400000	0	0	0	0	255,255,0	1.10622	0.0606726	0.0496111	0.736579	0.619992	600000	WT
1	38200000	38800000	1	38200000	38800000	0	0	0	0	255,255,0	1.35665	0.0534139	0.0524955	0.775641	0.865385	600000	WT
18	34950000	35550000	18	34950000	35550000	0	0	0	0	255,255,0	1.65861	0.0660952	0.0870043	0.865385	0.839744	600000	WT
18	69825000	70425000	18	69825000	70425000	0	0	0	0	255,255,0	1.10001	0.0685654	0.0631537	0.775641	0.673077	600000	WT
18	70650000	71250000	18	70650000	71250000	0	0	0	0	255,255,0	0.865075	0.0542578	0.0505797	0.596154	0.660256	600000	WT
18	10825000	11425000	18	10825000	11425000	0	0	0	0	255,255,0	1.25241	0.038334	0.0604593	0.75	0.814103	600000	WT
18	19925000	20525000	18	19925000	20525000	0	0	0	0	255,255,0	1.09023	0.0356506	0.0444428	0.75	0.711538	600000	WT
18	15575000	16175000	18	15575000	16175000	0	0	0	0	255,255,0	0.882	0.0302824	0.0287091	0.570513	0.673077	600000	WT
19	42800000	43400000	19	42800000	43400000	0	0	0	0	255,255,0	1.46445	0.0419392	0.0927924	0.839744	0.865385	600000	WT
19	33400000	34000000	19	33400000	34000000	0	0	0	0	255,255,0	1.29051	0.0613517	0.067125	0.826923	0.801282	600000	WT
19	17900000	18500000	19	17900000	18500000	0	0	0	0	255,255,0	0.957363	0.0415746	0.0543047	0.557692	0.801282	600000	WT
2	143925000	144525000	2	143925000	144525000	0	0	0	0	255,255,0	1.35348	0.106578	0.0810321	0.771737	0.722343	600000	WT
2	122150000	122750000	2	122150000	122750000	0	0	0	0	255,255,0	1.49409	0.0654664	0.0860817	0.75	0.839744	600000	WT
2	29775000	30375000	2	29775000	30375000	0	0	0	0	255,255,0	1.1776	0.0633	0.0792793	0.775641	0.711538	600000	WT
2	104100000	104700000	2	104100000	104700000	0	0	0	0	255,255,0	1.01603	0.076876	0.065249	0.737179	0.532051	600000	WT
2	116150000	116750000	2	116150000	116750000	0	0	0	0	255,255,0	1.21967	0.0556315	0.0799885	0.621795	0.814103	600000	WT
2	135350000	135950000	2	135350000	135950000	0	0	0	0	255,255,0	1.499	0.0543408	0.0697821	0.865385	0.839744	600000	WT
2	11100000	11700000	2	11100000	11700000	0	0	0	0	255,255,0	1.23388	0.0637503	0.0577851	0.801282	0.775641	600000	WT
2	171500000	172100000	2	171500000	172100000	0	0	0	0	255,255,0	0.910191	0.0160603	0.104625	0.50641	0.762821	600000	WT
2	24950000	25550000	2	24950000	25550000	0	0	0	0	255,255,0	1.11119	0.0480428	0.0642022	0.814103	0.608974	600000	WT
2	108975000	109575000	2	108975000	109575000	0	0	0	0	255,255,0	0.789202	0.0313001	0.0691445	0.50641	0.583333	600000	WT
2	128850000	129450000	2	128850000	129450000	0	0	0	0	255,255,0	0.962493	0.0674681	0.0321544	0.532051	0.75	600000	WT
2	118400000	119000000	2	118400000	119000000	0	0	0	0	255,255,0	1.37074	0.0488978	0.0424503	0.839744	0.814103	600000	WT
2	5950000	6550000	2	5950000	6550000	0	0	0	0	255,255,0	0.893386	0.0487585	0.0335179	0.698718	0.570513	600000	WT
2	119050000	119650000	2	119050000	119650000	0	0	0	0	255,255,0	0.950406	0.039841	0.0415197	0.673077	0.608974	600000	WT
X	107900000	108500000	X	107900000	108500000	0	0	0	0	255,255,0	1.21224	0.101053	0.0883515	0.73574	0.6528	600000	WT
X	129275000	129875000	X	129275000	129875000	0	0	0	0	255,255,0	1.28773	0.0895173	0.0418722	0.814103	0.698718	600000	WT
X	20000000	20600000	X	20000000	20600000	0	0	0	0	255,255,0	1.17932	0.0654804	0.0611817	0.852564	0.673077	600000	WT
X	161850000	162450000	X	161850000	162450000	0	0	0	0	255,255,0	1.03759	0.0515593	0.0675047	0.596154	0.75	600000	WT
3	94300000	94900000	3	94300000	94900000	0	0	0	0	255,255,0	1.63925	0.126312	0.0502729	0.865385	0.814103	600000	WT
3	29925000	30525000	3	29925000	30525000	0	0	0	0	255,255,0	1.66516	0.0926386	0.0686284	0.852564	0.865385	600000	WT
3	65375000	65975000	3	65375000	65975000	0	0	0	0	255,255,0	1.47491	0.0673801	0.059438	0.839744	0.826923	600000	WT
3	132650000	133250000	3	132650000	133250000	0	0	0	0	255,255,0	1.1383	0.0722494	0.0459669	0.775641	0.621795	600000	WT
3	61225000	61825000	3	61225000	61825000	0	0	0	0	255,255,0	1.20704	0.0356009	0.0456877	0.775641	0.75	600000	WT
3	5125000	5725000	3	5125000	5725000	0	0	0	0	255,255,0	1.05078	0.0433148	0.0354003	0.788462	0.673077	600000	WT
3	84925000	85525000	3	84925000	85525000	0	0	0	0	255,255,0	1.33362	0.0448075	0.0275937	0.852564	0.801282	600000	WT
3	156025000	156625000	3	156025000	156625000	0	0	0	0	255,255,0	0.912446	0.0182659	0.0215775	0.596154	0.737179	600000	WT
4	63400000	64000000	4	63400000	64000000	0	0	0	0	255,255,0	1.38623	0.0590831	0.0838331	0.775641	0.852564	600000	WT
4	123125000	123725000	4	123125000	123725000	0	0	0	0	255,255,0	0.759001	0.077011	0.0524407	0.557692	0.50641	600000	WT
4	85200000	85800000	4	85200000	85800000	0	0	0	0	255,255,0	0.934341	0.0611343	0.041623	0.673077	0.634615	600000	WT
4	50450000	51050000	4	50450000	51050000	0	0	0	0	255,255,0	0.820006	0.0349656	0.0391031	0.561106	0.640265	600000	WT
4	36975000	37575000	4	36975000	37575000	0	0	0	0	255,255,0	0.911938	0.022639	0.0331288	0.583333	0.737179	600000	WT
4	28025000	28625000	4	28025000	28625000	0	0	0	0	255,255,0	0.709941	0.0236303	0.028629	0.50641	0.544872	600000	WT
5	27000000	27600000	5	27000000	27600000	0	0	0	0	255,255,0	1.33221	0.0833688	0.0800624	0.737179	0.801282	600000	WT
5	147350000	147950000	5	147350000	147950000	0	0	0	0	255,255,0	1.24774	0.0807677	0.0582851	0.775641	0.788462	600000	WT
5	22625000	23225000	5	22625000	23225000	0	0	0	0	255,255,0	1.26296	0.0287702	0.093667	0.647436	0.865385	600000	WT
5	16275000	16875000	5	16275000	16875000	0	0	0	0	255,255,0	1.45866	0.0509084	0.060372	0.814103	0.852564	600000	WT
5	73675000	74275000	5	73675000	74275000	0	0	0	0	255,255,0	1.15316	0.0709387	0.0400421	0.685897	0.772436	600000	WT
5	148800000	149400000	5	148800000	149400000	0	0	0	0	255,255,0	1.19359	0.0326513	0.076157	0.814103	0.788462	600000	WT
5	71450000	72050000	5	71450000	72050000	0	0	0	0	255,255,0	1.13233	0.0493092	0.0559004	0.762821	0.737179	600000	WT
5	43650000	44250000	5	43650000	44250000	0	0	0	0	255,255,0	1.28131	0.0346592	0.0548277	0.839744	0.775641	600000	WT
6	8225000	8825000	6	8225000	8825000	0	0	0	0	255,255,0	1.42065	0.0388756	0.0868739	0.775641	0.852564	600000	WT
6	29750000	30350000	6	29750000	30350000	0	0	0	0	255,255,0	1.301	0.0385152	0.0538761	0.801282	0.839744	600000	WT
6	54575000	55175000	6	54575000	55175000	0	0	0	0	255,255,0	1.34921	0.0504874	0.0410956	0.826923	0.814103	600000	WT
6	26450000	27050000	6	26450000	27050000	0	0	0	0	255,255,0	0.741584	0.0276997	0.0277408	0.583333	0.519231	600000	WT
7	46075000	46675000	7	46075000	46675000	0	0	0	0	255,255,0	1.22795	0.074776	0.0540172	0.75	0.814103	600000	WT
7	91425000	92025000	7	91425000	92025000	0	0	0	0	255,255,0	1.30994	0.0490015	0.0282812	0.839744	0.801282	600000	WT
10	82725000	83325000	10	82725000	83325000	0	0	0	0	255,255,0	1.1616	0.0931904	0.0502674	0.839744	0.673077	600000	WT
8	4100000	4675000	8	4100000	4675000	0	0	0	0	255,255,0	0.722803	0.0883322	0.102959	0.506944	0.534722	575000	WT
8	120950000	121525000	8	120950000	121525000	0	0	0	0	255,255,0	1.26374	0.111621	0.0694295	0.747083	0.835417	575000	WT
8	9225000	9800000	8	9225000	9800000	0	0	0	0	255,255,0	1.14261	0.0547927	0.0418425	0.8125	0.659722	575000	WT
14	75225000	75800000	14	75225000	75800000	0	0	0	0	255,255,0	1.10756	0.0862514	0.0869547	0.569129	0.743371	575000	WT
14	75875000	76450000	14	75875000	76450000	0	0	0	0	255,255,0	0.865594	0.0783576	0.0817708	0.576389	0.520833	575000	WT
14	117350000	117925000	14	117350000	117925000	0	0	0	0	255,255,0	1.28649	0.023351	0.0586092	0.756944	0.854167	575000	WT
9	67075000	67650000	9	67075000	67650000	0	0	0	0	255,255,0	1.10655	0.0773477	0.0304766	0.701389	0.729167	575000	WT
9	51325000	51900000	9	51325000	51900000	0	0	0	0	255,255,0	1.10992	0.0557222	0.0441994	0.715278	0.729167	575000	WT
13	23775000	24350000	13	23775000	24350000	0	0	0	0	255,255,0	1.34854	0.0986337	0.044894	0.826389	0.826389	575000	WT
13	38050000	38625000	13	38050000	38625000	0	0	0	0	255,255,0	1.10369	0.0697422	0.0462375	0.645833	0.798611	575000	WT
13	93750000	94325000	13	93750000	94325000	0	0	0	0	255,255,0	1.30398	0.0550659	0.0524062	0.840278	0.770833	575000	WT
13	19100000	19675000	13	19100000	19675000	0	0	0	0	255,255,0	0.937301	0.0542106	0.0476051	0.756944	0.618056	575000	WT
13	8200000	8775000	13	8200000	8775000	0	0	0	0	255,255,0	1.05525	0.024977	0.0397664	0.618056	0.854167	575000	WT
12	54050000	54625000	12	54050000	54625000	0	0	0	0	255,255,0	1.69033	0.0778032	0.102589	0.826389	0.854167	575000	WT
12	116025000	116600000	12	116025000	116600000	0	0	0	0	255,255,0	1.27275	0.0798059	0.0497254	0.8125	0.756944	575000	WT
12	109800000	110375000	12	109800000	110375000	0	0	0	0	255,255,0	1.28087	0.0199119	0.0795609	0.701389	0.854167	575000	WT
15	99950000	100525000	15	99950000	100525000	0	0	0	0	255,255,0	1.06307	0.0394488	0.0299267	0.826389	0.618056	575000	WT
16	18300000	18875000	16	18300000	18875000	0	0	0	0	255,255,0	1.13234	0.0475256	0.0801158	0.604167	0.826389	575000	WT
16	88300000	88875000	16	88300000	88875000	0	0	0	0	255,255,0	0.785151	0.0325859	0.035295	0.631944	0.5625	575000	WT
17	65550000	66125000	17	65550000	66125000	0	0	0	0	255,255,0	1.31547	0.0961339	0.093263	0.831629	0.63971	575000	WT
17	83250000	83825000	17	83250000	83825000	0	0	0	0	255,255,0	1.25341	0.110994	0.0552614	0.798611	0.743056	575000	WT
17	9100000	9675000	17	9100000	9675000	0	0	0	0	255,255,0	1.19538	0.0622515	0.0214036	0.840278	0.6875	575000	WT
17	46175000	46750000	17	46175000	46750000	0	0	0	0	255,255,0	0.968478	0.050187	0.0317528	0.6875	0.604167	575000	WT
1	71575000	72150000	1	71575000	72150000	0	0	0	0	255,255,0	1.44554	0.0425015	0.0878223	0.854167	0.854167	575000	WT
1	90900000	91475000	1	90900000	91475000	0	0	0	0	255,255,0	1.33459	0.0716671	0.050888	0.770833	0.840278	575000	WT
1	130475000	131050000	1	130475000	131050000	0	0	0	0	255,255,0	1.59847	0.0701696	0.0465961	0.854167	0.826389	575000	WT
1	91900000	92475000	1	91900000	92475000	0	0	0	0	255,255,0	1.37307	0.0575364	0.057483	0.854167	0.8125	575000	WT
1	180250000	180825000	1	180250000	180825000	0	0	0	0	255,255,0	0.889834	0.062937	0.0421962	0.520833	0.701389	575000	WT
1	61275000	61850000	1	61275000	61850000	0	0	0	0	255,255,0	0.712513	0.0789051	0.0175249	0.576389	0.506944	575000	WT
18	75025000	75600000	18	75025000	75600000	0	0	0	0	255,255,0	1.27252	0.0983977	0.085722	0.756944	0.826389	575000	WT
18	11525000	12100000	18	11525000	12100000	0	0	0	0	255,255,0	1.22704	0.0536264	0.0383096	0.8125	0.715278	575000	WT
19	37450000	38025000	19	37450000	38025000	0	0	0	0	255,255,0	0.923988	0.0589776	0.0509637	0.604167	0.729167	575000	WT
19	56325000	56900000	19	56325000	56900000	0	0	0	0	255,255,0	1.27777	0.0449576	0.0513353	0.840278	0.756944	575000	WT
19	50225000	50800000	19	50225000	50800000	0	0	0	0	255,255,0	0.992338	0.0440199	0.0262249	0.840278	0.520833	575000	WT
2	174350000	174925000	2	174350000	174925000	0	0	0	0	255,255,0	1.22335	0.071118	0.115067	0.761762	0.715745	575000	WT
2	62775000	63350000	2	62775000	63350000	0	0	0	0	255,255,0	1.03483	0.0405931	0.0466179	0.8125	0.590278	575000	WT
2	114250000	114825000	2	114250000	114825000	0	0	0	0	255,255,0	1.03764	0.0490152	0.0264808	0.798611	0.520833	575000	WT
X	136575000	137150000	X	136575000	137150000	0	0	0	0	255,255,0	1.35636	0.0933043	0.0912658	0.743056	0.770833	575000	WT
X	96900000	97475000	X	96900000	97475000	0	0	0	0	255,255,0	1.06095	0.0663889	0.0652518	0.618056	0.604167	575000	WT
X	166675000	167250000	X	166675000	167250000	0	0	0	0	255,255,0	1.32581	0.045064	0.0849845	0.798611	0.8125	575000	WT
X	98025000	98600000	X	98025000	98600000	0	0	0	0	255,255,0	1.37404	0.049847	0.0732792	0.701389	0.798611	575000	WT
3	116925000	117500000	3	116925000	117500000	0	0	0	0	255,255,0	1.31591	0.0595068	0.0548435	0.8125	0.770833	575000	WT
3	145325000	145900000	3	145325000	145900000	0	0	0	0	255,255,0	1.30738	0.0471386	0.0554901	0.746528	0.819712	575000	WT
3	125825000	126400000	3	125825000	126400000	0	0	0	0	255,255,0	1.22583	0.0469988	0.0534487	0.798611	0.743056	575000	WT
3	55400000	55975000	3	55400000	55975000	0	0	0	0	255,255,0	1.37873	0.047723	0.0398781	0.8125	0.854167	575000	WT
3	154650000	155225000	3	154650000	155225000	0	0	0	0	255,255,0	1.04296	0.0323778	0.0236091	0.798611	0.673611	575000	WT
4	102200000	102775000	4	102200000	102775000	0	0	0	0	255,255,0	1.02504	0.0859943	0.0632374	0.701389	0.631944	575000	WT
4	115125000	115700000	4	115125000	115700000	0	0	0	0	255,255,0	1.3482	0.0569714	0.0630678	0.826389	0.826389	575000	WT
4	142400000	142975000	4	142400000	142975000	0	0	0	0	255,255,0	1.09924	0.0521416	0.0534663	0.770833	0.743056	575000	WT
4	10250000	10825000	4	10250000	10825000	0	0	0	0	255,255,0	1.16167	0.0396413	0.0565572	0.645833	0.8125	575000	WT
5	88800000	89375000	5	88800000	89375000	0	0	0	0	255,255,0	1.33019	0.0609749	0.0624795	0.784722	0.826389	575000	WT
5	90350000	90925000	5	90350000	90925000	0	0	0	0	255,255,0	0.975086	0.0576936	0.0648996	0.590278	0.673611	575000	WT
5	86200000	86775000	5	86200000	86775000	0	0	0	0	255,255,0	1.17326	0.0565111	0.0578772	0.6875	0.784722	575000	WT
5	35850000	36425000	5	35850000	36425000	0	0	0	0	255,255,0	1.41018	0.0476243	0.0559301	0.784722	0.854167	575000	WT
5	74600000	75175000	5	74600000	75175000	0	0	0	0	255,255,0	0.965376	0.0398114	0.0553657	0.506944	0.784722	575000	WT
6	149000000	149575000	6	149000000	149575000	0	0	0	0	255,255,0	1.64601	0.0651643	0.124566	0.798611	0.854167	575000	WT
6	113750000	114325000	6	113750000	114325000	0	0	0	0	255,255,0	1.28295	0.0650177	0.123902	0.840278	0.673611	575000	WT
6	128775000	129350000	6	128775000	129350000	0	0	0	0	255,255,0	1.36431	0.0928027	0.094698	0.826389	0.729167	575000	WT
6	41000000	41575000	6	41000000	41575000	0	0	0	0	255,255,0	1.12524	0.0767537	0.0929905	0.604167	0.784722	575000	WT
6	136400000	136975000	6	136400000	136975000	0	0	0	0	255,255,0	1.41601	0.0796682	0.071018	0.8125	0.826389	575000	WT
6	53150000	53725000	6	53150000	53725000	0	0	0	0	255,255,0	1.44905	0.0597098	0.0396039	0.854167	0.826389	575000	WT
6	61350000	61925000	6	61350000	61925000	0	0	0	0	255,255,0	1.05638	0.0360955	0.0419472	0.743056	0.673611	575000	WT
7	141600000	142175000	7	141600000	142175000	0	0	0	0	255,255,0	0.959998	0.0666614	0.0369017	0.73804	0.552855	575000	WT
10	78625000	79200000	10	78625000	79200000	0	0	0	0	255,255,0	1.0296	0.107038	0.0827805	0.743056	0.5625	575000	WT
10	85925000	86500000	10	85925000	86500000	0	0	0	0	255,255,0	1.34873	0.0728138	0.0742877	0.826389	0.8125	575000	WT
10	89300000	89875000	10	89300000	89875000	0	0	0	0	255,255,0	1.32603	0.0781538	0.0600746	0.8125	0.826389	575000	WT
10	20350000	20925000	10	20350000	20925000	0	0	0	0	255,255,0	1.52009	0.0658568	0.0584126	0.854167	0.854167	575000	WT
10	85175000	85750000	10	85175000	85750000	0	0	0	0	255,255,0	1.33476	0.0601941	0.061465	0.826389	0.840278	575000	WT
10	116325000	116900000	10	116325000	116900000	0	0	0	0	255,255,0	1.11364	0.0506577	0.0683479	0.701389	0.784722	575000	WT
10	98475000	99050000	10	98475000	99050000	0	0	0	0	255,255,0	1.37106	0.0477439	0.0612648	0.840278	0.840278	575000	WT
10	112225000	112800000	10	112225000	112800000	0	0	0	0	255,255,0	1.10198	0.0559923	0.0457474	0.784722	0.743056	575000	WT
10	23100000	23675000	10	23100000	23675000	0	0	0	0	255,255,0	1.2166	0.035463	0.0520834	0.770833	0.840278	575000	WT
8	57300000	57850000	8	57300000	57850000	0	0	0	0	255,255,0	1.19174	0.0598754	0.118129	0.766414	0.655303	550000	WT
8	64000000	64550000	8	64000000	64550000	0	0	0	0	255,255,0	1.47238	0.0661103	0.0560094	0.840909	0.825758	550000	WT
8	56675000	57225000	8	56675000	57225000	0	0	0	0	255,255,0	1.16864	0.0482751	0.0622943	0.719697	0.719697	550000	WT
8	44425000	44975000	8	44425000	44975000	0	0	0	0	255,255,0	1.03023	0.0274456	0.0509917	0.537879	0.795455	550000	WT
8	115150000	115700000	8	115150000	115700000	0	0	0	0	255,255,0	0.958606	0.0209436	0.0175579	0.689394	0.75	550000	WT
14	68675000	69225000	14	68675000	69225000	0	0	0	0	255,255,0	1.16144	0.0521944	0.144763	0.657478	0.684561	550000	WT
14	72525000	73075000	14	72525000	73075000	0	0	0	0	255,255,0	1.32777	0.0856282	0.0674012	0.840909	0.674242	550000	WT
9	32575000	33125000	9	32575000	33125000	0	0	0	0	255,255,0	1.15093	0.0708641	0.0914311	0.598485	0.810606	550000	WT
9	75675000	76225000	9	75675000	76225000	0	0	0	0	255,255,0	1.4182	0.090638	0.0546839	0.839962	0.833018	550000	WT
9	68775000	69325000	9	68775000	69325000	0	0	0	0	255,255,0	1.47822	0.0678856	0.0660076	0.825758	0.810606	550000	WT
9	111375000	111925000	9	111375000	111925000	0	0	0	0	255,255,0	1.32525	0.0751559	0.0563332	0.840909	0.780303	550000	WT
9	44400000	44950000	9	44400000	44950000	0	0	0	0	255,255,0	0.972211	0.0620257	0.0544442	0.628788	0.643939	550000	WT
9	55425000	55975000	9	55425000	55975000	0	0	0	0	255,255,0	1.18675	0.0492407	0.0551134	0.734848	0.795455	550000	WT
9	7575000	8125000	9	7575000	8125000	0	0	0	0	255,255,0	0.845288	0.0567356	0.0432529	0.560877	0.573323	550000	WT
9	40200000	40750000	9	40200000	40750000	0	0	0	0	255,255,0	1.02646	0.0613475	0.0323782	0.75	0.598485	550000	WT
9	34450000	35000000	9	34450000	35000000	0	0	0	0	255,255,0	0.918789	0.0427502	0.0397523	0.707645	0.55062	550000	WT
9	28800000	29350000	9	28800000	29350000	0	0	0	0	255,255,0	1.0178	0.0200758	0.0390078	0.643939	0.780303	550000	WT
11	99600000	100150000	11	99600000	100150000	0	0	0	0	255,255,0	1.16862	0.0799845	0.118835	0.674242	0.780303	550000	WT
11	3400000	3950000	11	3400000	3950000	0	0	0	0	255,255,0	1.23112	0.119017	0.0627446	0.828151	0.715444	550000	WT
11	83400000	83950000	11	83400000	83950000	0	0	0	0	255,255,0	0.923888	0.089762	0.0537864	0.682005	0.565247	550000	WT
11	31625000	32175000	11	31625000	32175000	0	0	0	0	255,255,0	1.14537	0.0824226	0.0541482	0.765152	0.765152	550000	WT
11	54500000	55050000	11	54500000	55050000	0	0	0	0	255,255,0	0.987907	0.0281794	0.0564153	0.659091	0.734848	550000	WT
11	10050000	10600000	11	10050000	10600000	0	0	0	0	255,255,0	0.866306	0.0226774	0.0276432	0.674242	0.689394	550000	WT
13	64475000	65025000	13	64475000	65025000	0	0	0	0	255,255,0	1.01138	0.06992	0.127969	0.810606	0.522727	550000	WT
13	51025000	51575000	13	51025000	51575000	0	0	0	0	255,255,0	1.22431	0.0977618	0.0788136	0.694626	0.70012	550000	WT
13	104225000	104775000	13	104225000	104775000	0	0	0	0	255,255,0	1.43703	0.0815254	0.0554711	0.840909	0.795455	550000	WT
13	36775000	37325000	13	36775000	37325000	0	0	0	0	255,255,0	1.11385	0.0339348	0.0839002	0.583333	0.840909	550000	WT
13	28400000	28950000	13	28400000	28950000	0	0	0	0	255,255,0	1.29839	0.0387053	0.0661743	0.780303	0.840909	550000	WT
13	35975000	36525000	13	35975000	36525000	0	0	0	0	255,255,0	0.993441	0.0521344	0.0258593	0.795455	0.583333	550000	WT
12	31350000	31900000	12	31350000	31900000	0	0	0	0	255,255,0	1.16049	0.0520453	0.0603962	0.765152	0.795455	550000	WT
12	34625000	35175000	12	34625000	35175000	0	0	0	0	255,255,0	1.33277	0.0351508	0.0635241	0.810606	0.840909	550000	WT
12	118900000	119450000	12	118900000	119450000	0	0	0	0	255,255,0	1.29183	0.0567043	0.0415484	0.840909	0.75	550000	WT
12	75775000	76325000	12	75775000	76325000	0	0	0	0	255,255,0	0.908673	0.0474507	0.0440764	0.659516	0.560751	550000	WT
12	80150000	80700000	12	80150000	80700000	0	0	0	0	255,255,0	1.14397	0.042103	0.047631	0.780303	0.674242	550000	WT
15	81350000	81900000	15	81350000	81900000	0	0	0	0	255,255,0	0.87757	0.0794751	0.0942352	0.5741	0.541903	550000	WT
15	102075000	102625000	15	102075000	102625000	0	0	0	0	255,255,0	1.49089	0.0565747	0.0711549	0.825758	0.810606	550000	WT
15	89625000	90175000	15	89625000	90175000	0	0	0	0	255,255,0	1.38949	0.0911502	0.0317846	0.840909	0.734848	550000	WT
16	76225000	76775000	16	76225000	76775000	0	0	0	0	255,255,0	1.1513	0.0249738	0.0835056	0.75	0.825758	550000	WT
16	27525000	28075000	16	27525000	28075000	0	0	0	0	255,255,0	0.855791	0.0715435	0.0323058	0.659091	0.522727	550000	WT
17	45575000	46125000	17	45575000	46125000	0	0	0	0	255,255,0	1.4366	0.110852	0.0680507	0.719697	0.825758	550000	WT
17	8450000	9000000	17	8450000	9000000	0	0	0	0	255,255,0	1.35099	0.0909956	0.0839885	0.704545	0.825758	550000	WT
17	17350000	17900000	17	17350000	17900000	0	0	0	0	255,255,0	1.02954	0.113317	0.0616561	0.565104	0.695312	550000	WT
17	70975000	71525000	17	70975000	71525000	0	0	0	0	255,255,0	1.01778	0.0615528	0.0875871	0.568182	0.734848	550000	WT
17	50275000	50825000	17	50275000	50825000	0	0	0	0	255,255,0	1.02547	0.0962839	0.0480824	0.605372	0.742871	550000	WT
17	79025000	79575000	17	79025000	79575000	0	0	0	0	255,255,0	1.40717	0.0834928	0.0591562	0.810606	0.795455	550000	WT
17	46900000	47450000	17	46900000	47450000	0	0	0	0	255,255,0	1.12442	0.0464469	0.0565447	0.734848	0.674242	550000	WT
17	29000000	29550000	17	29000000	29550000	0	0	0	0	255,255,0	1.06446	0.0474192	0.053174	0.689394	0.704545	550000	WT
17	51200000	51750000	17	51200000	51750000	0	0	0	0	255,255,0	0.973312	0.0235035	0.0167081	0.674242	0.765152	550000	WT
1	191275000	191825000	1	191275000	191825000	0	0	0	0	255,255,0	0.801339	0.0858134	0.103406	0.613636	0.522727	550000	WT
1	86600000	87150000	1	86600000	87150000	0	0	0	0	255,255,0	1.40579	0.0980245	0.0782194	0.796096	0.802506	550000	WT
1	66075000	66625000	1	66075000	66625000	0	0	0	0	255,255,0	1.17509	0.066752	0.0517069	0.810606	0.704545	550000	WT
1	22550000	23100000	1	22550000	23100000	0	0	0	0	255,255,0	1.16243	0.0539594	0.0475295	0.780303	0.734848	550000	WT
1	178500000	179050000	1	178500000	179050000	0	0	0	0	255,255,0	1.18352	0.0563068	0.0255324	0.840909	0.689394	550000	WT
18	76350000	76900000	18	76350000	76900000	0	0	0	0	255,255,0	0.771839	0.0575156	0.142164	0.719697	0.568182	550000	WT
18	80225000	80775000	18	80225000	80775000	0	0	0	0	255,255,0	0.675718	0.0865094	0.0803238	0.522727	0.522727	550000	WT
18	63075000	63625000	18	63075000	63625000	0	0	0	0	255,255,0	1.0077	0.0623173	0.0479561	0.613636	0.765152	550000	WT
18	12175000	12725000	18	12175000	12725000	0	0	0	0	255,255,0	1.09806	0.0429531	0.0669149	0.689394	0.765152	550000	WT
18	61175000	61725000	18	61175000	61725000	0	0	0	0	255,255,0	0.769132	0.0466097	0.051217	0.566964	0.546556	550000	WT
19	32725000	33275000	19	32725000	33275000	0	0	0	0	255,255,0	1.44944	0.0700025	0.0897027	0.840909	0.825758	550000	WT
19	46525000	47075000	19	46525000	47075000	0	0	0	0	255,255,0	1.39486	0.048615	0.0731729	0.840909	0.840909	550000	WT
19	45175000	45725000	19	45175000	45725000	0	0	0	0	255,255,0	1.13487	0.058194	0.0481955	0.780303	0.734848	550000	WT
19	42200000	42750000	19	42200000	42750000	0	0	0	0	255,255,0	1.06769	0.0642891	0.039838	0.825758	0.628788	550000	WT
2	181150000	181700000	2	181150000	181700000	0	0	0	0	255,255,0	1.03157	0.0353233	0.149024	0.719697	0.689394	550000	WT
2	18800000	19350000	2	18800000	19350000	0	0	0	0	255,255,0	1.36387	0.0388452	0.0741551	0.795455	0.840909	550000	WT
2	164900000	165450000	2	164900000	165450000	0	0	0	0	255,255,0	1.2513	0.055101	0.0485799	0.840909	0.780303	550000	WT
2	153125000	153675000	2	153125000	153675000	0	0	0	0	255,255,0	1.07931	0.0313916	0.0709698	0.628788	0.825758	550000	WT
2	126575000	127125000	2	126575000	127125000	0	0	0	0	255,255,0	1.17505	0.0468095	0.0468058	0.780303	0.734848	550000	WT
2	51350000	51900000	2	51350000	51900000	0	0	0	0	255,255,0	1.09329	0.0246023	0.0477129	0.643939	0.810606	550000	WT
2	130375000	130925000	2	130375000	130925000	0	0	0	0	255,255,0	1.07574	0.0469228	0.0229802	0.780303	0.674242	550000	WT
2	114900000	115450000	2	114900000	115450000	0	0	0	0	255,255,0	0.753913	0.0304246	0.0181953	0.522727	0.598485	550000	WT
X	48025000	48575000	X	48025000	48575000	0	0	0	0	255,255,0	1.23182	0.0969218	0.0802892	0.745345	0.700244	550000	WT
X	12575000	13125000	X	12575000	13125000	0	0	0	0	255,255,0	1.05815	0.088702	0.0781268	0.734848	0.689394	550000	WT
X	108675000	109225000	X	108675000	109225000	0	0	0	0	255,255,0	1.38121	0.0864536	0.0775784	0.704545	0.780303	550000	WT
X	41800000	42350000	X	41800000	42350000	0	0	0	0	255,255,0	0.986472	0.0634074	0.100325	0.628788	0.704545	550000	WT
X	105150000	105700000	X	105150000	105700000	0	0	0	0	255,255,0	1.51709	0.06528	0.0731146	0.840909	0.795455	550000	WT
X	93575000	94125000	X	93575000	94125000	0	0	0	0	255,255,0	1.17569	0.0287008	0.0608761	0.522727	0.825758	550000	WT
3	130700000	131250000	3	130700000	131250000	0	0	0	0	255,255,0	1.60737	0.0701985	0.12283	0.840909	0.795455	550000	WT
3	135250000	135800000	3	135250000	135800000	0	0	0	0	255,255,0	1.59205	0.103286	0.0741378	0.825758	0.810606	550000	WT
3	30575000	31125000	3	30575000	31125000	0	0	0	0	255,255,0	1.23865	0.0590762	0.0737818	0.780303	0.704545	550000	WT
3	116300000	116850000	3	116300000	116850000	0	0	0	0	255,255,0	1.2217	0.0623078	0.0705081	0.55303	0.825758	550000	WT
3	130100000	130650000	3	130100000	130650000	0	0	0	0	255,255,0	1.46916	0.0556754	0.0647547	0.810606	0.840909	550000	WT
3	107600000	108150000	3	107600000	108150000	0	0	0	0	255,255,0	1.14805	0.0551703	0.029454	0.765152	0.674242	550000	WT
3	27475000	28025000	3	27475000	28025000	0	0	0	0	255,255,0	1.13042	0.0350611	0.0248182	0.75	0.780303	550000	WT
4	32000000	32550000	4	32000000	32550000	0	0	0	0	255,255,0	1.44909	0.0736105	0.0621887	0.840909	0.795455	550000	WT
4	99975000	100525000	4	99975000	100525000	0	0	0	0	255,255,0	1.47591	0.085826	0.0489603	0.840909	0.840909	550000	WT
4	99275000	99825000	4	99275000	99825000	0	0	0	0	255,255,0	0.912387	0.0500822	0.0722552	0.677219	0.573323	550000	WT
4	62775000	63325000	4	62775000	63325000	0	0	0	0	255,255,0	0.900302	0.0516825	0.0384878	0.613636	0.674242	550000	WT
5	118200000	118750000	5	118200000	118750000	0	0	0	0	255,255,0	1.5878	0.0982568	0.0990233	0.810606	0.840909	550000	WT
5	130325000	130875000	5	130325000	130875000	0	0	0	0	255,255,0	1.35803	0.0914386	0.05587	0.840909	0.765152	550000	WT
5	110775000	111325000	5	110775000	111325000	0	0	0	0	255,255,0	1.44124	0.0620077	0.0684011	0.810606	0.825758	550000	WT
5	106825000	107375000	5	106825000	107375000	0	0	0	0	255,255,0	1.25179	0.0577188	0.0657336	0.810606	0.75	550000	WT
5	66675000	67225000	5	66675000	67225000	0	0	0	0	255,255,0	1.0639	0.048341	0.0715088	0.628788	0.734848	550000	WT
5	21975000	22525000	5	21975000	22525000	0	0	0	0	255,255,0	1.03472	0.0723579	0.0318976	0.757143	0.538095	550000	WT
5	97125000	97675000	5	97125000	97675000	0	0	0	0	255,255,0	1.07618	0.0607378	0.039059	0.780303	0.643939	550000	WT
5	116025000	116575000	5	116025000	116575000	0	0	0	0	255,255,0	1.30348	0.0520375	0.0466608	0.840909	0.765152	550000	WT
5	131500000	132050000	5	131500000	132050000	0	0	0	0	255,255,0	1.22458	0.0549468	0.0226284	0.810606	0.810606	550000	WT
5	46400000	46950000	5	46400000	46950000	0	0	0	0	255,255,0	1.20498	0.050034	0.019955	0.795455	0.719697	550000	WT
6	124700000	125250000	6	124700000	125250000	0	0	0	0	255,255,0	0.849991	0.0730339	0.0480312	0.613636	0.55303	550000	WT
6	117925000	118475000	6	117925000	118475000	0	0	0	0	255,255,0	1.15563	0.0422299	0.0700502	0.659091	0.795455	550000	WT
7	89925000	90475000	7	89925000	90475000	0	0	0	0	255,255,0	1.38767	0.0782756	0.0944664	0.765152	0.780303	550000	WT
7	133800000	134350000	7	133800000	134350000	0	0	0	0	255,255,0	1.16701	0.0657857	0.0494392	0.825758	0.55303	550000	WT
7	29600000	30150000	7	29600000	30150000	0	0	0	0	255,255,0	1.00828	0.0516043	0.0618832	0.689394	0.704545	550000	WT
7	37350000	37900000	7	37350000	37900000	0	0	0	0	255,255,0	1.34188	0.0534139	0.0578952	0.840909	0.810606	550000	WT
7	44250000	44800000	7	44250000	44800000	0	0	0	0	255,255,0	0.875635	0.073073	0.0286647	0.659091	0.568182	550000	WT
7	143875000	144425000	7	143875000	144425000	0	0	0	0	255,255,0	1.12389	0.0474502	0.0395394	0.810606	0.628788	550000	WT
7	124775000	125325000	7	124775000	125325000	0	0	0	0	255,255,0	0.89636	0.0204182	0.0604389	0.522727	0.674242	550000	WT
10	93025000	93575000	10	93025000	93575000	0	0	0	0	255,255,0	1.17525	0.12024	0.0655231	0.803788	0.567929	550000	WT
10	58550000	59100000	10	58550000	59100000	0	0	0	0	255,255,0	0.863318	0.126753	0.0393992	0.659091	0.583333	550000	WT
10	67300000	67850000	10	67300000	67850000	0	0	0	0	255,255,0	1.34597	0.0726947	0.0582006	0.825758	0.810606	550000	WT
10	9775000	10325000	10	9775000	10325000	0	0	0	0	255,255,0	1.3198	0.0641812	0.0490379	0.840909	0.780303	550000	WT
10	25650000	26200000	10	25650000	26200000	0	0	0	0	255,255,0	1.24021	0.0589664	0.0484585	0.810606	0.825758	550000	WT
8	61525000	62050000	8	61525000	62050000	0	0	0	0	255,255,0	1.23483	0.0466027	0.0693779	0.595041	0.826446	525000	WT
8	72825000	73350000	8	72825000	73350000	0	0	0	0	255,255,0	1.03518	0.081142	0.0297208	0.793388	0.512397	525000	WT
8	82200000	82725000	8	82200000	82725000	0	0	0	0	255,255,0	1.14759	0.0407436	0.0415546	0.710744	0.77686	525000	WT
8	11250000	11775000	8	11250000	11775000	0	0	0	0	255,255,0	0.875882	0.0351011	0.0336867	0.512397	0.727273	525000	WT
8	39600000	40125000	8	39600000	40125000	0	0	0	0	255,255,0	0.936915	0.0255843	0.0426895	0.595041	0.694215	525000	WT
14	49250000	49775000	14	49250000	49775000	0	0	0	0	255,255,0	1.20468	0.0555688	0.0363891	0.809917	0.743802	525000	WT
14	62475000	63000000	14	62475000	63000000	0	0	0	0	255,255,0	1.11045	0.0354972	0.0443681	0.661157	0.77686	525000	WT
9	100475000	101000000	9	100475000	101000000	0	0	0	0	255,255,0	0.98171	0.111451	0.075367	0.586777	0.661157	525000	WT
9	118550000	119075000	9	118550000	119075000	0	0	0	0	255,255,0	0.856688	0.11009	0.0751234	0.572917	0.55506	525000	WT
9	56075000	56600000	9	56075000	56600000	0	0	0	0	255,255,0	1.29805	0.0736274	0.0916425	0.77686	0.743802	525000	WT
9	53150000	53675000	9	53150000	53675000	0	0	0	0	255,255,0	1.15906	0.0730774	0.0685291	0.677686	0.77686	525000	WT
9	66450000	66975000	9	66450000	66975000	0	0	0	0	255,255,0	1.23277	0.0365079	0.0927711	0.644628	0.809917	525000	WT
9	15350000	15875000	9	15350000	15875000	0	0	0	0	255,255,0	0.747324	0.027175	0.0293145	0.528926	0.545455	525000	WT
11	121425000	121950000	11	121425000	121950000	0	0	0	0	255,255,0	1.15005	0.0353542	0.132569	0.607738	0.708929	525000	WT
11	65100000	65625000	11	65100000	65625000	0	0	0	0	255,255,0	0.994548	0.057326	0.050688	0.809917	0.512397	525000	WT
11	53350000	53875000	11	53350000	53875000	0	0	0	0	255,255,0	1.26728	0.0604951	0.0282837	0.826446	0.77686	525000	WT
11	36050000	36575000	11	36050000	36575000	0	0	0	0	255,255,0	0.855919	0.0499364	0.0361388	0.727273	0.528926	525000	WT
13	113175000	113700000	13	113175000	113700000	0	0	0	0	255,255,0	1.14019	0.0972278	0.0954883	0.677686	0.743802	525000	WT
13	21200000	21725000	13	21200000	21725000	0	0	0	0	255,255,0	1.1754	0.0539672	0.109438	0.77686	0.743802	525000	WT
13	103125000	103650000	13	103125000	103650000	0	0	0	0	255,255,0	1.40086	0.0615273	0.0829187	0.77686	0.826446	525000	WT
13	76200000	76725000	13	76200000	76725000	0	0	0	0	255,255,0	1.29657	0.0532639	0.0503977	0.809917	0.809917	525000	WT
12	101925000	102450000	12	101925000	102450000	0	0	0	0	255,255,0	1.26123	0.0943724	0.0662033	0.826446	0.694215	525000	WT
12	100525000	101050000	12	100525000	101050000	0	0	0	0	255,255,0	1.20725	0.0499292	0.0991688	0.570248	0.809917	525000	WT
12	112625000	113150000	12	112625000	113150000	0	0	0	0	255,255,0	1.22414	0.0658624	0.0691819	0.793388	0.727273	525000	WT
12	57250000	57775000	12	57250000	57775000	0	0	0	0	255,255,0	1.17539	0.0541055	0.0451309	0.760331	0.694215	525000	WT
12	30025000	30550000	12	30025000	30550000	0	0	0	0	255,255,0	1.16589	0.0505776	0.0288127	0.793388	0.793388	525000	WT
12	67875000	68400000	12	67875000	68400000	0	0	0	0	255,255,0	0.953664	0.0341682	0.0311065	0.661157	0.644628	525000	WT
12	117900000	118425000	12	117900000	118425000	0	0	0	0	255,255,0	0.97207	0.0401497	0.0213146	0.710744	0.677686	525000	WT
15	84125000	84650000	15	84125000	84650000	0	0	0	0	255,255,0	1.55422	0.0840257	0.0865449	0.826446	0.826446	525000	WT
15	66575000	67100000	15	66575000	67100000	0	0	0	0	255,255,0	1.27482	0.080563	0.0459332	0.826446	0.677686	525000	WT
15	72525000	73050000	15	72525000	73050000	0	0	0	0	255,255,0	1.33245	0.0441931	0.0759791	0.77686	0.793388	525000	WT
15	28650000	29175000	15	28650000	29175000	0	0	0	0	255,255,0	0.752741	0.016652	0.0208012	0.561983	0.528926	525000	WT
16	91925000	92450000	16	91925000	92450000	0	0	0	0	255,255,0	0.916865	0.0778136	0.0655263	0.567614	0.689583	525000	WT
16	13100000	13625000	16	13100000	13625000	0	0	0	0	255,255,0	1.15207	0.0730153	0.0560282	0.793388	0.710744	525000	WT
16	70050000	70575000	16	70050000	70575000	0	0	0	0	255,255,0	0.95898	0.03422	0.0508867	0.561983	0.760331	525000	WT
16	37100000	37625000	16	37100000	37625000	0	0	0	0	255,255,0	1.0162	0.0613864	0.0217727	0.77686	0.561983	525000	WT
16	25375000	25900000	16	25375000	25900000	0	0	0	0	255,255,0	1.12752	0.0385704	0.0309373	0.793388	0.727273	525000	WT
17	64950000	65475000	17	64950000	65475000	0	0	0	0	255,255,0	1.1601	0.0498475	0.0874062	0.578512	0.826446	525000	WT
17	30025000	30550000	17	30025000	30550000	0	0	0	0	255,255,0	0.837717	0.0330437	0.0334513	0.638462	0.511111	525000	WT
17	90625000	91150000	17	90625000	91150000	0	0	0	0	255,255,0	1.10468	0.0440853	0.0203308	0.826446	0.595041	525000	WT
17	59675000	60200000	17	59675000	60200000	0	0	0	0	255,255,0	1.0512	0.0241809	0.0251534	0.77686	0.727273	525000	WT
1	184250000	184775000	1	184250000	184775000	0	0	0	0	255,255,0	1.23054	0.0561241	0.0793986	0.710744	0.793388	525000	WT
1	57400000	57925000	1	57400000	57925000	0	0	0	0	255,255,0	1.23399	0.0711039	0.044935	0.826446	0.743802	525000	WT
1	120650000	121175000	1	120650000	121175000	0	0	0	0	255,255,0	1.2183	0.0347612	0.053031	0.817769	0.706198	525000	WT
1	7250000	7775000	1	7250000	7775000	0	0	0	0	255,255,0	0.782075	0.0354101	0.0280685	0.561983	0.561983	525000	WT
1	99750000	100275000	1	99750000	100275000	0	0	0	0	255,255,0	0.775291	0.0311285	0.0311859	0.526515	0.552778	525000	WT
18	33225000	33750000	18	33225000	33750000	0	0	0	0	255,255,0	1.21012	0.0460957	0.0497386	0.727273	0.793388	525000	WT
18	69150000	69675000	18	69150000	69675000	0	0	0	0	255,255,0	0.942778	0.0149143	0.0632356	0.506198	0.796556	525000	WT
18	26075000	26600000	18	26075000	26600000	0	0	0	0	255,255,0	0.723925	0.0426451	0.0166046	0.545455	0.512397	525000	WT
19	21775000	22300000	19	21775000	22300000	0	0	0	0	255,255,0	0.973201	0.0316519	0.0342036	0.644628	0.727273	525000	WT
19	22325000	22850000	19	22325000	22850000	0	0	0	0	255,255,0	1.10137	0.0227027	0.0417354	0.760331	0.77686	525000	WT
2	70075000	70600000	2	70075000	70600000	0	0	0	0	255,255,0	1.45505	0.080626	0.0652044	0.826446	0.826446	525000	WT
2	24275000	24800000	2	24275000	24800000	0	0	0	0	255,255,0	1.38861	0.0567581	0.0801851	0.826446	0.809917	525000	WT
2	75575000	76100000	2	75575000	76100000	0	0	0	0	255,255,0	1.23405	0.0637645	0.0479817	0.756198	0.760331	525000	WT
2	153800000	154325000	2	153800000	154325000	0	0	0	0	255,255,0	0.955677	0.0578363	0.0470019	0.677686	0.661157	525000	WT
2	76175000	76700000	2	76175000	76700000	0	0	0	0	255,255,0	1.13434	0.0413814	0.0534028	0.760331	0.743802	525000	WT
2	49750000	50275000	2	49750000	50275000	0	0	0	0	255,255,0	1.33542	0.0391076	0.0533345	0.826446	0.826446	525000	WT
2	142575000	143100000	2	142575000	143100000	0	0	0	0	255,255,0	0.955642	0.0205057	0.0642877	0.528926	0.760331	525000	WT
X	151800000	152325000	X	151800000	152325000	0	0	0	0	255,255,0	1.30702	0.099463	0.0893555	0.710744	0.77686	525000	WT
X	77275000	77800000	X	77275000	77800000	0	0	0	0	255,255,0	1.47547	0.0597308	0.111515	0.677686	0.77686	525000	WT
X	103450000	103975000	X	103450000	103975000	0	0	0	0	255,255,0	1.47021	0.079511	0.0748285	0.793388	0.77686	525000	WT
X	150475000	151000000	X	150475000	151000000	0	0	0	0	255,255,0	1.06867	0.120083	0.0331527	0.72686	0.558264	525000	WT
X	10600000	11125000	X	10600000	11125000	0	0	0	0	255,255,0	1.15067	0.0695793	0.0696458	0.809917	0.719008	525000	WT
3	83225000	83750000	3	83225000	83750000	0	0	0	0	255,255,0	1.18333	0.0604969	0.0668406	0.661157	0.77686	525000	WT
3	82400000	82925000	3	82400000	82925000	0	0	0	0	255,255,0	1.04509	0.0310021	0.047497	0.77686	0.578512	525000	WT
4	65075000	65600000	4	65075000	65600000	0	0	0	0	255,255,0	1.34786	0.0616769	0.0732305	0.793388	0.826446	525000	WT
4	77025000	77550000	4	77025000	77550000	0	0	0	0	255,255,0	1.25745	0.0646888	0.0560167	0.760331	0.826446	525000	WT
4	151950000	152475000	4	151950000	152475000	0	0	0	0	255,255,0	1.26137	0.0558089	0.0623873	0.793388	0.809917	525000	WT
4	149100000	149625000	4	149100000	149625000	0	0	0	0	255,255,0	1.09698	0.0455015	0.0523269	0.817769	0.651502	525000	WT
4	119625000	120150000	4	119625000	120150000	0	0	0	0	255,255,0	0.980547	0.037655	0.0499819	0.578512	0.760331	525000	WT
4	100575000	101100000	4	100575000	101100000	0	0	0	0	255,255,0	1.09843	0.0387578	0.0466034	0.764463	0.710744	525000	WT
4	28750000	29275000	4	28750000	29275000	0	0	0	0	255,255,0	0.977894	0.0338405	0.0295881	0.727273	0.644628	525000	WT
5	139250000	139775000	5	139250000	139775000	0	0	0	0	255,255,0	0.859379	0.0500038	0.0499605	0.644628	0.545455	525000	WT
6	50625000	51150000	6	50625000	51150000	0	0	0	0	255,255,0	1.45614	0.059905	0.0596137	0.809917	0.793388	525000	WT
6	134425000	134950000	6	134425000	134950000	0	0	0	0	255,255,0	1.10542	0.059131	0.053138	0.628099	0.826446	525000	WT
7	3925000	4450000	7	3925000	4450000	0	0	0	0	255,255,0	0.952728	0.114521	0.0696282	0.512397	0.793388	525000	WT
7	4525000	5050000	7	4525000	5050000	0	0	0	0	255,255,0	1.26166	0.0806341	0.0956624	0.743802	0.826446	525000	WT
7	140225000	140750000	7	140225000	140750000	0	0	0	0	255,255,0	1.48499	0.0538893	0.100017	0.809917	0.826446	525000	WT
7	27150000	27675000	7	27150000	27675000	0	0	0	0	255,255,0	1.05289	0.0901029	0.0424131	0.77686	0.578512	525000	WT
7	116675000	117200000	7	116675000	117200000	0	0	0	0	255,255,0	1.23514	0.0756693	0.0499357	0.826446	0.628099	525000	WT
7	119675000	120200000	7	119675000	120200000	0	0	0	0	255,255,0	1.12967	0.0714347	0.050932	0.796212	0.555808	525000	WT
7	139050000	139575000	7	139050000	139575000	0	0	0	0	255,255,0	1.35851	0.0579273	0.0478302	0.826446	0.809917	525000	WT
7	119050000	119575000	7	119050000	119575000	0	0	0	0	255,255,0	1.28802	0.0427033	0.0595425	0.793388	0.793388	525000	WT
7	76950000	77475000	7	76950000	77475000	0	0	0	0	255,255,0	1.24529	0.0453559	0.0290818	0.809917	0.760331	525000	WT
10	77950000	78475000	10	77950000	78475000	0	0	0	0	255,255,0	1.10121	0.0540247	0.0868449	0.595041	0.826446	525000	WT
10	95525000	96050000	10	95525000	96050000	0	0	0	0	255,255,0	1.29059	0.0691652	0.0645801	0.826446	0.793388	525000	WT
10	84575000	85100000	10	84575000	85100000	0	0	0	0	255,255,0	1.29292	0.0621653	0.0603193	0.826446	0.809917	525000	WT
10	45500000	46025000	10	45500000	46025000	0	0	0	0	255,255,0	0.846106	0.0313789	0.0589905	0.509091	0.697003	525000	WT
8	33200000	33700000	8	33200000	33700000	0	0	0	0	255,255,0	1.29726	0.0775963	0.0752874	0.790909	0.718182	500000	WT
8	104075000	104575000	8	104075000	104575000	0	0	0	0	255,255,0	1.23225	0.0793597	0.0612697	0.809091	0.736364	500000	WT
8	87550000	88050000	8	87550000	88050000	0	0	0	0	255,255,0	1.15035	0.0538462	0.0582771	0.681818	0.772727	500000	WT
8	8675000	9175000	8	8675000	9175000	0	0	0	0	255,255,0	1.03181	0.0333227	0.0560645	0.645455	0.754545	500000	WT
8	91150000	91650000	8	91150000	91650000	0	0	0	0	255,255,0	0.925681	0.0515707	0.0164198	0.754545	0.518182	500000	WT
14	76500000	77000000	14	76500000	77000000	0	0	0	0	255,255,0	1.25484	0.114602	0.0686267	0.654959	0.663223	500000	WT
14	46750000	47250000	14	46750000	47250000	0	0	0	0	255,255,0	1.27845	0.0891026	0.0455235	0.790909	0.736364	500000	WT
14	79725000	80225000	14	79725000	80225000	0	0	0	0	255,255,0	0.836532	0.100984	0.0287856	0.590909	0.5	500000	WT
14	10200000	10700000	14	10200000	10700000	0	0	0	0	255,255,0	0.954584	0.0279132	0.0192225	0.609091	0.718182	500000	WT
9	13850000	14350000	9	13850000	14350000	0	0	0	0	255,255,0	1.48407	0.0869444	0.059784	0.809091	0.809091	500000	WT
9	103475000	103975000	9	103475000	103975000	0	0	0	0	255,255,0	1.30749	0.0530599	0.0541174	0.790909	0.809091	500000	WT
9	28250000	28750000	9	28250000	28750000	0	0	0	0	255,255,0	1.11805	0.0383071	0.0240149	0.772727	0.718182	500000	WT
9	5125000	5625000	9	5125000	5625000	0	0	0	0	255,255,0	0.899741	0.025049	0.0346461	0.645455	0.572727	500000	WT
11	113175000	113675000	11	113175000	113675000	0	0	0	0	255,255,0	1.2509	0.0474035	0.0645281	0.809091	0.754545	500000	WT
11	20225000	20725000	11	20225000	20725000	0	0	0	0	255,255,0	0.660605	0.0570348	0.0450767	0.503472	0.558018	500000	WT
11	82200000	82700000	11	82200000	82700000	0	0	0	0	255,255,0	0.919182	0.0246572	0.0714573	0.681818	0.627273	500000	WT
11	116025000	116525000	11	116025000	116525000	0	0	0	0	255,255,0	1.08514	0.041248	0.053669	0.754545	0.681818	500000	WT
11	30225000	30725000	11	30225000	30725000	0	0	0	0	255,255,0	0.871606	0.0507936	0.03731	0.590909	0.681818	500000	WT
11	53900000	54400000	11	53900000	54400000	0	0	0	0	255,255,0	1.00054	0.0464669	0.0393924	0.736364	0.627273	500000	WT
11	5100000	5600000	11	5100000	5600000	0	0	0	0	255,255,0	0.935292	0.048925	0.0228632	0.809091	0.5	500000	WT
11	45075000	45575000	11	45075000	45575000	0	0	0	0	255,255,0	0.825903	0.0236602	0.0381328	0.572727	0.645455	500000	WT
11	25375000	25875000	11	25375000	25875000	0	0	0	0	255,255,0	0.710443	0.0147441	0.0241489	0.645455	0.5	500000	WT
13	80900000	81400000	13	80900000	81400000	0	0	0	0	255,255,0	1.23389	0.122779	0.0572717	0.711806	0.697917	500000	WT
13	45000000	45500000	13	45000000	45500000	0	0	0	0	255,255,0	1.39909	0.0823361	0.0849965	0.790909	0.809091	500000	WT
13	55200000	55700000	13	55200000	55700000	0	0	0	0	255,255,0	1.09368	0.0960745	0.0704897	0.554545	0.772727	500000	WT
13	40175000	40675000	13	40175000	40675000	0	0	0	0	255,255,0	0.953139	0.0285167	0.104919	0.5	0.809091	500000	WT
13	54050000	54550000	13	54050000	54550000	0	0	0	0	255,255,0	1.13263	0.0728272	0.0570753	0.754545	0.7	500000	WT
13	57400000	57900000	13	57400000	57900000	0	0	0	0	255,255,0	1.14229	0.0177769	0.08432	0.627273	0.809091	500000	WT
12	119500000	120000000	12	119500000	120000000	0	0	0	0	255,255,0	1.3326	0.0346344	0.160978	0.645455	0.809091	500000	WT
12	69175000	69675000	12	69175000	69675000	0	0	0	0	255,255,0	1.32683	0.126412	0.0641753	0.809091	0.536364	500000	WT
12	32900000	33400000	12	32900000	33400000	0	0	0	0	255,255,0	1.26485	0.0511108	0.0946571	0.736364	0.809091	500000	WT
12	73000000	73500000	12	73000000	73500000	0	0	0	0	255,255,0	1.37997	0.0740933	0.0574174	0.754545	0.809091	500000	WT
12	71200000	71700000	12	71200000	71700000	0	0	0	0	255,255,0	1.41724	0.0791632	0.0361852	0.809091	0.790909	500000	WT
12	80950000	81450000	12	80950000	81450000	0	0	0	0	255,255,0	1.11821	0.0550182	0.0400605	0.772727	0.663636	500000	WT
12	56650000	57150000	12	56650000	57150000	0	0	0	0	255,255,0	0.904812	0.0396303	0.0378271	0.590909	0.645455	500000	WT
12	9750000	10250000	12	9750000	10250000	0	0	0	0	255,255,0	0.74744	0.0246426	0.0400914	0.5	0.681818	500000	WT
15	101550000	102050000	15	101550000	102050000	0	0	0	0	255,255,0	1.32372	0.0622641	0.102969	0.721024	0.74349	500000	WT
15	33975000	34475000	15	33975000	34475000	0	0	0	0	255,255,0	1.39575	0.0812701	0.080972	0.790909	0.772727	500000	WT
15	12325000	12825000	15	12325000	12825000	0	0	0	0	255,255,0	1.24837	0.0584043	0.0809223	0.663636	0.809091	500000	WT
15	65975000	66475000	15	65975000	66475000	0	0	0	0	255,255,0	1.33056	0.0602495	0.0645049	0.754545	0.772727	500000	WT
15	55050000	55550000	15	55050000	55550000	0	0	0	0	255,255,0	0.921155	0.0797726	0.0411614	0.627273	0.536364	500000	WT
15	11425000	11925000	15	11425000	11925000	0	0	0	0	255,255,0	1.22241	0.0445266	0.06373	0.754545	0.754545	500000	WT
15	13100000	13600000	15	13100000	13600000	0	0	0	0	255,255,0	0.988621	0.0483502	0.0211104	0.790909	0.572727	500000	WT
15	50575000	51075000	15	50575000	51075000	0	0	0	0	255,255,0	0.807979	0.0214395	0.0152362	0.635124	0.531818	500000	WT
16	89750000	90250000	16	89750000	90250000	0	0	0	0	255,255,0	1.39425	0.0994006	0.0947927	0.809091	0.790909	500000	WT
16	58825000	59325000	16	58825000	59325000	0	0	0	0	255,255,0	1.25567	0.0768393	0.0799499	0.772727	0.754545	500000	WT
16	75675000	76175000	16	75675000	76175000	0	0	0	0	255,255,0	1.16598	0.0941113	0.0460122	0.809091	0.663636	500000	WT
16	19650000	20150000	16	19650000	20150000	0	0	0	0	255,255,0	1.12215	0.0858627	0.0490666	0.754545	0.681818	500000	WT
16	78175000	78675000	16	78175000	78675000	0	0	0	0	255,255,0	1.08062	0.0575078	0.0773608	0.754545	0.718182	500000	WT
16	96775000	97275000	16	96775000	97275000	0	0	0	0	255,255,0	1.03846	0.0409387	0.0443536	0.663636	0.772727	500000	WT
16	11400000	11900000	16	11400000	11900000	0	0	0	0	255,255,0	0.866629	0.0287703	0.0205551	0.627273	0.663636	500000	WT
17	12400000	12900000	17	12400000	12900000	0	0	0	0	255,255,0	1.2891	0.0481906	0.111746	0.736364	0.790909	500000	WT
17	32975000	33475000	17	32975000	33475000	0	0	0	0	255,255,0	0.795256	0.0617743	0.0728503	0.536364	0.672727	500000	WT
1	149800000	150300000	1	149800000	150300000	0	0	0	0	255,255,0	1.68624	0.10494	0.0909367	0.809091	0.809091	500000	WT
1	128350000	128850000	1	128350000	128850000	0	0	0	0	255,255,0	1.65967	0.0783579	0.112249	0.790909	0.790909	500000	WT
1	177975000	178475000	1	177975000	178475000	0	0	0	0	255,255,0	1.08405	0.103553	0.0814122	0.631872	0.722781	500000	WT
1	64550000	65050000	1	64550000	65050000	0	0	0	0	255,255,0	1.24457	0.0612103	0.0917003	0.736364	0.809091	500000	WT
1	127775000	128275000	1	127775000	128275000	0	0	0	0	255,255,0	1.47473	0.0621086	0.0850768	0.772727	0.772727	500000	WT
1	80800000	81300000	1	80800000	81300000	0	0	0	0	255,255,0	1.34532	0.0602804	0.0803444	0.754545	0.809091	500000	WT
1	156150000	156650000	1	156150000	156650000	0	0	0	0	255,255,0	1.08668	0.0835172	0.0528112	0.627273	0.718182	500000	WT
1	192175000	192675000	1	192175000	192675000	0	0	0	0	255,255,0	1.24827	0.0855706	0.0497857	0.790909	0.736364	500000	WT
1	40050000	40550000	1	40050000	40550000	0	0	0	0	255,255,0	1.2024	0.0520184	0.0824423	0.754545	0.772727	500000	WT
1	50875000	51375000	1	50875000	51375000	0	0	0	0	255,255,0	1.0941	0.0666688	0.0596417	0.772727	0.663636	500000	WT
1	77925000	78425000	1	77925000	78425000	0	0	0	0	255,255,0	1.22384	0.0584726	0.0627838	0.772727	0.754545	500000	WT
1	24275000	24775000	1	24275000	24775000	0	0	0	0	255,255,0	1.18783	0.0629636	0.0503236	0.772727	0.754545	500000	WT
1	158650000	159150000	1	158650000	159150000	0	0	0	0	255,255,0	1.34971	0.0409155	0.0525702	0.790909	0.809091	500000	WT
1	134450000	134950000	1	134450000	134950000	0	0	0	0	255,255,0	1.02627	0.0416712	0.0469327	0.609091	0.681818	500000	WT
1	24825000	25325000	1	24825000	25325000	0	0	0	0	255,255,0	0.719654	0.0440302	0.0303369	0.518182	0.5	500000	WT
1	131925000	132425000	1	131925000	132425000	0	0	0	0	255,255,0	0.995729	0.0285467	0.0456985	0.590909	0.663636	500000	WT
18	57450000	57950000	18	57450000	57950000	0	0	0	0	255,255,0	1.28015	0.0692046	0.0607039	0.809091	0.790909	500000	WT
18	65275000	65775000	18	65275000	65775000	0	0	0	0	255,255,0	1.07166	0.0526474	0.075898	0.7	0.718182	500000	WT
19	36850000	37350000	19	36850000	37350000	0	0	0	0	255,255,0	1.02632	0.0584507	0.0552674	0.7	0.7	500000	WT
19	29650000	30150000	19	29650000	30150000	0	0	0	0	255,255,0	1.13126	0.0382119	0.052355	0.754545	0.754545	500000	WT
19	20825000	21325000	19	20825000	21325000	0	0	0	0	255,255,0	1.22934	0.0533874	0.0349175	0.809091	0.754545	500000	WT
2	58825000	59325000	2	58825000	59325000	0	0	0	0	255,255,0	0.698865	0.0999634	0.0937486	0.582418	0.542058	500000	WT
2	168200000	168700000	2	168200000	168700000	0	0	0	0	255,255,0	1.12327	0.0731192	0.0719847	0.754545	0.754545	500000	WT
2	145925000	146425000	2	145925000	146425000	0	0	0	0	255,255,0	1.32412	0.0714781	0.0701701	0.809091	0.790909	500000	WT
2	11900000	12400000	2	11900000	12400000	0	0	0	0	255,255,0	1.22881	0.0687571	0.0638773	0.772727	0.772727	500000	WT
2	113325000	113825000	2	113325000	113825000	0	0	0	0	255,255,0	1.05875	0.0663736	0.0595972	0.718182	0.627273	500000	WT
2	59875000	60375000	2	59875000	60375000	0	0	0	0	255,255,0	1.1895	0.0504302	0.0636717	0.754545	0.754545	500000	WT
2	21350000	21850000	2	21350000	21850000	0	0	0	0	255,255,0	1.09717	0.0534668	0.0366718	0.718182	0.754545	500000	WT
2	71975000	72475000	2	71975000	72475000	0	0	0	0	255,255,0	0.991476	0.0459654	0.0299866	0.627273	0.754545	500000	WT
2	120350000	120850000	2	120350000	120850000	0	0	0	0	255,255,0	1.02741	0.0503818	0.0237723	0.663636	0.681818	500000	WT
2	66900000	67400000	2	66900000	67400000	0	0	0	0	255,255,0	0.822529	0.0281278	0.0330283	0.681818	0.5	500000	WT
X	48850000	49350000	X	48850000	49350000	0	0	0	0	255,255,0	1.13959	0.0913833	0.0981717	0.750772	0.716546	500000	WT
X	112400000	112900000	X	112400000	112900000	0	0	0	0	255,255,0	1.1853	0.0875478	0.0807702	0.663636	0.7	500000	WT
X	58600000	59100000	X	58600000	59100000	0	0	0	0	255,255,0	0.845366	0.0637157	0.0422901	0.572727	0.518182	500000	WT
X	84975000	85475000	X	84975000	85475000	0	0	0	0	255,255,0	1.06484	0.0472256	0.0562164	0.539957	0.698077	500000	WT
X	11575000	12075000	X	11575000	12075000	0	0	0	0	255,255,0	0.812145	0.058842	0.0321936	0.7	0.5	500000	WT
3	134675000	135175000	3	134675000	135175000	0	0	0	0	255,255,0	1.38327	0.0432994	0.0990065	0.718182	0.809091	500000	WT
3	31750000	32250000	3	31750000	32250000	0	0	0	0	255,255,0	1.27789	0.0577787	0.0620262	0.809091	0.754545	500000	WT
3	122275000	122775000	3	122275000	122775000	0	0	0	0	255,255,0	0.760858	0.0498975	0.0328207	0.526786	0.508929	500000	WT
3	133300000	133800000	3	133300000	133800000	0	0	0	0	255,255,0	1.20737	0.0439367	0.0300633	0.754545	0.736364	500000	WT
3	85600000	86100000	3	85600000	86100000	0	0	0	0	255,255,0	1.17211	0.0280087	0.0426637	0.736364	0.772727	500000	WT
4	154300000	154800000	4	154300000	154800000	0	0	0	0	255,255,0	1.13731	0.0840187	0.100374	0.772727	0.645455	500000	WT
4	11575000	12075000	4	11575000	12075000	0	0	0	0	255,255,0	1.30092	0.0787961	0.0838782	0.772727	0.754545	500000	WT
4	138375000	138875000	4	138375000	138875000	0	0	0	0	255,255,0	1.29241	0.0978412	0.0548823	0.790909	0.809091	500000	WT
4	154850000	155350000	4	154850000	155350000	0	0	0	0	255,255,0	0.897517	0.0679004	0.0534172	0.590909	0.7	500000	WT
4	56800000	57300000	4	56800000	57300000	0	0	0	0	255,255,0	1.34744	0.066509	0.0431553	0.809091	0.809091	500000	WT
4	116100000	116600000	4	116100000	116600000	0	0	0	0	255,255,0	1.26889	0.0556688	0.044445	0.809091	0.772727	500000	WT
4	58275000	58775000	4	58275000	58775000	0	0	0	0	255,255,0	1.23442	0.0343851	0.0654406	0.772727	0.790909	500000	WT
4	132925000	133425000	4	132925000	133425000	0	0	0	0	255,255,0	1.02873	0.0323633	0.0425977	0.7	0.736364	500000	WT
5	134150000	134650000	5	134150000	134650000	0	0	0	0	255,255,0	0.916457	0.151124	0.036909	0.646694	0.539256	500000	WT
5	109650000	110150000	5	109650000	110150000	0	0	0	0	255,255,0	1.38532	0.0738207	0.104065	0.778245	0.76262	500000	WT
5	138175000	138675000	5	138175000	138675000	0	0	0	0	255,255,0	1.20551	0.0912843	0.0857699	0.754545	0.754545	500000	WT
5	105400000	105900000	5	105400000	105900000	0	0	0	0	255,255,0	1.46323	0.0715464	0.103893	0.754545	0.809091	500000	WT
5	136250000	136750000	5	136250000	136750000	0	0	0	0	255,255,0	1.22282	0.0769106	0.0831219	0.754545	0.809091	500000	WT
5	64350000	64850000	5	64350000	64850000	0	0	0	0	255,255,0	1.37214	0.0673556	0.0559645	0.790909	0.790909	500000	WT
5	91425000	91925000	5	91425000	91925000	0	0	0	0	255,255,0	1.33144	0.0514701	0.0700164	0.790909	0.809091	500000	WT
5	89675000	90175000	5	89675000	90175000	0	0	0	0	255,255,0	1.22337	0.0440854	0.0699989	0.754545	0.772727	500000	WT
5	3600000	4100000	5	3600000	4100000	0	0	0	0	255,255,0	1.11723	0.0357745	0.0768167	0.609091	0.772727	500000	WT
5	4950000	5450000	5	4950000	5450000	0	0	0	0	255,255,0	1.11408	0.0431445	0.0693356	0.790909	0.609091	500000	WT
5	13750000	14250000	5	13750000	14250000	0	0	0	0	255,255,0	0.914515	0.0719144	0.0395666	0.681818	0.536364	500000	WT
5	42875000	43375000	5	42875000	43375000	0	0	0	0	255,255,0	1.29736	0.0330293	0.0574728	0.772727	0.809091	500000	WT
5	72275000	72775000	5	72275000	72775000	0	0	0	0	255,255,0	0.831965	0.0471564	0.0393904	0.627273	0.5	500000	WT
5	121175000	121675000	5	121175000	121675000	0	0	0	0	255,255,0	0.864815	0.0492869	0.0209073	0.627273	0.590909	500000	WT
5	133050000	133550000	5	133050000	133550000	0	0	0	0	255,255,0	0.729648	0.0147131	0.0220099	0.5	0.645455	500000	WT
6	99100000	99600000	6	99100000	99600000	0	0	0	0	255,255,0	1.30676	0.0638768	0.112051	0.71667	0.72991	500000	WT
6	94500000	95000000	6	94500000	95000000	0	0	0	0	255,255,0	1.49937	0.0708602	0.0916482	0.809091	0.790909	500000	WT
6	53775000	54275000	6	53775000	54275000	0	0	0	0	255,255,0	1.25564	0.0504115	0.0689549	0.736364	0.809091	500000	WT
6	100050000	100550000	6	100050000	100550000	0	0	0	0	255,255,0	1.0871	0.0371189	0.0741082	0.5	0.809091	500000	WT
6	57975000	58475000	6	57975000	58475000	0	0	0	0	255,255,0	0.921063	0.0407615	0.0646349	0.518182	0.7	500000	WT
6	45025000	45525000	6	45025000	45525000	0	0	0	0	255,255,0	0.997442	0.0558421	0.0250349	0.809091	0.5	500000	WT
7	122975000	123475000	7	122975000	123475000	0	0	0	0	255,255,0	1.46406	0.0688914	0.108015	0.754545	0.809091	500000	WT
7	128225000	128725000	7	128225000	128725000	0	0	0	0	255,255,0	1.44388	0.0614132	0.109628	0.682727	0.857879	500000	WT
7	129000000	129500000	7	129000000	129500000	0	0	0	0	255,255,0	1.2661	0.107212	0.0583395	0.696429	0.782937	500000	WT
7	120600000	121100000	7	120600000	121100000	0	0	0	0	255,255,0	1.15583	0.0816756	0.0680884	0.681818	0.718182	500000	WT
7	83900000	84400000	7	83900000	84400000	0	0	0	0	255,255,0	1.38923	0.0701853	0.0718335	0.754545	0.809091	500000	WT
7	121150000	121650000	7	121150000	121650000	0	0	0	0	255,255,0	1.00733	0.0676701	0.0411013	0.754545	0.518182	500000	WT
7	114225000	114725000	7	114225000	114725000	0	0	0	0	255,255,0	1.03724	0.0609526	0.0376476	0.718182	0.663636	500000	WT
7	98650000	99150000	7	98650000	99150000	0	0	0	0	255,255,0	0.994251	0.0268431	0.0592493	0.554545	0.754545	500000	WT
10	122675000	123175000	10	122675000	123175000	0	0	0	0	255,255,0	0.981448	0.0581193	0.125177	0.58054	0.677983	500000	WT
10	39125000	39625000	10	39125000	39625000	0	0	0	0	255,255,0	1.07262	0.0925506	0.0525388	0.809091	0.5	500000	WT
10	94975000	95475000	10	94975000	95475000	0	0	0	0	255,255,0	1.33552	0.0622434	0.0785293	0.790909	0.809091	500000	WT
10	128050000	128550000	10	128050000	128550000	0	0	0	0	255,255,0	0.917073	0.0762168	0.0591466	0.609091	0.7	500000	WT
10	13000000	13500000	10	13000000	13500000	0	0	0	0	255,255,0	1.2726	0.0755859	0.0489753	0.754545	0.809091	500000	WT
10	87000000	87500000	10	87000000	87500000	0	0	0	0	255,255,0	1.18814	0.0679474	0.0490191	0.790909	0.790909	500000	WT
10	53050000	53550000	10	53050000	53550000	0	0	0	0	255,255,0	0.763111	0.0386022	0.0679255	0.520455	0.597727	500000	WT
10	17725000	18225000	10	17725000	18225000	0	0	0	0	255,255,0	1.09551	0.0306269	0.0432481	0.754545	0.754545	500000	WT
10	106850000	107350000	10	106850000	107350000	0	0	0	0	255,255,0	0.83482	0.0380257	0.0358096	0.627273	0.645455	500000	WT
8	67400000	67875000	8	67400000	67875000	0	0	0	0	255,255,0	1.39865	0.0944958	0.0635215	0.75	0.79	475000	WT
8	110100000	110575000	8	110100000	110575000	0	0	0	0	255,255,0	1.18914	0.0525313	0.0855779	0.75	0.75	475000	WT
8	79150000	79625000	8	79150000	79625000	0	0	0	0	255,255,0	1.10283	0.0384004	0.0651136	0.567189	0.809201	475000	WT
8	56000000	56475000	8	56000000	56475000	0	0	0	0	255,255,0	1.08433	0.0408109	0.0560186	0.61	0.79	475000	WT
8	94850000	95325000	8	94850000	95325000	0	0	0	0	255,255,0	0.922856	0.0415467	0.052255	0.543688	0.717587	475000	WT
8	109025000	109500000	8	109025000	109500000	0	0	0	0	255,255,0	0.981938	0.0398142	0.0515478	0.57	0.77	475000	WT
8	12825000	13300000	8	12825000	13300000	0	0	0	0	255,255,0	1.21304	0.0323342	0.0541523	0.79	0.79	475000	WT
14	33550000	34025000	14	33550000	34025000	0	0	0	0	255,255,0	1.1202	0.0503273	0.0424901	0.75	0.73	475000	WT
14	21950000	22425000	14	21950000	22425000	0	0	0	0	255,255,0	1.16667	0.0715849	0.0180067	0.79	0.65	475000	WT
14	23575000	24050000	14	23575000	24050000	0	0	0	0	255,255,0	1.09304	0.0396142	0.0454064	0.77	0.69	475000	WT
9	113650000	114125000	9	113650000	114125000	0	0	0	0	255,255,0	0.921299	0.107807	0.0674131	0.672096	0.506944	475000	WT
9	50675000	51150000	9	50675000	51150000	0	0	0	0	255,255,0	1.0186	0.0737386	0.0744976	0.624242	0.642121	475000	WT
9	92125000	92600000	9	92125000	92600000	0	0	0	0	255,255,0	1.26279	0.0671688	0.0579087	0.79	0.79	475000	WT
9	36825000	37300000	9	36825000	37300000	0	0	0	0	255,255,0	1.10136	0.0749411	0.0368466	0.77	0.59	475000	WT
9	24075000	24550000	9	24075000	24550000	0	0	0	0	255,255,0	1.11204	0.0302193	0.0467136	0.73	0.77	475000	WT
11	96250000	96725000	11	96250000	96725000	0	0	0	0	255,255,0	1.2569	0.0742502	0.0621826	0.77	0.79	475000	WT
11	67950000	68425000	11	67950000	68425000	0	0	0	0	255,255,0	1.23022	0.0743885	0.0461638	0.79	0.75	475000	WT
11	110550000	111025000	11	110550000	111025000	0	0	0	0	255,255,0	1.28025	0.0712195	0.0272932	0.79	0.79	475000	WT
13	116825000	117300000	13	116825000	117300000	0	0	0	0	255,255,0	1.37347	0.0811067	0.0823296	0.79	0.77	475000	WT
13	54700000	55175000	13	54700000	55175000	0	0	0	0	255,255,0	1.23298	0.071847	0.0661913	0.79	0.71	475000	WT
13	98825000	99300000	13	98825000	99300000	0	0	0	0	255,255,0	0.940419	0.0814369	0.0442222	0.715278	0.535833	475000	WT
13	111775000	112250000	13	111775000	112250000	0	0	0	0	255,255,0	1.28102	0.0688675	0.0567814	0.77	0.75	475000	WT
13	104900000	105375000	13	104900000	105375000	0	0	0	0	255,255,0	1.1749	0.0561269	0.0610203	0.73	0.73	475000	WT
13	31775000	32250000	13	31775000	32250000	0	0	0	0	255,255,0	1.12284	0.0862771	0.0236054	0.79	0.63	475000	WT
13	99350000	99825000	13	99350000	99825000	0	0	0	0	255,255,0	1.22685	0.0439869	0.0625778	0.77	0.79	475000	WT
13	20625000	21100000	13	20625000	21100000	0	0	0	0	255,255,0	1.04425	0.0401693	0.0611938	0.73	0.73	475000	WT
13	5375000	5850000	13	5375000	5850000	0	0	0	0	255,255,0	0.982333	0.021169	0.0287401	0.73	0.71	475000	WT
12	91375000	91850000	12	91375000	91850000	0	0	0	0	255,255,0	1.19115	0.0626355	0.119379	0.69	0.75	475000	WT
12	17350000	17825000	12	17350000	17825000	0	0	0	0	255,255,0	1.02362	0.0423157	0.127109	0.67	0.75	475000	WT
12	85325000	85800000	12	85325000	85800000	0	0	0	0	255,255,0	0.90367	0.0615089	0.081969	0.567262	0.553373	475000	WT
12	10625000	11100000	12	10625000	11100000	0	0	0	0	255,255,0	0.968611	0.0492753	0.0506196	0.73	0.69	475000	WT
12	3600000	4075000	12	3600000	4075000	0	0	0	0	255,255,0	0.832479	0.0710476	0.0283607	0.73	0.51	475000	WT
12	82525000	83000000	12	82525000	83000000	0	0	0	0	255,255,0	1.27084	0.0539194	0.0283746	0.79	0.79	475000	WT
12	69725000	70200000	12	69725000	70200000	0	0	0	0	255,255,0	0.77767	0.0497595	0.0310298	0.51	0.57	475000	WT
12	34050000	34525000	12	34050000	34525000	0	0	0	0	255,255,0	0.794684	0.0175847	0.0202622	0.63	0.59	475000	WT
15	57575000	58050000	15	57575000	58050000	0	0	0	0	255,255,0	1.43936	0.117571	0.0701356	0.79	0.73	475000	WT
15	102700000	103175000	15	102700000	103175000	0	0	0	0	255,255,0	1.37587	0.0831768	0.0871861	0.79	0.75	475000	WT
15	97175000	97650000	15	97175000	97650000	0	0	0	0	255,255,0	1.31582	0.0634175	0.0760119	0.75	0.75	475000	WT
15	10450000	10925000	15	10450000	10925000	0	0	0	0	255,255,0	1.22177	0.0747972	0.0602588	0.77	0.73	475000	WT
15	39350000	39825000	15	39350000	39825000	0	0	0	0	255,255,0	1.26667	0.0705991	0.058975	0.79	0.73	475000	WT
15	55575000	56050000	15	55575000	56050000	0	0	0	0	255,255,0	1.24371	0.0545545	0.0742519	0.71	0.73	475000	WT
15	59375000	59850000	15	59375000	59850000	0	0	0	0	255,255,0	1.43992	0.049392	0.0718947	0.79	0.79	475000	WT
15	6225000	6700000	15	6225000	6700000	0	0	0	0	255,255,0	1.14652	0.0404171	0.0670007	0.69	0.75	475000	WT
15	7400000	7875000	15	7400000	7875000	0	0	0	0	255,255,0	1.01026	0.0512981	0.049826	0.73	0.63	475000	WT
15	73275000	73750000	15	73275000	73750000	0	0	0	0	255,255,0	0.861732	0.055264	0.0448914	0.53	0.61	475000	WT
[truncated: 4,197 more rows]
