# Supplementary material for: ZNF143 mediates CTCF-bound promoter–enhancer loops required for murine hematopoietic stem and progenitor cell function
Source: Nat Commun. 2021 Jan 4;12:43. doi: 10.1038/s41467-020-20282-1 (PMC7782510; doi:10.1038/s41467-020-20282-1)
Supplement: Supplementary file 11 — Supplementary Data 8 [file 41467_2020_20282_MOESM11_ESM.xlsx]

## Sheet: S7.ZNF143_peaks_promoter_100_ge
Zfp85
Zfp458
Zfp456
Zfp738
Lca5l
Whsc1l1
Zfp239
Zfp457
Zc4h2
Tmem259
Pigu
Znhit3
Sp9
Ado
Zcwpw1
Lmtk3
Slc7a6os
Zfp58
Akirin2
Scaf1
Mxi1
Rad51b
Kbtbd8
Ppp1r13l
Osm
Ric8b
Inip
Pcdh17
Rsl1
Ttll4
Espl1
Fam189b
Cenpj
Vprbp
Arid3c
C2cd3
Kbtbd7
AV039307
Bod1
Cope
Klc1
Bclaf1
Dnm1l
Vrk1
Mex3a
Zswim5
Gsk3a
Ufsp2
Ttc9
Slc22a23
Znfx1
Zfp583
Spata5l1
Gm561
Kiz
Cdc42bpg
Ralgapa2
Zfp568
A230046K03Rik
Iqgap3
Zfp213
AW146154
Tpgs2
Kbtbd6
Zfp748
Agap1
Zfp1
Brms1l
Cnot2
Atp11c
Zfp953
Kdm3a
Rnpc3
Kctd21
Rapgef1
Sel1l
Morf4l1
Tctn1
Bicd2
Zfhx2
Mrto4
Pnkd
Pstk
Edem3
Fdx1l
2500004C02Rik
2610306M01Rik
Tacc3
Zfp692
Rsrc2
Dcun1d2
Fancc
Drc7
Map6
Clint1
Cep126
Naa38
Zfp455
Zfp874b
BC003331
Scn8a
Srsf1
Zfp429
Ddx23
Trmt2a
Zfp382
Zfp780b
Ptpn23
Kansl1
Xpot
Ppig
Esf1
Mtr
Gan
Mir484
Otud4
Kif13b
Sbno1
Pprc1
Zfp174
Pigg
Atf6
Ppp1r12b
Arsk
Dmxl1
Tbc1d31
Bod1l
Fbxo47
Tbc1d8b
Dgcr14
Ccdc92
Mfap1b
Slc25a53
Terf2
6330408A02Rik
Ubp1
Rpain
Kdf1
Acin1
AI464131
Srsf11
Rc3h2
Scamp4
Tomm40
Bcan
Stau1
Ppih
Ssb
Lnp
Zfp661
C030039L03Rik
Fxr1
Mitf
Slain2
Amn1
Wtap
Serbp1
Brd3
Plcl1
Fnbp1l
Tssc4
Wrn
Ubl7
Qser1
Zfp207
Arf1
Srrm1
Dnaja3
Smim13
Ate1
Rbl1
Tpx2
Vipas39
Arpp19
Chid1
Zfp949
Ube2ql1
Zfp790
Zfp691
Atg4c
Gtpbp2
Rangap1
Max
Ptpn21
Gtpbp8
Llgl1
H2afy
Tfpt
Tor1aip2
Pum2
Serp2
Slc3a2
Kif26b
Tfeb
Lrrc51
Mon2
Pcyt1a
Zfp729b
Med16
Snx11
Trpc4ap
Trmt10a
Tnks2
Tufm
4930563E22Rik
4930432K21Rik
Zfp605
Psmd10
Fbxl16
Atp13a2
Zfp169
Mettl8
Arfrp1
Gtf3c4
Zfp712
Sp4
Kif20a
Sirt4
Rad18
Chchd6
Vps50
Mbtps1
Gtf2e2
Sugp1
Zkscan5
Foxred2
Cdk19
Emc6
Men1
Nat2
Gtse1
Ube2h
Aplf
Wdr59
BC068281
Prkd3
Mars
Strn3
Zbtb25
Traf7
Ubr2
Arfgap1
Madd
Uqcrb
Wnk1
Ccm2
Dctn2
Usp40
Bcar1
Dync1i2
Ralbp1
Tcof1
Zfp94
Pkn1
Fkbp8
Txlna
Ptrhd1
Jarid2
Srgap1
Fam193a
Zfp383
Zswim8
Rpl31
Slc25a19
Ppil2
Cldnd1
Tjap1
Gm15545
Aftph
Dhx30
Elmod3
Zfp219
Capza1
Ints9
Prpf19
Cbll1
Zfp850
Dtx2
Cant1
Bin2
Enox2
Anks3
Abhd10
Setmar
Syt6
Crk
Specc1
Mtif2
Abl1
Atf2
Wdr12
Tbx1
Cops2
Zmym6
Eri3
Mfn2
Banp
Dlk2
Azi2
Atxn7l2
Snx5
Zfp189
Ache
Pemt
Nrde2
Mybl1
Ftsj1
Zscan22
BC024978
Chac2
Tcp1
Arid5a
Cwc22
Ralgapb
Hnf1b
l7Rn6
Adam17
Zfp708
Cox4i1
Carkd
Wapl
Uba3
Rnf10
Srcap
Vezt
Rngtt
Rptor
Gpr108
Synj2bp
Mtmr1
Fundc1
Lta4h
Rdh12
Eif4e
Abi1
Adss
Birc2
Arf4
Atp5g1
Cacng2
Cbx1
Cbx3
Cdc25a
Gm16023
Cdk5
Cfl1
Cox7c
Cpox
Crcp
Csnk2a1
3110009E18Rik
Dscr3
Ddx5
Dhh
Efna2
Fen1
Fgf18
Fgfr3
Foxb2
Gabpa
Gnb2l1
Gpld1
Rxrb
Hmgn1
Sympk
Hrsp12
Hsd17b4
Kpnb1
Inpp5b
Itch
Kcnj4
Kif3c
Klc2
Kpna1
Kpna3
Ltk
Mcm3
Anapc1
Sypl2
Mdh1
Nbr1
Ncoa3
Nedd8
Nmt1
Dusp8
Nucb1
Ocln
Pabpc1
Igbp1
Pde6d
Phb
Pick1
Pitx3
Prkci
Ppp1r14b
Ppp3cb
Ppp3cc
Inpp5k
Prim1
Psma2
Psmb6
Psmc3
Psmd4
Rab1a
Rad50
Rfx1
Serpinb6a
Rock2
Rpia
Rpl28
Polr1b
Ptcd3
Rps29
Rps8
Exoc4
Shfm1
St3gal2
Vps4b
Clpb
Pdcd10
Srprb
Stk10
Supt4a
Cnpy4
Tcea2
Tfam
Ift88
Tial1
Tlx2
Gm4285
Psmd3
Ube2l3
Uba1
Vasp
Zfp46
Zfp93
Zik1
Rpph1
Ap2m1
Birc5
Aqp5
Bckdk
Bet1
Bmp1
Btrc
Bub1b
Bub3
Capns1
Rb1cc1
Ccna2
Tsacc
Cct8
Cdc45
Cmas
Cnih1
Csnk2b
Dffa
Dgat1
Dnah11
Dpm2
Eef1a1
Efna3
Nr2f1
Fabp3
Fem1a
Fgf11
Gabpb1
Rabac1
Nr6a1
Ggh
Gna11
Gpaa1
Gsg2
Gstz1
Gtf2h4
Gtf2i
Pfdn6
Htt
Hmx1
Itpr1
Jun
Khsrp
Kif11
Kpna2
Lmnb2
M6pr
Matr3
Mea1
Psmd7
Myo5a
Nek2
Nfatc2ip
Sirt2
Ntan1
Oaz2
Pitx1
Papola
Pa2g4
Plk1
Ppib
Pts
Rad51
Rbl2
Rbm6
Rpl6
Rpl7
Sim1
Smn1
Sox7
Stam
Strn
Taldo1
Tbx6
Tle4
Tbpl1
Ttc41
Nthl1
Tsn
Tubb5
Wnt10b
Zfp14
Zfp35
Zfp90
Zfr
C1ql1
Capn10
Car14
Cdc6
Cfdp1
Med24
Psmc4
Psmd13
Ik
Scamp3
Ubl3
Nelfa
Xrn2
Clcn7
Decr2
Fto
Map2k6
Orc4
Psmb3
Gm5113
Zfp260
Slc27a4
Exo1
Zw10
Rpl8
Tln1
Cr1l
Hoxd9
Hsph1
Ksr1
Odc1
Sema5b
Trappc3
Cars
Zfp354b
Rps26
Prmt5
Ptdss2
Skp2
Abcc5
Barx2
Mtf2
Uchl5
Abcf2
Smtn
Dpf1
Dnajc12
Timm13
Zfp354c
Adat1
Vapa
Ddb1
Rbbp9
Lsm4
Lrrc45
Incenp
Txnl1
Vti1b
Rhoa
Gosr1
Ndufa7
Wbp2
Actr1a
Cnot4
Sart1
Insm1
Sec61a1
Tmod3
Acadvl
Clpp
Atf6b
Rpl36
Eif3d
Apba3
Foxo4
Zfp108
Syt7
Plagl2
Smarcal1
Chm
Tnfaip1
Rpl41
Nop58
Ywhag
Paxip1
Arl6ip1
B3galt4
Rpp30
Paf1
Alyref2
Rabggta
Rbm38
Htra1
Wwox
Napb
Stmn1
Arl6
Ncs1
Letm1
Tmem115
Smc1a
Cyb561d2
Snx1
Htra2
Fzr1
1110004F10Rik
Snd1
Pex14
Acp6
Suclg1
Akap10
Zfp111
Zfp235
Cnpy2
Arl10
Btd
Kat2a
Recql5
Xpo4
Atp5j2
Nrip3
Noc2l
Rpl35a
Tesc
Ahcyl2
Angel2
Slc35b4
Crbn
Akr1a1
Rps6kb2
Smpd3
Wrap73
Rrs1
Thap11
Ppp2r3c
Stk25
Hgh1
Rdh11
Taf8
Sav1
Tcte2
Eral1
Tmub1
Slc30a5
Pes1
Clstn1
Utp3
Gnb1l
Ndufb9
Ppp1r7
Fastk
Pycard
Jam3
Pus3
Peli1
Mrpl46
Ilkap
Timm22
Sdhb
Polk
Fbxo9
Ing3
2410016O06Rik
Kdelc1
Pcm1
Rdh14
Zfp84
Mgea5
Mtmr2
Rps23
Ppp6c
Slc25a11
Rpl24
Hsbp1
Rexo2
Katnbl1
Usp16
Rps25
Rps27a
Desi2
Tpm1
Ranbp10
Rab5c
Abhd12
Mob4
Slc31a2
Ciao1
Polr3e
Mrpl17
Lcmt1
Atp5d
Mrpl54
Tctex1d2
Btf3l4
Chchd3
Maf1
Ndufa3
Ndufa9
Chchd1
Josd2
Atp6v1f
Med11
Nop10
Llph
Thoc7
Dimt1
Ssr2
Nicn1
Eapp
Sec11c
Mrps22
Lrrc29
U2af1l4
Mrpl37
Snw1
Mrpl11
Spc25
Cyc1
Srsf9
Mrps25
Nkiras1
Dda1
Tab1
Zdhhc16
Mad2l1bp
Aste1
Rdm1
Ormdl3
Spcs2
Cdip1
Pspc1
Oser1
Fam179b
Gid4
Grtp1
Rbm22
Zfc3h1
4930579G24Rik
Lztr1
Ncbp3
Cfap61
Lman2
Baiap2l1
Mpi
Kdelr2
Chordc1
Tmem261
Rexo1
Tmem206
Rbm8a
Luc7l
Kctd20
Uqcrc2
Polr3k
Ifrd2
Rpl11
Nop16
Lsm14a
Cdc37l1
Psmc6
Mmachc
Timm21
Atp5e
Nt5c3
Ccdc47
Rplp2
Ccdc77
Eif2s2
Utp11l
Tecpr2
Gemin6
Mrpl42
Ccdc53
Snrpd3
Dr1
Zfp606
Med4
Ubfd1
Mrpl10
Ssr3
C1qtnf4
Ero1lb
Calcoco1
Tmed9
Ttc33
Wdr76
Tbc1d23
Ctdp1
Tceb2
Rpp21
Luc7l3
Nudt13
Dph2
Ddx47
Borcs5
Snrnp48
Tmem199
Ubxn4
Mapk1ip1
Sugt1
Zcchc10
Trabd
Mrpl19
Rps13
Chd1l
9930104L06Rik
Atg101
Upf3b
Mrpl24
B230118H07Rik
Ccdc34
Rnaseh2c
Coa3
Ogfod1
Fam96a
Babam1
Smc4
Cep57l1
Vps53
Zmym1
Ndufb10
0610011F06Rik
9530077C05Rik
Fam96b
Uckl1
Dpm3
Ubap2
Swt1
Gpn3
Chmp2a
Med27
Zc3h15
Tmem160
Bola1
Dcps
Pacrg
Mfsd3
Ap5s1
Arhgef12
Rnaseh2a
1600002K03Rik
Tmem147
Fyttd1
Coa7
Ints4
Trmt10b
Polr1a
Cdc26
Cpeb3
4632404H12Rik
Rbm25
Gorasp2
Poc1a
2010107E04Rik
Hdac8
Armc9
Med26
Actr8
Zcchc8
Nup205
Usp15
Pgm2l1
Spef1
Ept1
Pcgf6
4933405L10Rik
Hexim2
Arhgap19
Zranb3
Iqgap2
Dym
Tmem80
Ccdc191
Tmem248
Smug1
Lrwd1
Gtf3c2
Raver1
Tha1
Ppm1j
Cand1
Rpap3
Cdca4
Esco2
Jmjd8
Adck1
Slc37a3
Scaf11
Skiv2l2
Ndufab1
Ccpg1
Oraov1
Wdr89
2210016L21Rik
Shmt2
Lrpprc
Rbm33
Ttc30b
Exosc6
Zufsp
Pan3
Pdia5
Mob2
Dis3
Zfp444
Ndc1
Mon1a
Ndufv2
2900009J06Rik
Zfp493
Prkrir
Tmem138
Trip11
Exo5
Mocs1
4933434E20Rik
Calr3
Pradc1
Thoc3
Wdr75
Mvb12a
Slc25a27
Traf3ip1
Glyr1
Npl
Acbd5
Nudt9
Rabl3
Armc1
Usp20
Snx19
Tmed5
Crtc2
Smchd1
Map10
Fam234b
Snx16
Rrp7a
Fam185a
Xndc1
Etnk1
Kmt2b
Nop14
Sgf29
Chmp4b
Tex30
9130401M01Rik
Klhl24
Trappc8
Zmym2
Zfp60
Tsen54
Tceanc2
Invs
Rab1b
Zfp773
Lhpp
Commd9
Dnajc18
Snx27
Fancb
Rpl18a
Sdccag8
Ppp1r12c
Trub1
Cacfd1
Gpbp1l1
Wdr82
Snapc3
Cdkn2aipnl
Ccdc150
Phf23
Ddx52
Tmem33
Sf3b2
Cnih4
Zcchc4
Ttc30a1
Trmt44
Wrnip1
Dync1h1
Ier5l
Zxdc
Gatsl2
Pum1
Trappc13
Sf3b1
Tsta3
Lamtor2
Ctns
Wasf1
Mbd6
Dgcr8
Ppp1r16a
Derl2
Prcc
Igsf9
Med15
Atp6v0b
Zfp91
Agpat3
Fancg
Naa15
Setbp1
Mrpl34
Ddx50
Ric8
Zfp358
Ube2n
Ndufa5
Usp48
Scrt1
Dazap1
Zfp87
Toe1
Slc12a6
Ndufv1
Sac3d1
Cryzl1
Nol11
Sec22a
Gmppa
Pigt
Ttc1
4833439L19Rik
Gtf2f1
Zfp451
AI597479
Ubac1
Clp1
Tm9sf4
Hrh3
Golga2
Snapin
Pafah2
Adprhl2
Ube3c
Eif3b
Nfxl1
Tmem43
Plekha1
Zfp473
Ptov1
Zc3h10
Ncln
Fbxw11
Ccdc117
Smek2
Acly
Rbm26
Farp1
Scrib
Sgsm3
Hmgxb3
Lars
Macrod1
Brms1
Fdps
Kif2c
Zcchc7
Atp5o
Tomm70a
Praf2
Ccdc22
Casc3
Dnajc28
Rspo1
Lsm10
Smim11
Hexim1
Zfp286
Vps54
Dnajc17
Spats2
Tmem214
Zc3h11a
Acad8
Eif3j1
Prdm15
Cecr5
Ccdc28a
Micu1
Trp53
Wrap53
Ice1
Rprd1a
Rab29
Gatb
Sesn2
Tmem150a
Med17
Mib2
Rasl10a
Ubald1
Ythdf2
Ube2d1
Nr1d1
Rfc4
Sft2d2
Plpp7
Edem2
Zfp212
Ctu1
Cbr4
Arv1
Eif4b
Lace1
A630020A06
Aldh16a1
Mtrf1
Pank3
L3mbtl2
Rhbdd2
Tmtc3
Eml6
Srp68
Wdr60
Clptm1l
Csnk1a1
Haus1
Atl3
Aph1a
Dennd1a
Ipo13
Thrap3
Ppp1r8
Haus3
C87436
Zfp418
Eif3c
Zfp280d
Zfp263
Fyco1
Rbm5
Pom121
Ubqln1
Tor2a
Zfp566
Ttc27
Rbm17
Ovol2
Thtpa
Scnm1
Wipf1
2410015M20Rik
Zcchc17
Hbp1
Csrnp2
Grwd1
AF529169
Kcng3
Ammecr1l
Pomgnt2
Chek2
Katnal1
Hirip3
Cdk8
Eif2b4
Fam210a
Polr2b
Zfp128
Dnttip2
Smc5
Nupl1
Rps15a
Txndc9
Vps41
Dync2li1
Ppp1r9b
Emsy
Fuk
Ube2z
Dnajc16
Zfp759
Aim1
Fam175a
Cdkn2aip
Fmnl2
Nup93
Thoc5
Daam1
Hace1
Zfp180
Sepsecs
Sh3bgrl2
Dstyk
She
Cabin1
Polrmt
Tdg
Zdhhc17
Papolg
Klhl11
Unk
Fbf1
Mis18bp1
Atg14
Rubcn
Cenpl
Suco
Trak2
Epc2
Agps
Plaa
Foxj3
Phf13
Lin54
Zfp954
Zfp420
Mtmr10
Slc38a7
Zbtb44
Dock4
Klhl9
Ppp6r1
Zfp317
Hmg20a
Snx14
Ankrd13b
Sap130
Ube3a
Ncbp1
Zfp398
Mcph1
Zfp879
Haus6
Rab8b
Iws1
Vcpip1
Zfp940
Gpkow
Usp43
Ythdf1
Gpt2
Phf12
Eny2
Ccdc126
Sf3b5
Tmem177
4930430F08Rik
Mei4
Rnf139
Srrm2
Snip1
Zfp28
Notum
Phactr4
Zfp513
Rdh13
Gpd1l
2700081O15Rik
9030612E09Rik
Wdr18
Gpr75
Top3a
Tmem245
Fbxo46
Wdfy2
Nup153
Ppcdc
Dnajc22
Arglu1
Galm
Topbp1
Eldr
9130023H24Rik
Exoc6b
Cenpt
9430015G10Rik
Dopey1
Fastkd1
Rint1
Sbf2
Pak2
Trmt61a
R3hcc1l
Clec16a
4933430I17Rik
Cdc34
Kat7
Zfp595
D030056L22Rik
Zfp281
Zcchc3
Ythdc1
Zfp637
Crebl2
Zfp874a
Zscan20
Ttll13
Med12l
Rbak
Eif5
Atl2
Cnot1
Pde4dip
Lcorl
Ptbp3
Pxk
Asb13
Zfp369
Dhx33
Snupn
Dhx38
Bbs9
Cpsf4
Vkorc1
Krr1
Psmd11
Mfsd11
Sfxn5
B3galnt2
Rab3gap1
Zfp438
Klhl8
Slc38a9
Irf2bp1
Fam168a
Zrsr2
Son
Prmt6
AI467606
Scaf4
Txlng
Ctcf
Gm15800
Ipo7
Cep128
Hcfc1r1
Ccp110
Zfp184
Ttll12
Atxn2l
Kif20b
Tonsl
Atp7b
Zfp729a
Zfyve1
AI987944
Mpv17l2
Cox14
Foxe1
Ggps1
Tbc1d2b
Trim45
Zmat5
Fam175b
Tubgcp3
Fam120c
Ppp2r5b
Yars2
9130011E15Rik
Ap2s1
Dlgap3
Zfp933
H1fx
Gm5134
Zfat
Ddx17
Suz12
Wdtc1
Cep162
Ctif
BC055324
N4bp2l2
Plec
Jtb
Acap3
Rexo4
Rpl23a
Ccnl2
Rps3
Emx2
Rnu11
Snhg10
Snhg3
Vmn2r29
Poldip3
4632427E13Rik
Rab10os
4933404O12Rik
Rnf44
Psmd2
Hspa13
Zfp862-ps
4930583K01Rik
2900060B14Rik
4632415L05Rik
Rpl30
Rpl13
AA465934
2610005L07Rik
Scarna2
Rpl32
2410006H16Rik
Rpl17
1810032O08Rik
Snhg8
Gm10649
Fkbp4
Snhg12
A630066F11Rik
Rtel1
Mir22hg
BC020402
Zfp133-ps
Nutf2
Ifrd1
Mir1945
Mir1955
Mir2861
Mir3081
Tceb1
BB283400
Epb41l4aos
4930473A02Rik
Slc32a1
C920006O11Rik
Gm20753
Sox8
A330009N23Rik
Ubxn11
Bcl2l12
Zfp148
2610001J05Rik
Gm12992
Rttn
Mir8111
Crnde
Aldh1a2
Tmem161a
2500002B13Rik
Proser3
Fendrr
Myl6b
Gm13830
C030016D13Rik
LOC105245869
spi1
bmyc
sox6
gata2
cebpa
