# Supplementary material for: ZNF143 mediates CTCF-bound promoter–enhancer loops required for murine hematopoietic stem and progenitor cell function
Source: Nat Commun. 2021 Jan 4;12:43. doi: 10.1038/s41467-020-20282-1 (PMC7782510; doi:10.1038/s41467-020-20282-1)
Supplement: Supplementary file 12 — Supplementary Data 9 [file 41467_2020_20282_MOESM12_ESM.xlsx]

## Sheet: Sheet1
		antibody	labeling	dilution			antibody	labeling	dilution		Antibody	labelling	dilution
	lineage mix	anti-Gr1	PE-Cy7	1:200		lineage mix	anti-Gr1	PE-Cy7	1:200		CD45.1	Pacific blue (eFluor 450)	1:100
		anti-CD11b	PE-Cy7	1:200			anti-CD3	PE-Cy7	1:200		CD45.2	FITC	1:100
		anti-CD3	PE-Cy7	1:200			anti-B220	PE-Cy7	1:100		B220	PE-Cy7	1:100
		anti-CD8	PE-Cy7	1:200			anti-Ter119	PE-Cy7	1:100		B220	APC	1:100
		anti-B220	PE-Cy7	1:100							Gr1	APC	1:200
		anti-CD19	PE-Cy7	1:100			antibody	labeling	dilution		CD11b	APC	1:200
		anti-Ter119	PE-Cy7	1:100		HSC	Lineage mix	PE-Cy7	5:100		CD4	PE-Cy7	1:200
							anti-Sca-1	APC-Cy7	1:100		CD8	PE-Cy7	1:200
		antibody	labeling	dilution			anti-c-kit	APC	1:100
	HSLAM	Lineage mix	PE-Cy7	5:100			anti-Flk2	PE	1:100
		anti-Sca-1	APC-Cy7	1:100			anti-CD34	FITC	1:50
		anti-c-kit	APC	1:100
		anti-CD150	PE	1:100			antibody	labeling	dilution
		anti-CD48	FITC	1:100		CMP	Lineage mix	PE-Cy7	5:100
							anti-Sca-1	APC-Cy7	1:100
		antibody	labeling	dilution			anti-c-kit	APC	1:100
	HSC	Lineage mix	PE-Cy7	5:100			anti-FcγR	PE	1:50
		anti-Sca-1	APC-Cy7	1:100			anti-mCD34	FITC	1:50
		anti-c-kit	APC	1:100
		anti-Flk2	PE	1:100			antibody	labeling	dilution
		anti-CD34	FITC	1:50		EML	Ter119	APC	1:100
							Gr1	FITC	1:200
		antibody	labeling	dilution			B220	APC-Cy7	1:100
	CMP	Lineage mix	PE-Cy7	5:100			CD3	PE-Cy7	1:200
		anti-Sca-1	APC-Cy7	1:100			CD45	PE	1:200
		anti-c-kit	APC	1:100
		anti-FcγR	PE	1:50
		anti-mCD34	FITC	1:50
		antibody	labeling	dilution
	B cells	anti-CD43	PE	1:100
		anti-B220	APC-Cy7	1:100
		anti-sIgM	APC	1:100
		antibody	labeling	dilution
	T cells	anti-CD8	PE	1:100
		anti-CD3	APC	1:100
		anti-CD4	PE-Cy7	1:100
		antibody	labeling	dilution
	Myeloid cells	anti-Gr1	FITC	1:150
		anti-CD11b	APC	1:150
		anti-Ter119	PE-Cy7	1:100
		antibody	labeling	dilution
	lineage depletion mix	anti-Gr1	biotin	1:200
		anti-CD11b	biotin	1:200
		anti-CD3	biotin	1:200
		anti-CD8	biotin	1:200
		anti-B220	biotin	1:100
		anti-CD19	biotin	1:100
		anti-Ter119	biotin	1:100
