# Supplementary material for: ZNF143 mediates CTCF-bound promoter–enhancer loops required for murine hematopoietic stem and progenitor cell function
Source: Nat Commun. 2021 Jan 4;12:43. doi: 10.1038/s41467-020-20282-1 (PMC7782510; doi:10.1038/s41467-020-20282-1)
Supplement: Supplementary file 13 — Supplementary Data 10 [file 41467_2020_20282_MOESM13_ESM.xlsx]

## Sheet: S8.antibodies_list
antibodies for FACS
Ly-6G/Ly-6C Monoclonal Antibody (RB6-8C5) PE-Cyanine7	Cat # 25-5931-82	eBioscience	Lot. E07648-1634	Clone: RB6-8C5
CD11b Monoclonal Antibody (M1/70) PE-Cyanine7	Cat # 25-0112-82	eBioscience	Lot. 4289817	Clone: M1/70
CD3e Monoclonal Antibody (145-2C11) PE-Cyanine7	Cat # 25-0031-82	eBioscience	Lot. 4293485	Clone: 145-2C11
CD8a Monoclonal Antibody (53-6.7) PE-Cyanine7	Cat # 25-0081-82	eBioscience	Lot. E07510-1635	Clone: 53-6.7
anti-mouse CD4 PE-Cyanine7	Cat # 25-0041-82	eBioscience	Lot. E07501-1634	Clone: GK1.5
CD45R (B220) Monoclonal Antibody (RA3-6B2) PE-Cyanine7	Cat # 25 0452-82	eBioscience	Lot. E07569-1636	Clone: RA3-6B2
CD19 Monoclonal Antibody (eBio1D3 (1D3)) PE-Cyanine7	Cat # 25 0193 82	eBioscience	Lot. E07526-1635	Clone: eBio1D3
TER-119 Monoclonal Antibody (TER-119) PE-Cyanine7	Cat # 25-5921-82	eBioscience	Lot. E07646-1634	Clone: TER-119
CD117 (c-Kit) Monoclonal Antibody (2B8) APC	Cat # 17-1171-82	eBioscience	Lot. 4277766	Clone: 2B8
APC/Cy7 anti-mouse Ly-6A/E (Sca-1) Antibody	Cat # 108126	BioLegend	Lot. B214144	Clone: D7
PE anti-mouse CD150 (SLAM) Antibody	Cat # 115904	BioLegend	Lot. B127947	Clone: TC15-12F12.2
FITC anti-mouse CD48 Antibody	Cat # 103404	BioLegend	Lot. E00337-1630	Clone: HM48-1
anti-mouse CD34 FITC	Cat # 11-0341-82	eBioscience	Lot. 4276888	Clone: RAM34
PE Rat anti-mouse CD16/CD32	Cat # 553145	BD Biosciences	Lot. 02479	Clone: 2.4G2
Anti-mouse CD135 (Flt-3) PE	Cat # 12-1351-82	eBioscience	Lot. E01494-1630	Clone: A2F10
Biotin anti-mouse Ly-6G/Ly-6C (Gr-1) Antibody	Cat # 108404	BioLegend	Lot. B171592	Clone: RB6-8C5
CD11b Monoclonal Antibody (M1/70) Biotin	Cat # 13-0112-82	eBioscience	Lot. E02411-1631	Clone: M1/70
Biotin anti-mouse CD3ε Antibody	Cat # 100304	BioLegend	Lot. B171606	Clone: 145-2C11
Biotin anti-mouse CD8a Antibody	Cat # 100704	BioLegend	Lot. B180225	Clone: 53-6.7
Biotin anti-mouse/human CD45R/B220 Antibody	Cat # 103204	BioLegend	Lot. B178627	Clone: RA3-6B2
Biotin anti-mouse CD19 Antibody	Cat # 115504	BioLegend	Lot. B192314	Clone: 6D5
Biotin anti-mouse TER-119/Erythroid Cells Antibody	Cat # 116204	BioLegend	Lot. B203465	Clone: TER-119
CD45.1 Monoclonal Antibody (A20) eFluor 450	Cat # 48-0453-82	eBioscience	Lot. E08504-1630	Clone: A20
FITC Mouse Anti-Mouse CD45.2 Clone 104	Cat # 553772	BD Biosciences	Lot. 23167	Clone: 104
CD45R (B220) Monoclonal Antibody (RA3-6B2) APC	Cat # 17-0452-82	eBioscience	Lot. E07151-1632	Clone: RA3-6B2
APC anti-mouse Ly-6G/Ly-6C (Gr-1) Antibody	Cat # 108412	BioLegend	Lot. B166444	Clone: RB6-8C5
CD11b Monoclonal Antibody (M1/70) APC	Cat # 17-0112-82	eBioscience	Lot. E07073-1633	Clone: M1/70
Streptavidin MicroBeads	Cat # 130-048-101	Miltenyi Biotec	Lot. 5190628108
CD117 MicroBeads mouse	Cat # 130-091-224	Miltenyi Biotec	Lot. 5191010027
antibodies for ChIP
Anti-ZNF143 rabbit serum		generated in our lab
Anti-CTCF antibody	Cat# 07-729	Millipore	Lot. 2757161
Tri-Methyl-Histone H3 (Lys27)	Cat# 9733BC	Cell Signaling Technology	Lot. 8	Clone: C36B11
Rabbit polyclonal to Histone H3 (acetyl K27) - ChIP Grade	Cat# ab4729	Abcam	Lot. GR261979-1
antibodies for Western-blot
Anti-ZNF143 rabbit serum		homemade
Anti-ZNF143 mouse monoclonal (M01), clone 2B4	Cat# H00007702-M01	Abnova		clone: 2B4
Anti-CTCF antibody	Cat# 07-729	Millipore	Lot. 2757161
Anti-b-actin HRP conjugated	Cat# sc-47778 HRP	Santa Cruz	Lot. J2915	Clone: C4
