# Supplementary material for: ZNF143 mediates CTCF-bound promoter–enhancer loops required for murine hematopoietic stem and progenitor cell function
Source: Nat Commun. 2021 Jan 4;12:43. doi: 10.1038/s41467-020-20282-1 (PMC7782510; doi:10.1038/s41467-020-20282-1)
Supplement: Supplementary file 14 — Supplementary Data 11 [file 41467_2020_20282_MOESM14_ESM.xlsx]

## Sheet: Sheet1
		3C primers:
		mCebpa 37kb 3C HindIII F	CTGTTGCTGAAGGAACTTGAAGCAC
		mCebpa 37kb 3C HindIII R	ACGAAGAACGGTTATTAATCCCCTCAG
		mCebpa -18kb 3C HindIII	AAACAAGTGTAGGATTCATCAGCAAAGG
		mCebpa -18kb 3C HindII	TAACACCTTGTGTATGAGGAAGAAAGGTTC
		mCebpa -76kb 3C HindIII (NC)	CCAACCATGACCTGGGTCAG
		mCebpa -76kb 3C HindII (NC)	TAACACCTTGTGTATGAGGAAGAAAGGTTC
		ChIP-qPCR primers:
		ChIP mCa pro F	GCCACGATCTCTCTCCACTAGC
		ChIP mCa pro R	GGGGACCGCTTTTATAGAGGGTC
		ChIP mCa 37kb F	CAGGAAGGCTGAACTGAATGGAGAGG
		ChIP mCa 37kb R	TGTGGCCTCATCCCTCTCTC
		ChIP NC F:	CCCTCACACAGCTGAAATCGC
		ChIP NC R:	CCTGGCACTGCAGATGTACTC
		RNA-qPCR primers:
		Znf143 F	CTTTAAGTGTCCTATTGAAGGCTGTGGTC
		Znf143 R	TCTGTAAACCGTTTGTCACACCCAG
		Ctcf F	GAGCCTGCTGTAGAAATTGAACCTGAGCC
		Ctcf R	CCAATAGTCCTGGTGCCGAGCAAGGCCCC
		Cebpa F	GACCATTAGCCTTGTGTGTACTGTATG
		Cebpa R	TGGATCGATTGTGCTTCAAGTT
		Rpl13 F	GGATCCCTCCACCCTATGACA
		Rpl13 R	CTGGTACTTCCACCCGACCTC
		Rps23 F	CGTCAGGGTGCAGCTCATTA
		Rps23 R	GGCACGAACGCTGTGATCTT
		Rps27a F	GACCCTTACGGGGAAAACCAT
		Rps27a R	AGACAAAGTCCGGCCATCTTC
		Spi1 F	AGAAGCTGATGCTTGGAGC
		Spi1 R	GCGAATCTTTTTCTTGCTGCC
		Gata2 F	CGGAATTCGACACACCACCCGATACCCACCTAT
		Gata2 R	CGGAATTCGCCTACGCCATGGCAGTCACCATGCT
		c-myc F	AGAGCTCCTCGAGCTGTTTG
		c-myc R	TCCTCGTCGCAGATGAAATA
		Max F	TGACCTCAAGCGGCAGAATGCT
		Max R	TTGGCGTTGGTGTAGAGGCTGT
		Sox6 F	TTGGGGAGTACAAGCAACTGATGC
		Sox6 R	ATCTGAGGTGATGGTGTGGTCGTT
		Cdk5 F	ACCCAGCTACAACATCCTTGG
		Cdk5 R	CGCTGCACAGGGTTACACTT
		actb F	CCAACCGTGAAAAGATGACC
		actb R	CCAGAGGCATACAGGGACAG
