# Supplementary material for: ZNF143 mediates CTCF-bound promoter–enhancer loops required for murine hematopoietic stem and progenitor cell function
Source: Nat Commun. 2021 Jan 4;12:43. doi: 10.1038/s41467-020-20282-1 (PMC7782510; doi:10.1038/s41467-020-20282-1)
Supplement: Supplementary file 16 — Source Data [file 41467_2020_20282_MOESM16_ESM.xlsx]

## Sheet: Figure 1f
Figure 1f	ChIP re-ChIP
		IP: ZNF143 IP: CTCF			IP: ZNF143 IP: IgG
	NC	0.0003	0.0004	0.0003	0.0003	0.0002	0.0001
	mCa +37kb	0.0038	0.0055	0.0058	0.0015	0.0012	0.0009
	mCa pro	0.01004	0.01353	0.0074	0.00102	0.0012	0.00101

## Sheet: Figure 2b
Figure 2b	Loop changes in Znf143 -/- cells
		total	11930
		increase	768
		decrease	4204
		unchanged	6958

## Sheet: Figure 2f
Figure 2f	3C assay
			Znf143 f/f			Znf143 -/-
		DRE 37kb	26.7	24.2	25.8	10.6	12.3	8.8
		URE 11kb	27.8	30.2	26.4	24.5	27.8	29.6
		URE 76kb (NC)	0.01	0.02	0.01	0.01	0.01	0.03

## Sheet: Figure 2g
Figure 2g	Cebpa mRNA
		Znf143 f/f			Znf143 -/-
	Cebpa	1	0.97	0.88	0.34	0.61	0.41

## Sheet: Figure 2h
Figure 2h	ChIP on Cebpa enh and NC region
	37 kb enh region
		Znf143 f/f			Znf143 -/-
	CTCF	0.23	0.32	0.17	0.08	0.04	0.03
	ZNF143	0.17	0.13	0.18	0.03	0.05	0.07
	IgG	0.07	0.02	0.05	0.06	0.04	0.09
	NC region
		Znf143 f/f			Znf143 -/-
	CTCF	0.08	0.09	0.03	0.1	0.02	0.08
	ZNF143	0.05	0.07	0.01	0.03	0.06	0.02
	IgG	0.01	0.08	0.05	0.07	0.04	0.03

## Sheet: Figure 4b
Figure 4b	whole fetal liver cell count
		Znf143 f/+	Znf143 -/-
		21.96	5.1
		18.48	5.96
		18.52	7.58
		15	7.58

## Sheet: Figure 4d
Figure 4d	Absolute numbers of HSPCs
	LT-HSC		ST-HSC		MPP		CMP		GMP		MEP
	f/+	-/-	f/+	-/-	f/+	-/-	f/+	-/-	f/+	-/-	f/+	-/-
	0.418	0.041	8.086	0.406	23.562	0.811	0.669	0.003	1.467	0.001	4.981	0.012
	0.398	0.038	6.472	0.057	40.802	0.283	0.454	0.002	1.305	0.033	4.042	0.033
	0.339	0.072	9.426	0.843	20.061	1.951	0.359	0.008	0.726	0.048	4.517	0.243
	0.392	0.073	5.708	0.58	16.771	4.133	0.531	0.007	0.767	0.045	5.627	0.08

## Sheet: Figure 4e
Figure 4e	Donor chimerism
			Znf143 f/f				Znf143 -/-
		4 weeks	53.2	64.8	47.4	46.8	34.7	42.9	31.8	41.8	44.5	51.3	13.2	45.9
		8 weeks	58.5	53.2	57.7	52	10.8	20.1	10.2	20.6	17.7	27.5	9.8	14.9
		10 weeks	60.5	65.4	64.3	69.4	8.9	15.1	10.6	24.1	14	27.7	11.2	11.9
		12 weeks	65	64	62	66	8	12	10	17	12	10	17	17
		16 weeks	70	71	76	71	7	10	6	15	10	6	15	15
		20 weeks	72	79	77	74	6	7	8	10	7	8	10	10
		24 weeks	80	75	72	77	6	7	8	10	7	8	10	10

## Sheet: Figure 4f
Figure 4f	Dot plot demonstrating the donor chimerism of HSCs (CD150+ CD48– LSK+)
		Znf143 f/f	Znf143 -/-
		83	6.3
		72	3.6
		88	8.7
		79	4.9
			5.5
			7.1
			9.7
			8.2

## Sheet: Figure 5b
Figure 5b	GSEA bubble plot
		Pathway	NES	Nom p-val
		KEGG_RIBOSOME	-2.43	0
		REACTOME_CHOLESTEROL_BIOSYNTHESIS	-1.99	0
		REACTOME_TRANSLATION	-1.78	0
		IVANOVA_HEMATOPOIESIS_STEM_CELL_LONG_TERM	-1.5	0
		REACTOME_TRANSCRIPTIONAL_ACTIVITY_OF_SMAD2_SMAD3_SMAD4_HETEROTRIMER	-1.8	0.003
		REACTOME_GENERIC_TRANSCRIPTION_PATHWAY	-1.6	0.003
		MOOTHA_GLUCONEOGENESIS	-1.54	0.023
		MOOTHA_GLYCOLYSIS	-1.59	0.024
		PID_P53_REGULATION_PATHWAY	-1.51	0.028
		KYNG_DNA_DAMAGE_BY_GAMMA_RADIATION	-1.42	0.03
		KEGG_CALCIUM_SIGNALING_PATHWAY	-1.36	0.034

[truncated: 13 more sheets: Supplementary Figure 1d, Supplementary Figure 1f, Supplementary Figure 2a, Supplementary Figure 2f, Supplementary Figure 4d, Supplementary Figure 5b, Supplementary Figure 5d, Supplementary Figure 5e, Supplementary Figure 5f, Supplementary Figure 6b, Supplementary Figure 6c, Supplementary Figure 6d, Supplementary Figure 7d]
